# Supplementary material for: MGOGP: a gene module-based heuristic algorithm for cancer-related gene prioritization
Source: BMC Bioinformatics. 2018 Jun 5;19:215. doi: 10.1186/s12859-018-2216-0 (PMC5989416; doi:10.1186/s12859-018-2216-0)
Supplement: Supplementary file 2 — GSEA gene module. This file is all the gene modules downloaded from GSEA website. (TXT 2837 kb) [file 12859_2018_2216_MOESM2_ESM.txt]

ABBUD_LIF_SIGNALING_1_DN	REXO2	SUCLA2	MTSS1L	DCAF11	C16orf89	S100A4	FOXA2	ANKRD40	DDC	BCKDHB	SYTL4	CAPN9	HOXC9	LIMS1	CYFIP1	TSPAN7	HK2	ITGA6	ALCAM	AHNAK	EFNA2	CD24	PELI1	OSTF1	ENPP2	GRIA2
ABBUD_LIF_SIGNALING_1_UP	ELF3	RNASE3	CEBPB	IRF1	IL1R1	UPP1	HAS1	NMI	LCN2	STAT3	KLF10	RGS4	TMEM176B	POMC	SQRDL	RHOU	FGG	SOCS3	RASA3	GRAMD3	PSMB8	GPX3	SCT	BCL3	MAN1A1	CXCL14	LRG1	CYB561	AHSG	ALDOC	TNFRSF1A	ANXA8L2	XBP1	KNG1	TAPBP	PTPN1	TMEM176A	ACAA2	TSPAN4	GPCPD1	MPO	ST3GAL1	FBP1	LBP	PLD1	VWF
ABBUD_LIF_SIGNALING_2_DN	PITX2	PTHLH	ZNF280D	SCN1A	CITED2	CGA	NALCN
ABBUD_LIF_SIGNALING_2_UP	ATP1B1	JUNB	PFKP	FGFR1	PPP2R2B	GPX2	EZR	ANGPT1	COL11A1	C2CD4B	PTPRO	DIO2	DCN	NRP1
ABDELMOHSEN_ELAVL4_TARGETS	NCAM1	CDC42	BCL2	RHOA	PARP1	DLG4	CAB39	CASP3	LEPROTL1	ITGA1	EIF2AK2	SETD8	RAB10	KCNQ2	CDH2	ITGB1
ABDULRAHMAN_KIDNEY_CANCER_VHL_DN	RHOBTB1	ACTA2	PALLD	ALDH1A1	STX11	ITGB3BP	MPPE1	ALDH3B1	SEC31A	UGT2B7	PDZK1IP1	SNRPN	PJA2	MTMR3
ABDULRAHMAN_KIDNEY_CANCER_VHL_UP	F2RL1	INSIG2	GLCE	SLC5A3	TMSB15A
ABE_INNER_EAR	ZP2	RPL28	ZBTB20	KIAA1199	PCDHGC3	RPL21	RPS11	RAB1B	PLEKHB1	UTY	RPL32	RBP1	DGCR6	WNK2	ATP1A2	DDR2	IGFBP6	LHFP	OTOR	CLU	CRYM	RPS15	MGP	LRP1	NENF	USH1C	MIA	MT3	UBXN1	C19orf53	APOD	CCS	RPL35	VAMP5	COCH	UBA52	HYI	CA14	USP11	COL9A1	S100A13	COL9A3	ISLR	FOXD1	RPS5	SELM	TMX4	PTGDS
ABE_VEGFA_TARGETS	CDR1	THBD	HERPUD1	HBEGF	MRE11A	ANGPT2	ACE	CD1B	EGR2	PTGS2	MCM2	PPAP2B	A2M	PCTP	PPY	RCAN1	EGR3	SLC4A7	BPI	PODXL
ABE_VEGFA_TARGETS_2HR	CD3EAP	RAPGEF1	PDCD1	CDR1	PPAP2B	LDLR	UPP1	AURKC	DAPK3	PRKCD	RDBP	HERPUD1	TNFRSF14	NR4A1	CUX1	HBEGF	APOE	LAD1	CD1B	PTGS2	PPY	CARS	TKTL1	ELAVL4	EIF1	BPI	XPO7	MCM2	CDKN1A	SERPINB2	PPL	ZCCHC14	RCAN1	CYP1A1
ABE_VEGFA_TARGETS_30MIN	PPY	EGR1	TRIB1	PCDH17	GZMK	TAC1	PTGS2	TKTL1	C2	ALAD	MPG	DBC1	KRAS	APOE	AURKC	HDC	ELAVL4	DUSP5	MYO7A	NR4A1	EGR2	HBEGF	RCAN1	MCM2	CYR61	SCRN1	CD1B	VARS	EGR3
ABRAHAM_ALPC_VS_MULTIPLE_MYELOMA_DN	TGFB1	UCHL1	CDK4	CDK5	XRCC4	PTEN	PSEN2	MYC	RELA	CDC37	XRCC5	CD47	CCNB1	TXN	PSEN1	CDK9	TCF3	CASP3	IL6ST
ABRAHAM_ALPC_VS_MULTIPLE_MYELOMA_UP	MAPK12	A2M	RARA	HMOX1	CDC25B	NFKB1	IGFBP5	APP	CDKN1B	IGFBP3	APOE	DCN	FAS	RUNX2	CCND1	BTRC	CXCL12	TNFRSF1A	JUN	CD36	SERPINA1	RB1	PDGFRB	CD44	BCL6	FGFR1
ABRAMSON_INTERACT_WITH_AIRE	SMC3	SUPT16H	RUVBL2	MCM2	PARP1	KPNB1	CAND1	MSH6	EFTUD2	SRSF1	GCN1L1	XPOT	IPO7	HIST1H2BO	DDX5	SRSF2	RAD21	SRSF3	HIST3H3	POLR2A	RANBP9	NOP56	TRIM28	MCM6	XPO1	HIST1H2AC	PRKDC	SNRPD3	C1QBP	PCNA	DDX17	MSH2	POLR2B	TOP2A	MYBBP1A	NASP	SMC1A	PABPC1	RANBP2	LMNB1	GEMIN5	NUP93	MCM5	SNRPB	CHD6
ACEVEDO_FGFR1_TARGETS_IN_PROSTATE_CANCER_MODEL_DN	SLC24A3	UBE2E2	HIST1H4H	MUM1L1	HUNK	FLNA	RAI2	NFIA	CELA1	RTN2	MST4	TGFB1I1	EYA4	MYOC	SSPN	PDLIM7	FMOD	SLCO4A1	GAS1	SH3BGR	HIST2H2AC	PKIA	GGTA1P	HERC2	DCLK3	SUSD2	SLC6A20	SYT10	PROM1	RAB26	ART3	CGREF1	SORBS1	TPM2	SLC7A8	GPX2	RSPO3	IRS1	IGFBP2	APOF	PAPPA2	S1PR3	PDE8B	TGFB2	WDR91	FAM132A	NRN1	EYA1	PTN	VNN1	C5orf13	EPHA3	NRAP	SNRPN	ACOT2	AFAP1L2	MAT2A	FOXP2	DEFB1	HPGD	C1R	CLDND1	PNLIPRP1	ABHD3	PDLIM3	MTHFD2	RPL18	GLRB	SRD5A2	CLDN1	TCF21	MYH11	TP63	WIPI1	SMAD6	DES	ABI3BP	TIMP4	MYBPC1	LOC100289255	FGFR2	DNAI1	CHRDL1	GPT2	CRABP1	CCND2	PECR	SIPA1L2	SCIN	KHDRBS3	HAVCR1	GNMT	UPK1A	SLC4A4	ATXN1	ST8SIA2	CBS	LGI1	ITLN1	CITED2	TRPV6	CCL11	PHKA1	LGI3	RECK	COL4A4	PRDX6	G6PC2	TTC7B	EPHB6	CAMK4	MOCS1	CRYL1	RBFOX1	CKB	WFDC3	BMP4	REEP1	KCNIP1	FGL1	PCP4	KRT15	ACRV1	BHLHA15	FNDC5	SDPR	ATP12A	SATB1	MAN1A1	ACTG2	IFITM10	ISM1	CNN1	DNAJB14	JPH2	ENPP2	CREG2	TAGLN	GPR37L1	DMPK	P2RX1	TNNT1	SLC35D3	S100A4	NCAM1	COL4A6	LCT	BANK1	G0S2	BEX2	PLEKHA4	SCUBE2	RUFY3	TACR3	GRIA1	GXYLT2	COL23A1	FLRT3	PADI3	BCAT2	GPM6B	ACTA1	TLN2	ZC3HC1	CES5A	OGN	PYCR1	WIF1	KCTD1	EGF	CACNA2D1	UGT2B15	C7orf46	CRIP1	IBSP	CHN2	MEG3	ASB2	KRT5	AMY2A	SPOCK1	MYL9	PRELP	FST	TEAD2	EIF4EBP2	TPM1	MRVI1	GPX3	COL17A1	GATA3	HHIP	SLC16A9	GREB1	FMO2	DPT	TGM2	KCNQ5	PPP2R5E	SNHG11	MYLK	LGR5	CLIC5	FHOD3	SLC26A3	MYCL1	GSDMA	TSC22D3	RETSAT	CCDC126	FAM55C	ASNS	GNAO1	MMD	THOC2	HDAC9	SYT17	LAMA3	TM6SF1	RBFOX3	SLC7A5	PIRT	ISL1	MGLL	P2RX6	GGA2	LMOD1	CALD1	EDARADD	DNER	NDRG1	SYNPO2	PFKM	MAP1LC3A	HSPB11	CLDN23	RBPMS2	ACE	TMCC2	SYNM	CSRP1	RIMKLB	NPTX2	ALDH18A1	ANGPTL4	GSN	COL7A1	CTNS	RGS13	PROM2	SLC2A4	DEFB4A	SLITRK6	LAMB3	COPZ2	DNAJA4	ACRBP	CACHD1	PIK3R1	TSPAN2	SPOCK2	CEP97	PPP1R14A	MT1A	DEPTOR	PCBP4	HSPB6	TULP3	ATP6V1C2	PNCK	ITPK1	SMARCD3	C9orf125	RGS12	SULT1E1	BEX4	TNNC2	PLCB4	KEL	UPB1	UGT2B10	FMO3	SMTN	ACTA2	LMCD1	TSPAN7	HLF	PHF19	KRT14	MT2A	LIMS2	INMT	FAM171B	MYOM1	TRPM3	OGT	CCDC80	C18orf10	CD93	MALAT1	INHA	TANC2	CALN1	N6AMT1	FUT9	FHL1	PDZK1	FLJ23152
ACEVEDO_FGFR1_TARGETS_IN_PROSTATE_CANCER_MODEL_UP	PDE2A	FOSL2	ARC	CCM2	ACER3	GPRC5A	CWH43	NFIB	SPHK1	UPP1	COTL1	GVINP1	HOMER2	LRRC3B	GNE	LIPH	IGJ	IHH	DUSP4	TMEM71	NIPAL1	PLSCR1	SDCBP2	CHODL	NPNT	C1orf116	OXCT1	RAB31	CEP55	TNFRSF12A	ANXA13	CAMK2B	RAB32	PLAUR	TIFA	MCM3	PPARGC1A	ATP10B	SERPINB11	S100A11	LOC285141	VCP	CPD	ARHGEF4	PBX3	CHRNB1	ARPC1B	LRRC8E	TACSTD2	SMPDL3B	PGAP1	HELLS	SULT1C2	DUOXA1	KCNE3	SOX9	AKR1B15	WIZ	KRT4	THRB	COL8A1	CXCL1	CAPG	RGS19	IFI44	CXCL17	F2RL1	KCNMA1	EGR2	DAZL	MLKL	ABCC3	TIMP1	VTCN1	SPP1	PGLYRP1	TMIGD1	SPINK8	CITED4	CD44	CMAS	EGLN3	FOXQ1	FBP1	SRGN	C10orf58	EPPK1	NUDT21	SPRY1	AFAP1L1	TFRC	FRRS1	REG3A	SOCS3	SLC4A7	TMEM173	BZW2	DENND2D	LCN2	KRT7	SERPINB5	MFSD4	PIEZO2	TMEM40	DUSP16	CDH17	RIPK3	LELP1	DTX4	RASAL1	BASP1	UPK1B	SLC41A2	OBFC2A	ARHGAP18	MFAP3L	CCL2	CKMT1B	CP	ECT2	WFDC2	C8orf84	EIF1AX	IRGM	CD38	TNIK	TESC	CDK6	KLF6	HYLS1	ENC1	SPRR2A	ARHGAP6	IL10RB	TSPAN8	SLC40A1	MUC19	RTP4	SERPINB6	FAM55B	C8orf4	GALNT7	VILL	KLF5	HK2	TLR3	CREB3L4	MCM6	FAM176A	EMP2	MAPK11	TIMP2	IL8	ATP7A	TSPO	CXCL2	CAPN13	PKIG	CLU	CDCA8	ANXA3	MFGE8	FMNL2	PIGQ	S100A14	EPHX4	FOXP1	SLC5A8	LY6E	TLR4	USP18	RNF39	GMDS	MTM1	SERPINA3	TNFAIP3	SP5	TRIM31	CDC20	TTLL10	MCM4	MSL3	MID1	B3GNT3	SGMS1	FZD4	FUBP1	PARP8	CDO1	STAG1	ARAP2	PSTPIP2	MLLT3	GOLM1	LRG1	TEX10	DUSP6	HGFAC	C1GALT1	SMC2	ARG1	HCCS	SEMG1	EDN1	RASSF9	NELF	NOSTRIN	BCL3	MPZL2	IKZF1	CXCL6	ALB	IDI1	CENPA	MACC1	SLC12A2	LRRK2	CYP51A1	DDX60	PDHX	CXADR	PARD6B	EFHD2	SPNS2	STIM2	CXCL16	CDH1	CHL1	BACE2	PRPS2	ASPA	ST3GAL6	SH3KBP1	CDCA5	CA8	SLC25A24	DCBLD2	PLCL2	CAMK1D	TFF3	SPRR1A	APOBEC1	ANXA4	BIRC5	MGAT5	LGALS3	ABCG5	LPO	FAR1	PLCH1	FXYD4	STEAP2	SLK	NONO	RPS27	DKK3	CTSE	OTOP1	PPP1R1B	THBS1	F5	IGHM	OAS1	LGALS3BP	NPAS2	PABPC1	CLMN	ARL4A	ISYNA1	PBK	RDH10	GALNT4	TAF15	ZNF7	ATP1A1	ENPP1	KCNN4	GPER	B4GALNT2	CDKN2B	ENTPD8	SOCS2	PCM1	CCNA2	ALOX5AP	PDE7B	TTR	ABCG1	ERMP1
ACEVEDO_LIVER_CANCER_DN	SERPINF1	CYGB	ZNF180	LONP1	ETS2	PRODH2	CSRNP1	PCYOX1	CLDN2	KRT8	CYP39A1	DNMT3L	SLC2A2	SERBP1	DEFB1	CNNM3	NR4A2	DGAT1	MT1X	MSRA	SRD5A1	ATF5	ACOT12	C11orf24	PAFAH2	STK11	SDC4	GCGR	SOD1	LTBR	ELP3	PLG	PHLDA1	SLC25A11	PGRMC2	C3	GRAMD3	F8A1	ASCL1	SEC14L4	RPUSD4	CENPV	DCPS	ECHS1	LAMP1	VARS2	GLTSCR2	ADM	PPP1R13B	ZDHHC14	SCYL1	ITIH1	IGFALS	CTSB	HEBP2	PEX11G	ASGR1	CSK	HSBP1	LPCAT3	C14orf43	TRIP6	FOS	FITM1	GNPTG	UBE2J1	CD81	RPF2	PHGDH	NDRG2	FAM54B	MYO10	C5orf27	TRIM44	LDLR	EZR	FGA	DHRS1	ALDOB	OGDHL	ACCS	C4orf34	AZGP1	MT1A	ADIPOR2	MRPS2	FAAH	ZBTB48	CD99L2	GLUD1	SLC25A23	INHBE	HAMP	C1RL	SAA4	SLC10A1	MACROD1	KHSRP	CPEB3	MLPH	SARS2	ZG16	IGF2	C19orf80	KIAA0182	IRX1	MTRF1	C1orf50	CCL16	HDAC6	RELN	BBOX1	SH3BGRL2	KIAA0664	SEPW1	C21orf2	DMAP1	ID2	F9	ACAT2	BCO2	NDFIP2	H3F3B	JMJD8	MPND	SKAP1	DECR1	FAM160A2	THRSP	RPL12	KMO	DCUN1D3	NCOA4	ADH1A	GJB2	ATP6V1B2	DNAJA1	AIG1	MPDU1	ORM1	SLC20A1	POLE	SECISBP2L	C12orf52	ENO3	IRF8	HADHA	PON1	ACADS	PTH1R	CAMK1	PHF13	PLA2G2A	FOXD4L4	CHMP7	SHBG	ADH4	MYOM2	GSDMB	LRRC28	AGMO	MLLT3	PLOD1	TMEM30B	GNB2L1	DIAPH1	HAPLN4	NAT2	SHMT1	LRP5	GTF2E2	PSMA2	COX4I1	EEF2	RAB26	GOT2	SERPINA6	FERMT2	DPYS	LHPP	SYNJ2BP	TERF2IP	CTSF	EPHA2	PCNX	TMEM66	TM7SF2	PLIN2	URGCP	C10orf125	SFXN1	CYP1A2	FAM100A	FKBP4	CACNA1H	ZYG11B	ZBED1	AKR7A3	TCF25	TSHZ2	AGMAT	LYRM1	GATM	CXCL16	BOK	GNA11	IGFBP3	IGF2R	SRF	SERPINA10	KNG1	TRAPPC6A	PCBP2	PLEKHG3	SFXN5	MRPL53	TTR	ARHGAP10	FAM32A	HIPK2	PRKAG2	ALKBH3	HDHD2	KAT6A	ANKRD46	SRSF5	RNF115	EGR1	ZFP36	HMGCR	SELO	DYNC1LI2	MXRA5	CYP3A43	CYP2C8	C5	AGPAT9	C7orf58	NEK6	CYP4F22	HMGCL	HBA1	TMEM82	TCEA3	VAV2	RDH5	CFHR3	KCNJ10	APOF	CYP2E1	TMPRSS6	MAPRE2	HOOK1	C16orf48	ACAD11	ENO1	CRP	MUM1	IFNAR1	CHD8	VPS37B	GSTP1	TPCN2	TNFRSF1B	CERS6	SRSF6	BCKDK	KIAA2013	LECT2	SNAPC4	TBL1X	PSMF1	ALDH2	KANK4	CROT	TUBGCP2	C16orf7	FURIN	DYNC1H1	CCDC28A	GLRX5	APLNR	TMEM86B	F12	C1orf115	STAP2	PMPCA	SPP2	INSIG2	NUCB1	PBX3	FST	ZNHIT1	PPARGC1A	PINK1	FUCA1	PCMT1	SLC22A1	C12orf44	WFS1	BHLHE40	APOB	NADK	C17orf61	CFI	ESR1	ATOH8	SLC6A12	HGFAC	SERPINA5	MT1F	DAK	RPL3	RAP1GAP	CNDP1	TNFRSF1A	CMBL	AGPAT2	BCL2L13	ZNF395	MASP2	ZNF330	PCOLCE	MFN2	SLC25A47	FCN3	MAMDC4	NFKBIA	MT1G	TNFRSF14	CHCHD10	SERTAD1	DIS3L	ACACB	RGL1	PGM2	COL6A1	AQP12A	PNPLA7	PDXK	PZP	SAP18	GJB1	ANXA10	C8A	PLSCR4	PRG4	NDEL1	TPRG1L	L2HGDH	JUND	MT1M	CRISPLD2	LY6E	THOC2	ENTPD5	KLF2	COLEC11	6-Mar	ACADVL	NTHL1	FN3KRP	TRIB1	HSD3B7	IDH2	ANKRD33	SLC35A1	SLC39A14	ADAMTSL2	RCN1	TMBIM6	ASPDH	GHR	CAPN6	EIF2AK1	BGN	IRF1	ZFPM1	TP53INP1	SLC19A3	ADI1	ACP2	ERLIN1	AMBP	ARFGAP1	UPB1	ATP5A1	C19orf43	KIF13B	ACOX3	FASN	DGAT2	MT2A	WDR72	ABHD10	EIF5A	HADH	C14orf102	KLKB1	VTN	F7	SERPINE1	DPT	TMEM97	AK3	RND3	REEP6	PPP2R2A	PPFIBP2	ACADSB	CCND1	CYP4A11	KIAA0913	TPT1	CDK9	FTCD	DUSP5	ESPN	SLC25A10	ARNT	RNMTL1	AGT	HMGCS1	SDHB	MAT1A	TRAPPC2L	EBPL	PRNP	SAMD4A	C19orf66	SLC24A6	TOLLIP	CHST7	EXOSC6	AVPI1	TAF6L	PEPD	FMO3	PSMC1	MT1B	SDHAF2	CXXC5	MVK	TFF3	HSPA5	THOP1	PHKA2	C9orf103	ITIH2	CALM1	TSPAN9	KLHL36	SGPP1	LDHA	AGXT2	LCAT	MICU1	CCRN4L	ANPEP	NDUFB8	APOA2	BRP44L	PROSC	CLDN3	ARMC6	ENDOG	NUDT14	RXRA	IER3	TGDS	RDH16	ZCCHC14	NNMT	SHMT2	DCAF8	PTMS	MT1P3	PSMB10	VTA1	KYNU	PPP1R15A	FAM46A	C1orf162	ITCH	PAF1	IGFBP4	DYNLL2	SLC13A5	APOA1	MAP7	XPNPEP2	ACAA1	SIRPA	SCD	PAM16	CYR61	INTS10	STAB1	MAN2B2	ACAT1	CERS4	NCLN	VPS26B	SLC7A5	EVL	HOGA1	FBP1	SIDT2	DHRS7	RETSAT	APLP2	ARL6IP1	ARG1	ANGPTL3	VNN1	C8orf4	ATXN2	SERPINF2	ICAM3	TOR3A	ALPL	TRIB3	CDA	RCL1	EPHX2	DERA	ALDH9A1	FOSB	OAF	GPD1	NMT1	JMJD5	FAHD2B	NOP14	UBXN6	C9	PLEK2	INMT	NAP1L4	OAT
ACEVEDO_LIVER_CANCER_UP	SLC36A1	EIF2B2	SEC11C	C14orf93	PPIAL4A	F11R	ILF2	FAM192A	TUSC2	PIAS1	HLA-DRA	TSPAN8	UBE2Q2	PEX2	SMARCC1	ATP6V1A	KIAA1279	HLA-F	ZCCHC9	RPLP1	MAFB	ORC3	ABHD3	STAG2	TYMS	BBX	LCP1	GPX7	HBP1	DTWD1	ARPC5	C1orf35	TRAM2	SF3B14	PIM2	SPARC	TMCO1	ISCA1	TCN2	TCEB1	XRCC6	GBAS	BZW2	SH3GL1	PIEZO2	PTGES3	PTBP2	GTF2IRD2B	NSMCE2	TRIP4	NBAS	RTCD1	WARS	LSM1	NTAN1	EXOSC4	IDI1	CTCF	SRP72	RHEB	PHF23	H2BFS	C9orf3	HNRNPH3	TXNRD1	KLF15	MPV17	METTL5	PTP4A1	CSTF2	KPNB1	RAMP1	FAM83D	ZNF581	IL32	LIPA	C4orf33	MCTS1	GLB1	CCDC51	CALML4	RBBP5	BET1	CHCHD3	DCP2	FRS3	TFG	ASXL2	C12orf65	SLC29A3	ACBD3	PHLDA3	ZNF791	CYBRD1	GMNN	DMTF1	CASK	ARHGAP19	CCNA2	ZBTB33	AFF4	MIS18A	GSTA4	VWF	FAM160B1	HIST1H2AC	PSMD14	C8orf33	KLHL2	SUMF2	HIST2H4A	FARS2	RPS27A	MUTED	CLEC3B	YTHDF2	SLU7	FRZB	PPT1	RHOBTB3	UBE2N	RPN2	FAM127A	CCDC117	ASF1A	IMMT	GRPEL2	C7orf36	RBM47	DPH5	TFB2M	PIGT	HSPB11	FAM84B	TTC37	MRPS28	TP53BP2	RANBP6	GTF2H4	IPO9	LLPH	CXCL9	CAP2	FOXC1	NUCB2	HES1	XPO1	IRX3	TUBA1A	SERP1	COL1A2	TMEM199	LIX1L	HIST1H1C	C9orf46	SNX4	LAP3	DDX21	SLC38A9	ABHD16A	ERLEC1	EIF1B	CMC1	DHX36	RPL7A	YWHAG	SH3D19	PHPT1	PRODH	PRICKLE4	CTSO	C9orf30	IMPAD1	TMEM183A	SLC30A1	SRP19	SLC50A1	NOL7	ZMYM6	AUH	CXCL10	TMEM188	ACTR3	LANCL1	INTS8	TFIP11	PALLD	MINPP1	NFE2L2	KIAA0020	VAMP7	ZNF217	PEX1	BOLA1	PON2	C16orf91	DUSP12	HN1	YPEL5	SPNS1	C19orf52	ELOVL5	MKRN2	PLCL2	JAM3	DYNLT3	MYLIP	COMMD2	PARP1	HMGN4	TM2D1	DOCK10	DAD1	MCM4	GNG11	SLC17A3	MRPL13	KRT222	TMEM167B	DPH3	SPCS1	SSR1	TMEM38B	TOX4	SRXN1	PHIP	FKBP11	DISP1	UBA3	IFIT2	COL1A1	PMF1	PRRC1	LRRC59	PHAX	THY1	LRP10	CBLB	TAGLN2	NUDT16P1	HIGD1A	MRPS33	SAP30L	FNDC5	MIF4GD	STXBP6	RBM34	CDC20	ITFG1	ZNF83	PTTG1IP	SAR1A	ENOPH1	FAM113A	UPF3A	JKAMP	ACTR6	ACP1	FAT1	RBP7	PRPF3	SERTAD2	WDR13	GMFB	IK	NQO2	RMI2	COPS4	MRPL9	CDK5	HSPA1B	EIF3H	RSRC1	BLVRA	KCTD3	METTL3	TSPAN14	GMPS	PNN	EML2	PAPSS1	TK1	SERPINB1	VIM	C6orf130	HIST2H2AA3	RBBP7	KHDRBS1	KIAA0556	PREPL	RAC2	STC1	VPS35	SPPL2A	HLA-E	EEF1E1	ABLIM3	DOK4	UQCRC2	DNAJB1	USP3	HDAC2	ENOSF1	LARP7	HIST1H2BK	FOXQ1	AVEN	GORASP1	TRIP12	PIR	PTPN12	UBLCP1	PKP2	C17orf97	MFSD1	GGPS1	SUN1	PEX19	KIFC2	GOLPH3L	PRKCDBP	COL3A1	ZNF7	DTL	RGS1	IPO4	H3F3C	HMGB2	PPL	RPS7	CPVL	NTPCR	PAQR9	HLA-B	SLC25A46	C7orf50	YIPF4	CHCHD1	TMEM37	SLC33A1	VAMP5	GRN	VPS25	ROD1	DHX15	MYRIP	RPL14	CENPN	SBDS	TOPBP1	C2orf44	RFX5	COPA	EIF4A3	TRIM38	RNH1	MGP	HYOU1	TSC22D2	TAF12	RUNDC1	GOLT1B	ZSCAN18	15-Sep	GIMAP7	RAB33B	KATNB1	CDK12	GNG10	DERL1	SLC1A3	RIC8B	SLC39A8	LRP11	CTSH	MRPL50	UFC1	SMC3	PPIC	HSD17B11	SLC9A6	C7orf42	LMAN2	GINS2	METTL13	KLHL20	SEC13	RAB4A	PIGB	LAMB1	DCTN4	PPP1R16A	CCL5	WDR41	C16orf42	ATAD1	MTSS1	AURKA	GTPBP4	BRK1	TEAD2	DDX27	CD2	TRMT1L	EAF1	CDC16	TMEM209	PGAM4	MET	MAN1C1	FUNDC1	RPF1	TRIM2	KIFAP3	PDGFRB	WIPI1	GPR116	SWAP70	GADD45GIP1	TRAPPC4	ARHGAP12	FAM35A	PIGR	TMEM14C	TMEM109	B2M	MRPS23	TIPRL	BLVRB	MDC1	XYLT2	ABCB1	FAM162A	MARCKS	RDH14	ARL8B	NRBP2	TAF7	EIF3FP2	LAMTOR3	TTC27	MBL2	TALDO1	KIAA1267	ADAM15	FAM98A	UQCRH	LPGAT1	TARBP1	NUP205	CIAPIN1	SCNM1	HSPA1A	TMED7	RRP36	TYMP	SMARCE1	PRKAB2	EXOSC3	DHX35	KLHL9	OSTC	ITPR2	C3orf26	ATXN1	GTF3C2	C7orf25	APOLD1	HCP5	PRKAR1A	ANKMY2	GPR137B	POTEKP	CANT1	CFHR2	C6orf226	SELENBP1	BAG3	PRPF18	CD9	UQCRB	KIAA0907	XRCC1	UBE2Q1	S1PR1	SLC17A4	C14orf129	RRP12	TRIM27	PSMA6	NADKD1	TAP1	MCFD2	POLR3E	C5orf25	NDUFA4L2	RRM2B	TATDN1	NUSAP1	TMEM14B	PLA2G4C	PYCR2	ABHD15	ARMC7	SOX18	ZNF329	RNF26	ZDHHC23	NUP153	RPL7	GNG5	PDE12	ZFP36L1	AHCTF1	TMED5	PROL1	SNRNP40	UBQLN2	TJP1	SLC2A10	TMTC4	CES1	LYAR	C6orf62	HEATR1	FADD	DARS2	SNRPC	METTL7A	LYSMD2	PCTP	SMAP2	SRP54	RCN2	UIMC1	C5orf32	AP1S2	CDC5L	MCM3	TMEM9	PHF3	DCAF12	LMBR1	ZNF467	CETN2	KDM3B	GPKOW	WDR11	TBCK	CUL9	PURA	SP2	ZBTB4	TOM1L1	DIRC2	ZDHHC11	C4orf27	RAP2A	2-Mar	CD74	HLA-C	BMI1	KIAA1797	ZFP106	ACLY	ANGEL2	RBX1	SRCRB4D	NISCH	NAGS	USP30	ARF3	TMEM14A	CHKA	UBE2S	CYP3A5	LRRC8D	ZXDB	LCMT2	DNAAF2	HEXDC	SLC4A1AP	GPAA1	C2orf18	KCNK5	ACTL6A	AP3S1	CARD10	C9orf5	PRC1	ABCB11	C14orf142	DUSP23	IGBP1	IRS2	GBP4	SLC30A10	C9orf80	NCOA6	CKS2	UBE2V2	CKS1B	CKB	CFHR5	EPSTI1	KDM5B	NUDCD2	HSPA14	TMED10	CHMP1B	SLC26A6	BTN3A2	LSM3	GNA13	PLCG1	NUP133	OSGIN1	CCDC91	SRGN	KDELR2	ZXDC	HARS2	IFI27	ANKRD43	HERC6	PIGC	NOC3L	LAPTM5	FBXO28	RRNAD1	CD46	RDX	FAM82B	MTX3	CREBBP	P4HA2	SEC23IP	GPBP1	IMPA1	HSP90AB1	TIMM10	KLF13	SERPINH1	MRPL44	ARV1	SENP2	LCOR	MPV17L	PMS2P5	NEDD8	MRPS7	BAIAP2L1	AHSA2	HOMEZ	HSPB1	SUB1	SMARCA1	CALU	RPL13A	C1orf63	MTPN	UBE3C	RPL23A	TXNL1	DTYMK	GPRASP2	C17orf48	DROSHA	STRBP	NGLY1	UTP3	XXYLT1	CHTOP	CWC27	TWF2	VBP1	FIP1L1	MORF4L2	DNAJC14	GOLGA4	ZFYVE26	CD93	ASPM	NDUFB5	VPS8	LCN2	PGCP	CYYR1	WDR26	PSMD10	LMO2	MR1	WRB	JARID2	C5orf39	ZNF212	CLDND1	S100A10	GIMAP5	CFHR4	SLC25A14	HLF	ANAPC10	NCKIPSD	TSEN15	KPNA3	STAMBPL1	MARVELD2	XPR1	USP34	DNMT1	KIF1C	SEPHS1	TIGD5	PRKCH	CPE	PSMD2	CNIH4	TRIM22	ZHX2	ZFAND1	AASDHPPT	TTC32	ETNK2	C1orf131	BTG3	TSNAX	DENND5A	SMYD3	CNPY3	PECAM1	AMDHD1	MTFR1	PDIA6	C19orf50	DPM1	ABHD5	TDRD7	ZSCAN16	MFAP1	LINC00467	DYNLRB1	NCBP2	H2AFZ	GMFG	GTF3C6	C17orf63	CXorf38	C16orf57	SNAPC3	YEATS2	MTERFD1	TRMT61B	PRKD2	ATL2	RPL23	ARL2BP	MS4A7	DNAJC19	ZNF259	STT3B	EPRS	KIDINS220	KIAA1370	ZBTB9	COL4A1	ANAPC13	CCNG1	HMGB1P1	GNPAT	BFAR	FABP4	BTAF1	HCFC1	ZFR	WSB2	H2AFX	YRDC	ZNF434	ROCK2	SCOC	POLD4	EDEM2	TUT1	RPL17	USP13	IRF9	CUL5	NAT8B	SPA17	C1orf54	C18orf56	CWF19L2	SIRT7	UCK2	ANKRD49	GGH	MTMR6	ACSM5	TIMM8A	C5orf51	TBC1D2	COL4A2	RMI1	ZNFX1	PPID	SNX2	SDCBP	CYB561D2	GAK	SORT1	KIAA0196	ZNF277	SMNDC1	CCT3	APAF1	DNM1P46	GYPC	SDF2	GTF2IRD2	PRKAB1	RB1CC1	ERGIC2	UCHL5	USP8	PDCD7	HNRNPR	LRRC42	IRF6	GBA	ITGAV	DVL3	GGCX	UTP14C	PRRC2C	CHMP2B	PPP2R5A	IQGAP1	RIN2	PLS3	ARPP19	C18orf21	NFIA	11-Sep	UBE2T	PAK1	BCAT2	XPOT	FAM120AOS	NAA10	ATF6	UBD	MAOB	KLHDC9	TMEM126B	NR2C2AP	APIP	CLP1	COX7B	C14orf166	SCML1	C7orf11	IGFBP7	F13B	ALG6	MARS	LYZ	CLDN7	PIK3IP1	SLCO2A1	ETS1	RNASEH2A	NMD3	ATP6V0E1	SLC35E3	NT5E	SUMO2	PSMD6	COMMD10	SSR2	ADAT1	LTN1	SCYL2	SHROOM3	FAM203A	NPC1	SRRD	ADIPOR1	ALG14	EIF4ENIF1	IFT74	DSN1	VPS26A	ABCB10	MUC13	LRRC14	RBM6	CHMP5	OCRL	TCHP	EFHA1	RRP15	LYPLAL1	GPC3	RAB3IP	RPA3	RBPMS2	YTHDF3	DHX29	TESK1	VOPP1	DHX16	ZNF544	NRAS	CKLF	PYGB	PSMB8	IGJ	HIST2H2AC	GBP2	KANK2	POLR2J3	ESM1	KLHL12	HIST2H2BE	TOR1AIP1	ASAP2	CFHR1	RNASE1	TRIT1	IARS2	PSMG1	COPB2	SPDYE3	IFI44	CYP51A1	CISD1	UAP1	RGS5	FNDC3B	MYNN	PLVAP	CCDC167	MED7	SDHC	RBMX	SRPK1	SPARCL1	PDGFC	PPPDE1	RFC4	MBIP	VPS45	AQP11	TINF2	FKBP5	UBA6	HEY1	IRAK1	UVRAG	MRPL51	TCFL5	POLR3F	ACBD6	MICA	KPNA2	SEMA3B	OSTalpha	CDH5	GNAI3	HIATL1	RAB18	IRAK2
ACEVEDO_LIVER_CANCER_WITH_H3K27ME3_DN	TTC9	FAM170B	HIST1H2AJ	HIST1H2AH	LYST	POLR3H	MKRN9P	DTNA	APCS	RAPGEF4	FOXJ2	KCNIP1	HIST1H2AK	CDKN2A	PCDHGB7	XRCC6BP1	IGSF3	PFN1P3	PCDH11X	PNCK	CRMP1	STK32B	SCN8A	HIST1H2BF	INSM2	GRIK2	HAUS7	FLJ46552	HIST1H2AM	DTWD1	LOC96610	PIK3C2B	ADAMTSL3	RCAN2	HIST1H4H	PP2D1	FLJ21272	TYRO3	HIST2H4B	PCDHGB5	COL18A1	HIST1H2AE	SOHLH2	OR4C13	MBTPS2	COL27A1	HIST1H4D	ZFHX3	C15orf33	OR4M2	ZFHX4	MORF4L2	PPP1R16B	TMEM121	OR4N2	OR10J5	RBFOX1	YAP1	COCH	HIST1H2AG	EIF3FP2	CELF3	GPC6	OR10S1	FAM197Y2P	SATB2	AGTR1	TUB	PDE4DIP	PCDHGB6	HIST1H2AB	PDGFRB	HIST1H4F	HIST1H4A	HIST1H2BI	LOC400986	PCDHGA10	PCDHGA8	APOL2	IZUMO1	NCLN	OR4K13	OSTBETA	OR4K2	ANKRD29	RUNX1	HIST1H2BD	OR4K15	RECQL	PCDH11Y	TNFSF4	NBPF1	LAMA3	PHGDH	OR4M1	TREX2	DHRS7	TP53TG3	HIST2H3PS2	BMP4	TSPY1	SLC6A10P	NOMO3	NMI	FRG1B	ACTRT1	KRTAP20-1	C9orf53	ANKRD42	RALY	CNTRL	ANKRD12	SHISA6	PLCB4	ANKRD36B	PCDHGA9	NBPF15	LOC399744	ULK1	FRMPD4	TMEM119	SPG21	CMTM2	SCUBE1	MYF6	NBPF14	PLP2	PCDHGC4	PCDHGB4	LGALS3	ANLN	TTC6	HIST1H4C	HIST1H2AI	KATNAL2	PRPF39	NTRK3	ZDHHC11	GOLT1B	HIST1H4B	TPTE2	ACTR3BP2	HIST1H2BG	FAM89A	KCNC4	CHST4	HIST4H4	USH1C	POMP	CD44	PLEKHH3	HIST1H2AL	KIF15	NBPF11	OR4Q3	ZNF461	LOC440157	CCT8L2	SERPING1	CPLX2	WHSC1	TDH	PCDHGA6	FLJ36000	PPP1R14A	KRTAP6-1	OR4C16	SHISA4	TSPY2	NOMO1	HIST1H4E	OR4K5	CHD9	CHST15	PRG4	HIST2H4A	OR8H2	HIST1H2BE	OR5L2	ALPK2	CCDC81	PCDHGB3	HIST2H3C	GRPR	OR4A15	EIF3C	MRPL1	FRG1	GP5	PCDHGA11	KIAA0895	PCDHGC3	OR5T3	FSIP1	KIAA1143	PCDHGA7	HIST1H4L	HERC2P4	GGN	RHPN2	NOMO2	BTBD3	HIST1H4I	ATP8A2	E2F7	JUB	OR5D14	HIST1H4J	C6orf201	HIST1H2BO	RNF185	TMEM132C	HIST1H2BC	NPRL3	HIST1H2BJ	KIAA0889	HIST1H4K	C6orf146	SCFD1	FLJ45445	PROX1	NUCB2	TSHZ2	DKFZP547L112	HIST1H2BK	FLJ33996	PCDHGC5	KRTAP19-7
ACEVEDO_LIVER_CANCER_WITH_H3K27ME3_UP	CRISP2	XAGE5	C1GALT1C1	ODZ3	MSRB3	CXorf67	MGA	PTEN	PAM	NAV3	CSAG3	SCAND3	OR4D6	ZNF827	IKZF1	MAGEA2B	PRPS1L1	MAGEB1	SRI	GUCY1A3	NTF3	PRNP	RBPMS	PTPRR	DFNA5	TMPRSS11E	MARK1	SPACA7	KLRK1	AREG	HTR7	COL3A1	YTHDC1	C11orf53	SEMA3C	SERPINB13	AGR2	DNASE2B	HSFX1	ACN9	LOC402469	PALLD	C7orf31	BTC	CHRM3	SMAD9	MMP8	GPRIN3	GPR110	IFNA13	PRKY	HSPD1	CREB5	PPP1R42	IFNA6	KCNK2	IFNA1	ANGEL1	GADL1	HSPB3	SLC1A3	PDE1A	TBC1D30	ST18	GUCY2C	GAPT	GLRB	PDZD2	LPPR4	RGAG1	FAM47C	H2AFY2	SPRED1	MMP27	EDDM3A	CYP2E1	B3GALT5	ENPP6	OPHN1	C6orf141	KIAA1377	SDK1	MAGEA9	AIM2	TMEM144	SEMA6D	KBTBD10	RGAG4	SLC12A6	MLLT3	CSRNP3	XAGE2	SLC35F2	TMEM71	EDDM3B	TSGA13	MARCO	SATB1	NOP10	SSX7	KIF5C	PLSCR2	CSTF2	PTENP1	SERPINB12	SSBP2	LMO2	RHAG	PDE6H	ZNF311	SV2C	WDR64	GRM8	COLEC12	SPP2	FAM192A	FUT8	GSPT2	SULF1	THEMIS	C10orf31	PES1	GPR1	TMPRSS11B	PRTG	LIMCH1	FZD8	KIAA1217	CALD1	OAT	FKSG49	LRCH2	SLC16A9	TINAG	BICD1	CTNNA3	IL6	OCA2	IPCEF1	GPR98	OSBPL10	PLA2G2A	MUM1L1	TNIK	PKHD1L1	HSBP1	MCU	GSDMC	LCA5	FZD1	GPR111	SYT14	IGSF1	OR10A7	C9	PRMT2	MAGEB4	QSOX1	FRAS1	INSL5	TOMM7	FMN2	GPR116	LPAR3	DEFB126	NCALD	C17orf69	FAM9A	GPBP1L1	CLEC7A	ENDOD1	LOC441067	MTX3	ZNF624	PRKCQ	MAST4	LINC00478	PBX1	MCOLN3	IL29	LHFPL1	MBOAT2	RNASE1	NFIB	C10orf96	TCF3	VWDE	CCR9	RPL35P1	KLRC4	HOMER1	RNASE6	BMPR1B	ANGPTL5	PIK3CG	HAVCR2	TLR2	OR2H1	GABARAPL2	FLJ23867	LOC541472	TANC2	LYSMD2	F11	RNASE9	SERPINB11	PRKAR2B	GDF3	TLR8	GPR115	CLCA1	LINC00305	LRRC8C	CHST2	GNPDA2	SELP	C5orf62	MGP	TRA@	TMPRSS7	GMPR	PRKACG	TTN	CPB1	TOX	MST4	MAGEH1	DOCK8	KDM4D	ESRP1	COL1A2	MAGEB3	COL19A1	ENTHD1	DCUN1D5	GPR119	IL1RL1	CRISP3	AGTR2	ZNF471	PNLIP	MAGEB2	ZBTB46	MAGEA2	TMOD2	OSMR	MPP1	PELI2	FAM189A2	AWAT2	TYR	CXCL1	SERPINB2	TMSB15A	HAUS5	PLBD1	CSDA	PRIM2	SCIN	HECW2	CCDC141	ARHGAP10	PRKD1	CDH12	CSAG4	ELMOD1	DCDC5	SPIRE1	MAGED1	CACNB2	CYTIP	SYCP2L	C7orf23	GCG	DEFB129	STEAP4	DSC3	OR2T27	OR2T35	CRB1	C3orf52	C15orf55	ITIH5	CR1L	DLC1	ARHGDIB	DYNC2H1	CLEC12A	POU6F2	UBE2G2	USP51	KL	AKT3	SCN11A	MIR17HG
ACEVEDO_LIVER_CANCER_WITH_H3K9ME3_DN	CCL28	MTHFD1L	ST6GALNAC1	HIST1H4F	KITLG	NUP210L	CFH	VSX2	SLC26A8	DRAM1	CLUL1	UTP20	MBTD1	IQUB	PTH2	HOXA7	HOXC11	HIST1H4I	SLC26A2	HIST1H2AG	HIST1H2AM	ZNF134	HIST1H4J	PTPDC1	C7orf63	USP39	HIST1H4H	HIST1H4E	QTRTD1	DGKH	LCT	NECAP1	ZNF385B	TUBB4B	BMX	KLHDC1	ZNF30	CA8	HIST1H2AE	RAB25	SLC24A1	HIST4H4	CEP112	MMS22L	HIST2H4A	KIAA1107	HIST1H4L	CAPNS2	SCG5	CEP128	CXorf23	POLE2	HIST2H4B	NCAPG2	LOC153684	CFHR3	LOC81691	AAGAB	CEP350	HIST1H2AH	HIST1H2AB	VTN	HIST1H2AK	TMEM237	C5orf39	TRAPPC9	MYBL1	ISL2	KIF20B	PIWIL1	DYSF	SLC25A12	SQSTM1	HIST1H2AJ	HOXA13	GFPT1	TOX3	PTPN22	TPM1	RALGAPB	HIST1H4D	UBE2Q2	HIST1H4C	HIST1H2BN	AHCYL2	HIST1H2BJ	HIST1H2AL	C4orf33	NUSAP1	SLC12A8	VSTM1	HAT1	KIF15	ZNF613	WDR67	HIST1H4A	OSBPL1A	SLC28A2	HIST1H4K	ZIC2	ZNF185	HIST1H2AI	NCF2	ENAM	NSF	C14orf23	C7orf33	KDM5B	SPATS2	HOXA1	DXS542	TMEM219	ANKRD36	HMGN4	ZNF563	MID1	HIST1H4B	BTBD7	CDCA2	HIST1H2BK
ACEVEDO_LIVER_CANCER_WITH_H3K9ME3_UP	LIMCH1	SLC9A10	KRT20	ANK2	FYB	MAGEH1	WDR64	HERC2P2	IGSF11	PRY2	LTC4S	MGAM	LOC441067	SCGB1C1	BMPER	SERPINB4	RPL35P1	VWDE	KRTAP9-3	CACNB2	FRMPD2	MITF	SPATA6	CLNK	ODF3	IPCEF1	MAML2	RGS7BP	PGCP	C21orf63	PGBD1	SERPINB3	MYO16	INTU	FAM105A	LOC100287879	OR6W1P	SIRT1	RFNG	GNG2	ZDBF2	ABCB5	SULT1C2	AMOTL1	KRTAP9-9	RIT2	CDY1	GPS1	CRLF2	DNASE2B	SLC35F2	MS4A3	POU6F2	MEP1A	ZPLD1	AK5	ARHGAP18	RPL13AP17	EBF4	CCDC54	HERC2P9	TNFSF12	FAT3	PKHD1	IRF2	CXorf26	B3GNT2	C1orf88	FOXN2	GALNT5	MLF1	RPE65	SEMA6D	CALCR	ORAI2	LRRN1	RARA	ABCA13	PPP2R3A	NELF	PRB3	MMP13	KRTAP3-3	NAP1L2	LPAR3	CDY2A	FAM188A	LAMB4	TRPM2	CYP2E1	KCNK2	C6orf26	CA1	NRXN3	TMEM192	KRTAP13-1	LOC388796	TLR2	PLBD1	NEB	SETD5	ARMC3	MME	NOVA1	OR2F1	FKSG49	ENOX1	GTF3C2	LOC284260	CDY1B	SMCP	PRY	TNFSF13	THEMIS	KCNMB2	FAM164A	MSH5	SIPA1L2	KIAA1377	KLHL2	CLRN1	TNFSF12-TNFSF13	VCAN	FAM170A	C2orf54	LINC00305	CDY2B	TMEM108	C5orf64	NCALD	UPK1B	CLIC1	DCLK3	SPRR1A	ELOVL7	KRT10	NRAP	ANGPTL5	CRTC1	OR2F2	CAPN13
ACEVEDO_LIVER_TUMOR_VS_NORMAL_ADJACENT_TISSUE_DN	TMEM86B	RDH11	FGL1	CYP3A5	MFAP4	PTH1R	SH3TC1	MFSD2A	CXXC1	C7	PAQR7	ACAA1	CSRNP1	SLC15A1	CCAR1	MT2A	VIPR1	CHST7	RAP1GAP	IGFALS	TBPL1	SPTBN5	GSDMB	OCIAD1	ARMC6	DEFB1	CYFIP2	PLIN2	AKR7A3	INMT	FAHD2B	AQP12A	C22orf36	EPHX2	PDSS2	SEPW1	MT1M	EVC2	SLC22A1	GRAMD3	FBP1	TMEM30B	SH3YL1	DPT	RAB17	MLXIPL	C19orf80	ERLIN1	LIPG	ACCS	ETS2	FRG1	ATOH8	PNPLA7	KIAA2013	IGFBP3	KRCC1	CYP2C9	C9	CFLAR	VKORC1	HOOK1	CCND1	ATF5	SLC25A37	C8orf4	C2orf42	CD68	NAT2	SYNJ2BP	HGFAC	SH2D4A	FAAH	PEX11A	JUND	STAB1	PLG	AGMAT	DAK	OGDHL	SLC19A3	ARG1	NR0B2	ASB1	TNPO3	MT1G	SYMPK	AIG1	PPP1R15A	CCRN4L	GLUD1	MTTP	MAN2B2	SEC14L1	DFNA5	PVR	KIAA0664	MT1F	PIEZO1	SCNN1D	COLEC11	ECHS1	F12	MBD3	RBM25	C10orf10	NR4A2	LCAT	PHGDH	CROT	MT1X	TCF25	FCN3	CHPF	HMGCL	VPS37B	VNN1	ATP6V1B2	THRSP	GCKR	MXRA5	DUSP5	KAT6A	CYP3A7	ACADS	CDHR2	HDHD2	ANPEP	TRPM8	HADHA	DLST	AMICA1	TNFAIP8L1	ACBD4	ZNF395	DGAT2	VAMP8	INTS6	ENTPD5	PROZ	EPHA2	TERF2IP	CHMP7	RAB26	BHLHE40	IDO2	MT1P3	CDA	PPIG	ENO3	DCUN1D3	EGR1	ADAMTSL2	PHKA2	C1RL	LTBP4	MFN2	ACP2	ANKRD33	PRNP	SERPINA5	PNMA3	IRF8	GADD45G	AFM	ATHL1	IGF2	FTCD	GCGR	SPP2	MACROD1	LY6E	FAM46A	DCPS	BGN	LYRM1	CHST4	MYO7A	SLC25A47	RGS2	B4GALT4	ATG14	C2orf82	MYCBP2	NOP14	SLC7A5	SETDB2	RAB3IL1	NUCKS1	SHBG	DENND4C	DNASE1L3	INHBE	MT1A	HAMP	ITIH3	CTSD	SKAP1	PCNX	A2M	LECT2	CNNM3	AVPI1	MYO10	C3	ASPDH	PLXNB1	AZGP1	IER3	ARHGAP10	RGL1	MAP2K7	C7orf58	SAA4	RCN1	AXL	FAM99A	FAM160A2	PEX3	PLEKHG3	EIF2S1	ABCB7	SERTAD1	LRRFIP1	ACADVL	GPD1	TNFRSF21	SPINT2	RELN	C11orf24	ADRA1B	CERS4	PINK1	C19orf66	NDRG2	MAGT1	SPIRE1	BBOX1	KIAA0913	ZNF593	F9	PCMT1	HDAC6	PNMA6A	FAM188A	PON1	6-Mar	PROC	CYP2E1	EZR	HSBP1	HOGA1	ALDOB	NELF	GHR	ACOX3	PMPCA	ZNF148	TMEM66	MYOM2	KLKB1	ZBTB48	STAB2	FOSB	TRIP6	WDR72	CYP1A2	TRIB1	FOS	C21orf2	RAB33B	PPARGC1A	C14orf102	CDH2
ACEVEDO_LIVER_TUMOR_VS_NORMAL_ADJACENT_TISSUE_UP	ATP6V0E1	YIPF1	PIGC	GMNN	CHAMP1	C19orf52	NEDD8	NOL7	SLC39A1	DYNLRB1	ARHGAP12	RBBP5	ACBD6	FAM83D	TUBA1A	DIRC2	EIF3J	RBM34	SOX13	TCEB1	NAA10	TRMT112	NUDT2	RDH10	RANBP1	EXOSC5	MEA1	POLR3E	CD9	NDUFA12	TBC1D16	PSMD2	ZNF664	CORO1B	LSM4	RPL10A	RGS5	PTRH1	DNAJB11	ISCA1	PEX2	SUN1	TUSC2	FKBP11	C4orf27	C11orf74	TTC37	PAK1IP1	UBE2S	HMGB2	GPN1	SNRPC	TSSC1	MCM5	ADAMTS4	SPTAN1	HSP90AB1	VAMP7	CYP2A7	SENP2	ASAP2	ZMYM6	GTF2A2	DPCD	TMEM38B	XPR1	DOCK1	SSR2	IARS2	GPAA1	METTL3	NHP2	STRA13	GSTO1	HLA-F	ACP1	KIAA1279	TFB2M	IDH1	PPP1CA	C14orf93	AHCY	HNRNPR	ETF1	BMI1	NDUFA7	SDHC	SOX18	CD93	AKR1C3	NDUFB5	EIF3F	GBA	NUP133	CHCHD1	APIP	ENOPH1	CPVL	KIAA0196	TSG101	CETN2	TEF	CCDC51	C6orf226	SPTSSA	TK1	VWF	SLC30A10	SLC17A3	SUV39H1	PLVAP	EPHX1	STT3B	FLOT1	SNRPB	SPARCL1	PIR	C14orf166	CRY1	DHX29	RAB22A	TBL2	PPA1	SNX27	SDF2	CMC1	GNG5	EIF2D	MDC1	KATNB1	SMC3	TMCO3	FKBP5	CRIPT	ACOT9	LSM10	LYZ	CHPT1	FAM84B	MRPS21	FABP4	TMED10	RNF26	C7orf42	H2AFX	CAP2	CENPN	TAP1	RFX5	RAB3IP	EPM2AIP1	BRP44	ATP6V0C	GTPBP4	ROD1	PIGM	HARS2	ATRN	PDCD2L	GSTA1	HOMEZ	GOLPH3L	DDAH2	ZFAND1	TAF12	MKRN2	C17orf62	C8orf55	SDCBP	WRB	MCTS1	PIGY	RPL30	THAP11	ACE2	H2AFZ	C3orf39	HIST2H4A	CFHR5	YEATS2	NHP2L1	LRRC8D	ITGAV	C12orf35	NDUFA4L2	TOR1B	ARSA	LAGE3	CCDC71	SERP1	PEA15	SLCO2A1	ARL1	S1PR1	MCM4	ZNF791	UFM1	RPS17	MID1IP1	IRX3	RPL35A	NEDD4L	UGT2B4	THY1	YARS2	RNASEH2A	GPR98	ZCCHC17	PGK1	MRPS23	IRF6	H3F3C	SET	PPID	KLHL20	DCAF12	ZBTB9	CNPY3	CDH5	PSMB5	HSPA14	LCN2	IL10RB	HEY1	PTPN12	C20orf11	ETNK2	SRPK1	PPM1K	GTF2IRD2B	TRMT1L	HDDC3	PRRC2C	MAN2B1	DUSP12	ARV1	PMS2P5	TATDN1	PTTG1IP	NAT9	ATP5S	MAGOH	ODC1	C8orf33	MAPRE1	SF3B4	CNIH4	MRPL36	GABARAPL2	MGST3	TSEN15	LSG1	KLHL8	VBP1	NANS	PECAM1	UBE2N	KIAA1522	TMED7	ATP1B1	EFNB2	TMEM199	NOP10	ZMYND19	XPO1	PDCD5	ICT1	NCBP2	FAM20B	FOXC1	TRIP4	RPA3	METAP1	SREBF2	NUP205	DOCK10	GMDS	PSMB4	DDX46	TIGD5	PEX19	ELOVL6	DYNLL1	C15orf17	ROCK2	CSTF2	GMFB	PHACTR4	COX6A1	CCDC107	NUDT1	POLR2C	ANKRD49	SFXN2	WDR61	MAP1S	HSD17B8	KDM5B	WIPI1	IGFLR1	REXO2	PPPDE2	MORF4L2	TIMELESS	RPS21	ARFGAP3	GINS2	TESK1	ACTL6A	TMEM14A	CDR2	DCTPP1	SLC50A1	ACBD3	NDUFA8	FARS2	NDST1	SRSF2	NDUFB6	SCAMP3	APEX1	PPP2R5A	ZHX3	SLC6A1	SNAP29	CHCHD8	GOLGA4	DDX21	VPS45	SPARC	IFIT2	KIAA0391	PSMB2	APOLD1	LYAR	MRPS18C	IPO4	RBP7	CCT2	SLC4A1AP	RANBP6	COPB2	DNAJC9	SATB2	RTCD1	TP53BP2	SEC14L2	MUC13	PURA	STXBP6	KLHL12	MTX3	MIF4GD	NUP153	GMPS	MTX1	XRCC6BP1	SEC24D	DARS2	PRICKLE4	SLC35E1	UBD	SLC2A10	NUP107	UBTD1	TYMS	PDE12	SURF1	MARCKS	KIAA0556	TFG	HMGN4	TTC32	MLH1	FAM45A	TFRC	RPL23A	PFDN6	CYP4F2	NUPL2	VAMP5	NAGS	ADAT1	VPS28	XPOT	MRPS17	CFHR1	TFDP1	TMEM14C	WDR55	TEAD2	SNAP47	TMOD1	NPC1	MRPL33	CASK	CHMP1B	CSTB	SERPINH1	COX7A2	OSTC	ATP2A2	UQCRB	TMEM85	CYYR1	PLA2G4C	CCNA2	TCTN1	PIP4K2C	KLF15	MFAP1	TMEM167B	ACLY	C18orf56	SERPINB1	GALNTL4	DVL3	METRN	GPR116	C14orf129	MCFD2	COL1A1	HPRT1	DPY30	ZMAT3	SEC13	EIF4A3	OXA1L	EIF4ENIF1	TXNRD1	RUNDC1	P4HA2	MARS	PIGT	USP11	STAMBPL1	IFRD2	AMDHD1	DENND5B	PRPSAP1	POLR2H	PSME3	GTF2H4	GOLT1B	CUEDC2	C1orf74	FADD	GPKOW	USP34	BCAT2	SAP30L	TMEM183A	C16orf87	TINF2	UBE2Q1	C6orf62	POLR2J3	CCDC117	ARF3	HIST1H2AC	HTATSF1	GSTA2	FRAT2	NUCB2	RUVBL2	MTM1	RFWD2	MAPKAPK3	AP3B1	METTL13	C12orf57	KIAA1191	UFC1	GHDC	TARS2	RPS13	ZNF7	LAMTOR1	PPL	H2BFS	RND1	UBE4B	MPV17L	KIAA0907	RMI2	DPH5	TRAPPC4	NAGA	CDK2AP2	CUL2	PAPSS1	MRPS27	SLC26A6	HLA-C	ABHD5	LPGAT1	ASPM	TDRD7	COPE	TUBB4B	C9orf46	POGK	DAD1	MTFR1	RPL26L1	MAP2K2	OSTalpha	ARPP19	ILF2	FAM174A	TOR1AIP1	TAGLN2	KCTD3	LSM3	CANX	S100A10	XXYLT1	SP2	FZD4	KDELR2	LRIG1	TSPAN14	TIMM8A	ERLEC1	CCDC167	SLC25A4	MED7	BIVM	MCM3	SRXN1	ALG14	C1orf198	F5	IRAK1	OBFC2B	ZSCAN18	ZSCAN16	GBP4	UBB	PPIAL4A	EFTUD1	TCFL5	SELT	MYO5C	NDUFB3	CDK5	RRP15	ABHD16A	SPATA5L1	PIGB	MRPL48	HIST2H2AC	C1QBP	CXCL9	GPR137B	TARBP1	C7orf36	SAV1	ADIPOR1	CD59	AARS2	UBA3	PPOX	LYPLAL1	LAMC1	RPS25	SCNM1	CCL5	ZNF329	PSEN2	HIATL1	COL5A2	SNRPF	TOM1L1	PPIC	DOLK	HLA-B	AP1S1	SPCS1	TRIM22	CKLF	SRCRB4D	COPA	RPS4X	ARHGAP19	USP30	CBX7	LMO2	MSH6	VPS25	IDI1	EARS2	ANAPC10	PGCP	HS1BP3	NTPCR	TUBA1C	SLC33A1	C2orf18	ANKMY2	TMEM147	BTN3A2	MRPL40	MYLIP	C1orf35	FOXQ1	SEC61G	SMCR7L	HSD17B11	CTCF	TMEM188	NUSAP1	GRN	FGGY	SDF2L1	HYOU1	CHMP5	CYBRD1	PPP1R2	GNG11	ARL2BP	C9orf80	VOPP1	RRS1	CRKL	YIF1B	RPL36AL	PPAT	UCK2	NUP62	C20orf24	ZFP106	C5orf39	TMED4	ZMAT2	SEC61B	PARP1	SLC9A6	GTF2IRD2	MRPL24	UBE2T	WDR45L	TAX1BP1	NOA1	TRIB2	CCT8	C5orf25	TWF2	RIOK2	AP3S1	MTF1	ALG1L	NUDT5	PHPT1	EIF3M	USP3	NSMCE2	MAN1C1	FAM120AOS	PSMG1	RHEB	LIX1L	ZMPSTE24	BBX	CNIH	RRP36	EIF1B	PRODH	IPO9	TFIP11	HIST1H1C	RAP2A	AURKA	VPS29	RPS7	DTYMK	RPL26	PRC1	EPRS	SUPT4H1	SLC29A3	SLC23A1	CPNE8	RPL15	EEF1E1	NRD1	C1orf131	RPP21	GNMT	TSNAX	COMMD3	NUP37	SSR1	PKP2	DSN1	ANO6	RAMP1	RPLP0	MPV17	ANKRD43	RDH14	TIPRL	NUDCD2	LMNA	GGPS1	WRAP73	LRRC42	C18orf8	CREB3L2	TM2D1	RCN2	NCOA6	SASH1	GNG10	EIF2A	PCOLCE2	C2orf44	EXOSC3	LLPH	C10orf26	ZNF319	GEMIN6	NDUFAF2	C7orf11	SMARCC1	ATG3	SPCS2	DRG1	SWAP70	PPP1R16A	SLC35B1	CLP1	BOLA1	COL4A1	AMZ2	PSMD6	ZCCHC9	DRAM1	CES1	MRPL9	NR2C2AP	DHX35	NUDT16P1	STT3A	C10orf32	SEC23B	RPS5	HAUS4	HPS6	C7orf25	BFAR	CDC5L	MRPL18	MMGT1	BTF3	DROSHA	HIGD1A	GNPAT	FAT1	RRNAD1	CKS1B	SRSF3	MAN1A2	JARID2	DEGS1	GTF3C2	RFC4	CKS2	PDIA6	NAT6	AQP11	RBM4B	SH3PXD2A	RSRC1	TBCE	C12orf45	CDC20	C3orf26	CLN3	PSMD10	MAPK1IP1L	PTPN1	CCDC91	TCHP	SERTAD2	DNAJC14	XRCC6	DEPTOR	RPS15A	MAFB	TMTC4	GBE1	CANT1	C11orf10	STC1	TRIM27	LARS	IMPAD1	BTG3	C19orf10	C19orf70	UBLCP1	AFF4	SH3D19	F13B	DNMT1	DHX16	TMEM9	DTL	SLC38A9	PSMC6	HIST2H2AA3	HAX1	DPH3	EIF2B1	SDC2	DENND5A	IK	NRAS	HIST1H2BK	TERF2	GPC3	MRPS18B	UCHL5	RMI1	KPNA2	C5orf51	ESF1	TBC1D2	BZW2	SF3B14	RPS27A	HSPA1A	ITPR2	DNAJC19	HIST2H2BE	HSPH1	C1orf53	TMEM184B	KLHDC9	CKAP4	PYCR2	RBBP7	ATAD1	FRS3	VPS35	CNN3	AIF1L	IGBP1	HSPA1B	C5orf32	PDCD7	C1orf85	PARP4	CDC42EP4	PFN1	SBF1	BLVRA	KLF13	KIFAP3	RPA1	CTR9	APEX2
ACEVEDO_METHYLATED_IN_LIVER_CANCER_DN	FAM75A7	TRPV6	KRT81	HOXB4	GALNT14	ARHGAP24	FLJ45872	FLJ43879	FGFBP1	MSTO1	NLRP3	DLX1	SYTL3	FAT2	ADAD1	TXNDC3	TFDP3	ARMC5	LRPAP1	GTPBP1	FCGR1A	MTX2	MAGEA2B	CPN1	ANP32D	MAS1	MPST	NOX1	ADAMTS13	PLSCR2	IL17A	ZBTB8A	FAM27L	PSG4	SPRY1	METTL17	SLCO6A1	LOR	TRIM42	GKAP1	ARMC3	SSX5	SWI5	RSU1	FTMT	GRAMD1C	LCN1	MKRN3	ASPN	TRMT12	HDAC11	EGFLAM	PPARD	NUP35	SPAG11B	TRIM49	ZNF595	CES1	ABCA11P	TKTL2	ST18	FCN2	RGS18	KRT73	NUDT9	PLXNA4	SLCO3A1	BICD1	TRGV9	TAC1	KIF26B	CTBP2	SPAG11A	SLC26A4	SSX3	MYH7	SSR3	KCNAB2	PIWIL1	KLK1	KLK15	NAGS	GK2	C10orf136	MAPRE2	MUC4	LARS	PTP4A3	MATN4	LOC100129938	SSU72	VTI1A	MDM2	HOXA5	ADD1	ZFY	RHOA	CSF2RA	TNF	DUOXA1	NGDN	LOC441956	MGC70870	ACSS3	PPIAL4A	TNFRSF4	CCDC80	CALN1	RGS6	SDR16C5	IGF1R	MTMR4	SERBP1	ZNF804A	CDH13	GGA1	NHLRC3	GSG1	HOXB6	C1QB	LOC100129476	IK	C18orf34	VNN3	UCN3	SBF2	CLDN1	SLC20A2	GRB14	GDF10	SRGN	GLI2	DCAF4L2	LOC100133130	FMOD	NCOA4	IGKC	TMED3	HBG1	FAM178B	DYNLT1	GMCL1P1	NMUR2	RBMY1A1	FKSG49	SSX2	MAGED4B	JAKMIP1	PASD1	CD86	AK5	TRPV3	DEFB132	ASZ1	E2F6	TMEM184B	POTEA	SERPINA7	C3orf51	LTB	COL6A5	KLF13	TM9SF3	KIAA1211	DMD	CLASP2	XAGE1D	LRRK1	MTNR1A	RBFOX1	S1PR4	FLJ45832	SCAMP4	CNR1	CCDC47	GSTCD	LOC285441	LTA	LOC642927	OCEL1	C6orf89	POM121L12	OR6B3	GUCY1A3	OBSCN	PTPN3	H3F3A	DISC1	LST1	SUGT1	C10orf118	SERPINA1	AMELX	TPO	VAPA	CSTF2T	CIITA	HOXA6	SV2B	FHL5	C1QTNF6	GPR115	ARHGAP25	DAG1	PDZRN3	TSPY4	RPTOR	SLC6A19	TRIML2	ALOXE3	KCNA2	PCDHA13	BPIFC	MYADML	NEU4	PKD2L2	WDFY4	CRYGA	TYR	POTEKP	INSL6	FAM75A3	NAT9	FOXP1	SHROOM3	FRMPD1	FGD3	KRTAP3-1	SLC35B4	SNX17	TTI2	MOB3C	GOLGA2	BTRC	CSNK1A1L	F13A1	DOPEY1	SLC24A4	MLL3	LINC00246A	FCHSD2	OR10C1	LOC100507351	FAM183B	UGT2B10	GTF2A1L	ADAM11	UXS1	SRSF6	FAM78A	NAA40	SOX9	IQCA1	TRPC7	DENND3	ARHGAP6	GAPVD1	LPCAT2	HBG2	CAT	OR2L13	CRYZ	DDX42	FAM131B	ODF1	ADAT3	FNDC9	HERC5	FABP6	DPP4	LOC440313	ATF7IP	GAGE1	MCM9	FHOD3	ADCYAP1R1	ZNF239	DUPD1	DEFB106A	THOC3	F2R	DEFB108B	PUS7L	GRIK2	DCLK3	EPS8L1	C1QTNF1	ITSN1	PPP2R2A	RG9MTD3	PRR13	SLC3A1	RBPJL	MRGPRX4	TST	ADAMDEC1	EDA2R	SLC8A1	BHLHE40	APOB	PDZRN4	MDH1B	FAM13A-AS1	GRWD1	XCL1	REXO1L1	MOBP	ZNF502	HS6ST3	DIRAS3	PEBP4	ADAMTS18	SEPW1	SNX8	KIAA1826	LOC100128529	FANK1	CPLX2	SPANXE	DBI	TNP1	KRTAP2-2	FLJ30430	NMNAT3	GIGYF2	CREBZF	PAGE1	GPR139	CNOT2	AHI1	ZXDB	FGD5	OR6B2	N4BP3	PDZD8	MGC21881	PDHA2	IL2RA	GP2	SLC45A4	CLSTN2	ARSG	C14orf81	GPR116	OLFML2B	STAM	IKZF2	FASLG	CHRM3	LUZP1	FBXO33	SH3PXD2B	UMODL1	JOSD1	ACCN2	TINAG	DYNC2LI1	TBC1D3F	FAM75C2	SLC43A1	AIFM2	TBC1D3C	C1orf38	RRH	GPX1	KIDINS220	GRAP2	ANK1	MTAP	HCAR2	OR4K5	TSPY1	PXDNL	SORCS3	GAPDHS	CPA1	LOC100130152	MATN2	WNK2	HRH1	SERPINB12	CNTNAP4	ERVFC1-1	HMGXB3	GAGE7	ZNF462	SLCO5A1	NFASC	C1orf88	MAGI3	OR4E2	OR10H2	MCC	NDUFA2	SPATA18	C3orf77	PCDHGA2	SDK1	GATA2	FUNDC2P2	TSPAN5	SLC16A7	PHYHIP	LYVE1	ASTN2	HKDC1	OR6V1	MEST	DEFB105A	TRPC3	WWC2	HTRA4	OR7E14P	CRYGC	RUNX1T1	COL9A1	HTR3E	HMGN5	DNAJC3	MED17	CNGA3	HEATR5A	LYZL4	DTHD1	TAS2R3	TWSG1	INTS12	ARHGEF16	CSPP1	CSMD3	TIAM2	LIMCH1	SHF	SPANXB2	ERVK-6	LOC100132495	OR13C8	SPINK7	VPS8	GRM8	FAM74A4	MKNK1	IGLV4-3	SRF	GZMK	MORN2	KRT86	LOC399851	NRAP	CDHR2	ADARB2	PBOV1	C10orf32	ABCC8	ITFG2	HTR3C	IRAK4	BCAR1	PPP1R12B	HIF3A	MAP2K1	OTUD4	CD5	STK32B	PDE4DIP	TSSK1B	KRT83	PLCH2	MYH4	C8orf74	OR10K1	FGF1	TBC1D3G	VIPR2	INTS10	NBPF1	H1FNT	ZMYM4	ANKRD30A	SCRG1	SYNPO2L	CLNK	ARAP3	UBE2D1	LPAR3	IL1B	RADIL	FILIP1	LOC440337	PTPRN2	MECP2	DPP6	C8orf80	SND1	FLJ27255	PCDHA11	MAGEA2	SLMAP	TMEM170A	CCDC141	CCDC7	AIM1L	MINOS1	ZNF92	SPANXB1	C11orf82	SPANXC	KIF5C	PSD3	TTYH2	APOE	HDGFL1	ZAP70	RBMY1F	TMEM104	SMAD9	EFHC2	ACSL1	TBC1D3B	HORMAD2	GRID1	OCLN	OR1C1	LOC401357	GAGE3	THSD4	LOC100288320	OBP2A	MLPH	RGPD8	FAM27A	PRO2964	CACNA1B	SVEP1	LOC389602	OPTC	OLFM4	HOXB3	CCDC33	LOC100507494	CATX-1	NLRX1	CD1D	PTPRE	CDCA7	ERVK-4	RASGEF1C	RAB44	ERF	CENPF	SCP2	C8orf40	FLG	SULT1A1	PDE1A	LOC100129029	CASQ2	MEPE	MAB21L1	ZNF322	TREML2	NPBWR1	AMBRA1	SULT1C4	DUOX1	MAL2	FRMD1	ANKRD36B	LOC100287704	GAGE8	LINC00221	FCGR1B	MBOAT2	HRNR	RDH13	OR4F16	RAP1A	C6orf103	TNFRSF8	LOC400986	GAGE2A	OR5P2	DLGAP2	PNLIPRP2	C10orf55	OTOP1	FAM47B	NAA11	RAPGEF2	OR10P1	GUSBP3	CST3	GPR12	PHEX	PPP2R2C	RNF17	ODZ1	CCDC136	LOC642620	LSM14A	DCHS2	UNC5A	SSX9	MYH9	ST6GALNAC3	ZNF438	LOC100128098	RASD2	CA1	SLC17A3	KIAA1755	LOC100129894	NCSTN	TDRD9	UBE2U	PROSER1	NUBP1	MYO5A	ARHGEF10	PLAU	NEFM	BIRC8	GML	KAT6A	OR13H1	IFI44	SPIRE1	ESD	KRTAP2-4	NPFFR2	DGKG	SLC6A18	NTNG2	OR6K2	ZCCHC2	PYY	ARHGAP22	TUBB7P	ERRFI1	DPCR1	DNAH3	CSAG2	AKNA	DGKB	MLLT6	PRKAG1	NAV2	LACRT	PEG3	SCN11A	SEMA6D	MRGPRX1	FYN	MIER3	FOXO3	CSAG3	TGIF2LX	ITGA8	PAGE2	MYO9A	RGPD2	NCKAP1L	OR2B11	LPHN2	NAV1	POTEE	MAGEH1	MYO10	ADAM2	MFAP5	SCIN	KGFLP1	FAM160A1	OR51I1	LOC100128593	DPPA3	UBL4B	WSB2	GAGE12I	BBS12	SPANXF1	REXO4	LOC648570	SLC2A1	LINC00312	NBPF4	EXPH5	LINGO2	FBXW7	C14orf91	C6orf168	RBMY1D	ARSJ	ASB5	NBPF8	FAM106A	FLJ44385	FAM65B	MGC34034	ZDHHC6	WDR17	VPS13C	FAM27E3	TMEM229B	SLED1	KIRREL	LARS2	NPY2R	LOC100130920	VPS37D	ADAM5P	SLC26A3	SLC6A8	INTS4L1	LOC100507530	FAM105A	PANK2	PRAMEF4	SPANXD	TANC2	CLN8	ECHDC2	SIPA1L2	H3F3AP4	STXBP5	OR7E24	TDRD6	LYPD6B	EMID2	LCN10	BCRP2	PRELP	VENTXP7	COPA	NPY5R	IMPAD1	TYW3	OR2V2	ZCCHC6	HNRNPCL1	TMEM132D	FFAR2	FYB	LOC100129498	IGKV1-5	AJAP1	FAM190A	MUC17	OLAH	PLG	OR2F1	BMPR1B	LOC100132217	OR6K3	GCNT7	ZNF660	LOC554249	LRRC37BP1	AGPAT4	DIRAS2	FLJ35424	SETD8	MSRA	HOXA4	C2orf90	IKZF1	OR7E18P	MGC34796	GOLGA1	OR9Q2	LRRC4C	FLJ40536	TET1	TFF1	ADH6	PTGR2	DEFB1	RBMY1E	SRI	TXNDC16	TSNAX	MAP9	ZNF35	GPR128	CACNB2	KAZN	PIPSL	SBSN	OR4F5	FUNDC2	DMRTC1	TUBB8	TSPY3	DENND1A	RUNX3	FASTKD2	TGIF2LY	POLR3A	A2ML1	SPINK14	EPHA10	MALT1	CLEC12B	GTSF1	LOC286002	CLDN18	FKBP5	LOC399829	LOC100130507	COL24A1	GAGE4	EPHA8	NBPF10	GALNT8	ZBTB34	ZFPM2	TSPY2	GLIS1	GAGE5	TMEM163	LLPH	TMCC2	ICOS	OR6N2	OR1I1	OR4F29	POGZ	LRRC37A3	CC2D2B	KCNMB2	WDR36	RGS13	PKIA	PRKACG	TPRXL	KRT27	C3orf56	LOC100132197	CCNJL	ITIH5	ANK2	PAMR1	DHX57	GALNT7	NBPF22P	C19orf2	PARK2	ODZ2	DHX32	UBE2J1	C10orf96	WDR26	XAGE2	SVOP	GAGE2C	KIAA1245	FLT4	ABO	CAMTA1	HOXD13	OR7E19P	CDH4	OR4F3	DMRT3	IRS1	NCK2	OR2F2	SDPR	TBC1D4	OR10H1	GIMAP7	TDRD1	LINC00238	NANOGNB	FLJ40288	CRTAC1	IGFBPL1	C16orf73	C20orf151	LAMB1	SLC30A8	KIF1A	LINC00305	OR2T35	FLJ39632	DMKN	RBMY1B	LOC100133145	LOC116437	LOC100233156	CPXM2	ARSF	DEFB107A	MTHFD2L	C10orf126	OR10Q1	LINC00246B	OR6X1	MYT1L	PRAMEF10	RBMY1J	LOC100287911	CUEDC2	TTLL10	OR2Y1	CSRP3	TMCO3	TBC1D12	FLJ35024	H19	FAM197Y2P	PAGE5	DOCK3	OR5E1P	KCTD1	TEKT4P2	FLJ34503	DPYSL3	LOC619207	C9orf71	LARP4B	LOC100131395	SYTL2	TNS4	KALRN	HOXA3	ASMT	LOC729866	PXDN	OR8K3	LOC494127	RNF19A	C1orf173	GPR98	MAFIP	ZNF37A	FCGR2A	GAGE6	KCNK2	COX7B2
ACEVEDO_NORMAL_TISSUE_ADJACENT_TO_LIVER_TUMOR_DN	CSK	CD99L2	TMEM97	TP53INP2	AHCY	TMPRSS6	RAB1A	FN3KRP	HSPA5	MT1B	MRPL24	TAF15	PAM16	DEFB1	SOD1	FEM1A	VAV2	MAPRE2	SPTSSA	ABHD10	SLC35B1	SRPRB	SLC7A5	H3F3B	TSSC1	BPHL	HMGCS1	RAB5B	TRIB1	GSTA1	TBC1D14	APOA4	PRG4	PNP	LONP1	PGM2	UBE2J1	ZNF180	ADH6	AK3	BCO2	CYP39A1	C9orf103	MYOM1	SCD	HIST1H4C	HADH	SPTAN1	GALM	PBX3	QARS	NFYC	ACAT2	DYSF	ARHGAP10	MACROD1	DECR2	FASN	INHBE	LDLR	CBX7	MGRN1	ATP5SL	NCOA4	ZNF330	IGFBP4	THOP1	POLR2F	HSD3B7	MVK	NDEL1	TFF3	FKBP4	PSMF1	TBL1X	DGAT2	AGPAT2	MEPCE	RPL12	CAPN5	ATP6V0E2	ABCC2	VPS28	CAPN6	SND1	ZNF672	TMEM82	LPIN2	CTSB	ATP1B1	PSMA3	TECR	SDHB	MRPL53	SMG5	SLC20A2	ROMO1	MAOA	EML4	PSMB7	SLC24A6	OTC	C19orf10	APH1A	CENPV	HEPACAM	FITM1	TBC1D16	RNPEP	SLC25A22	TMEM2	LTBR	ALG9	NUCB1	C18orf8	HSD17B14	FAM100A	PHGDH	KCTD5	SH3BP4	DNAJA1	CNOT2	SNRPF	FAM20B	CLDN2	GTF3A	GPT2	COX5B	MAMDC4	CDK9	PRDX5	CYBASC3	KIAA0182	UPB1	SDCCAG3	CLPP	DDX18	SLC50A1	STK11	ENDOG	ANGPTL3	TRRAP	CMAS	RPL36AL	C10orf125	NSFL1C	ATF5	SRPR	VPS26B	ZCCHC14	MLLT3	ZFPM1	NUDT3	BCL2L13	SSU72	SERBP1	MXD4	CENPBD1	EMP1	IRF8	RDH5	ZNHIT1	ARNT	SAMD4A	PCOLCE	SLC19A3	RETSAT	STRA13	OAZ1	MRPS31	SLC25A1	SFXN1	NSDHL	MYOM2	SLC25A15	KANK4	TNFRSF1A	GNMT	EEF2	MRPL22	ACTG1	FOXD4L4	NFKB1	CALML3	CDK2AP2	KPNA1	AARS	POLE3	AGMAT	GPD1	TMEM160	ZNF689	STARD10	MRPS26	HAGH	CLPTM1	ICAM3	C5orf27	LASP1	CCRN4L	RND1	CADM1	CCL16	PPP1R15A	PTMS	PCOLCE2	PPPDE2	NUDT14	NUDT2	SRF	BET1L	TM7SF2	ERLIN1	PAFAH2	UBAC1	ALPL	TST	CERS6	ARMC6	SHMT2	XPNPEP2	TSHZ2	MAPKAPK3	NNMT	FST	CDA	OAT	TRAPPC6A	EIF2AK1	ATP5O	OSBP	CACNA1H	MRPS18A	SNRNP25	CFHR3	UROD	FGFRL1	DGAT1	AKR7A3	EFHD2	SEC11A	FOXO4	DBH	CAMK1	RPL19	PLA2G16	NUP62	HPS6	DNAJB11	TNIP2	MEA1	PDXK	ZNF511	REEP6	PLEK2	FGGY	NINJ1	SH2B3	RXRA	PCBP2	DHRS7	DNMT3L	ZBED1	ABHD14B	PSMB4	CYB5B	GOT2	MYL6B	UBAP1	BOK	NPRL2	HAAO	F10	AGT	EIF4A1	DIAPH1	VPS37B	NDFIP2	EVL	NDUFB8	WBP2	HPR	SDC4	GNPTG	CBS	TGDS	TUBB4B	GBP7	MICU1	NMT1	ZDHHC5	NR1H2	MANF	RAB5A	EEF2K	TEF	MPND	POGK	F8A1	ABHD6	PYROXD2	CYGB	IMP4	PGRMC2	LRP5	ZFAND2A	TPRG1L	ZNF281	TTC39C	RIC8A	CLDN3	SAA4	ADH4	GPR88	CPSF1	SREBF2	NUDT5	RDH16	SHMT1	ACADSB	SLC16A11	ADI1	UCK1	FMO3	HMGCR	OAF	CHCHD10	COQ10B	DYNLL2	KHDRBS3	PPM1F	GLUD1	DHRS1	SAP18	RPS25	MRPS11	SERTAD1	GSTA2	CNDP2	TRIM8	MOCOS	ANXA10	STK35	MAT1A	SMCR7L	PRADC1	LSMD1	RAB3GAP2	ALDH7A1	MAGOH	HPD	SH3BGRL2	C11orf67	IGFALS
ACEVEDO_NORMAL_TISSUE_ADJACENT_TO_LIVER_TUMOR_UP	DNM1P46	LIPG	RPN2	SLC15A1	IDO2	AFM	FAM188A	HMGN4	NUCKS1	SPIRE1	WSB2	SESN1	ABCB11	RBM6	ELOVL5	GSTA4	RBM34	PNISR	PGAM4	RPLP1	RPS3A	DPP4	A2M	C15orf24	HNRNPA2B1	PNN	UQCRH	FAM200A	PTMA	PERP	GCN1L1	SHROOM3	RUNDC2B	SORT1	RPL27A	HCFC1	FKBP5	PNMA3	ZNF721	FGL1	USP49	SLC17A4	MCART1	NADKD1	ERGIC2	ANGEL2	ZNF14	RNH1	FBXO2	ALCAM	METTL7A	CCAR1	GMFG	TMEM37	SESN2	PRKAB2	EIF3A	TBPL1	C7orf50	IGBP1	AHCTF1	FAM82B	PTGES3	UAP1	ZDHHC11	ARMC1	UGT2B28	GAK	GPX2	TRIT1	ZNF212	PIK3AP1	MRPL51	MET	SH3YL1	TSPAN8	SCYL2	BLVRB	MYO1B	PCTP	SPDYE3	MYCBP2	RIC8B	CDHR2	NTAN1	EDEM2	HES1	NISCH	DDX27	TRIP12	AHSA2	YAP1	ZNF266	EIF3FP2	DYNLRB1	HLA-DRB3	GADD45G	LAP3	CYP51A1	ATG16L1	OS9	OSTalpha	MYO18A	PON2	CTSO	DCTN4	MTPN	F11R	GNA13	RPL23	11-Sep	NAT8B	ACSM5	CYP3A7	HIST1H1C	IMPA1	SUMO2	FRG1	SBDS	SYAP1	IGSF6	HDAC2	FAM98A	CHD1	ZFP36L1	PLEKHA5	C4orf33	COL3A1	RPL14	RPL7A	ACTR3	IFT74	ITGAV	HLA-B	CUX2	ARPC5	LY96	PLA1A	GTF3C6	C12orf62	PCMTD1	RBM5	RAB33B	UBE2V2	PHF3	C17orf48	HHEX	SLPI	SACM1L	RGS2	MBL2	PEX3	RPL7	ALG5	CISD1	EIF2AK4	CFHR2	GORASP1	ZNF259	EFHA1	MARCKS	MT1P3	ACSL4	APOM	TDRD1	C9	YRDC	CHKA	LMAN2	SAR1A	M6PR	HNRNPH3	FAM162A	CYP3A5
ACOSTA_PROLIFERATION_INDEPENDENT_MYC_TARGETS_DN	CBFA2T3	SLC10A3	NEU1	HEY1	ALAS2	C11orf21	RHOC	IRF4	UGP2	GPR56	GYPB	ARHGEF5	GTF2F1	AKR1C1	SERPINH1	KRT10	SNPH	TMEM110	LCP2	HMBS	BCL2L1	ITFG2	PEX6	GDE1	KLF6	CARD9	AMPD3	CHST12	C10orf2	MYC	BCAM	RHD	SEC14L1	ESR1	HBB	CHPF2	SAMSN1	C5orf4	TNNT1	ADAM8	PTPRC	RAB13	KIAA0748	JUNB	LRP10	ACSM3	FDXR	CSH2	ADAMTSL4	EPB49	LYL1	ESYT1	GATA1	FADS1	RHOG	GABRE	ARHGEF2	SHC1	SLCO2B1	RAB5B	CREM	SLC2A3	TRPV2	MCAM	LMO2	C9orf167	SH3BP1	TNFAIP8	USP11	AKR1C2	STAT5A	CTSD	CAP1	HOXD1	PIM1	ST3GAL2	RIT1	MPP1	ARFGAP3	EPOR	SIDT2	CALB1	SHANK2	SEC24D	CD63	MCL1	SNCG	RHCE	CD97	LYPLA2	ID1	AQP3	KYNU	NAGA	CAPN1	NFE2	KCNH2	KRT18	CLEC11A	S100A11	STAT3	LASP1	CMTM6	KRT8	ACRV1	TAX1BP3	MINK1	RAC2	SLC48A1	ARL4A	AIF1	YES1	SELENBP1	MINPP1	POLD4	CTAGE5
ACOSTA_PROLIFERATION_INDEPENDENT_MYC_TARGETS_UP	NR1D2	NUP210	DUSP9	TSPO	CTPS	LOC730101	XPO6	RCHY1	PEX5	SKP2	SLC5A3	KIAA0664	RAB3A	EIF4A3	GCDH	ODC1	MTRR	RGS14	MPZL1	MAST2	CSE1L	LPL	CECR5	EXPH5	AATF	NUP214	PDCD11	STUB1	SLC39A4	RRP1B	MTMR4	PRPF19	VPS13C	PWP1	CCNE1	SPG21	TRIAP1	DDX28	BLMH	NOLC1	GLB1L2	KIAA0930	NRTN	ZNF395	STEAP1	OPN3	GCSH	AIM1L	GNPDA1	SLC27A2	TMEM161A	MRPL4	LEPR	SLC29A1	SLC17A7	KIAA0090	C7orf68	MINA	NQO1	ZNF460	LAS1L	LYPLA1	DHCR7	WDR74	EIF3J	CUTC	SLC19A2	JAG2	FBXO41	GLOD4	MATK	PARP1	PTK7	PSMG1	RGS16	OXCT1	PEBP1	SORD	CD320	REPIN1	C19orf2	GLS	UCK2	SLC39A6
ADDYA_ERYTHROID_DIFFERENTIATION_BY_HEMIN	ID2	KLF1	MEF2C	ITGB5	GYPA	CEBPB	FDXR	KLF6	FECH	CTSL1	PIM1	CREM	DNAJB4	ADAM10	IER5	RPP25	GTF2I	NLRP1	OSGIN1	MT2A	FTH1	SLC2A14	MYB	EGR1	IER3	SLC43A3	CTSH	NFYA	HSPA1B	JUN	DDIT4	PTPN7	GP1BB	DHX9	HBA1	NPRL3	INSIG1	SLC27A2	ATF3	HSPA5	LMO2	CPOX	PTP4A3	AKR1C1	YES1	PTRF	NQO1	TXNRD1	MOAP1	HBZ	CXCL2	APOC1	ANGPT1	FCGR2A	RTN4	NCOA1	ETV5	IL8	ATF5	GFI1B	NEFH	UCP2	ICAM3	AAK1	TAX1BP1	MAFG	SOCS2	TXNIP	CEBPG	BIRC5	HERPUD1	MCL1	NPL
AFFAR_YY1_TARGETS_DN	MXD3	MCM7	STEAP1	INCENP	REST	PSEN1	SERPINA1	DHCR24	HELLS	AURKB	THY1	PRKG2	KIF20A	KHDRBS1	KIF22	SNX5	TAC1	SPA17	MCM6	PET112	RIPK4	DUT	XRCC4	ASPM	NIPSNAP1	RBBP4	FN3K	LIG1	LGR5	ZNF143	THBS2	HMGB2	MSH2	BUB1	MRPL19	COL6A3	APOC1	FOXM1	MATN2	BCAT1	SFXN1	TMEM45A	CDT1	TFB1M	STEAP4	SLC29A1	DNAJC2	NSDHL	KIF23	UTS2R	FADS2	HIST1H3F	VAV1	FDFT1	B3GAT3	TRIP13	CCNB2	FOLH1	ANP32E	MSMO1	CYP7B1	ITGA4	ACAT2	TERF1	GSG2	SLC25A26	UTY	TNNI3	CCL7	PLCB1	MTHFD2	MSH3	ALOX15B	MMP13	SLC4A10	TNFSF11	IDI1	CHTF18	CHST2	AURKA	TTK	CCNA2	IL1RL1	PTGS1	ADCY7	TDRD1	CDCA3	CCL2	SPTBN4	IL1R1	DIAPH3	CDC6	TUBB2A	MAD2L1	WISP2	LIG3	AVPR1A	RAD51AP1	POF1B	TNFRSF1B	UHRF1	RAB27A	MCM5	CENPA	SUV39H2	NR1H4	CENPH	NLRP4	UNG	SLC25A5	PLK1	NDN	SOCS3	ALDH18A1	GPR65	BIRC5	LPAR1	TACC3	RPS6KA4	THBS4	PIGA	PRPS1	DKK2	TTF1	NT5C1B	GJB3	PTPRO	SFTPC	NASP	GREM1	UCP3	PCOLCE2	GALR1	PTGDS	LRIG1	FEN1	CXCL6	KIF2C	LHX4	TOP2A	ABHD3	SMC2	TK1	MTNR1A	CLEC3B	RAD18	CRIP1	FABP9	LUM	EXO1	SPP1	CYP3A4	CYP2C19	LEP	ELOVL6	IGFBP5	CRABP1	TSPAN8	SOX7	IL1RAPL2	MCM4	AXIN2	MTCH2	POLA1	HAS2	PVRL4	HBG2	GZMH	SOCS4	RAB3C	PCDHA10	SLC4A4	MRPL52	TRIB3	DUSP9	DLX3	SQLE	PRSS29P	FUS	SOD3	HMMR	SEMG1	IFT80	CYCTP	PDGFRA	GK2	MCHR1	SCARB1	SETD1A	PRELP	PER3	FDPS	FARS2	TGFBI	SLC35C2	STMN1	PRC1	LDLR	GPR84	RACGAP1	NEURL	COL15A1	FGF7	PCDHB12	MYCBPAP	MKI67	RFC4	DKK3	CENPE	TFAP4	SLC22A18	ANKH	NKX2-3	CREB1	IDH1	HMGB1	CDC25C	CHRDL1	EDNRA	BUB1B	PRDX4	API5	TGFBR1	SHCBP1	GZMA	GNB4	OTC	CLCN1	POLH	HMGB3	NCAPG	FMOD	FZD3	HOXD3
AFFAR_YY1_TARGETS_UP	NPTX2	BEX1	CPEB1	MYH2	KRT19	HEMGN	SULF2	GADD45G	ELOVL2	TNFRSF10B	PEX19	TP53INP1	MYH3	NGFR	PMM1	ITGA9	LAMB2	SLC6A14	DMPK	BDNF	CTSF	SLC12A5	TNNC2	RNF41	ABCA1	GFER	MYL1	RBMX	HACL1	GPC3	MYH7	ARR3	SEPP1	PRSS35	NNAT	MAL	TAP1	DLEU2	SH2D1A	ITGB6	EHD1	TPM1	LGALS9	PSRC1	FABP3	PLCZ1	EGFR	NAP1L3	MMP2	SFN	PMAIP1	NEUROD6	KIF17	EHF	UBC	SURF1	PERP	MPG	UNCX	CBLN1	SELM	PBX4	GBP6	PAFAH2	PDGFA	STK25	FXYD6	DRD4	TNNI1	PAWR	MDM2	HIST2H2AA3	CTNND2	CLU	SPAG1	USP20	MYH6	LDB3	JUB	ZNF385A	POLK	NDUFA7	EXOC4	KDR	EPHA7	ID4	NTF3	PLTP	PPP1R15A	HIST1H1C	JAK3	SIM1	ADAM15	ZNF3	PLOD2	TBX2	TNNC1	MAP6	CEND1	RAMP2	SLC1A6	SLC9A3R2	STX3	TCFL5	BTG2	HSD17B1	NID2	COL10A1	SLC2A3	PFKFB2	ICAM1	CASP7	BMP4	RPGRIP1	CRYAB	DUSP1	ABCD4	FAS	SOX2	ACTC1	WT1	HHIP	SIN3A	BLCAP	MYLPF	RORC	TSC22D1	DSTYK	FXYD2	BAK1	KIF5B	RNF112	BCL2L1	HM13	SYT11	CXCR7	LOC729852	TPH1	HIST1H2BC	BMP6	TLE4	TINAGL1	ALCAM	CFTR	PRKAR1B	IL17D	MYH11	HSF2	LPIN1	TSLP	ZNF264	ANKRD1	CDKN1A	CD55	MYH1	NRG3	LDHB	COL19A1	ABAT	FYB	TSSK2	FLT1	SERPINB4	MPP6	EPHA2	KLK8	PLCB4	SNURF	EFNA3	MS4A1	MYCN	EBF2	PTP4A3	MYO1C	TXNIP	SPOCK3	FOS	SRC	HOXA4	ABCA3	TGFB2	RND3	FJX1	CELF4	LRP2	CDKN1C	ANXA8L2	MALAT1	PROX1	EFEMP1	ST6GALNAC3	PDLIM3	S1PR5	B4GALT4	PIP4K2B	GBP1	WNT16	SLC27A3	ATP6V0E2	ABCC5	MAPK10	MRVI1	UCHL1	TPD52L1	ACOX1	SLC2A4	CHODL	CFH	CDO1	TTLL1	MYOM1	DCXR	TGM2	GRIA3
AGARWAL_AKT_PATHWAY_TARGETS	EGF	COX2	MMP9	MMP2	PTGS2	SPP1	TGFA	VEGFC	VEGFB	VEGFA
AGUIRRE_PANCREATIC_CANCER_COPY_NUMBER_DN	PSD3	HMGCL	NFATC1	RBPMS	ATP2B1	PDGFB	NCR1	MPST	MYH9	MFNG	TAF12	TXNL4A	SEC14L2	PHF10	SGSM3	WASF1	OR7E47P	MBP	TMBIM4	TCEB2	CAND1	SMCR7L	GNS	EIF3D	HDAC2	STMN1	SMAGP	COPZ1	RACGAP1	GMEB1	RBFOX2	SMPD2	EIF4B	DCTN6	CBY1	SEC63	DEPDC5	SLC48A1	SRRM1	CBX5	PRPF31	KLHL9	GGA1	HOXC11	ARF3	E2F2	DUSP6	GALNT7	CLIC4	NFIB	PIAS2	XPOT	DAZAP2	C1orf63	QRSL1	FKBP11	APOL2	PHC2	TIMP3	PPP1R12A	DYRK2	GTPBP1	TWF1	ZBTB24	SMARCB1	PPIL6	SCAF11	MICAL1	SFI1	HNRNPA1	SNX3	MMP11	GUSBP11	BTG1	GPATCH3	EXTL3	APOL6	IL20RA	THOC5	TST	VLDLR	PFDN5	ATF4	ATP6V0C	DMC1	TMBIM6	SF3A1	TSPYL1	ASCC2	TMEM66	TMEM43	RBFA	CEP290	TXN2	SRSF4	TRNAU1AP	FUCA1	GOSR2	TFIP11	ATP6V1B2	TFCP2	ATG5	PSIP1	MFSD5	GALE	SMUG1	RARG	HBS1L	SPATS2	CCT2	RANBP6	PDCD1LG2	MN1	IGLJ3	GRM1	LEPROTL1	PISD	SRRM2	TBK1	LOC100506653	HEBP2	SNAPC3	CCDC28A	ORMDL2	CDKN2AIP	IRF2	TOMM22	TTI2	YTHDF2	CTDP1	KITLG	CDK19	HMGN2	LRP2BP	PIK3C3	PATZ1	ASF1A	CD164	GSTT1	LYPLA2	PIGV	CD63	IER3IP1	UFSP2	AMD1	ZNF593	ACVR1B	SLC35E3	FBXW7	SMARCA2	NRG1	CARD10	C12orf41	XPC	ALPL	IGLL1	YWHAH	DCTD	CHEK2	C12orf29	RPS6	HPS4	BCR	LSM3	KDELR3	CSNK1E	AHI1	PROSC	APOL3	RAB36	HAUS6	DDX23	KCTD17	YEATS4	MAK16	PLEKHA8P1	REV3L	RNF19B	KIAA1797	POLR2F	AMDHD2	PRMT2	C9orf46	PPP2CB	CACNB3	SUN2	PRKAG1	CDC40	LEMD3	YARS	SUMO3	VDR	PDSS2	PPP5C	SLC11A2	JOSD1	CCDC59	PDPK1	RAP1B	HECA	PQLC1	SOCS6	ERLIN2	BLOC1S1	NKAIN1	GTF2E2	PTTG1IP	AK2	UBXN8	SH3BP1	RPS6KA1	C6orf120	KIAA0020	MGAT3	RRAGA	ADNP2	TOM1	MTAP	MECR	INTS9	SNRPD3	KDM1A	HOXC4	KIR2DL1	MAP3K5	ISOC1	GCAT	GSR	LMBR1L	C12orf10	ATP5A1	NAT1	PET112	CRYBA4	MCRS1	HAND2	TAB1	FIG4
AGUIRRE_PANCREATIC_CANCER_COPY_NUMBER_UP	SARS2	ATXN7L1	RNF139	ZBTB1	TRRAP	DLD	DPF1	PARP4	PAK4	ZNF331	RPL18	SIRT2	DOCK4	KLK13	AP4S1	DBP	ZKSCAN5	ARPC1A	LOC100506162	ZNF264	ZNHIT1	ZNF419	ANXA13	NAPA	WDHD1	NPEPPS	CABYR	RCN3	NMT1	GPATCH8	CASKIN2	PDCD6	OSBPL1A	GPER	RSAD1	DERL1	AARSD1	SPOP	MPP2	LOC100286937	PPP1R3D	EPN3	C8orf55	NDRG1	ZNF146	CCDC56	RAB5C	MAPK1IP1L	EZH1	ASNS	MAFK	MLX	ARHGAP35	NUP62	NPC1	RASA4	MUDENG	AP2S1	TTF2	SS18L1	SNX6	CDC27	ZDHHC24	ANKRD40	KRT10	CRCP	BRF2	C14orf135	EAPP	LIG1	ZNF304	UTP18	PAF1	PSME3	GPAA1	MYC	ARPC1B	KDELR1	GRN	DGAT1	TCFL5	PTK2	EML2	EXOSC4	RPS9	GPR172A	KPNB1	PVT1	CYP3A5	CDKN2A	ARFRP1	WHSC1L1	TAF6	NUBPL	SMURF1	CPSF1	CNOT3	NPR2	CYHR1	CLTA	SNX11	EHD2	MRPS12	PSMC3IP	PSMA7	NR1H2	ACLY	ARHGAP5	TMEM8B	MAP4K1	SMARCE1	MBOAT7	SLC35B1	CREB3	SNRNP70	CYC1	NDUFS6	ASH2L	DKKL1	TAF4	BAG4	NOSIP	SAMD4A	SYPL1	RNF6	NFKBIB	RABGEF1	RIOK3	FBXO34	MTAP	CASD1	DUSP3	KAT7	C20orf11	CMAS	U2AF2	LUC7L3	ACTR10	FAM117A	NUCB1	TLN1	ZNF134	PLEKHA4	MICALL2	PPP2R5D	KTN1	MGC72080	FAM203A	OSBPL2	PDK4	PLEKHG3	CBLL1	YTHDF1	TUG1	COX11	SNAPC1	PON3	MTMR6	UPF3A	PLOD3	KCTD7	PRKD2	STRN4	TMUB2	HNRNPL	TSTA3	KIAA0195	NPAS3	ZNF460	HEXIM1	PRKCH	VPS28	SLMO2	PRMT1	GARS	XYLT2	RPS21	UCKL1	WDYHV1	STAT5B	MAD1L1	GSDMD	ZNF573	DDT	SDHA	FAM49B	ID1	LHB	ZGPAT	GRWD1	SYT5	PPP1R13L	CNPY3	ORAI2	ATP5G1	RNF38	LRRC37A4	DMPK	LSM1	TSEN34	NSF	G6PC3	PQLC3	PRPF6	SIX5	GNB2	SLC25A13	SNRPD2	NME1	WDR67	RPL13A	ZNF444	SCFD1	LRRC59	BAX	PCTP	SPAG8	C18orf8	EXOC3	CD3EAP	SLC12A9	SPAG9	ZNF211	ZC3H3	TPM2	PDK2	SLC26A4	EEF1D	LAMA5	SLC39A4	GYS1	ATP6V0A1	PSMD8	ATP5E	UBE2Z	FUT1	SPATA20	BECN1	GIPR	GPR124	BRD9	ZNF580	NUDC	MYL6	C5AR1	SHARPIN	SCRIB	FAM134C	LMTK2	C7orf42	INTS1	ACSF2	MPP3	ASL	MRPL13	WDR3	BMP4	NKIRAS2	EIF3K	IRF3	HIF1A	CEP72	AP4M1	NBR1	SLC1A5	PHF20L1	ZNF652	EXOC5	DLGAP5	HAS2	CBX1	MYL10	AOC2	ZNF787	ITGA3	BET1	PHB	RPL27	FIS1	PON2	SHFM1	SNF8	LPCAT1	PNPO	KIAA0947	KIAA0196	ZNF623	RUVBL2	EPN1	TPD52L2	GSTT1	OPLAH	TAF2	HLF	ACN9	DDHD2	RGP1	OPA3
AIGNER_ZEB1_TARGETS	CD24	GJB2	MPZL2	PMEPA1	SHROOM3	EPCAM	INADL	CRB3	CDH1	CXADR	CLDN7	SFN	TMEM30B	DSP	GJB3	MAL2	CDH3	TACSTD2	PPL	PKP3	EPPK1	CDH11	SYTL1	MARVELD2	CDH4	DMKN	TSPAN1	SH3YL1	OCLN	DSC2	TSPAN15	MUC1	F11R	SCEL	PCDH7
AIYAR_COBRA1_TARGETS_DN	APIP	BAG1	SRSF2	PCP4	ZNF395	KITLG	HSPB1	CLDN4	MCM2	PRDX3	METTL7A	SOX4	CPD	FGFR3	HELLS	COBRA1	SPINK5	GOT2	HNRNPAB	HPRT1	SLC20A1	AAGAB	DCPS	ZNF532	DCTN2	PSMD12	MYO5C	PRX	EPHB3
AIYAR_COBRA1_TARGETS_UP	CLDN1	CTSB	DNAL4	UBL3	ACOX2	EPRS	ASNS	TIMP1	PRLR	ENAH	SATB1	PRCP	AREG	PBRM1	SERPINA3	MBTPS1	MAPK8IP2	NEK2	C1orf159	DEGS1	S100A8	PARP4	FRS2	TRIB3	FBXL6	TMEM50A	TOMM20	MGP	C3orf78	NENF	RRNAD1	APOD	GADD45A	TPBG	IFITM1	PIP	ASS1	TFF3	FHL2
AKL_HTLV1_INFECTION_DN	RPIA	HOPX	PTPN3	DUSP6	TTN	CPVL	PNISR	ATP5L	PMCH	CD3G	PTPN2	DENND1B	VAPA	CCNC	TMEM45A	SERINC1	YPEL5	PRUNE2	KHDRBS3	GZMA	PECAM1	DUSP4	PTGS2	PDE4DIP	EMR1	FRY	CD86	GZMB	CDK19	JUN	FYN	GNLY	DNAJC15	MEIS2	SERP1	GPR171	LANCL1	ATP8A2	UBE2J1	ANXA1	UFL1	CEP192	MINA	MAOA	IL17RB	DNAJB6	RWDD1	CDH1	LPHN2	ITGB1	COL4A6	IGFBP7	AKAP9	ENPP2	GPR65	MEF2C	FAM3C	CTSA	HTR3A	TCTN3	TSPYL1	PKIA	MDFIC	SDF4	TRAV8-3	CD96	STAP1	REV3L
AKL_HTLV1_INFECTION_UP	ALDOC	DFNA5	NET1	CBX1	FABP5	S100A10	GNAI1	SOX4	APP	C5orf13	NME1	AP2B1	VAMP8	MAP4K4	SAT1	CTNNA1	PKM2	RAB4A	IDH2	SQRDL	DNAJC7	ECI2	ACLY	LGALS1	HSD17B8	ADD2	LGALS3
ALCALA_APOPTOSIS	CD74	SYMPK	OXA1L	GAPDH	EEF1A1	APH1B	KIAA0415	EIF3F	SLC25A3	ATP1A1	GNAS	IL32	AAAS	ELOVL1	CYTH2	RALB	STX4	RIPK3	RAC2	HMGN1	GZMB	FAS	PFKP	HSPA8	ATP5L	CEBPZ	SDHC	HCCS	MTO1	GPI	DDHD2	ANXA7	SAMSN1	SCAMP3	FES	BAX	ARL6IP5	ZMYM6NB	HADHA	CYFIP2	COX4I1	CASP1	RIT1	ATP5B	CD7	RPL10A	CCT5	UBXN4	MFF	AURKA	MARK2	TMEM106C	TBC1D10C	RHOA	FUS	CASP4	PSTPIP1	BCAT2	MTCH1	RPLP0	HLA-A	VDAC1	TRAF3IP3	TIMM17A	METAP1	CD48	TRAV12-2	MX1	XPO1	MSH2	NINL	UBE2R2	NUP205	QPRT	CHMP7	MTCH2	SLC25A6	FAM104A	BNIP3L	TOMM20	SCCPDH	MATK	DENND1A	TALDO1	CYSLTR1	RTN3	MFAP1	RHOH
ALCALAY_AML_BY_NPM1_LOCALIZATION_DN	KYNU	RPA1	SLC1A4	ABCB1	ACAA2	DTYMK	KIF4A	GNB5	PIP5K1B	DDX60	CYFIP2	EVL	ATP8A1	KIF2C	FAAH	KCNIP2	AGTPBP1	NUP210	BIRC5	CORO2A	C20orf27	ALDH4A1	PTTG1	TK1	BLVRB	FOXM1	MAN1A1	ITM2A	USP13	HOMER2	CD38	POLD1	TPX2	CDKN3	MKI67	MICAL1	B4GALT6	CKS1B	ASB9	SYNGR1	NCAPH	IFITM2	PROM1	VEGFA	ASNA1	GALC	MAD2L1	INPP4B	TMEM106C	LY86	IDH2	HADH	UBE2C	PITPNC1	BANK1	MCM2	SPARC	RANBP1	REPS2	STAP1	IFITM1	9-Sep	RHOBTB3	CIITA	ENDOD1	MDFIC	IGFBP7	SORL1	HMGN3	MN1	TESC	STK32B	CD48	RSAD2	CHEK1	ANK1	HLA-DRB6	ABCG2	SRD5A1	DUT	HLA-DRB1	CD200	INSL3	CD34	GAMT	GYPC	HMMR	TRH	OGG1	MREG	NXT2	STOM	HGF	ITGA9	FKBP1B	POLE2	DHRS3	MECR	RPS6KA2	S100B	PRG3	HLA-DMA	GSN	CCNA2	POLE	CENPM	TNFRSF14	PAK6	GNG7	PMAIP1	RBM3	PLXND1	CDKN2C	HLA-DRA	SIDT1	EXO1	RRM2	ARL2	EPS8	PXMP2	CDC20	TUBG1	IL2RG	KIAA0930	KIF23	UBE2G2	CCNB2	PBX2	GPX7	IL1R2	DLGAP5	TRAK2	SERPINI1	MCM10	CHAF1A	HAAO	CSGALNACT1	XPA	GPA33	STRA13	WASF1	MTHFD1	TFDP1	NPR3	NINJ2	CCNF	SHCBP1	MAP2K3	KIFC1	PRR5L	DHFR	FAM105A	BAALC	NNT	SERPINB6	NGLY1	TYMS	SERPINF1	CDC6	CD69	PLXNC1	ACAT1	RGS10	TRIB2	HLA-DPA1	RAD23B	HDAC9	EGFL7	RHD	MCM4	ITM2C	CRHBP	CDC25C	MLLT3	HPCAL1	PLAGL1	GYPA	CD96	CCNB1	HNRNPD	DAAM1	WDR62	TSPAN13	POU4F1
ALCALAY_AML_BY_NPM1_LOCALIZATION_UP	WT1	ITGA5	HIST1H2BC	LMNA	HOXB2	TANK	ADAM17	MTMR9	HOXB5	BCL10	EMR1	HNMT	ASPH	PTX3	HOXB3	SPATA6	FZD7	DPYSL3	SC5DL	WDFY3	HOXA10	PSEN1	LAPTM4B	QPRT	RPS6KC1	LTBP1	IGFBP2	WDR91	HOXA9	MMP2	FTO	CPA3	CDC42BPB	DLG5	RASGRP3	F13A1	JAG1	LPPR3	CLU	CFH	HIST2H2BE	MSMO1	ECHDC2	IP6K1	DSC2	SEMA4C	RRBP1	SCHIP1	CTNND1	STRN3	TOM1L1	HOXA7	PLS1	PBX3	UNC13B	NKX3-1	ADAMDEC1	H2BFS	LAMB2	ARHGAP22	EPB41L3	HOXB7	PPP1R26	SMC4	HOXA4	RAB13	FBXO28	SNCAIP	HOXA6	AGXT	SCYL3	NFE2L3	PDGFD	SLC24A3	ZCCHC2	FAM127A	MEIS1	HMGCS1	COL4A5	HOXA1	RAB38	SMPDL3A	TLR4	BIK	GATA2	CORO1B	HOXA11	WBP5	LTB	KCNK5	NAALADL1	PIEZO2	SGPL1	C3AR1	IRX5	KRT18	TGIF2	CHD7	TMEM57	AQP3	FAM127B	FAM110B	GRB10	SLC29A3	TBL2	TRIM32	HOXA2	MOSC2	HOXB9	GSTM3	NGFRAP1	ATP6V1B2	TMBIM1	ADO	UGGT2	PCDH9	IGHA1	ARHGAP25	COCH	ACVR1B	ACVR1	NAB2	FOXC1	ICA1	HOXA5	ABCC6	SNX10	SNX11	SDPR	LRIG1	HIST1H2BE	VANGL1	DRAM1	HOXB6	ZNF580	LUM	DEFB1	CTNNA1	SEPP1	ITGB5
ALFANO_MYC_TARGETS	CSRP1	FGA	XK	TARBP1	TTLL12	PLEC	OXCT1	EBNA1BP2	CLCN2	PCDH8	DNAJC11	RSL24D1	SMTN	AGRN	CAMKK2	CCNI	LTBP1	ASB13	GAD2	PICALM	MMP17	TCOF1	KARS	PTPN12	PLAUR	GAS6	CDK2AP2	TGFB1I1	RUNX3	EIF2B1	MMADHC	PDIA5	PAICS	ITGA6	HOXC9	STC1	TGM2	TFAP4	RAPGEF2	KIF3C	EMP1	DNAJB6	PEX5	PNP	ADM	CTSK	GREM1	CYR61	PLAU	PDCD11	C10orf26	BMP4	PYCR1	CACNB2	PTPRN2	PCYT1B	PSMG1	RSL1D1	SLC20A1	CXCR7	AKAP12	PHLDA1	QSOX1	PPIF	ATP8B1	ARPC5	AES	PPPDE2	GNPDA1	ARL6IP1	DLST	TACC2	HS3ST1	EEF1A1	MYC	TGFB2	LAPTM4A	IMPDH1	IGFBP1	EHD1	MAP1B	ANXA7	SMPD4	CPNE3	SURF2	RASSF4	CDX1	ADCY3	MAG	CDKN1C	TRAP1	RND2	SDC1	GPD1L	TUFM	C18orf1	ZNF177	SLC39A6	GLOD4	AK4	DDX17	ADD3	VCL	ATP8A1	FARSA	DUSP2	NBL1	ACTR1A	CLCN7	MVP	FLOT1	AATF	RAB5B	S100A10	AKAP1	LRRC17	CCL2	PPAT	CDC42EP3	TOMM40	TP53BP2	ATP1B1	ITGA7	MDN1	MGLL	MSTN	MYLK	TRIP6	MTIF2	IRF1	SOX9	SPARC	CRIP2	C12orf24	COPB1	BLMH	MXI1	CCNA1	CD1D	KCNH2	GNAI2	SLPI	VCP	PON1	ID3	SNRPD1	SDC4	PPP1R15A	CYTIP	TIMP2	SLC16A1	RER1	ABCF2	PES1	RCC1	HSPA1L	MYL6	MYL12A	MARCKS	UBE2K	PYGB	NPAS1	MME	DDB2	PDLIM4	MYCBP	LARP1	B3GNT1	PCCA	QDPR	RBP1	PPP6C	RBBP7	DDX21	GPR143	PGAM2	LASP1	CD59	RRP12	SYNGR2	GLDC	DAB2	ANXA1	NOP56	SMPD1	E2F5	DKK3	NPC2	CPN1	TCF7L2	RAP1GAP	GSN	ATF7	RUVBL1	CELSR3	HMGB3	STMN1	RBM5	AFAP1	TATDN2	MYBL2	KCNN4	PXN	SDCBP	PAFAH1B3	FILIP1L	CLK1	HERPUD1	NHP2L1	STOM	LARGE	CSE1L	DSG1	EPHA1	PLK4	TCF19	SLC12A1	KIAA0368	UCK2	ABCA3	METAP1	ITGB5	FRZB	KCTD12	SVIL	ABCC5	BLM	DHCR7	MCL1	CTH	LY6E	CTNND1	KIAA0930	ZEB1	GOSR1	ENPEP	IMP4	FKBP4	FYN
ALONSO_METASTASIS_DN	NTF4	TCOF1	IDS	LFNG	BCL2L10	GIMAP6	CX3CL1	AKAP13	SECISBP2	PCDH9	CDH10	IFI44L	OLIG2	WNT2	RGPD1	EPS15	CCBP2	CYP7B1	REST	LOC148145	LRRC2	EDN2	PAPPA	FOXO1	CYP19A1	TOB2
ALONSO_METASTASIS_EMT_DN	EDN2	WNT2	CDH10	PCDH9	PAPPA
ALONSO_METASTASIS_EMT_UP	DSG2	SDCBP	LUM	ENC1	FGG	CLIC4	SPA17	FZD1	MFAP1	CTSB	CD63	TUBA3C	VCAN	PRKCA	TUBA1A	SERPINA3	RRAGA	CDH2	ENOPH1	HMMR	SMARCA1	EDNRB	ANLN	ITGAV	RAB1A	EMP1	TUBA4A	SEPP1	MMP2	TUBA3D	SPARC	CX3CR1	PFN1	RAN	APLP2	TUBB3
ALONSO_METASTASIS_NEURAL_UP	EMP1	CHN1	CD63	PDGFRA	APLP2	KIT	MITF	MAGEA6	PTPRZ1	AKT1S1	MAL	SEPP1	SETX	PMP22	ENC1	SDCBP	S100A10	ENOPH1
ALONSO_METASTASIS_UP	SPA17	S100A10	TUBA3D	EIF5	HSPA8	HSPB1	CKS1B	PFN1	ASH2L	MFAP1	CLIC4	HIST1H3D	HIST1H4C	NHP2	FZD1	MRPL37	LRPAP1	FGG	AKT1S1	RCBTB2	RPL35A	UBL5	MAGEA6	TCEB1	ARID5B	AK4	ADSL	PTPRZ1	TXNRD1	SERPINA3	LHFPL2	RPS10	APEX1	MRPL15	CCT5	XRCC5	ENC1	CDYL	TIMM10	TP53I3	ANLN	MAPRE1	NCOA4	PPP1R8	CGA	HIBADH	BZW1	GNG12	TUBA3C	PMP22	SLC25A17	TUBB3	EIF1B	CASP5	TMCO1	RAB1A	ENOPH1	FAM114A1	CHCHD2	NDUFB3	SERINC2	TUBA1A	SCD	ATL3	CDC5L	C22orf32	GHITM	SHB	DHRS11	SLC30A6	SPCS1	PRDX5	CDKN1A	SLC25A33	ACADM	PCID2	DCAF13	CA9	CTSB	TMEM199	ALDH1A2	WBP5	UBE2D2	ACSL3	VDAC1	VBP1	STK24	LAPTM4A	EXOC2	SMARCA1	EMP1	RAN	CCT6P1	CDH2	BTF3	CAV1	MMP2	IL1RL1	MAP4K3	MMGT1	HBXIP	EDNRB	RNASE4	SRI	DCK	PMM1	DUSP12	APLP2	SKP1	MDH1	PPP2R5C	C11orf10	RABAC1	BRK1	C1orf212	AKR7A2	WEE1	ATP6V0D1	CYC1	EPB41L3	MAL	IGFBP1	CX3CR1	HMMR	NDUFB11	MMADHC	GSTA4	CD63	MRPS22	TUBA4A	RPL10A	METTL13	HIST1H4B	C7orf42	PPP2CB	KIF11	GABARAP	LUM	GLO1	RBM4	COX8A	MYB	PRKAR1A	PRKCA	NME2	SDCBP	MDM2	TGFBR2	FHL1	POLR3K	TMBIM4	TDG	PPP1R3C	BCCIP	ZNHIT3	SPARC	SEMA5A	GRB2	KIAA1279	YWHAQ	ANO6	ITGAV	RRAGA	PAICS	IDE	NDUFAB1	GGH	C2orf28	IFITM2	LIPA	SLC38A9	VCAN	TMEM50B	PFKM	SET	TMEM9B	DSG2	CXCL12	CBFB	EIF3H	SDHD	NPC2	PDE5A	KLF10	ENO1	COX6B1	SEPP1	VKORC1	C14orf142	FAIM	CHCHD1	GTF2H2	ATP6V0B	PLA2G16	ADK	ATP5L2	GOLT1A	DAD1
ALTEMEIER_RESPONSE_TO_LPS_WITH_MECHANICAL_VENTILATION	RAB20	TNFAIP2	OAS2	IRF7	TNFSF9	UPP1	SSBP3	CSF2RB	GEM	GBP1	IL1B	CCL3	LCP2	CCR1	MT2A	GDA	GCH1	ISG15	PLEK	FGL2	IL1A	CMPK2	TIFA	CCR2	CXCL2	ATF3	THBS1	IRGM	MEFV	TGM1	PFKFB3	OSMR	ZNF652	GK	AKAP12	CCL2	GPR65	GADD45G	IFIH1	C5AR1	ATP10B	CSF2	ADM	FCGR1A	CLEC4D	SELP	CCL17	SELL	PLA2G7	VCAN	CEBPD	SOCS3	IL15	ITGAM	IL4I1	BCL3	BCL2A1	JUNB	TREX1	CYBB	MARCKSL1	MX2	SLA	IL1RN	IL1R2	TFEC	SLC26A4	RFESD	MS4A6A	ARG2	SERPINE1	USP18	ADAMTS4	STAT1	GBP4	LST1	TIMP1	F3	NFIL3	OAS3	TLR2	GPR84	LITAF	CXCL1	RCAN1	TFPI2	CD14	F13A1	TNFAIP3	NARF	CASP4	MAP3K8	FCER1G	CH25H	IFIT2	MAFF	SLC15A3	IFIT1	EBI3	PLAUR	NFKBIA	MT1A	CCL4	STAT2	SLFN12L	IL6	HCAR2	OR2L2	IL36G	SOD2	CXCL10	ST3GAL1	SAP30	ADAM19	CSF3R	MXD1	RELB	FCGR2A	CLEC6A	CXCL6	CCRL2	BST1	RDH5	HPX	CLEC4E	CTPS	CCL20	NFKBIZ
AMBROSINI_FLAVOPIRIDOL_TREATMENT_TP53	GLE1	NFATC2IP	FARS2	CPSF4	MED12	IL11	KIAA0754	GTF2A1	COL15A1	ZNF337	EI24	LLGL2	ACOX2	PASK	GPER	DIAPH1	PIDD	PDGFRL	STARD3	DHTKD1	ADD3	CTGF	KIF5C	LRP6	GABBR2	SLIT2	MSI1	NR3C1	DGKA	ABHD8	RRAGD	TRPC1	CDKN2D	BIN1	ZNF701	KHK	CDK2AP2	SNRNP27	CXCL3	DNAJC1	10-Sep	B4GALT4	FAIM3	ALOX5	TAX1BP3	CXCL2	SEMA3B	ATP2A3	CAMK2G	MGRN1	HSPB1	MICAL1	PALM	CAP2	CELSR2	ITPR2	KIAA0513	CYP4F3	CPT1A	IL1RN	VAMP2	NEO1	IL21R	NEBL	KCTD9	ARMC9	ABCA5	DMC1	PEG10	KCNK15	CCDC92	DNAJB2	RNASE4	ZNF532	CC2D1A	FAM115A	WNT6	ACSL1	IL17B	SNTB2	POLR2L	SERPINA1	ACACB	PRKAB1	SULT1A1	TSHR	HMGB1	RAD51	C3orf37	RALGDS	PARD3	FAM134B	B3GAT3	PLCXD1	SCAMP5	TMEM194A	CDK2	HELZ	RNFT2	GNA11	TFCP2L1	WHSC1	NECAB3	CCND3	OLFML2A	DVL3	PDLIM7	CCDC85C	CACNA1G
AMIT_DELAYED_EARLY_GENES	HES1	FOSL2	KLF10	CREM	BTG2	RBMS1	ID1	MAFF	BHLHE40	ZFP36L1	PIAS1	JUNB	NAB2	FOSL1	ZFP36L2	ATF3	KLF6	ZFP36
AMIT_EGF_RESPONSE_120_HELA	HNRNPH1	MCL1	TAGLN	TNFRSF10B	GDF15	IRS2	RPS10	JUP	IL8	CYP1B1	CHST3	MAFF	F3	BCL10	CDKN1A	SAT1	IER5	PHLDA1	TGFA	JUND	C8orf4	LAT2	ARRB1	JAG1	ARPC4	ANKRD57	AMOTL2	CXCL2	MATK	CEP104	RUNX3	MAP3K14	IL27RA	IER3IP1	GEM	BIRC2	ZNF747	SNAI1	PUS3	BDNF	EPHB4	PLAUR	DUSP6	AREG	NDEL1	HBEGF	KDM6B	ZFP36L2	CDC42EP2	MVD	NAB2	VPS37B	CLCF1	DUSP4	UBXN4	OGFR	DAG1	CYTH1	FOXC2	CDC27	EPHA2	FOSL1	TBL3	MAP2K3	DAXX	MOSC2	CXCL1	MCF2L	GADD45A
AMIT_EGF_RESPONSE_120_MCF10A	SH2D3A	PDLIM5	YRDC	HBEGF	TXNRD1	ENC1	PHLDA1	CCL20	TRIM21	ING2	EREG	MAFF	IL1B	APOO	BCL10	C20orf20	PHLDA3	TESK1	NSUN3	CDV3	SDHAF1	SPRY4	EPHA2	AP1S1	PLAUR	IL1A	LSM4	FOSL1	GPR161	DUSP6	ALDH1A3	PPP2R4	SERPINB2	GDF15	EIF1	RPS6KA4	KCNJ5	PRDX2	PCBD1	BAX	EPOR	DYNC1LI1	LIF
AMIT_EGF_RESPONSE_20_HELA	JUN	TXNIP	ROCK2	PILRB	SNAP25	PRKAR1B	PPP1R15A	FOS	GADD45B	ZC3H12A	BTG2
AMIT_EGF_RESPONSE_20_MCF10A	SERBP1	AQP3	SLC39A7	SEMA3F	SRPR	MDFI	NUBP2	PSMD13	RAD23B	SCARB2	SCD	PHTF1	MMP14	THBS1
AMIT_EGF_RESPONSE_240_HELA	DNMBP	EHD1	CREM	THOC1	IL7R	GRAMD3	SPRED2	THBS1	SDC4	ZEB1	TOP1	EPN2	FHL3	SOX13	DLGAP4	PPAP2B	IL11	FGF2	TM4SF1	EZR	GJB3	NUP160	TPM4	SHB	AKAP12	SYDE1	RGS2	PDLIM5	YKT6	NDRG1	TUBGCP2	FARSA	LETM1	PLK2	GFPT2	ARF6	RYK	TXNRD1	LRP8	SRPR	ELL2	VAV2	MAT2A	ARPC4	RBMS1	CD55	ING2	YY1	PCDH7	CAPRIN2	SLC7A11	EHBP1L1	CDK17	DKK1	BCL3	RPS6KB2	SH2B3	TNFRSF1A	ARHGDIA	TBX3
AMIT_EGF_RESPONSE_240_MCF10A	ITSN1	TNFRSF12A	MICAL2	SOCS2	GABPB1	PTHLH	HERPUD1	AKAP12	INSIG1	PTAFR	TGFA	BMP2	PCDH7	B3GNT2	SLC7A11	DUSP4	STK17A	EHD4	PLAU	GPN2
AMIT_EGF_RESPONSE_40_HELA	DUSP1	KLF6	ATF3	CCNL1	PPP1R15A	IER3	PALMD	DUSP5	JUN	SEC23A	CDKN2AIP	NFIB	EGR1	MBNL1	CCNA1	PIAS1	SLC2A3	EGR3	KCNJ12	PIP5K1A	BCL3	NR4A1	IER2	BTG2	UBR5	CEBPB	RNF141	CBX4	UBE4B	KLF2	HES1	PTGS2	IL6	JUNB	ZFP36	LDLR	MBNL2	SGK1	ID1	DUSP2	CAMKMT	RPS11
AMIT_EGF_RESPONSE_40_MCF10A	EGR1	ADM	NDUFB6	BUB1	CYR61	UNC93B1	LRRFIP1	MIS18BP1	FOS	ZFP36	KLF6	TIMM44	JUN	THBS1	EGR3	GNS	TUFT1	DUSP5	HSDL2
AMIT_EGF_RESPONSE_480_HELA	FGFR1	SORBS3	B4GALT1	BRD2	NEDD9	PICALM	MAP2K3	COL4A1	DLGAP4	CTNNB1	CCND1	MTA1	DIAPH1	RNF126	RRBP1	PDLIM7	ENC1	BIN1	TACSTD2	FOXD1	ITGA2	PTGS1	XAB2	SNRPF	PLAU	ERCC1	IGFBP4	MBD1	GRAMD1B	TGM2	SYDE1	COL4A2	EFHD2	FST	SERPINH1	SLC1A5	SERPINE2	INPP1	GABPB1	DHPS	PVR	MTAP	SERPINE1	KRT17	PPAP2B	CHST11	FAM50B	RHOD	ITGB5	NUDT4	CD44	ARHGEF2	BCL2L1	ITPR3	TUBB3	SLC25A37	C9orf114	MALL	TRIO	MT1X	MT1P2	9-Sep	GPRC5A	MT1H	MYO9B	AMIGO2	MAD1L1	HMGA1	ISG20	HOMER3	NCLN	TNFRSF21	HBEGF	MICAL2	PNO1	PCGF2	PARVA	NET1	RELA	NFKB2	TM4SF1	ARHGEF18	MT2A	EGFR	DGAT1	AGRN	ZYX	TRAF4	SMTN	SPHK1	USF2	GPAA1	RRP12	HPCAL1	PHLDA2	LEPREL1	LY6E	LTBR	LAMP1	DAPK3	TUBB4B	ABHD2	EHD1	PHC2	HEBP2	GMDS	CDV3	SLC19A1	ITGA5	ARHGDIA	PPIA	SH2D2A	CCND3	EGLN1	TNS4	H2AFX	LPCAT4	EXT1	PMEPA1	KIAA1539	ZFP36L2	TBC1D2	TPBG	TMEM8A	ACTC1	LINC00094	TMEM158	STC1	GAK	ITGA6	CCDC94	VASP	CDK9	RHOC	FXR2	PDLIM5	PPDPF	HMGXB3	OSMR	MT1F	PLAUR	GLRX3	DUSP7	SFN	IL11	ACTN1	DCLK1	MBP	RANGAP1	CAMTA2	TSPAN14	PPIF	DUSP4	PTPRF	PLEC	CYB561	BCAR3	CDYL	CAMSAP1	C9orf167	RRP1	C2orf18	TNFRSF12A	SH3BGRL3
AMIT_EGF_RESPONSE_480_MCF10A	ARL4C	GFPT1	SRRD	STC1	BDKRB1	ITGA2	SOX9	LYPD3	MREG	RAB22A	RHOF	PMAIP1	GIT2	SMTN	TRIB3	VEGFC	RFC1	FST	C1orf144	PTHLH	ODC1	CHST11	FOXD1	TIMM10	CYP27B1	APIP	SCG5	VEGFA	PHLDA2	HPCAL1	GRB10	TMEM22	MAPK1	PLEK2	GPR153	CABIN1	UNC119B	EGLN1	SSNA1	FTSJ2	POPDC3	NAV3	SH2D2A
AMIT_EGF_RESPONSE_60_HELA	HES1	NAA15	NR4A2	H3F3A	SOD2	NR4A3	SLC20A1	RUNX3	CTGF	DCUN1D4	FOXC1	MBNL2	FXR1	HSPH1	NCKAP1	VEGFA	DNAJC24	CYR61	LDLR	PLSCR1	FOSL2	FOSB	PER1	EXOC5	UGCG	ZFP36L1	CCND1	PTPN11	LIF	MOAP1	ATG4A	TNFAIP2	SERPINE1	KLF10	TIPARP	BHLHE40	MED20	NKTR	C7orf44	SLC2A3	LOC100507619	SNAI2	PMAIP1	RHOB	CITED2	KLF6
AMIT_EGF_RESPONSE_60_MCF10A	EGR1	MGMT	TNFAIP3	DLC1	HES1	IER2	GADD45A	CXCL2	ID1	ANKRD57	CALD1	TPM1	PTGER4	RND3	CYR61	DAPP1	TP63	IL8	KLF7	RANBP3	CTGF	INHBA	TOMM22	ITGB6	BHLHE40	MAP3K14	IL6	PLK2	C11orf68	MAGED2	JUN	PDLIM5	TRIB1	GLIPR1	IER3	ZC3H12A	PTGS2	SLC35D2	JUNB
AMIT_SERUM_RESPONSE_120_MCF10A	SERTAD3	GADD45A	TESK1	CDKN1C	ISOC1	CLCF1	SPHK1	KRT10	PLAUR	IL36G	JUNB	BMP2	STX12	LIF	PDZD2	EDN1	PIM1	MREG	MAFF	GBP1	DLX2	SOX9	FEM1B	GCNT1	MAP3K14	ID1	YRDC	SERBP1	ANKRD57	KLF5	ID3	KLF4	EZR	IRS2	GADD45B	CXCL10	DUSP10	ATP8B1	KLF10	CIZ1	ESRP2	C3orf52	SIK1	MNT	CD55	RND3	PDLIM5	DAPP1	RAP2B	ETS2	SETD3	ID2	TRIM21	CDR2L	FERMT2	CSTF2	PPP2R5D	IFIT5	SUN1	PLAGL2	RYBP	BCAR3	MCL1	SCHIP1	NEDD9
AMIT_SERUM_RESPONSE_20_MCF10A	ITGB1BP1	SERPINB13	WDR74	IL22RA1	SLC5A3	JUN	FH	EPOR	ATP8B2	TRAM1	ZFAND5	RPL18	GLE1	SLC39A9	SPDEF	SNCA	DUSP6	SORBS3	KCNJ5	SRPR	UBB
AMIT_SERUM_RESPONSE_240_MCF10A	GLIPR1	EMP1	TLR2	TNFRSF21	PDLIM5	PRSS8	GRAMD3	CDKN1C	CLDN1	TGM1	ADRB2	PRKAG2	SERPINE1	B3GNT2	CLTB	TM4SF1	CDH1	THBS1	TJP1	LRRC8B	MAP3K11	TIMM44	PHLDA2	B4GALT4	HERPUD1	ARHGEF3	KRT6B	PKP2	PHLDA3	MRPL33	PVRL2	ITGA5	BLZF1	EZR	ANGPTL4	TGFA	ALDH1A3	FBXL18	CDC42EP1	BCL2L1	AKAP12	DKK1	CD24	PCDH7	GABPB1	ABLIM3	OCLN	EHD4	DSG3	ITGB6	SERPINB2	ITGA2	XBP1	PGBD5	TGFB1I1	GBP1	FST
AMIT_SERUM_RESPONSE_40_MCF10A	ADM	IL1A	RGS2	CLIC4	LGMN	CXCL3	GM2A	KLF6	EGR1	CITED2	FPR1	DUSP1	CXCL2	NR4A1	NR4A2	THBS1	WEE1	FOS	JUN	NAMPT	TP63	ZFP36	TCTN2	FOSB	PVR	DTX2P1-UPK3BP1-PMS2P11	TOMM22	MCL1	DCN	GLUL	SLC16A4	ATF3
AMIT_SERUM_RESPONSE_480_MCF10A	SPRR1B	PARG	CD3EAP	SSNA1	CYB5R1	C20orf20	NELF	GPR64	CDV3	MOB3B	FTSJ2	MCM10	MALL	S100P	KRT6A	PTX3	KRT10	COX10	FOSL1	GMEB2	B4GALT4	SPRR1A	SLC25A32	ZBTB24	KRT6B	ACTN4	MFAP5	TIMM23	MGC72080	TPM1	SPRR2B	PVR	CD24	SLC26A2	COPS8	APIP	SIGMAR1	HSPBP1	SERPINB5
AMIT_SERUM_RESPONSE_60_MCF10A	PMAIP1	IL8	C1orf116	CALD1	SCD	GAS1	ZC3H12A	BHLHE40	COBLL1	CYR61	PNRC1	KLF7	VGLL3	CCL20	POT1	PLK2	HBEGF	RCAN1	SLC35D1	ELL2	EREG	TCEAL1	ITSN1	TUFT1	TGIF1	EGR3	CYBRD1	TM4SF1	MAGED2	TRIB1	SOX4	TNFAIP3	NR4A2	PXMP4	SGK1	PTGS2	FRMD4B	PCBD1	PTGER4	RHOB	STK38L	MAFB	PIP5K1A	INHBA	FN1	PDLIM5	BMP1	ETS2	IRS2	EGR1	MAP3K8	MBNL2	DUSP5	SERPINB13	IER2	CTGF	TNC
AMUNDSON_DNA_DAMAGE_RESPONSE_TP53	PHLDA3	XPC	LIF	DDB2	ST14	MDM2	TNFSF9	CDKN1A	BAI3	CCNG1	CTSD	BTG1	BTG2	PLXNB2	TRIM22	PPM1D
AMUNDSON_GAMMA_RADIATION_RESISTANCE	PSG11	BDKRB1	TNFSF13B	F11	CELA2A	SLC22A4	CHGA	CCL7	WNK2	CD40	COL11A2	TUBA1B	KLRC3	CRMP1	IGF1R	CBLB	XRCC1	TSPAN7	C1QB	EDNRA
AMUNDSON_GAMMA_RADIATION_RESPONSE	PRC1	H2AFX	AURKB	CCNB1	DNMT3B	LBR	PPP2R5A	PLK1	TSN	CDKN2C	ESPL1	CENPA	PTTG1	TACC3	CDC25C	MSX1	UBE2C	CKS2	KIF23	MAD2L1	BUB1	CENPE	WEE1	KIF2C	BUB1B	CCNF	GTPBP1	CCNB2	AIMP2	CENPF	RRP1	TTK	KIFC1	CCNA2	NEK2	CDC25B	AURKA	CDK1	VCX3A	PRRG2
AMUNDSON_GENOTOXIC_SIGNATURE	AMACR	PHLDA1	PAQR4	TFPI2	PPP4R2	MEF2C	ARHGEF2	GAB1	GLS2	SIVA1	ELF3	TNFRSF17	E2F5	GRIN2A	GFI1	DHRSX	ZDHHC5	FSTL3	GFPT1	ACSL4	ITGA4	ARPC4	DISC1	HMGCR	CDR2	DARC	DDB2	TAF5	ZNF217	SEMA4D	C16orf7	NFE2L3	NR2F1	PPP1R8	AXL	LCP2	CHUK	MT1X	FOS	KISS1	KDM3B	NR4A3	ZWINT	CENPA	CHST1	GABRA6	PPP2R4	BMP1	PRR3	DDX3Y	AURKA	SP100	FGF18	PPP3CC	RPA2	RASD1	CLN5	NEK6	IRF2	BAZ1A	BUB1	BUB1B	TARDBP	SCAMP2	TK1	SAC3D1	DUSP5	CDC45	GEM	RARG	PKMYT1	COX7B	IER2	PDLIM7	AMD1	PCNA	DCT	SEC24B	MGP	PHLDA3	TOR1AIP1	TNF	C20orf108	RHBDD3	SLC9A1	ST8SIA4	CCL4L1	MYC	IFITM10	VCX	CDKN2C	SPRY2	CCNH	ZNF211	AKAP13	EGR1	MFGE8	KPNA2	HK2	CD48	TOR1A	ABCF3	BRF1	GTPBP1	TKTL1
AMUNDSON_POOR_SURVIVAL_AFTER_GAMMA_RADIATION_2G	LPPR2	USP14	DIP2C	ARHGAP4	MFSD11	KIF21B	CRTAP	CNN3	LAMC1	OTUD4	TNFRSF12A	NFIB	SMARCA1	PLS3	FAM114A1	ELF1	SRSF1	STIL	ZNF207	CCND1	LINS	AGRN	PPP6R1	CSK	ZNF532	CALD1	NXN	LPP	SAMSN1	CNTRL	SNRPG	SLA	TXNRD3	CAPRIN2	GPC1	MYB	KANK2	RAB13	S100A10	TJP1	ATP2A3	NOC4L	ADCY9	PTPN22	DST	INTS7	TRIM14	PLK2	PTPN7	RPS8	YIPF6	SELPLG	PCGF2	ARHGAP29	PIK3CG	TPP2	PFN2	APBB1	CCNJL	RBBP4	WHSC2	IKZF1	DOCK1	ATN1	GNG11	SIK2	SCAF11	ANXA2P1	MYOF	PTK2B	LAPTM4B	PLCD4	LAPTM4A	PML	DAG1	VRK3	ZNF22	DUT	ALDH7A1	TRIM27	RNASEH2B	DAZAP1	DLG5	ANP32A	ZBTB33	LAMB1	SSBP3	CORO1A	HMHA1	ZFHX3	ITGAV	ABT1	PCBP4	C9orf78	HIP1	VAMP3	ORC1	LAMB2	RBFOX2	ANXA2	WWTR1	NCKAP1L	CDK16	BIN2	INPP5D	KATNB1	RHOH	TMEM184B	POLD1	TAF4B	TSPAN4	CD63	HDLBP	KIAA0284	FZD7	AMOTL2	NARG2	ELL	TMPO	CAMSAP2	CD53	CD93	MXD1	NASP	POLR3E	MAPRE2	RPIA	ULK2	PRMT7	TCEAL4	ADCY6	CDC42BPB	REXO4	NFYA	LRMP	OCRL	ZNF200	DDX51	PTPRC	SLC19A1	DEF6	USP7	AMD1	PTMS	ITGB1BP1	SYDE1	RAD51	RAC2	C11orf2	KIF1C	FKBP9	GMFG	ARHGAP15	HNRNPD	S100A13	C2orf43	CTTN	ITGB1	HCLS1	ANP32B	PDSS1	NKG7	MID1	MYC	ENAH	SH3BP4	SLC25A12	RHBDF1	ANXA2P2	LMNA	ANXA5
AMUNDSON_POOR_SURVIVAL_AFTER_GAMMA_RADIATION_8G	TNFRSF12A	LAMC1	VRK3	IGSF3	CST7	ENOSF1	ASB13	TSPAN4	GAS2L1	ITGAV	GNA11	CD44	RDX	NINJ2	PTPN7	TULP3	LOXL2	ARHGAP4	NFE2L1	TPBG	DAG1	FAM114A1	DOCK1	SYDE1	GJC1	PSD4	MAX	CCND1	PLK2	PRKX	WWTR1	SSBP1	PTPRC	ULK2	HCLS1	PPP6R1	INPP5D	SMARCA1	CORO1A	CD53	ABI2	MYB	LCP1	ENAH	GPR126	LHFP	RHOH	ANXA5	AKAP12	GABARAPL1	DRAM1	SH2D2A	OAZ2	SSBP3	BCAR3	FXR1	ASAP1-IT1	LRCH4	DST	AMOTL2	CAMSAP2	PPA1	NCKAP1L	VAMP3	ARHGEF17	PACSIN3	PFN2	ELF1	RNF11	LAMB2	BMP1	IL2RG	MFNG	CDK6	CKAP4	SWAP70	DENND5A	LAPTM5	TFAP2A	GMFG	SGK1	REPIN1	GNG12	SEMA3C	U2AF2	GTF3A	IL6ST	WWOX	DEF6	DIP2C	MPDZ	KIF21B	ADRBK1	NFIB	PMP22
AMUNDSON_RESPONSE_TO_ARSENITE	ARIH1	ASB3	GRN	AGXT	HSPA13	TIMM17A	DNTTIP2	ARNTL	CHERP	BCAT1	FOXO3	MSC	TPP1	SLC7A5	PLOD1	KIFC3	HIBCH	ACAP2	KDM2A	BAG2	TRIP13	CLK2	ITGAX	ADAM17	ZNF24	N4BP2L2	SPRR3	TAOK3	CLK1	RNF115	ZNF184	IARS	TNKS	ESRRA	HSPE1	PIK3R4	TFE3	PLIN2	CCPG1	GTF3C3	TMSB15B	MT1L	STC2	REV3L	MT1F	GUCY1A3	SIAH2	SCRN3	SH2D3C	RPS6KC1	TUBGCP3	PCK1	TOP3A	KLF12	MT1E	NPM1	UBE2H	HNRNPAB	DNAJB4	WARS	AKAP1	ATP6V0D1	RPUSD2	FUT4	APBA2	TMF1	HSPA9	STAT6	HSPA1L	GARS	LYZ	HPS5	ID3	MAN1A2	EXT1	TAP1	GOLGB1	UPP1	LEPR	SLC22A1	UBXN8	AHSA1	MT1G	IGFBP6	ANLN	ATP6V1C1	HMBS	KCNF1	SLC43A1	TSC22D3	DAG1	IL6ST	UBE2B	MMD	HIST1H2BD	CHD2	RELB	CDC42EP1	FXR1	DYRK1A	ZNF43	MT1B	LAMTOR3	TSC1	B3GNT6	POLR1C	CEBPB	ATP10D	ADNP	IGF2R	ME1	ASNS	TANK	ZNF85	HYAL2	LYN	IL10RA	DAZAP2	GTF2H1	CCT8	ATP6V0A1	SOD1	ZMYND8	SLC1A4	PLA2G16	NEAT1	HSPA4	RCC1	TBL1X	CPEB4	VEGFA	CTSA	TNFRSF10B	NAALAD2	MARS	CDC42EP3	CNPY2	MAPK7	PAXIP1	MAFF	STK10	NFE2L2	CTH	RALGDS	CIT	MLLT11	ST3GAL5	NEU1	DNAJB6	RPL27	ATF3	PRKCA	MAFG	CDC14A	PFDN5	CTDSP1	TLE4	MED14	ATP6V1G1	PSPHP1	PDS5B	CARS	ATP6V0E1	RIT1	STK17A	SPARCL1	EIF2S2	MT3	NFE2L1	DLC1	AP4B1	HSPA4L	ZFAND5	NKTR	RUNX3	BCL2L2	KDM6A	HEXA	PEX11B	OGT	ISYNA1	FHL2	ST13	LRMP	TULP4	ZNF254	PTPRB	CEBPG	ATP2C1	DNAJA1	E2F6	MR1	BCAS2	EIF4EBP1	MT1X	PLTP	BCL3	ZFX	MED16	GK2	SRPK2	CDK6	RBM5	ZNF187	SERPINH1	FJX1	DDIT3	RRAGA	PRNP	ETS2	CLEC2B	RAD51AP1	BMP2K	JUNB	MT1H	GLA	DNAJB5
ANASTASSIOU_CANCER_MESENCHYMAL_TRANSITION_SIGNATURE	PDGFRB	C1QTNF3	VCAN	COMP	GREM1	COL5A1	OLFML2B	COL5A2	ASPN	TIMP3	SFRP4	SPOCK1	COL6A3	CDH11	ACTA2	LOX	COL6A2	MMP2	MMP11	COL3A1	BGN	SULF1	TNFAIP6	COL1A1	THBS2	MXRA5	RAB31	PLAU	GLT8D2	CTSK	NID2	COL10A1	LUM	SNAI2	SPARC	COPZ2	THY1	EDNRA	FN1	CRISPLD2	LGALS1	C7orf10	COL11A1	AEBP1	DCN	COL1A2	NTM	ADAM12	POSTN	NUAK1	EPYC	PCOLCE	FAP	NOX4	SERPINF1	MFAP5	LOXL2	PRRX1	ITGBL1	RCN3	INHBA	FBN1	TMEM158	LRRC15
APPEL_IMATINIB_RESPONSE	GUSB	PPARG	C5AR1	CTSB	LAMP2	MSR1	CD163	CTSD	GBA	RARRES1	CTSH	APOD	HEXA	CTSZ	NEU1	FUCA1	HEXB	GM2A	OSBPL3	PLSCR1	ENG	CD68	CTSA	CD300A	LILRB3	APOE	ACP5	CTSL1	LAMP1	PLD1	ASAH1	APOC1	GNS
APPIERTO_RESPONSE_TO_FENRETINIDE_DN	SLC3A1	IARS2	FCGR1A	COL3A1	ARMC9	HIST1H4C	LDHA	UQCR10	TMSB4X	MDH1	ATP5J2	FMNL1	PGK1	PPP1CC	MDH2	C1orf198	DHFR	NDUFA2	FAM100B	SET	ISCU	CYB5B	SIGMAR1	CCNDBP1	UGGT2	C11orf49	IFITM3	SLC4A5	MBOAT7	EGFR	PPIH	EPC1	PTCD3	BANF1	ARFGEF2	MON1B	TRIM28	HEATR4	SERPINB2	PTMA	ASNS	ATP5O	EIF3F	FLI1	ATP5B	RSU1	H2AFZ	MTX2	PSAT1	IFITM2	NDUFC1
APPIERTO_RESPONSE_TO_FENRETINIDE_UP	MYADM	TSC2	GDF15	FOXJ3	MGP	KIF21A	NID1	TM4SF1	SRR	PSMA7	KRT6B	CYR61	SDC4	STXBP3	MYO1E	GAD1	HSPA8	AHSA1	PDZD2	BRD2	PSMC4	RRP12	MMP3	PLCD4	PRKACB	CCNJL	HSPA4	CCL13	ITGAX	UCHL1	AKAP9	PALM3	CYB5R1	TFRC	ABHD4	UBQLN1	ZNF672	CCNL2
APRELIKOVA_BRCA1_TARGETS	TCEA1	HMGA2	ARF1	RPA2	DLG1	CKB	PSMC2	WNT3	QKI	RIT1	DNAJA1	STAM	DDX1	LXN	HSP90AA1	EIF3C	ANXA5	WARS	ATP6AP1	SFN	ACTA2	DDX24	PDIA3	FGFR1	CCRN4L	FGFBP1	TUBA1A	NUMB	CA2	SPTAN1	ANXA3	DDX3X	PSMC1	TPM1	ROCK2	EIF2S1	EPRS	KRT8	ID3	ACTC1	DDX21	TAGLN	SARS	NEFL	PEG3	APP	ACTA1	TFAP2C	VIM
ASGHARZADEH_NEUROBLASTOMA_POOR_SURVIVAL_DN	CHD3	LPPR3	LINC00476	CNR1	GFRA3	GPR85	GNAI1	CACNA1G	SOX4	SMARCE1	LOC153682	CAMTA1	TADA2A	HAP1	ADCY1	LOC284244	PGM2L1	C1orf35	HRK	SCN3B	H2AFV	C17orf76-AS1	ING3	NTRK1	ZNF91	BTBD3	FUBP1	APBA2	SPTBN4	USP8	GATAD2B	HOXC6	CENPBD1	WDR33	C6orf168	ST7	FOXP1	TMOD2	SDK1	THAP2	ST8SIA2	HIVEP3	ZNF710	DDHD2	SCN3A	ICK
ASTIER_INTEGRIN_SIGNALING	MLXIP	NUP88	GDPD5	MTOR	ACSL3	MDN1	HHLA1	JUND	CCT4	GATA2	CORO1A	C19orf29	KRT4	IK	CHRNB4	GAA	SFTPD	LIMK2	STARD3	RRAGD	PART1	VPS45	TMEM131	LYPD1	COPS5	USP13	ODF1	SQSTM1	EPB41L1	RASSF2	GJB3	PSMC1	SPRY1	DPF2	NUP205	MTCP1NB	SBF1	N4BP2L2	VAV2	GPX1	FOS	ZYX	ETV4	CASP7	FERMT2	U2AF2	TOR1A	ACACB	LGALS8	ABCA4	PIK3C3	EIF2S1	DLGAP4	CD79A	ITGAE	KIF21B	NEMF	GFRA2	ZBTB7A
ASTON_MAJOR_DEPRESSIVE_DISORDER_DN	SOX10	ST18	CNTN2	TRIO	FADS1	SEMA3C	KIF13B	CNP	CYP19A1	PLP1	HSPA2	TIAM1	NUP88	GPR37	EEF1E1	ENOSF1	PSEN1	PDE6B	TMEM87A	ENPP2	PAR5	DIMT1	P2RX7	PTK2B	SCAMP5	FRMD4B	ERBB3	SLC31A2	PTP4A2	UBE2A	CRYBG3	APLP1	LRP8	CAP2	MAPT	BCAT1	COL16A1	PCBP2	TMEM63A	RBM8A	EPHA5	OLIG2	COPA	MX1	RQCD1	SYNJ2	RNF19B	DDX11	PPFIBP2	PCSK2	TMBIM6	FGFR2	AAK1	LDB3	BRD2	DFFA	SLC4A2	SRSF10	MYO1E	ZKSCAN1	GABRB2	STIP1	CACNG3	JAM3	ARHGEF10	LOC729678	NKX2-2	KLK6	MAL	GOLGA2	PSMD11	PLAGL2	FAM178A	LOC100289561	ASPA	RASGRF1	CLDND1	MAG	RNASE1	SYNGR2	DPH2	LIPE	EFS	ZFP36L2	PDE8A	PLLP	PDK2	FOLH1	SNX19	UGT8	ATM	MCM7	GLA	BBX	NPC1	MYO9B	COL4A5	MAPK8	ABCA8	SPOCK3	PROSC	CDK18	ABCA2	TSPYL1	NTRK2	KIF1B	PMP22	FAM53B	PPP2R3A	DICER1	CDK8	CRYAB	MDC1	RALA	ADIPOR2	UNC13A	EVI2A	CDH19	GPRC5B	CDKN1C	CAPN3	LITAF	VAMP3	LILRA4	BIN1	C11orf9	SCARB2	DYNC1LI2	LPAR1	CADM4	ARHGEF2	TAF11	TF	LOC100288583	APOD	MOG	AMD1	MAN2A1	NFASC	SPOCK1	PRPF19	LIPA	SS18	EP300	SF1	PIK3R1	SRPK3	CDC42EP1	TMC6	RDX	HTR4	WWP1	LMO4	SNRPE	LAMP2	PRKCQ	MTMR2	NAPA	SORBS2	MOBP
ASTON_MAJOR_DEPRESSIVE_DISORDER_UP	TTR	ZNF529	CALD1	COMP	DLGAP1	TSC1	RAB2A	RPS21	TBC1D1	IGFBP7	APC	DDX23	AHCYL2	SAMD4A	HEXA	CEP250	ADAM22	CELF2	TNFRSF25	TPM2	CCKBR	REV3L	LTBP1	MTHFD2	PPFIA4	ACD	PTPRT	OSBPL2	ANKRD6	C20orf111	CTNNAL1	GSTM3	JUN	PCM1	ATP5F1	PLAGL1	PENK	XYLT1	GREB1	COPG2IT1	MN1	PTH1R	MTCP1NB	ZNF423	RRAS2	DGCR5	BCL11A	DOPEY1	KAL1
AUJLA_IL22_AND_IL17A_SIGNALING	IL36G	CXCL5	CXCL1	DEFB4A	S100A7	CXCL9	CCL3	DUOX2	IL19	S100A12	CSF3
AUNG_GASTRIC_CANCER	HOXA10	THADA	OLFM4	STAT2	TPT1	MIA	LRRC45	MAPK13	KIF4A	C19orf25	TAPBP	CSAG2	CBFA2T3	ATPIF1	NEK9	TMLHE	NOP14	TYRO3	SULT1C2	REG4	PRICKLE3	PRKAG1	BRD4	FXYD3	ZWILCH	SH3BGRL2	DEFA6	SRSF9	HORMAD1	GOLPH3L	MED1	RPL8	ALDH7A1	ETS2	IFRD1	DEFA5	MYBL2	A4GNT	IKZF5	SEC31B	IL16	MLL4	RCC2	ODAM	CYP2W1	DKK4	MMP10	CCT3	BIRC5	NIPSNAP3B	AQR	THBS3	JUN	ATE1
AZARE_NEOPLASTIC_TRANSFORMATION_BY_STAT3_DN	PTGES	HSPG2	CDA	HR	TFPI	CCL20	C10orf116	AQP3	PLAC8	CPE	KRT13	PPL	AIM1L	FARP1	PTGS1	PEG10	FOXG1
AZARE_NEOPLASTIC_TRANSFORMATION_BY_STAT3_UP	SLC4A7	PALLD	CYP51A1	CA12	JAG1	TGFA	IFITM1	PTPRK	GPX3	IL13RA2	DDX58	SFRP1	MAP1B	CALU	GREM1	SPOCK1	SRSF6	CSF3	PRSS3	VSNL1	ELAVL2	ITGB6	COL5A1	ARHGAP25	G0S2	DCBLD2	STX16	FN1	SCG5	IFI16	RAB6A	AOX1	XYLT1	OAS1	DHX9	EMP3	FEZ1	THBS1	CHP	IFI6	G3BP2	SRGN	PLTP	MAN1A1	TP63	ROBO3	HRH1	APOBEC3G	PTPN11	DPYSL3	CCND2	YKT6	MMP3	PDPN	NEAT1	FLI1	COL5A2	TGFBR1	CDH11	CLIC4	WDR1	CALML3	FST	ARL4C	HMGCS1	SSR3	PLK2	SH2D2A	LTBP1	IPW	DDX3X	RPS4Y1	CXCL11	CUX2	PRNP	CPS1	CDH13	NUP160	CLDN1	MCL1	CDK17	DUSP4	PCDH7	FGFBP1	NNMT	NF2	S100A9	VNN1	ROD1	TWF1	CALB1	B4GALT1	KCNMA1	CALD1	ARHGDIB	GABPB1	C3orf64	MX1	ARMCX2	STX10	NUP188	D4S234E	SERPINE2	IL13RA1	S100A8	TNC	CDV3	COPA	PID1	OAS2	FOXA2	GNG11	NEFL	TGFBR2	SORL1	IFI27	LPXN	RAB5A	NUPR1	WIPF1	PTGS2
AZARE_STAT3_TARGETS	NNMT	DHX9	TNC	ITGB6	COPA	CHP	NUP160	SRSF6	MMP3	G3BP2	TWF1	TP63	S100A9	CLIC4	DDX3X	MCL1	CDK17	CDV3	NUP188	B4GALT1	CCND2	FN1	THBS1	PCDH7
BACOLOD_RESISTANCE_TO_ALKYLATING_AGENTS_DN	EPRS	UBXN7	MAP2K6	NHLH2	ZNF124	PDIA2	HCG8	TBR1	YARS	SETDB1	PEG3	TCEA1	RPL24	LRPPRC	TRIM28	C7orf44	CCNG1	PURA	FZD7	PDCD6	TUBB	CXCR4	SRSF2	MTRR	RENBP	VCAN	KDELR2	PHF8	SFPQ	SMPDL3A	TUBGCP4	MEGF9	ATP8A1	INHBC	ATP2B2	KHSRP	ZC3HAV1	CS	OGT	ATRX	ARF3	H3F3B	HNRNPH1	UBE2J1	INA	SUPT6H	CCT5	C5orf13	LIG4	VEZF1	SRSF1	COL4A1	TSPAN3	PRPF4	PTTG1IP	SLC25A6	CAD	FADS1	TLN2	CDC42EP1
BACOLOD_RESISTANCE_TO_ALKYLATING_AGENTS_UP	ID2	MDK	SHOX2	PRSS12	MYOF	MT1X	HSPA6	CYR61	PEG10	TPM1	FBXO21	TDGF1P3	LMO2	DARC	MT1A	CDH11	HTRA1	SGCE	ENC1	ARSF	PPP2R1B	SEMA3A	CA2	MT2A	RABGAP1L	IGF1
BAE_BRCA1_TARGETS_DN	TNFAIP3	MAN1A2	ADD2	HYOU1	TJP2	TKT	ZNF135	CRAT	MT1F	TCOF1	CAD	GLUD1	JAK1	STIL	NONO	HIPK3	EBI3	NPM1	CYP27A1	SMAD5	NUMA1	LAMC1	THBS1	PKN2	BAG1	SEMA3B	TNFAIP6	IREB2	AQP4	MYB	PEX2	TJP1
BAE_BRCA1_TARGETS_UP	GAA	KRT19	LIG1	COX7C	MARCKS	CNBP	TMSB4X	ATF4	TAX1BP1	LGALS3	NOV	PRDX4	NME4	NET1	CAMLG	ALDH3B2	ABCG1	JUP	PTPLAD1	SHFM1	SAT1	CCNG2	IDI1	PRDX2	UBE2N	PRKCA	IGFBP3	SPINT2	GMFB	BNIP3	TRAM1	ALOX5	KCNK1	GTF2A2	CRY1	SEPHS1	HINT1	ADH5	IFRD1	EPAS1	MSMO1	RNF6	MTMR11	GNG10	CTSL1	PDAP1	EYA2	JUND	HIST1H2BD	NEK4	VEGFA	BCL7B	GSN	SEPW1	AARS	LSS	LSM1	STAT6	MGST1	ACCN2	BTG1	DRAP1	SORL1	NDUFA4	EPHX2	KYNU	PMP22	RYK	TCEA1	LAMP2	BMP7	COL4A5	ANXA1	TGFB2	STRN3
BAELDE_DIABETIC_NEPHROPATHY_DN	DLG5	SRGAP2	PDE4DIP	TRIM22	STAT1	SP100	OAS1	RARRES2	ARHGEF18	LITAF	KIF5B	UNG	TRIM44	SMARCC1	DPP6	FLNA	MTHFD2	MYH9	SGMS1	GADD45A	MXRA8	PSMA2	ZC3HAV1	PTPRD	OPTN	C1S	HSPA12A	MTDH	TMX4	KIAA0232	CD55	ANXA1	CMAHP	DST	PSMA3	CSDA	PPP2CB	NBN	ACADM	UBE2D2	TAPBP	RSBN1	CAND2	CALM2	TEAD4	MCM6	CEBPD	PAK1	MCL1	CTBP1	CDKN1C	CHD3	PLCG2	CCDC6	DYRK1A	ELF2	HTRA1	GLUL	NFASC	EID1	THSD7A	ERBB4	TYRO3	VEGFA	EXPH5	DPYSL3	ACSL3	ODC1	ARHGAP5	CTNNA1	PAPSS1	PVRL2	ARID5B	PAWR	GAB2	LRIG1	FNBP1	ITGB3	VIM	ATP9A	FYN	OTUD4	IGFBP2	FOSL2	TSPYL4	GJA5	FGF1	PRKAR2B	MORC3	CERS6	NEDD9	SPOCK1	CALD1	RCAN1	HPGD	GAS1	MXRA7	ARF6	TSC22D3	SLC2A3	TOP2B	XBP1	MAGI2	KBTBD11	VCAN	BMP7	RGS10	LEPROT	ATXN1	FAT1	AXL	G0S2	C19orf6	NFE2L1	GALC	CALU	PODXL	DUSP14	RAD23B	MYO1B	PDLIM5	CHI3L1	ITGB5	YWHAE	HNRNPA3	DNAJB9	NMI	XRCC5	TUSC3	EIF4A2	ACTR3	NDN	FOXC1	10-Sep	CTGF	ARMCX2	CLEC16A	DCTD	CBLB	OSMR	NTRK2	DDN	FLRT2	BCAM	NPHS1	PFN2	PMS2P3	PCK1	WWP1	ST3GAL6	SUB1	TAP1	HIRA	FAM98A	SDC2	11-Sep	TOMM34	ATP13A3	DCAF8	PTGDS	LANCL1	ISG15	PRDX6	ACBD3	RNF11	TSPAN3	CDC42EP3	VPS26A	FRY	C20orf111	AP3B1	RAI14	GYG1	CTDSPL	PTPRO	CHST2	MAPK10	SCHIP1	ITGA3	SPOCK2	RPN2	GMDS	SEMA3C	SKP1	HSP90AA1	EFR3A	PTH1R	BEX4	CAST	ADD3	GSTA4	CYP1B1	C3orf37	HOXA9	AGRN	COL4A3	ABI1	ZNF516	PRKAR1A	SDC4	NAMPT	ZNF185	CASP1	TLK1	HMGN3	LPL	HNRNPC	MECP2	PARD3	TMEM123	FGF9	SART3	SCRN1	SEMA5A	IFIT1	IFITM1	IGFBP7	GRK5	USP46	IFI44	AIF1	AKAP11	TRIM37	GMFB	PLS3	NUPR1	DUSP1	GJA1	PTPN11	APOL1	CXCL2	YWHAZ	PLXNB2	TBCA	F2R	KANK1	ARHGAP19	GHR	SYNPO	NAB1	N4BP1	ARL1	PEX14	ITGAV	BIRC2	ENPEP	DSTN	PSMB9	ING1	MYLK	RDX	PHYHIP	CDC14A	SERINC1	AASDHPPT	MYL12A	TOM1L2	RHEB	BIRC3	GULP1	ANXA2P1	HSPA2	BST2	CYP51A1	RBBP4	KCND3	TOB1	FGFR2	TAX1BP1	ADORA1	TMEM66	CACNB2	TBC1D9B	CREB3L2	RAB21	RHOBTB2	HNRNPA1	GLUD2	TMED10	PHLPP2	WARS	ECM2	AASS	CRIM1	TUBB2A	STX7	PDIA3	PREPL	EIF3M	PLA2R1	RBMS1	CR1	HMGN1	PTPN7	CLIC5	MYO1E	TRIM23	TGFBR3	USP9X	AQP3	NDRG1	FAM153A	GNE	BMP2	SACM1L	SERINC5	GTF2A2	LSR	HNRPDL	MED21	TNNT2	HSPA5	PNMA2	TIMP1	COL3A1	CD47	POSTN	PRKCI	PALLD	MTX2	IQGAP2	PTGER4	ADM	UBE2L6	CDS1	VPS13D	MEGF9	TRIB2	ATXN10	DNAJA1	SLK	UBR2	GPNMB	MYL9	LETMD1	GRIK2	NEBL	RABGAP1L	HSPB11	NPTN	CD200	SEC61G	IARS	PDGFA	WT1-AS	CD2AP	KLHL9	SNX19	SEMA3B	TMED5	DAG1	SSBP2	MME	KLK6	PAM	N4BP2L1	PCMT1	PSMA6	SERPINE1	NEK7	MSH2	COL4A6	OAS2	IRS1	FBXO21	TLE4	WT1	GLOD4	FNBP1L	EPS15	CYR61	HSP90B1	SET	MAFF	CTNNBIP1	CORO2B	PLOD2	SMARCA2	ATP6AP2	B3GNT1	GPRC5A	BCAR3	ATP7A	COLQ	CITED2	COL4A4	PAFAH1B1	CXADR	PARP1	NFATC3	LOXL1	FERMT2	UGCG	PLSCR1	UAP1	C1R	TOMM20	DNM1L	PDE4B	F3	ULK2	PTPN14	UGP2	CDV3	LUC7L3	GDE1	NAPG	CANX	LOX	CAMSAP2	TCF21	CFLAR	RAB1A	MTSS1	TIAL1	AKAP10	ALDH3B1	ATP2A2	2-Sep	TRAM2	APOD	PPFIA4	CLIP3	NR3C1	PRKACB	IFI35	PLCE1	ACTG1	SULF1	XPO1	DDX17	CAPN2	KLK7	CD164
BAELDE_DIABETIC_NEPHROPATHY_UP	RBPMS	ARHGEF15	PPP3CC	PTPRB	SLC22A6	LTK	ICAM2	ENG	GAS6	CD34	FBP1	HYAL1	SPG7	PECAM1	MT1G	BAX	AKR1A1	ASS1	CRIP1	CLEC3B	ITM2A	HPN	AANAT	PDE2A	LOC100507424	ENO1	MYC	TIE1	FXYD2	CRHBP	CTAGE5	MT2A	GPR116	BPHL	ID1	CCND1	ACSM2A	INPP5K	PHF16	AKR1C3	TLE2	PPAP2B	GPLD1	DPEP1	ACVRL1	GDPD5	MAP4	EML1	PPM1F	CCDC69	HYAL2	MT3	CYP4F2	ACY1	IMPA2	ABP1	ADAMTSL2	CD24	NOTCH4	RAMP2	ZCCHC24	UNC5B	PTGIS	ATP10B	CAPN3	HBB	GAS2L1	SEMA6A	IGFBP5	SLCO2A1	SLC6A7	CTSH	UGT2B7	AQP1	TEK	ALDH4A1	PTPRM	VAT1	CLU	FTL	STARD8	BBOX1	CCL3	FAM53B	LYZ	GPR56
BAFNA_MUC4_TARGETS_DN	PIK3AP1	HTR1B	PKP3	TLN1	HM13
BAFNA_MUC4_TARGETS_UP	PTGS1	ATF7IP	IL18R1	ND1	NEK6	S100A11	SNAI1
BAKER_HEMATOPOESIS_STAT1_TARGETS	CASP7	MMP2	FGF2	BCL2	MYC	MMP9	CASP3	CASP1	CASP2	CIITA
BAKER_HEMATOPOESIS_STAT5_TARGETS	CCNE1	CCND1	PIM1	MYC	BCL2	CCND3	CCND2
BAKER_HEMATOPOIESIS_STAT3_TARGETS	CCND2	CCNA2	VEGFA	MCL1	MMP2	CCND1	FAS	MMP9	PIM1	IL6	BIRC5	PIM2	MYC	HIF1A	BCL2	CCND3
BAKKER_FOXO3_TARGETS_DN	CHST15	ALKBH7	PFKFB3	GPRIN1	TUBB	FAM136A	WBP1	FCRLA	CLINT1	IFI35	TUBA8	FBXO2	MAB21L2	HMGN1	TNRC18	P2RX1	PDLIM7	GPR114	FZD10	RPP21	GPR56	DDX18	PCYT2	RASSF6	POLE3	ZNF292	CDK2	KCNJ16	CETN2	BTBD9	GLRX5	ARHGEF17	YIPF6	BMP5	SNRPA	NDUFB10	ARF3	DGCR6	SCRIB	POP5	CAV2	LTN1	NKD1	ARHGAP23	GUK1	FBXO45	LINS	HOXD10	ROPN1	PNOC	SLC22A2	C14orf43	CCDC65	TRIM27	SOLH	PPPDE2	FAM203A	MGP	SRSF4	RAB28	MTFP1	DCP2	AGPAT5	VIPR2	PRRT2	UCMA	MKI67	PCBP4	POR	ANKS4B	TSC22D1	WBP5	CDH16	C1orf51	CXorf64	CYTH2	YY1	GNMT	SPEF2	DIRAS2	LEMD2	CXCL14	PNCK	SLC20A1	TACSTD2	MED10	CCDC84	DCLRE1C	CTH	TEX22	APRT	CLEC2L	KIAA1797	TBP	N4BP2L2	SEC61B	GFER	COPS8	TCF7L1	ZDHHC16	THUMPD1	TSHZ2	ZNF524	ANKRD10	MEX3C	PTPRE	SPERT	CYP2J2	WDR74	SYS1	TIMM10	MUT	ZNF600	BCL11A	MAPKAPK3	CCS	QPCTL	PPP4R2	GLOD4	POLB	C16orf55	PRKAG1	IGHM	WHSC2	MMP24	BRI3BP	DEAF1	DAPP1	CFD	RNASEH2A	C1orf210	OTOF	COPS7A	SLC9A8	UTP6	COX8A	WDR4	PSMA1	TCTEX1D4	SOAT1	COBL	SMC3	BCKDHA	T	KLHL22	C19orf20	DMRTC1B	RNASEH2C	MRPS26	EXOC3L2	SRSF2	PRCC	ZNF358	ETV5	FZD8	NRP1	HIC2	LSM10	OR2A7	DMPK	RCOR1	STRAP	SLITRK1	C11orf2	RDH16	ANK1	PPP1R1A	SKIL	PAFAH1B2	CHN1	TNPO1	CALU	MSC	TLR1	SLC19A1	LRRC42	EXD2	ZNF653	C10orf88	ANKZF1	ACAD10	HSPB8	FIBIN	SEL1L	TULP3	SLPI	STRN3
BAKKER_FOXO3_TARGETS_UP	BTG1	GRIA3	DUSP4	PGGT1B	CTSE	UNCX	CHIC1	BZW1	HSCB	SFT2D2	CDKN1B	P2RY14	CITED2	C5orf63	XPO7	CSF2RB	NCEH1	CCPG1	SIRPA	DCP1A	NQO2	DNAJC12	KIT	ULK1	TP53INP1	C22orf13	VOPP1	DCN	SESN1	DENND5B	ATP7A	ATP1B3	PGM2L1	ASAH1	IGF1R	AMPD2	ARG1	NF2	NKIRAS2	GLCCI1	KLF6	CPT1A	TCP11L2	OSBPL9	DSTN	CPEB4	SLC12A6	PINK1	RGS2	TMX1	PNPLA6	CCNG2	GNAI2	SEPP1	VCL	RBL2	CR2	ZUFSP	PIK3IP1	C5orf34	HIPK1
BALDWIN_PRKCI_TARGETS_UP	CBX6	NEK9	TGOLN2	MPDZ	PAK2	ATP2B4	OXTR	IFITM1	SLC35A5	11-Sep	NOV	SLK	ADA	HFE	TRIB2	MPP5	SDC2	MEF2A	SLC11A2	WISP2	EIF4EBP2	AQP9	MAZ	TFDP2	TDO2	ATP6V1G1	CCDC165	RHOB	GMFB	FOSL2	TMEM106C	TSPAN6	SLC4A7	SEPP1	EIF1AX
BALLIF_DEVELOPMENTAL_DISABILITY_P16_P12_DELETION	ALDOA	SCNN1B	PRKCB	IL21R	COG7	ATP2A1	SCNN1G	IL4R	JMJD5	SLC5A11	OTOA	TBX6	CLN3
BANDRES_RESPONSE_TO_CARMUSTIN_MGMT_24HR_DN	SLC30A3	HAGH	GABRA2	MED1	HADH	GAST	GOLGA2	SPRR2B	SPEG	GPR37	TNFRSF11B	MDK	DHX16	RIT2	IKBKG	ADRA1B	RAD51	TRAF1	ICAM5	NRTN	SORBS2	ACTN1	ARTN	ARPC2	COL9A1	MSR1	PZP	GTF2F1	TLE3	PFN1	RGR	TSPAN4	STXBP2
BANDRES_RESPONSE_TO_CARMUSTIN_MGMT_24HR_UP	SMPD2	FNTA	SNAPC3	GDI1	SMARCD1	SNAPC1	ECM2	TMBIM6	SNRPB2
BANDRES_RESPONSE_TO_CARMUSTIN_MGMT_48HR_DN	GAMT	PFKM	IKBKG	MYOD1	LRMP	LOXL1	ACTG2	FTL	PRM2	KCNH2	CRYBB1	BICD1	COL9A1	NRTN	IER3	CKM	LAMB3	GRB7	IRS1	CDX4	PPM1G	ADCYAP1	BMP7	FOXJ1	ZBTB17	PCBD1	BRF1	CD151	NDUFC1	BAIAP2	INSIG1	PCDHGC3	MYOG	CTF1	CHRNG	FKBP1A	NPAS1	SGCA	MAPK10	CDK8	YWHAH	B4GALT5	RAD9A	VGF	CYP19A1	RGR	LAD1	GOLGA2	EZH2	TAC1	SPRR2B	RAD23A	SRY	ASMTL	PAX8	FBN1	GHSR	PFN1	CALB2	NKX2-2	CRABP1	ITGA3	PTPN3	PAEP	FYN	CD68	KRT31	ATP6V0C	MSR1	HCFC1	SHOX	COX6A2	FTH1	CRAT	AMH	APLNR	CHRNB3	CD79A	CEACAM3	MGAT3	GRN	TCF21	CA6	TUBG1	SRP14	STX1B	HMGN2	DNASE1L2	5-Sep	ADAM15	MAD1L1	GPR25	EPHX1	GABRA6	APC2	GP1BB	CHRM4	MYD88	HOXA4	KIF5A	INSL3	ADRA1B	POLR2E	TLE3	ALAD	IDS	CEBPB	HAGH	MYBPH	GTF2F1	AKT2	ATP1A3	MUC2	LMX1B	SFPQ	OMP	BECN1	ATP4B	DHX16	PCYT1A	AQP8	EIF6	GPR32	ALOX15B	HADH	PRL	TRAF1	MVD	ACTN1	ATXN2L	WIPF1	PFKFB2	HNF1A	CST5	TMBIM6	PBX2	ARPC2	BLK	DTX2P1-UPK3BP1-PMS2P11	ISLR	SLC30A3	ADAMTS4	MAP4K2	SPEG	MAT1A	H2AFX	STAM	NPBWR2	ARTN	DVL1	GFAP	UPF1	MDK	SHMT2	PCOLCE	BAIAP3	KRT17	ITIH1	INPPL1	SORBS2	GABRA2
BANDRES_RESPONSE_TO_CARMUSTIN_MGMT_48HR_UP	SLC10A1	SNRPB2	SLC16A2	TUBB	UGT8	CTNNAL1	CNTNAP1	GOLGA4	SLC6A2	GCM1	SMPD2	SNAPC1	GPR65	SNAPC3	SMARCD1	GNRHR	PIK3R3	CLTCL1
BANDRES_RESPONSE_TO_CARMUSTIN_WITHOUT_MGMT_24HR_DN	GTF2F1	SLCO1A2	TLE3	FNTA	GOLGA2	RCN1	HADH	ACTN1	INPPL1
BANDRES_RESPONSE_TO_CARMUSTIN_WITHOUT_MGMT_24HR_UP	GDI1	SNAPC3	ECM2	GNRHR	SNAPC1	SMARCD1	SNRPB2	SMPD2	CD80	AVPR1A	CYTH1	EEF1G	EIF2B1	STS
BANDRES_RESPONSE_TO_CARMUSTIN_WITHOUT_MGMT_48HR_DN	PFN1	IRS1	LRCH4	ACTN1	FBN1	INSIG1	INSL3	ATP5D	NRTN	DTX2P1-UPK3BP1-PMS2P11	ADCYAP1	MAP4K2	TUBG1	PPM1G	GTF2F1	AQP8	ACTC1	ITGA3	HMGN2	KRT17	WIPF1	INPPL1	ADRA1B	ATP1A3	AMH	MDK	LOXL1	EPHX1	YWHAH	FYN	5-Sep	SHOX
BANDRES_RESPONSE_TO_CARMUSTIN_WITHOUT_MGMT_48HR_UP	SNAPC1	SLC10A1	RNASE4	GCM1	SNAPC3	LAIR1	ECM2	SNCG	BCL10	SMARCD1	SMPD2	CD80	SNRPB2	ST6GAL1	ST8SIA1	GNRHR	GDI2	ESRRA
BARIS_THYROID_CANCER_DN	RAD50	MMP2	GRB7	KLHL9	FGFR4	RAF1	BGN	CDH3	KLF5	TOP2B	2-Sep	RAB8A	UBA1	ABCC3	ATF1	CD2	NEDD8	UBE2C	IRF1	HDGF	IGF1R	ACY1	CD44	OSBPL1A	SNRPF	SMARCA5	USP1	CCND1	LMO7	RPL13A	INPP5D	FNTA	LLGL1	RB1	ERBB2	CYTH1	GLG1	SP110	IL13RA1	CSNK2B	SRPR	TIMP1	CCND2	ANXA4	CD40LG	TNFSF13	FGB	VCL	PKN3	COL8A1	TGFB1	EVPL	RECQL	TJP2	DUSP6	CTNNA1	CALM2	GATA3	TNFSF10
BARIS_THYROID_CANCER_UP	ADA	ATP6V1D	GCHFR	CRNKL1	NRF1	RPN1	ATF4	RBBP5	STIP1	COX7A2	CYC1	COPB1	COX6A1	ERCC5	GSTM3	CYCS	SNRNP200	EIF2S2	LPGAT1	PTPRN	ACTN2	GLUL	COX7B
BARRIER_CANCER_RELAPSE_NORMAL_SAMPLE_DN	CNPY3	ALG13	ZFP36L1	C17orf70	CDK10	BCR	NELF	NFE2L1	PPP1R15A	SUPT5H	TCIRG1	TLE6	JUN	HSPA1A	AKAP17A	PSD4	INTS1	KIAA0195	SPG7	ATG4B	LAMP1	TYK2	TBC1D2B	GNB1L	RHOT2	CSNK1G2	STK25	N4BP2L2	VPS37C	CPSF1	SPTAN1
BARRIER_CANCER_RELAPSE_NORMAL_SAMPLE_UP	MAP7	IGF1	CEP70	SNX4	AMPD1	FAS	GGT1	PRKAG1	C12orf4	TFAM	IL1R2	CLINT1	ADAM28	PTGER2	ALDH3A2	PYY	RNGTT	CHGA	RAB27A	CLIC2	CPA3	PRKACB	ATP5C1	CREBL2	ITM2A	AMD1	LRMP	GCG	NDNF	LRRC31	MAPRE2	NF2
BARRIER_CANCER_RELAPSE_TUMOR_SAMPLE_DN	SZT2	REST	WSCD1	FOXO4	UNC45A	PMEL	UBQLN4	MAN2A2	C7orf44	C21orf2	TRPV4	C9orf53	ADPRH
BARRIER_CANCER_RELAPSE_TUMOR_SAMPLE_UP	DCTN3	ATP6V0E1	CKS1B	ZFAND1	COPS4	MED21	DNAJB9	ATP6V1G1	IL8	H2AFZ	MRPL24	HSPA13	MMP12	LYN	PDCD10	ATG12
BARRIER_COLON_CANCER_RECURRENCE_DN	CDK10	TSPAN7	CTSA	NDFIP1	ACOT11	AES	FOXJ3	CITED2	NUCB1	HLA-C	PFKL	BTBD2	EPPK1	KCNAB1	CD24	ASB13	STAT2	BSG	SPPL2B	ARHGAP33
BARRIER_COLON_CANCER_RECURRENCE_UP	RPN2	ERGIC2	SRP72	WDHD1	ANXA2	EXT2	SEC62	YIPF6	PSMC2	TIMM17A	HGD	GPR171	NDEL1	NHP2L1	METTL9	SLCO4A1	CFH	THOC2	COPS8	POLD3	ARL1	KDELR3	DNAJC12	TRIM2	CNPY2	FAM46A	YIPF1	CIAO1	PWP1	AHI1	UGGT1	SCEL	NME7	XPNPEP1	PDHB	ANG	SULT1C2	SLC18A1	FOXO1	SAR1A	ITM2A	IER3IP1
BASAKI_YBX1_TARGETS_DN	GBE1	SCAMP1	SLC3A1	ACSM3	EEF1A1	MET	TNFSF10	TRAPPC6A	SPATA20	MLLT4	PRUNE2	LAMB1	SLC22A18	ST6GALNAC4	TPD52	SF1	6-Sep	RAB3IP	PTER	EGR1	PAPSS2	SLC45A3	PSD3	FLRT3	IFITM1	HK2	MAST4	SERPINA1	KLHL24	TFPI	ANTXR1	CNTNAP3	RBM47	GDF15	COBLL1	GOLGA8A	TRPC6	PRKAB1	KDM4B	CLINT1	ZNF207	SLC2A10	SLC25A36	SCD	BTG1	ZNF238	VEGFA	SLC6A12	NFKBIZ	SPP1	GRB14	TMEM106B	PIGP	SNTB1	CXADR	RNASET2	ZNF770	XIST	IER2	NDUFS1	CAT	KIAA1370	HDAC4	MRPL19	PLOD2	PDK1	SGK2	GDPD1	DEPTOR	TMOD1	ARRB1	LCN2	AK4	MSI2	SLC40A1	DCAF16	PTGS1	ZNF320	PNP	MIB1	MEIS1	HECW2	PDK3	ANKRD36	SULT1C2	ANKRD50	ALDH1A2	IFI27	NDRG1	RDH10	ZNF226	BHLHE40	DHRS13	TM7SF2	PITPNC1	TARSL2	DDIT4	RRAGD	VPS13A	PTP4A1	RPL37	DPY19L4	RAP1GAP	ADM	CDH1	SPG20	IRF2BP2	CTBS	CA12	H19	RXFP1	CUEDC1	ATM	BBX	FAM60A	NKTR	C11orf58	BICD1	KRCC1	PDS5B	IDO1	C2orf67	ASMTL	HLA-E	GPD1L	GOLGA8B	STMN3	CYS1	TCIRG1	ESR1	DNAH12	LOC153682	TTLL3	SLC1A1	TTC3	TPCN1	CD302	DBP	LOC93622	SMARCA2	LMAN1	NT5E	VMP1	CAMK2N1	SSBP4	ANKRD36B	LGALS8	LOC286272	PDCD4	RUFY3	WSB1	FAM107B	ATRX	ST3GAL6	JUNB	SAT1	SMOC2	PIK3R1	CKB	SPRY1	SLC9A1	BTN3A2	RPL31	FOLR1	ZMYM2	C5orf13	CDK12	SLC25A27	C2orf88	GOLGA2P5	ZNF350	IL6ST	LOC375190	SNRPN	ARHGAP18	MAFF	MALAT1	PDE9A	ACER3	PPP1R9A	BTN3A3	STOX1	AIM1	HGD	FAM83A	BST2	C14orf28	PCSK6	GAS2L3	MRAP2	ZNF253	GRB7	VLDLR	NET1	FAM175A	BNC2	CUL4B	HELZ	SLC30A1	PFKFB3	PAPD5	LOC100130894	FLJ44342	HES1	MARCKSL1	LOC100505759	TFDP2	IBTK	NBN	SERPINB1	C5orf24	STXBP3	PNISR	ZC3H11A	SLC7A11	ALDOC	PARP8	ABCA5	MEIS2	LMBRD2	KLHDC10	MEGF9	ZNF397	ANKRD29	ETV5	TSPAN1	TNFRSF11A	FAM189A1	PRKD1	NEBL	MXI1	NADSYN1	FOS	XRN1	IFI16	LAMP2	PGK1	APOOL	HTRA1	CERS6	GBP5	FAM162A	UBXN4	TMED4	PGPEP1	SF3B1	CRYM	LOC643792	IER5L	RFX3	HLA-DMA	CHGA	ZNF780B	RBMXL1	DMXL2	MMAA	DMXL1	PROS1	MBOAT2	SLPI	MZF1	C17orf110	N4BP2L2	DUSP5	PHLDA1	ZNF614	STC1	SBF2	SLC20A1	TSPAN6	BPTF	SEPP1	HEY1	YPEL5	TM2D3	P4HTM	ARSD	SEC62	CD55	GLCCI1	GAL3ST1	MIR21	H3F3B	MED6	SCIN	PIAS1	KCNK3	NT5DC1	DHRS3	NAV1	SYTL2	FAM13A	TP53INP1	FAM43A	TSC22D3	ARL14	SLC27A1	SMCHD1	FAM3C	DYNC2H1	FAM73A	SRSF7	AMN1	SLC44A1	TMEM37	CCDC50	TM4SF4	MMP1	SEMA4B	CDK19	NEAT1	EEF2K	ASS1	SPRY2	C12orf35	DNAJC3	TAF9B	ATP2C1	LOC730102	SALL1	ZNF626	LOC100288985	CPM	NCALD	MMP24	GCFC1	YIPF6	SMPDL3A	PLCG2	ALG13	RSF1	SNORA28	SH3PXD2A	ZNF615	MUC1	MGAT4A	DUSP6	MKLN1	RBM39	MALL	PKD2	BDH2	TMC5	JAK3	HINT3	H6PD	MTDH	SECISBP2L	WDR1	VPS13B	BAZ2B	RSL1D1	UCP2	DPP4	WIPF2	CASZ1	THBD	GLRX	KCTD6	CGNL1	DYNC2LI1	MYEF2	PLEKHA1	GALNT14	NAA38	VAV3	MMP7	TMEM47	ISG20	TRIM13	FAM110C	MPZL2	BCKDHA	RABL3	P4HA1	SEZ6L2	GSTM3	ATP7A	TM9SF3	ASPH	GALNT3	BRWD1	RICTOR	CARD8
BASAKI_YBX1_TARGETS_UP	FAM101B	DLEU2	MCM4	PSMB6	SLC38A10	CYR61	C3orf14	GALNT2	MYO19	KLC1	PDCD2	SCO1	PMEPA1	RRAS	TNFRSF21	CHORDC1	RRAD	CCDC99	WHSC1	C11orf24	MT1F	AREG	DIAPH3	LOC100288911	HJURP	DLC1	TUFT1	GINS2	TXNIP	GART	GSTP1	THBS1	C19orf21	FANCI	RFC5	CHEK1	AURKB	SLC1A5	LAMC2	TPX2	COMMD4	DHX9	PTTG1	NEK2	RHEB	HMGB2	MT1G	CENPO	MCM7	TUBA4A	PSMD2	PLK2	AFAP1L1	DKK3	EHD4	TUBB4B	S100A2	SFN	HN1	ANXA3	MCM5	CAV1	SAE1	CDC20	MIS18A	EHD2	CDK2	SLC7A5	ESPL1	ACTR1A	WDHD1	DEPDC1B	TPM4	CDC42EP3	SLC39A4	IFRD2	TIMP2	AXL	CHAF1A	TUBA1A	KRT80	COTL1	NMU	CENPN	ARPC5L	CBWD1	KIF2C	SLC3A2	CCND3	HAT1	MLF1IP	FRMD6	SHCBP1	JUB	DAZAP1	CREBZF	CCNA2	MAD2L1	RAD51	E2F7	TOMM5	TRIP13	NID2	NDUFS6	PHLDB2	FLNA	RBM19	TK1	RFC2	RUSC1	CCNB1	S100A11	ZWILCH	CCDC165	DKK1	SNAI2	C10orf47	CDKN3	CTPS	CENPW	ILF2	RRS1	CCNB2	TCP11L1	LOC100506476	ATL3	MDC1	UBE2C	MAP1B	UHRF1	THOC4	FBN1	UNG	FLNB	FOLR3	YWHAH	PLK1	MED8	SMG5	PINK1	BIRC5	PRKDC	CDCA3	SNRPA1	SNX5	KIF23	NFKBIA	DEPDC1	DCUN1D5	CDK2AP2	SH3BP4	SIVA1	PHF19	DDX39A	WDR1	DTYMK	PRSS23	TUBB6	PLAC8	LRR1	FGFBP1	CAD	RND3	DNAJC9	FGF2	PLCB4	PBK	EMP2	NPFFR2	BORA	CDK1	PDLIM7	TYMS	NUP50	TPRKB	PTRF	GLRX2	CENPI	OIP5	CDCA8	FEN1	IRAK1	ORC6	TSC22D2	MKI67	DPYSL3	HINT1	H2AFV	SMAD7	SMC2	CENPM	CTH	AURKA	ZNF599	NTN4	RNF26	DHRS11	L1CAM	ADRB2	PSMC3IP	MELK	ZWINT	PRPF3	BDNF	BUB1B	SAR1B	DDB2	MT2A	CDA	WWC1	S100A3	CREM	NDC80	KRT10	IMMP1L	GPR172A	PGAM5	POLR2L	MCM10	WNT10A	CENPA	GLS	LMNB2	KIF4A	NUDT5	FAM83D	CTGF	CYTH3	POLA2	GTSE1	GLI2	LOC541471	NUF2	KIF22	KIF20A	ZNF367	ASPM	MTHFD1	RHOD	RQCD1	TUBB2A	KPNA2	MT1X	PRC1	ZNF185	DHFR	CACYBP	H2AFX	FAM36A	WDR4	TSEN15	OSMR	NCAPD2	MYBL1	NUP93	TUBB3	EPHA2	BUB1	C15orf23	SAC3D1	AHSA1	MCM3	LARP6	FOXE1	CEP55	SPC24	PEX13	CAMTA1	CCM2	DR1	ZNF71	C6orf99	ASF1B	ANLN	RFC3	TNFRSF12A	CDC6	MARS	DTL	RNMT	GINS1	SKA2	RANGAP1	CSTF3	WDR77	MCM2	HTATIP2	RBPMS	UCA1	PRELID1
BASSO_B_LYMPHOCYTE_NETWORK	PAICS	TCP1	FEN1	ZYX	HSPA9	PSMB2	AHNAK	BHLHE40	POLD2	HCG26	EIF4G1	BUD31	TCEB1	LSM3	MYL12A	POLR2F	FAM65B	NDUFAB1	SNRPF	MAP1B	GABARAP	CYLD	SSBP1	RUVBL2	SAT1	SLC25A4	TPX2	HLA-E	MAD2L1	SUN2	UCHL1	WDR18	USP4	HNRNPAB	LOR	EBNA1BP2	RPS26	UBE2S	CTPS	ETHE1	FAIM3	NME1	SP100	SLC4A3	SHFM1	HPRT1	SPG11	PPPDE2	AIMP2	PLCB2	AFG3L2	BIN1	CCND2	CYC1	ANXA6	UCK2	TOMM40	ZNF593	RFC4	BYSL	LITAF	IL27RA	MRPL3	ZMYND11	ASNS	SLC46A3	ITM2A	NISCH	PSMD14	SECISBP2L	CTNNA1	SRSF1	BLMH	TUBG1	FAM98A	N4BP2L1	AHSA1	QPCT	SAR1A	PRDX3	ZBTB20	CCNA2	SERBP1	RBM5	PRSS53	LGALS1	EMG1	PSMA3	CASP4	DDB2	SRGN	PSMB5	RCC1	NDRG1	P2RY10	SLC7A5	POLR2H	EEF1E1	ITPR2	PION	PRKCB	MRPL12	HDDC2	TNFRSF1B	MRPS12	SLC39A14	TRIP13	TGOLN2	DBF4	ORC5	PES1	MDFIC	CRIP1	ARVCF	LAPTM5	LGALS9	SSRP1	TIMM17A	EPOR	CD44	S100A4	PSMD1	PSMB7	PRDX4	CCNB1	N4BP2L2	XPOT	ITPR1	NOP16	PCNA	TEP1	CYCS	GARS	EIF2S1	CDK1	PSMD2	MGEA5	HHEX	MVP	TPP1	CSE1L	HSPE1	CTSH
BASSO_CD40_SIGNALING_DN	CAMP	PTPN18	BLNK	GCNT1	NPAS1	ID1	ID3	GRAP	BCL6	UBE2J1	ST3GAL6	CRYZ	RASGRP2	CSF2RB	HSD17B8	IRS1	SYK	ITGB7	NINJ1	LMO3	DFNA5	PTP4A2	TRIB2	RERE	AIF1	TRAC	BIK	BTG2	VNN2	PTPN22	NCF4	SLC2A5	CTDSP2	PRKAR2B	PNOC	TCF3	IGJ	SH2B2	METTL7A	ST6GAL1	BMP7	KCNN3	BICD2	GPER	RAPGEF5	C3orf37	RNF187	TRDV2	CD38	RIMS3	CDH17	AQP3	RUNX1T1	ORAI2	ARHGEF18	TUBB3	ARL4C	HDAC9	LTB	CNR1	IGFBP6	TTC9	POU2AF1	ISG20	ALDH5A1	TSPO	RAPGEF2	CD27
BASSO_CD40_SIGNALING_UP	MYB	UNC119	IRF5	IRF4	RAC2	TNFSF9	PTPRE	EHD1	LTA	NFKBIE	NFKBIA	ICAM1	RGS1	HLA-DMA	NFKB2	STAT5A	GADD45B	ELL2	IFI30	JUNB	STAT1	TRIP10	CXCR5	MAPKAPK2	HTR3A	NEFM	CAPG	CR2	TNFAIP2	SLAMF1	ARHGEF2	CCL3	CD44	LHFPL2	PTP4A3	MAP3K8	PHACTR1	PTK2B	ARID5B	PLXNC1	TRAF1	ICOSLG	HLA-F	IRF9	VOPP1	CHD1	DUSP2	MEF2C	DDIT4	TNF	LITAF	LGALS1	TCFL5	LYN	BCL2	HLA-DPB1	BATF	SIK1	RNF115	PIK3CD	IER3	ADAM8	LAPTM5	TMC6	STK10	MTMR4	KRT7	FAIM3	CCL4	NCF2	TCEB3	CD40	CFLAR	HLA-DQA1	TNFAIP8	HLA-DQB1	SYNGR2	RAB27A	LRRC32	TAP1	SNN	CD83	CCR7	SH2B3	DTX2	IL1B	ZFP36L1	TMSB4X	SRGN	PLEK	HSP90B1	BCL2A1	RXRA	GPR183	CCL22	TNFAIP3	CD74	HLA-DRB4	NCKAP1L	KCNN4	CD58
BASSO_HAIRY_CELL_LEUKEMIA_DN	MAPK10	EPB41L2	EMP1	TCF7L2	TIMP1	DLC1	GABARAPL2	GAS7	MAF	ARRB2	SYT1	TACC1	PHF2	WWTR1	TMEM59	RNF11	SDC3	AIF1	SIX3	B2M	LILRB2	RPLP1	ME3	SUSD5	FGF2	FLT3	DST	RECK	SLITRK5	RTN2	IL1R2	THBS1	KCTD12	PLOD2	RCBTB2	PTPRM	HPGDS	PPIC	DAPK1	S100A13	MYF6	IL1R1	IL18	SPRY2	ADCY9	VAMP3	HBB	PDE4DIP	C16orf45	CYB5R1	CTBP2	ARAP2	IGFBP3	CAMTA1	MFAP5	RIN2	CD63	TNFRSF1A	DPYD	ACTB	RRAS	ANXA1	PLXNC1	TRIM2	ENG	TIMP4	SMPDL3A	PCDH9	MTSS1	SCN1B	RAB13	PRSS23	IL3RA	TBKBP1	CPVL	NOVA1	MYOF	CCND1	PTTG1IP	FGFR1
BASSO_HAIRY_CELL_LEUKEMIA_UP	PAWR	TNFAIP8	TRAF5	KIAA0922	CXCR5	IGHV5-78
BAUS_TFF2_TARGETS_DN	BEX4	RBP4	ART3	DDX6	PRDX2	HEBP1	CTSC	PCP4	TIMP3	BAG2	THRSP
BAUS_TFF2_TARGETS_UP	SLFN12L	IGHM	ITLN1	GLO1	LTB	TAP1	MS4A1	APOC2	ABCG2	ZEB1	ADA	TFF3	DPEP1	GNB1	KDELR2	BCAT2	GGT1	OGFR	IFIT1	PSMB9	MGC40069	RBP2	APOA4	PTPN22	DGKA	ZG16	CRIP1	SLC2A2	PSMB8	SAMHD1	GUCA2B	IRF7
BECKER_TAMOXIFEN_RESISTANCE_DN	PEG10	ACAA2	PDCD4	ME1	ADAM17	CEP170	IGFBP5	TCN1	TIAM1	HDAC2	ZNF43	AREG	BCAS2	COX7A2	CCND1	FGFR1	TTK	DUSP6	CD24	TSPAN6	IL1R1	EMP1	NR2F2	AIM1	SPTSSA	ALDH3B2	RBP1	ORC3	IGF1R	NFIB	GJA1	ELOVL2	IL8	MSX1	LIPF	MSX2	TM4SF1	MBOAT7	ESRRG	PKIA	LBR	GATA3	IRF3	PTPRK	KHDRBS3	CLCA2	AGPS	QKI	LRP2	SEMA3C	PDZK1	OSBPL1A
BECKER_TAMOXIFEN_RESISTANCE_UP	NMT1	LGALS3BP	EBAG9	PITX1	PROCR	TUSC3	CRABP1	B2M	ID1	IRF2	TAGLN	PPP2R2A	UGT2B15	SEPP1	IFIT1	CPE	BTG3	DECR1	CTSD	TFF3	BCAS1	IFI6	NMI	RNASE4	ACTA1	IFI44	TFF1	IRF9	SNX1	IFI27	EPHX1	ARL4A	CACNB3	PTK6	EIF2AK2	TFPI2	BST2	NRIP1	SCGB2A2	CXADR	SEPHS2	NNAT	ISG15	GTF2E2	TSPAN3	EGR3	MX1	ID3	E2F1	TSPAN8
BEGUM_TARGETS_OF_PAX3_FOXO1_FUSION_AND_PAX3	JAG1	PTHLH	ID4	NR2F1	TOX	FN1	PSTPIP2
BEGUM_TARGETS_OF_PAX3_FOXO1_FUSION_DN	NTM	TNFRSF12A	SH3BP4	KIT	ITGA3	STEAP3	KCNG1	IL11	CPEB1	LBH	PDLIM4	CARD10	F2RL1	MAFB	DKK3	VDR	ID1	MYC	EPHA2	COL5A1	EPHB2	GCNT1	TNC	BMP1	SMAD9	BCL2L1	AJAP1	JAG2	SEMA3B	DGKD	BMP4	SERPINE1	THBS2	TIMP3	CFD	VEGFA	BIN1	TPD52L1	ITGB4	WNT11	KLF10	CD70	GADD45B	SOX9	FLNB
BEGUM_TARGETS_OF_PAX3_FOXO1_FUSION_UP	SGK1	SH3GLB1	PLXNC1	EPHA4	PCDH7	PCDH17	GNAS	PLN	TWSG1	NR2F1	LGR5	AUTS2	NT5E	TPK1	CDYL	PRKAR2B	DACH1	CALCRL	FARS2	CNR1	ACADL	PTPRG	CFHR1	VAV3	GPM6A	LTBP1	CLSTN2	PLSCR4	MAP2K5	DPYD	ADAMTS1	TMEFF1	MAN1A1	LIFR	GNG11	SLIT2	LMO4	PITX2	ID4	STK17B	ADAMTS5	LRRN3	PBX1	GOLIM4	SCML1	OMD	KITLG	STX11	SCAMP1	TUBB1	MDFIC	ZNF75D	PERP	CITED1	DMD	KAT6B	TPBG	PEG10	SEMA3C	SLIT3
BEIER_GLIOMA_STEM_CELL_DN	HLA-DRB1	EIF4E3	CACNA1A	CUEDC1	SOS2	KLF7	FAM55C	LAPTM5	GPNMB	LPIN1	MINA	TAF8	HLA-DMB	ADC	HLA-DQB1	GANC	USP36	HLA-DPA1	FBXO6	DDAH2	TLE3	BASP1	FAM167A	MORN4	AMIGO1	INPP1	DHRS7	SLC11A2	KIAA0930	YWHAB	LNX1	HNMT	FTH1	ZNF717	MGLL	GPN2	RNF112	TIMP2	HLA-DQA1	HIF1AN	SNX21	HBEGF	BCL2L2	DLG5	BTN2A2	FUCA1	IGFBP3	DUSP3	HLA-DRA	TCEAL7	CCND1	FZD6	HLA-DMA	CD74	IFIT5	ECD	MAPRE3	NFKBIZ	GLTP	LINC00341	LRCH2	BMP2	PORCN	COMMD1	EXOC6B	SUPT3H
BEIER_GLIOMA_STEM_CELL_UP	NRIP3	SLCO4A1	ZNF516	NRARP	SV2C	LOC441204	SOCS6	C18orf54	OBSL1	PEX13	RTTN	CPXM1	SLITRK1	RLBP1	MYO5C	RDH13	SALL3	SERPING1	SIX1	C20orf103	NT5C3	TLE1	H19	NEDD4L	RDH10	ABCA1	PPP1R17	NELL2	LOC645321	PROM1	CHRNA1	AKAP7	GIMAP1	RNF19A	EPHA4	COL9A3	FGFR3	RALGAPA2	LOC401321
BENNETT_SYSTEMIC_LUPUS_ERYTHEMATOSUS	ISG15	IFITM3	DEFA3	CKAP4	MX1	APOBEC3C	XAF1	OAS2	STAT1	FPR2	EIF2AK2	MX2	C2	OAS1	LGALS3BP	IFI44L	IRF7	AGRN	TNFSF10	OASL	PLSCR1	LY6E	TAP1	DEFA1	SERPING1	RNASE2	TDRD7	CAMP	S100A8	IFIT3	IFI35
BENPORATH_CYCLING_GENES	SLC44A2	DIS3	CDKN2D	HN1	KIF14	MDM2	FAM110A	UBE2C	RRP1	TTC38	H2AFX	INSR	CKS1B	CENPE	ROCK1	CDC16	IL18BP	ZNF207	USP53	CTNND1	CIC	NPAT	RNPC3	FBXL20	IFIT1	PRPSAP1	SRD5A1	C6	KIAA1370	TFF3	NCOA5	NEK2	DNAJB1	CXCL14	SV2B	E2F1	SMARCB1	MBD4	HIST1H2AM	ITGB3	ZBTB7A	NUDT13	IVNS1ABP	DTL	ZNF587	MID1	PKMYT1	MEGF9	PRC1	TOP2A	LBR	KPNA2	DNAJC3	CCNA2	PTMS	TMEM132A	BIRC2	TLE3	HIST1H2AC	CFLAR	MELK	ZNHIT2	CASP8AP2	CWC15	SDC1	ORC1	FLAD1	GATA2	RMI1	NUP98	CFD	GINS3	CD24	PANK2	CYTH2	TFAP2A	H1F0	MRPS18B	TSKU	PPP1R10	MSH2	BUB3	TAB2	HIST1H4H	OLR1	CENPM	PAK1IP1	EBI3	FOXM1	BBS2	YWHAH	HRAS	UBE2D3	FOXK2	MCM2	STAG3	ARHGAP11A	FAM64A	HAUS8	GTSE1	CENPL	PBK	USP13	NBPF14	CDC6	NUSAP1	QRICH1	GRK6	RCAN1	ADAMTS1	TOMM34	RAD51AP1	CTR9	CRK	CDH24	NNMT	LINC00339	LMO4	RAD18	HP1BP3	CDC42EP1	HDAC3	SLC39A10	ITPR3	DHFR	RAD54L	SRSF7	HSD17B11	ANTXR1	CCDC165	PCNA	WSB1	FANCA	FADD	HIST2H4A	AP3D1	ZRANB2	HELLS	TRIM45	RCCD1	KIAA0182	HMGCR	ATL2	TRIP13	DCAF7	PTTG1	ZBED5	CSH2	BMP2	TIMP1	SAP30	ARL6IP1	AURKA	RBM8A	G2E3	CDK7	ANKRD10	SHCBP1	C15orf29	SLC25A27	KRAS	RHEB	G3BP1	RRM2	CCNF	SEC62	THRAP3	MATN2	NUF2	FEM1B	KDM4A	CHEK2	FAN1	KBTBD2	BRD7	SLC25A36	ATAD2	VPS72	HMMR	CDC20	HIST1H4E	GPSM2	KIF5B	EFHC1	PLK2	MAD2L1	PIF1	GPR126	GAS1	DSCC1	ARHGDIB	WBSCR22	CRYBA1	C12orf32	BORA	SYNCRIP	DNAJB9	FAM83D	MLF1IP	CAPN7	DDX11	VPS37C	ESPL1	ZNF593	SLC4A1AP	INTS7	HCP5	PRKAR1A	ZNFX1	CKS2	RNPS1	KIFC1	CAPS	PSEN1	CDCA7	MYCBP2	POLA1	TXNRD1	MRI1	TOP3A	ACYP1	CCNE2	ARMC1	ASXL1	TPX2	RNF113A	TRAIP	TTK	MDC1	CDC45	TUBA3C	CENPA	HJURP	FXR1	ZNF414	LARP1	TMEM138	DMTF1	NSUN3	GRPEL1	TSG101	OSGIN2	ZPBP	KAT2B	DHX8	KDM5B	ECT2	SHC1	CDCA8	OGT	NLRP2	GMNN	HPS4	SNUPN	NUP43	MKI67	E2F5	IDI2	RPS25	GADD45A	TOB2	AMD1	TNPO2	KIF2C	ANP32E	AGFG1	FEN1	MORF4L2	ZNF217	VANGL1	SRSF10	KIF23	GAS6	ORMDL1	DLGAP5	NCOA3	SLC38A2	ASPHD2	SRF	HLA-DRA	HIST3H2A	VEGFC	AKIRIN2	CCNB2	RBBP8	PRIM2	INSM1	BUB1	RERE	NCS1	ZCCHC10	NCAPD2	HSPA8	ENOSF1	CCDC14	C9orf100	BUB1B	KDELC1	VCAM1	OSBPL6	DZIP3	SH3GL2	CDC25B	RNF126	ANP32B	BIVM	MRPS2	CSGALNACT1	ZMYM1	MAN1A2	RAN	HSPA1L	GCSH	NR3C1	TIPIN	RUNX1	USP6NL	SFPQ	FANCD2	BARD1	HIST1H4B	C21orf15	ANLN	BAIAP2	CYB5R2	PPP1R2	ZWINT	HIST2H2BE	LRRC17	LYAR	POM121	MCM4	ATF7IP	GNB1	LRIF1	CNOT10	PTPN9	MED31	VPS25	PHF15	RPL13A	NASP	NUDT4	SSR3	CDC27	MAGT1	PTP4A1	C4B	SUV420H1	NIPBL	PRIM1	ADH4	CNIH4	ASIP	TUBA1A	ARL4A	SLC17A2	RPA2	RAD51C	TTC31	GCLM	MITF	FKBP1A	KIF11	RAB23	HOXB4	AHI1	TULP4	RFC4	TUBB2A	SRSF5	STAT5B	RHOBTB3	BRD8	NCAPH	KIAA0586	ME3	HSPB8	DR1	RFC2	USP1	KIF20B	AFAP1	MND1	ARHGAP8	A1BG	KCTD2	ORC3	PRR16	CKAP2	DEXI	RANGAP1	PLK1	MASTL	TACC3	ITPR1	HIST1H4C	COQ6	MNT	CDC42	BRCA1	STAT1	STIL	UBQLN2	DNA2	NCAPD3	ELP3	BIRC5	CDKN1B	ZNF281	PSMD11	TGIF1	SEPHS1	LARP7	MIS18BP1	RECQL4	NUCKS1	IDO1	PIK3CD	HMGB2	CCND1	TMPO	CDC25A	CENPF	PPP3CA	SAP30BP	FAM113A	TOPBP1	DNAJC6	MCM5	CDR2	CKAP5	DNAJB4	ABCC2	C14orf142	MAPK13	CCDC90B	CDC25C	C15orf23	JMJD1C	SLC22A3	MAP3K2	KATNA1	SEPN1	RAD21	PPP2CA	ILF2	HSPA13	HSF2	UBL3	NUP160	FRZB	TRMT2A	AURKB	RGS3	C16orf57	UNG	TXNDC9	EXO1	COL7A1	A2M	NAB1	CDKN2C	PLIN3	GDF15	LMNB1	MRPL19	CLSPN	POC1A	PPP6R3	TOMM70A	CENPQ	PCF11	CEP44	ARGLU1	GINS2	CEP55	UHRF1	KANK2	LENG8	CCNB1	TUBB4B	CREBZF	MZF1	DEPDC1B	MUC1	INSIG2	RRM1	WIBG	SLBP	SMTN	DNAJB6	AP3M2	NMB	MNX1	HLA-DOA	PNN	DET1	PKNOX1	HERPUD2	RSRC2	RAB3A	CDC42EP4	HRSP12	FAM60A	KIF22	CDKN3	ZNF521	PASK	CD97	PRR11	FAM178A	NUP37	FAM105A	TSN	CASP3	KIAA1598	AGPAT3	SS18	POLQ	BTBD3	HMG20B	HIST1H2BC	NT5DC1	UBE2T	VTA1	APEX2	LMNA	CDKN2AIP	EIF4E	CHML	LPP	SGK1	GOLGA8A	MLLT4	NFE2L2	DSP	CBX3	ABCA7	ARHGAP19	BCLAF1	MCM6	SPAG5	CTCF	DONSON	PDXP	DCAF16	TYMS	FABP1	ACD	DKC1	TOP1	MEPCE	DMXL2	MDM1	DCTN6	TTF2	GOT1	ZSCAN5A	HMGB3	CHAF1B	C20orf111	CDKL5	RPL27A	E2F8	NDC80	UBE2S	MCAM	UBR7	AKAP13	SERPINB3	KIAA0101	CYTH3	POLD3	PWP1	VCL	CADM1	ZC3HC1	PSMG3	AOC2	FANCI	HORMAD1	ABHD10	MAP2K6	CTSD	KIAA1586	CCDC99	NKTR	USP16	KCTD9	FYN	INADL	CDK20	NFIA	CIT	RAD51	KPNB1	TROAP	TRA2A	SETD8P1	ACAP3	MCM8	ADCY6	ASF1B	KLF6	CCNE1	FAM189B	HIF1A	SMC4	CHAF1A	CDCA3	HAUS5	INPP5K	KLF9	SMARCD1	NDE1	NFIC	DUSP4	DYNLL1	TSC22D1	KIAA1147	MGAT2	PDGFA	NEIL3	C5orf42	KMO	PLCXD1	CDC7	CNN2	MET	STAG3L1	CEP70	SUCLG2	SRSF3	KIAA1524	STAG1	ERN2	FANCG	ODF2	AOC3	FZR1	UACA	CDCA7L	TUBD1	WDR62	REEP1	AP4B1	BAG3
BENPORATH_EED_TARGETS	SLIT1	FBXO3	ARNTL	SELS	HOXC5	SLC30A4	HOXD4	MT1DP	PLXNA2	DOCK11	HAP1	DUOX2	KCNA1	NAV2	SLC9A3	MSX2	GALR2	TBX21	ATF3	WNT11	TP73	FLJ45983	MAF	COL4A5	NTNG2	RNF152	SLC6A10P	LRP2	PTGER4	MNX1	ALOX15	RIPK3	FBP1	TFAP2D	DKK1	HOXD9	NEUROG1	SIX6	ST8SIA5	HOPX	PLXNC1	UAP1L1	TMEM88	FBXL8	ADAP2	ELMOD1	EVX1	ADM	NKX2-1	DPF3	HIST1H3I	PARP12	LPHN3	IL1RAPL2	MT1JP	HIST1H3H	KY	DNAJC22	INTU	TNFRSF25	VASH1	NEUROD2	KCNAB1	TAL1	GSTA4	FLJ11235	SHISA2	DACH2	KCNQ1	FEZ1	IL7	NKX2-5	SIX5	AGPAT9	PYY	COL4A6	DLGAP5	BARHL1	FAM150A	GJD2	BMI1	MED11	PABPC1L2A	NRG1	TRPA1	GPR12	FRMPD4	SOX17	C5orf39	CHST8	EGR4	HOXD3	GSX1	MDGA1	FGF20	CCDC140	COL24A1	FOXD2	C13orf15	DLX5	EEF2	NTRK1	DCC	RIN3	NELL1	RASL10A	SCNN1G	HIST1H3J	BHLHE41	SNAP91	ZADH2	CTNND2	CGB8	GRM3	RSL1D1	OLIG2	CBX8	OPRD1	ADCYAP1	HBA1	PODN	MYF6	LHX2	GATA6	IRX3	GHSR	CENPL	UQCR10	PKNOX2	FLI1	H1F0	KAZALD1	SOX3	LAYN	C2orf55	RIMBP3	HOXA13	HYOU1	BHLHE23	HHLA3	DHRS13	DDAH1	TRH	NKX3-1	VWA3B	CNTFR	ARHGAP20	COL12A1	DIO3	MORF4L2	KCNQ5	RPS6KA6	GPR88	FZD10	HIST1H3F	KCNH3	PAX3	ANKRD19P	HNF1B	KCNK2	GUCY1A3	SPON1	VIPR2	HOXA2	MKX	FUT4	MT1X	BTG4	ALX3	FOXB1	NTN4	GRM7	HMX3	C1orf194	IRX4	TBL3	MLNR	RGS9BP	PLXND1	CXCL12	C17orf82	DKK2	SLC32A1	MGC39545	KLK4	SCRN1	SUSD4	NOL4	CAMK2N1	KIRREL3	ILDR2	EMX2	SIM1	PLA2G7	BATF3	GUCY2D	CRTAC1	CDT1	WLS	HIST1H2AI	ASCL2	GPR6	ATP1B3	HLF	ASXL1	KCNH1	FOXD4L1	FOXA2	KIAA1199	EGFL6	PAPOLA	B4GALNT1	MID1	MT1M	OR8A1	CCBE1	EN2	TPPP3	CEBPD	LRCH2	EOMES	NTN1	FAM19A4	IGFBP7	KL	ISL2	NKX3-2	ZNF503	GDF7	HIST1H4F	SSTR1	ADCY4	SHOX	NEUROG3	TCEA3	DPY19L2	NPTX1	MLLT3	FAM84A	HOXB6	GFI1	CASZ1	BMP6	HIST1H2AM	NEFM	HIST1H2BL	ANKRD27	HIST1H3G	FEZF2	TMEM27	MPHOSPH6	FARSA	ANKRD18B	UCP1	SLC6A5	DMRTC1	MAPT	LRFN5	DLK1	SLC22A3	PGR	MOXD1	ANKRD20A5P	RFX6	SOX7	HOXC6	WNT2	CORO6	TBX1	NAGS	LRRC47	CHRDL2	SLC6A1	HIST1H4J	NOG	ELAVL2	C21orf63	IGF2-AS	DACH1	ZNF711	CSMD3	DGKG	ASTN2	GRID1	DLX4	CACNA1D	HSPA1L	IKZF3	HOXB7	DCLK2	SLC35F3	MED31	LRFN2	NKPD1	VGLL2	EFNA3	TWIST1	RSPO2	KCNK4	HOXB3	TGFB2	INSRR	B4GALNT2	ACYP2	FAM5B	GRK5	SSTR2	HIST1H4A	FOS	GBX2	GSX2	SIX2	MT1A	LMO1	C4orf49	CLIC5	HOXB8	SLCO2A1	DRD4	MEGF11	KCNK17	CLIP4	FGF3	ADRB1	HBA2	ESX1	CH25H	SHOX2	C9orf156	GSC	NEUROD1	ITGA4	SHC4	HTR1B	POU4F3	FLRT2	COL27A1	ANKRD20A3	VAX2	RAB24	SFRP5	PTF1A	NPAS1	LRRC71	STK32B	SOX21	C4orf22	GATA3	BVES	HOXD11	SHISA6	PIP5K1B	RTN4RL2	DLL4	NCAM1	EPHB1	ADCY8	CHRD	MSX1	DSCAML1	HOXC9	ZMAT5	UBE2K	PTAR1	ZBTB7A	FAM168B	AFF2	FBXO39	ONECUT1	ELAVL1	RUNX2	ABHD15	PRDM13	HOXB13	COL19A1	HIST1H2AK	GABRA4	BNC1	CD44	HTR7	GNA14	HIST1H3B	CYP26C1	IGSF21	NDUFA4L2	ARL9	BMP3	ITPKA	TMEM132E	DUSP4	FAM163A	REPS2	CRHR1	ANKRD20A1	PDE4DIP	EBF1	PRAC	POLE	SLC30A2	DPY19L2P2	HLA-B	TNFRSF11A	KCNC2	CRLF1	BHLHE22	WNT1	SORCS2	RPRML	PARM1	MYO5B	SOX1	COL9A2	RAB6C	SLC9A2	POU3F1	CXCL14	MAB21L2	ABTB2	NPY1R	POU4F2	IRAK3	CTCF	HMX2	DUOXA1	FOXF2	EPB41L4B	RYR3	TRPC5	HRK	PTH2	C5orf38	WT1	VDR	HIST1H2AH	HIST1H4E	OTOP1	CSNK1E	INHBB	ALX4	FLJ46347	BTG2	NKX2-2	HOXA3	CTGF	SEMA6D	TAP1	EYA4	DOK6	RIMBP3B	NDUFA13	FOXL1	BMPR1B	GDA	SPAG6	SRRM2	NPNT	CUEDC1	NR2F2	C3orf15	TSSK6	PAX7	SLFN11	OTOP2	RAX	SLITRK1	DSC3	CRYBA2	EPHA5	HOXA9	IER5L	SFRP1	HOXD8	P2RX5	TMEFF2	TMOD2	MRPS18B	NPAS4	GATA2	SHQ1	EPB41L4A	TSPAN6	ESPN	FOXF1	HIST1H2BK	SLC1A4	LHFPL3	MT1B	EDEM2	MT1H	QRFPR	VSX1	CD70	ZEB2	GLT25D2	GRIK1	SERTM1	FOXC1	HCG9	HOXC11	FEV	UNC5C	OAF	ESYT3	WNT7A	WNT10A	GRIK3	PLEC	COCH	EGR3	VSTM4	TFAP2B	SLITRK4	NT5C1A	NKX2-8	PRKCE	ADAMTS15	SLITRK3	HOXA1	TAC1	HIST2H4A	PRKG1	KLF4	ABCC8	EFNA1	ZNF436	PXMP2	ETV7	ARID3C	HTR1E	ASTN1	PCDH10	GADD45G	NPR3	PRKCB	PROK2	LTK	INPP4A	ZBTB16	EPS8	FOXD4L4	ZCCHC2	KCNQ3	TLL1	PTGFR	ZNF365	HSPA1B	ZCCHC14	ISL1	STEAP4	LOX	LGR5	EGFR	TM6SF1	HES2	OTP	CXorf58	PRICKLE1	SLC18A3	CNRIP1	IL20RA	O3FAR1	WASL	PAPPA	SLCO5A1	VSIG2	SGPP2	APOO	OGFRL1	ALX1	COL2A1	ANKRD20A2	HOXA10	PPM1E	GPC5	HSPA6	MAPK4	POLR2I	FLJ90757	CALCA	PARD3	KCNJ6	OLIG1	PDE8A	GHR	ANKRD20A8P	MT1P3	FGF5	JUN	PRDM12	DMRT2	WNT3A	PHOX2B	CDH7	FBN2	ATOH8	CYP26A1	SORCS3	C20orf103	HOXD12	HOXB2	SPOCK3	ERBB4	CDKN2C	RAB32	CHODL	SF3A2	AATF	LYPD1	BAIAP2	MICB	HLA-C	MYB	CACNA1E	CGB7	PAX8	POU4F1	NXPH4	TBX2	BCL2	TRIM9	GLIPR2	GPR126	ICAM5	CA3	FOXD4L3	TBR1	PAX2	WRAP73	SETD7	CIDEA	HIST1H4L	SLC25A33	C6orf97	COMP	ULBP2	RAI2	KAL1	YAF2	PDGFRA	HLA-A	FOXQ1	PTGER3	INA	C7orf57	NEUROG2	WNT6	FAM81A	AUTS2	TTPA	SRD5A2	RBP4	HOXA7	H2AFX	ELOVL2	OCA2	GINS1	GDNF	SLCO4A1	ARID1A	SORCS1	FOXG1	CTSD	ADRB3	ADAMTS5	B4GALT6	DLX3	FUZ	PHOX2A	C19orf2	NRCAM	KIAA1324	RASSF5	DCHS2	EPHX3	SCN4B	LHX5	GRIN3A	HIST1H4D	LRRTM1	RIMBP3C	NR4A3	SYT10	FZD8	ZIC2	PIGZ	DLX2	PPP1R10	CREG2	RGS6	LYSMD2	NRG2	TUBA4B	EPAS1	MYOD1	PENK	HIST2H2AA3	COL25A1	NR2E1	DSP	TGFA	C1orf213	PTGDR	HIST1H3C	IRX5	ADRA1A	GIMAP5	CBLN4	HIST1H2AL	KCNMA1	C8orf47	BARHL2	LHX4	ZIC4	HHEX	PDE10A	GFRA1	LCORL	NKX6-2	PTPRT	APBB1IP	OTX1	C17orf100	FNDC1	PMP22	DHH	HHAT	C11orf87	SDC2	GALNTL4	USH1G	ATAD3B	PHF3	OLIG3	HSPA1A	DARS2	NEFL	LBX1	PITX1	RGS20	PTHLH	IGFBP3	GABRB2	PLCB1	DFNA5	EN1	NKAIN2	CRHBP	RELN	STK17A	OTOP3	DCLK1	TBCB	CLEC14A	BMP8A	NGB	KCNC4	INSM2	MAP3K3	CYP1B1	ST8SIA2	LINC00268	AIM1	INTS4L1	NPTX2	KCNV1	SYT12	ASCL1	CDK5R2	C1orf122	NPPC	HIST1H4K	PITX2	TBX3	TRIM67	SLC26A4	C17orf102	PIR	CBLN1	RSPO3	ZIC1	DMRT1	GABRA2	MOB2	CHN2	PAX6	ROBO3	GCM2	RBM24	ST8SIA1	HES7	EYA2	CNNM1	CYP26B1	KLHL35	SV2B	HIST4H4	SHROOM1	MSC	HIST1H3D	CD8A	MTSS1	MESP1	FZD1	NINL	TCEAL8	BCL2L10	PRELID1	DUOX1	PCDH8	POU3F4	ACVR1C	FBXL14	SCD5	HS6ST1P1	FAM89A	NKX6-1	ADRA2A	MAFB	MIR137HG	PRDM14	KCNJ2	OSR1	HOXB1	KCNA3	FUCA2	HOXD1	MCOLN3	CBR3	ASAH1	BARX1	TMEM106C	PNRC2	THBD	ADARB2	CMTM2	CXCL16	HHIP	GRIA2	U2AF2	GAD1	HLA-G	SLIT2	CITED1	GPR50	MAGI2	HOXA6	CYP27B1	SCTR	WNT10B	SOD3	HOXC8	UPF3A	CD34	HIC1	HOXC12	ABCA8	SLC24A4	PAPL	SOX5	GPR101	GAD2	SLC27A2	POU3F2	HIST1H2BO	PDZD2	OTX2	MEOX2	CYP24A1	MMD2	TCF21	HAND1	RASGRP1	HNRNPM	HTR1A	LGALS3	TMEM30B	WT1-AS	OXCT2	PAX1	TBX22	GDF6	BACH2	RASGRF1	SHH	SCIN	GATA4	HOXD13	DENND3	CACNA1B	TBX5	LHX8	DUOXA2	F2R	LOC283392	UCN	HLX	SLC6A3	HIST1H4C	DLX1	MCHR2	PTGER2	CNNM2	HSF4	HPCAL4	KCNK13	PKP1	CLSTN2	EML5	PCSK1N	SLC30A3	LMX1B	NKX2-3	SFRP4	TRIM36	ZCCHC16	FLJ32063	CSMD1	LPL	PAX9	LTBP2	GREB1L	MAL	RIMKLA	HTR2C	SOX14	HOXC13	ULBP1	HAND2	HOXA4	DGKI	FGF9	TRADD	CACNA1G	JMJD1C	NRIP3	FAM43B	STXBP6	TMEM59L	CUL4A	PSD2	TLX1	ATOH1	AMOT	KCND3	VGF	LPPR1	NFIX	TUBA4A	ALOX5	COLEC12	FAM5C	PGM5	PTPRU	HS6ST3	SIDT1	HIST1H4H	CAMK2B	SLC1A2	MAP3K5	ECEL1	METRNL	EEF1D	ZFHX3	PLEKHJ1	ONECUT2	YRDC	SCUBE3	WNT16	LHX6	FOXL2	ESAM	MAP7D2	IGF2	CFTR	VSX2	TCF15	KCNK12	PCDH17	T	NEURL	SIM2	GALNT10	TLX3	RSPO1	TIGD5	HPSE2	ANKRD13C	PDX1	ZNF335	ANKRD18A	STC2	OTUD6B	CLCN5	TET2	HIST1H4I	FGF10	LOC153684	DMRT3	FZD2	ZFYVE28	TMEM26	HIST1H3E	AHR	STMN2	DRD5	FOXE1	HS3ST3B1	PITX3	PCID2	TRHDE	CALCR	SIX1	ANKRD9	CDC7	LINC00246A	FBLN7	ADAMTS18	RNF128	AQP5	BARX2	CDX2	GJB2	SLC35D3	ZNF517	EPHB3	FOXD3	NBPF11	TTYH1	TFAP2E	NRN1	HTRA1	VAX1	SIX3	SLC8A3	CA10	HOXC4	PPP1R14C	RGS10	OLFML2B	GPM6B	TBX20	ZMYND15	FRMD3	HIST1H2AG	C2CD4A	FERD3L	FOXJ1	CDH23	NTRK2	MAB21L1	PRLHR	HIST1H3A	TRIM7	HIST1H4B	TMEM65	FIGLA	HEY1	TSLP	SLC10A4	LONRF3	TLX2	GSC2
BENPORATH_ES_1	CSE1L	CCNB1	RABGAP1L	MDN1	CYP2S1	EPCAM	PLCB3	ITPR3	PTPN2	ETV4	ZIC3	KIFC2	TFAM	NOL11	SERBP1	RCC2	NAA15	FGFR1	LRRN1	PRDM14	RRAS2	LRIG1	TMX1	CACHD1	SRSF1	OLFM1	NUP107	AEN	GABRB3	LEFTY1	PYCR2	NOP16	MAL2	SNRPN	SNRPA	KPNA2	SMS	AMD1	ANGEL2	ST6GAL1	SYNGR3	DNA2	GNL3	MCM10	POLE2	MCM4	PFAS	ABCE1	PIM2	ACTA1	FOXD3	MTA3	ADD2	NUDT1	SLC13A3	NUDT21	SPRY4	RNF138	CAPRIN2	MRE11A	EXOSC9	SFRP1	HSPA8	FAM46B	GART	LSR	DHFR	RAD54B	FEN1	SLC29A1	IGF2BP3	BMPR1A	TNPO3	NOC3L	NFYB	C1orf38	MICB	CRABP1	CDT1	FAM60A	SALL2	TMEM48	CAMKV	MTHFD2	KLHL7	OAZ2	SPC25	ZNF267	MAN2A1	PPP2R2B	RFC3	DLGAP5	ELOVL6	SLC7A3	POU5F1	ACTN3	MED14	RARRES2	L1TD1	PDCD2	CDC6	SALL1	CDC20	CCAR1	ARL5B	USP9X	CDK1	ALPL	NLN	UGP2	BIRC5	C12orf48	PUS1	PRPF40A	MYO19	ATP1A2	PITPNC1	PRKD3	MCM2	BOP1	PIK3CB	TTLL12	DLG3	CECR1	PAICS	HELLS	TDGF1	NLGN4X	KIF5C	CRMP1	SLC6A8	ZIC2	WDR12	UTF1	CRABP2	M6PR	EGLN3	RAD51AP1	BUB3	PCDH1	JARID2	KAL1	RUVBL1	HNRNPAB	TRIM22	SEMA6A	SSB	MTF2	RAB3B	GJA1	HAS3	TIA1	C8orf42	LIN28A	GPC4	PDK1	CER1	C11orf82	FOXO1	AASS	CBS	NANOG	DNAJB6	GPM6B	C20orf72	SRA1	HSPD1	CDC25A	MARS	SLC38A1	CCNA2	RRP15	CLDN6	SALL4	COBL	HMMR	FANCL	DSCC1	FUBP1	NARG2	GDF3	MAD2L2	ZNF398	CEBPZ	TRIM24	MFGE8	ZNF589	ROBO1	KLKB1	PRIM1	MIS18BP1	SEPHS1	TEAD4	CKMT1A	ERBB2	CHST7	PMAIP1	TERF1	DPPA4	RFC4	RAP1GAP2	MCM3	NUP37	NPM3	MGST1	GINS4	PRPS1	NOLC1	BRIX1	PIPOX	EPRS	FAM64A	PUS7	POLR3G	HESX1	PTTG1	PASK	DIDO1	NDUFAF4	TCF7L1	PRKX	CXADR	MRS2	PPM1B	PRIM2	AURKB	CDCA5	MAK16	MAP7	PODXL	HOMER1	TNNT1	UNG	NOP56	EXOSC5	PARP1	DMKN	IGF2BP2	CTSC	SORL1	TMEM177	CNTNAP2	SCNN1A	USP44	NCAPH	CBX5	FGF13	DNMT3B	NMU	CHAF1A	KCNS3	NTS	FZD7	CASP3	RPS24	DNMT3A	FABP5	ZNF770	IDO1	C1QBP	CYP26A1	PRMT3	MCM5	VSNL1	TMPO	TUBB2B	HSPA4	GABRA5	AKIRIN1	HPS3	WBSCR16	ZSCAN10	FKBP5	CHEK2	LCK	PHF17	G3BP2	GYLTL1B	MSH6	AP1M2	AZIN1	PLA2G16	GPR176	GMNN	GLDC	TMEFF1	ILF3	MTHFD1	DEK	PNISR	ACTC1	NPM1	NUDT15	IFITM1	PPAP2A	GAD1	FXR1	ETV1	USO1	G3BP1	KAT7	SLC16A1	HMGA1	DCLK1	C12orf11	EPB41L4B	ESF1	PPP2R1B	FGF2	ADAM23	AUTS2	LARP7	PSIP1	ORC1	KIF4A	WDHD1	MIS18A	NASP	BUB1	MAT2A	PROM1	GPRC5B	KIF2C	ITGB1BP3	ZNF195	GPR64	PTPRZ1	FRAT2	RBBP8	BRWD1	MCM7	LECT1	BUB1B	PAK1	SRSF7	MCM6	HMGB3	LRP8	LGALS8	ECT2	NCAPG2	LOC157627	NODAL	PNN	NFE2L3	CHEK1	DDX21	FZD5	SIRT1	GINS2	PAK1IP1	ESRP1	LGR4	DSG2	COCH	BCL2L12	SFRP2	C4orf21	SCGB3A2	MSH2	KRT8	DBNDD1	ERCC6L	FAM108B1	DDX18	EPHA1	VRTN	TUBB4B	SOX2	CD24	DIAPH2	NTHL1	RRM2	GNPTAB	LYPLA1	SLC39A10	OIP5	GAL	GPR19
BENPORATH_ES_2	TDGF1	DNMT3A	LIN28A	ETV4	GPR19	GJC1	CYP26A1	LPAR4	DTYMK	AEN	L1TD1	RRP9	CLDN6	ORC1	VRTN	EPHX3	HESX1	EPHA1	RBM4	NCAPH	ERCC6L	NANOG	MYBL2	DBNDD1	HELLS	PRDM14	CHEK2	PRKD3	PWP2	CDC25A	DSCC1	TXLNG	ORC2	POU5F1	GOLGA7	WSCD1	ZIC3	SLC5A6	GDF3	MCM10
BENPORATH_ES_CORE_NINE	NFE2L3	HMGA1	KLF5	HMGB3	MYBL2	TCF7L1	ILF3	ZIC1	TEAD4
BENPORATH_ES_CORE_NINE_CORRELATED	TAF2	KDM1A	WDHD1	VGLL1	BCL11A	POLR1E	GATAD2A	RBL1	BCL11B	WWTR1	SOX11	TRIP13	GTF3C2	CREB3L2	NMI	MSL3	TFAP2C	DMRT1	HMGB2	HMGB3	ELF5	ELF4	GATA6	IRF1	WHSC1	MYC	NFE2L3	CEBPG	SOX4	MDFI	CBFB	SOX10	STAT1	FOXK2	HSF1	SPIB	CEBPB	HIVEP1	TEAD4	ID4	TFDP1	HMGA1	E2F1	ATF4	NFIL3	HIF1A	MYBL2	TGIF2	ETV6	EN1	MLXIP	SRF	ETV7	RELB	ZBTB5	SSRP1	FOXM1	MAFG	EZH2	RUNX3	NFIB	YEATS2	DEK	TBX19	MED8	ILF2	PAX6	KLF11	TBPL1	HTATIP2	SAP30	FOXG1	TFDP2	MYBL1	HDAC2	NFKBIE	TCF7L1	YBX1	FOXC1	TFCP2L1	VGLL4	ILF3	MYBBP1A	SOX9	KLF5	PLAGL2	ZIC1	DR1	SUPT5H	GTF2H4	EED	TCF20	CALR	LMO4	E2F3	PNRC1	TLE1	SIX3	E2F8	SMARCA4
BENPORATH_ES_WITH_H3K27ME3	MADCAM1	CDC20B	GBX2	FBN1	PRUNE2	FAM115C	OTP	KIAA1191	NBL1	DCX	NPY1R	RFX6	FUCA1	DACH2	KLHL1	PARP8	ASCL1	HTR2C	WNT2	TMEM88	VAX1	ADRA1A	AGPAT9	PRLHR	FOXB1	TCEA3	SGPP2	KCNV1	SLC40A1	FOXD4L4	CALCA	CACNA1D	ANKRD43	GALNTL4	REEP1	LRRTM1	LRAT	HSPA1A	PHOX2B	OXCT2	SCD5	DUOXA1	SRRM4	TMEFF2	SLIT3	DLX2	ABCC8	ADAM22	HOXD8	SEZ6	NEFH	NEUROD1	SCIN	PDE4DIP	POU3F1	OLIG3	PARD3B	RCSD1	HES3	LHX8	NPNT	COL27A1	ISL1	RASSF5	CLIC5	CITED1	PCDHGC4	GPC3	TBX3	EVX1	TRIM36	RAB11FIP3	FGF20	DUSP6	POLE	LRFN5	DNAJC22	GPR174	ESPN	FOXD4L1	MICB	DKK2	ADC	HSPA6	C1orf115	ABCG4	PYY	GRM7	DSC3	CSMD3	MAPT	NEURL	CORO6	JUN	P2RX5	ABCC3	SLC6A5	C1QTNF5	SIX1	HTRA3	KCNIP4	KCNH1	YAF2	EPHA4	IRF4	DHH	PDE10A	TLE2	IL17RB	GNAO1	KCNA1	KIAA1199	TACR1	DDX25	BARHL1	SOX17	NEUROG1	HS3ST2	TMEM185A	SLC32A1	FLJ39739	FAM123A	CACNA1B	DDAH1	HR	ANKRD20A2	RIPPLY2	HLA-B	C17orf82	KLF4	DUOXA2	SOX9	TTYH1	RSPO2	UNC5C	EPAS1	HOXB13	BLVRB	HTR1A	HLA-F	SFRP1	KY	NXPH4	RUNX2	PLEC	GLT25D2	LMOD1	PITX1	PTF1A	SLC22A3	COL24A1	NTRK1	RNF2	MAL	NEUROG3	NGFR	CYP2A7	ERO1LB	POU3F4	CD47	ANKRD20A5P	FEV	TMEM30B	RNPEPL1	FAM89A	ZNF436	GPR26	GPR12	HS3ST4	HMX3	MAST4	COL4A5	KCNH7	WNT10B	GAST	NPR3	ZIC4	ITPKA	NTRK2	HNF1B	PAX3	EFNA3	ONECUT2	GCM2	HLX	DPYSL5	SERTM1	CDH6	PTH2	RIMBP3	IRX3	CAMK2N2	FAM150A	MAB21L2	FNDC5	PRKCE	ANKRD20A3	ILDR2	GPC5	C21orf63	SFTPC	GPR124	RIMBP3B	C8orf47	CYP26A1	LTK	CHRD	SIDT1	STXBP6	GATA6	SIM2	ADRB1	EOMES	PADI2	HTR6	ESR1	LINC00268	ZNF503	ADAMTS18	NR4A3	IL1RAPL2	PTGFR	NFIC	EXOC3L2	OPRD1	CRYBA2	RXRG	KCNS3	RFX4	CSMD1	HBA1	ADAMTS17	LGALS3	VASH1	HSPA1B	CA7	WNT11	SLC6A11	ISL2	BARHL2	RSPO1	GABBR2	TAL1	PMP22	RGS20	AVPR1B	PENK	FGF5	SHOX	TET2	GDNF	PODN	NKX2-2	FLRT2	ETV7	SPTB	PXMP2	TRIM7	NRIP3	BARX1	TLL1	KCNMA1	NTNG2	BAI2	RAX	TNFRSF1B	METRNL	EPHA5	RASGEF1C	NOC2L	GALR2	DUOX1	ADCY8	CXCL14	GCC1	FBXO25	EFNA1	NPR1	ANKRD20A8P	SFRP4	AGAP2	PHLDB1	KCND3	CACNA1A	HOXA3	TCTE1	POU4F2	SECTM1	DRD4	TFAP2B	SIM1	CWH43	NKX2-5	NOXO1	DACH1	CRTAC1	ENTPD3	CRLF1	TLX2	ENTPD2	IL11	ABTB2	ASCL2	GJB2	RASL10A	KLHL14	POLR3GL	SH3GL2	KCNC2	XYLT1	C3orf54	AMPH	GRHL3	PAX1	HLA-A	GABRA4	NTN1	AQP5	ITIH5	IRX5	HBA2	LHX5	NEFM	SPAG6	SAMD11	HOXC12	NEGR1	PPM1E	FRMD3	SLC6A3	HOXB2	TBX21	OLIG2	DUSP4	ZCCHC16	DPY19L2	GIMAP5	GATA4	SHC4	MT1DP	CSF1	BATF3	HOXC11	SLC30A2	KCNQ3	MAP6	ATOH1	KCNF1	GRM6	CLEC14A	FAM70B	BMP8A	CTNND2	PROK2	REPS2	SLC6A20	DMRT3	AIM1	SUSD4	PRDM12	CDH23	CGB8	SOX7	FGF3	CPM	BTG2	HCG9	CACNA1E	NELL1	PRKD1	NPY5R	PARM1	GRIK1	KCNJ9	HES2	IMPDH1	GPD1L	NFIA	SPTBN4	FUT4	SLFN11	DLX4	DPY19L2P2	PRR18	PLXNA2	WNT10A	KAZALD1	MYOD1	CBLN1	CAMK2B	DGKI	NEFL	EPHA10	USH1G	ZFHX3	NKX2-3	PRKAG2	NKX6-2	HOXC8	OTOP2	CHAD	GLB1L2	BHLHE22	PKP1	SLC9A3	FOXG1	ALOX15	FOXD4L3	ULBP1	CD38	UCN	MESP1	RYR3	CAMK2N1	SLC35D3	POU3F2	LOC153684	TRIM28	TAP1	SPON2	HPCAL4	CGB7	POU4F3	CHDH	PAX5	MYB	IL10RA	LEF1	SLC25A27	EPHB1	EPB41L4A	MSC	ARHGEF38	CNTN2	SCN4B	DCHS2	C4orf49	FEZF2	C2CD4A	COL8A1	COL4A6	HHIP	RTN4RL2	MMP2	BARX2	PDZD2	GDF6	RPS6KA2	PLP1	CYP39A1	DLK1	GRK5	NT5C1A	ARL10	PAX6	NPTX1	ALOXE3	PABPC1L2A	LAMB1	SYT12	RIMBP3C	RASGRF1	FBXL8	NAGS	TCF21	KIRREL3-AS3	KCNIP2	VGLL2	ECEL1	ST8SIA4	C1QL1	HAND2	MLPH	TFAP2D	SATB2	FZD10	DMRT2	ESX1	SLC24A4	ZFYVE28	EYA4	COL2A1	MED31	DUSP8	PLLP	HPSE2	SLC16A11	ADARB2	NFIX	MT1B	PDE8B	VSX2	HOXD1	CA10	HOXA13	RTBDN	FOXE3	PHOX2A	GRIA2	PTGER4	SLC17A6	FRMPD4	COL12A1	CD8A	NIN	MAPK4	FOXF2	GPM6B	MLXIPL	C5orf39	HOXB8	CBX8	NPAS2	HSF4	ITGA4	ADCYAP1	GABRG3	FAM159A	TMEM163	SRD5A2	C3orf15	TGFA	RAB33A	NKX2-1	SLC1A4	IL17D	WNT7A	KCNK3	TCEAL8	NPAS4	TAC1	EGFLAM	GPR88	KCNH3	OCA2	GATA2	ANKRD19P	DMRT1	PAX7	OSR2	NKX3-2	CCNA1	OVOL1	LRBA	CHODL	ANKRD18A	CNTFR	TIGD3	C1orf213	C11orf45	GSN	CRMP1	PCDH8	O3FAR1	EGR3	FBP1	FLJ11235	INTS4L1	KLHL13	TLX3	CLIP4	CBX4	UCP1	EN1	TFAP2E	SIX3	SLC6A1	ZBTB7A	RBP7	MAFB	IRX1	ALX3	HOXD13	MFSD4	HOXB7	ZIC1	KLHL35	EGR4	MT1M	KCNQ1	GSC2	LPL	SLCO5A1	GHSR	MMD2	RSPO3	GSX2	RGS9BP	GATA3	OSR1	CD34	ZADH2	LGI3	KCNQ5	DGKG	SLITRK1	AMELX	UNC5B	PRAC	INSM2	SNAI2	FAM167A	NOTUM	TMEM54	PAX9	ASTN2	GPR6	PTGDR	SMPD3	ANKRD18B	TBX2	LEKR1	KCNAB1	C14orf132	ZACN	ANKRD27	ADRA2A	FGF9	BMX	SIX2	ANKRD35	LOC154761	CHD5	ALX4	SPOCK3	RAB40B	FZD2	MYO5B	PAPPA	CALCR	RGAG4	PDE1B	IGF2-AS	PRDM13	HES7	PITX2	TTLL7	PTHLH	FOXL2	DLK2	OTX2	ARL9	FBXL14	COLEC12	WNT5B	SLC26A4	NRG1	CACNB3	FAM129A	ASTN1	HOXA2	SORCS3	CASZ1	SSBP4	PAX8	NKX3-1	HOXD4	ZMYND15	EGR2	ADCY4	PDGFRA	NCAM1	KL	SLC30A4	PTPRN2	MECOM	TBX5	GRIN3A	C1orf194	HS6ST3	CXCL16	CMTM2	SHOX2	TBXAS1	WT1-AS	TPPP3	EGFL6	MAPK8IP2	DSCAML1	SLCO3A1	PDX1	PTGER2	VAV3	NGF	FRAT1	WNT1	T	FGF8	TMEM132E	TRIM9	GRIN1	HOXD12	NAV2	SNCAIP	LOC84931	HS6ST1P1	SLCO2A1	KIAA1324	FNDC1	HOXD9	IRX4	RAPGEF4	ERBB4	PDE8A	SCNN1G	PRKCB	SSTR2	LHFPL3	PRSS12	KLK4	NDRG1	GNA14	FAM43B	WSCD1	FGF11	CYP2A6	FBLN5	PTGER3	ADRB3	NKAIN2	CBLN4	MT1A	NR2E1	FOXD2	ELAVL3	TNFSF9	CACNG3	TMOD2	FOXA2	HMX2	LMO1	ARID5B	EBF1	HSPA1L	ACADL	CH25H	FIGLA	PHYHIPL	ARHGAP20	KCNC4	STK32B	CYP2J2	IGFBP1	FOXJ1	EN2	ICAM5	SNTB1	LGR5	CR2	DPP6	ESAM	LHX3	SLC30A10	RARA	ARL5C	KCNK13	TWIST1	FEZ1	LOC100131554	SOX8	FOXL1	CDX2	SHH	ADAMTS15	NIM1	EPHB3	GKAP1	RAB6C	ATOH8	MSX1	RPRML	KCNK17	LPPR1	CBR3	LRP2	DUOX2	CNNM1	ADAM15	TRPC5	HES5	IGFBP3	FOXC1	HEYL	BCL2	MT3	ARHGEF7	GRB10	MEOX2	CYP26B1	WRAP73	NEUROD2	LHX4	PCDH17	WT1	CHRDL1	SLC27A2	TBR1	MYF6	SMOC2	IGSF21	CERKL	PAPL	STMN2	PTPRT	GPR150	FUT9	CRIP1	BMP6	DCC	DLX1	RNF128	CCDC140	EBF3	MAB21L1	GUCY2D	ELOVL3	STX1A	FZD1	KCNK2	INA	TMEM151A	EPHA3	ICAM4	SLC26A5	PIR	CLCN5	DOK6	RARRES2	GPR101	OAF	BHLHE23	IL7	CRYL1	TRIM67	SLIT1	TACSTD2	FAM84A	FLI1	HAND1	GAD2	DCLK2	ADRBK2	HOXB1	GRIN2D	CDK5R2	PRKCH	NRN1	ARID3C	ELOVL2	CDH4	CRH	NKPD1	SPON1	HHAT	SCTR	B4GALNT1	MNX1	ZBTB16	GDF7	DUSP15	CHST8	GHR	PTPRU	CYP27B1	RAMP1	DNER	HHEX	FLJ46347	SLC35F3	COMP	SLC9A2	SLITRK3	OTOP1	RGS10	VDR	ASCL4	NRG2	CYP26C1	HLA-C	OSBP2	FXYD7	FAM163A	THBD	ACAN	AMN	MXRA7	LAYN	PGR	HOXD3	TLX1	ATP1A3	DLX3	LHX2	NOVA2	LPHN3	CSMD2	KCNJ3	LY6H	KCNA3	EIF4E3	FLJ45983	CYP24A1	PRRT1	NKX6-1	HCN4	KIRREL3	TSLP	COL9A2	PCGF5	PLXNC1	C17orf100	TBX1	BCAN	INSRR	CHN2	ST8SIA2	C1orf94	TP73	PPP1R13B	TMEM27	DYNC1I1	HOXB3	NR2F2	CIDEA	PIP5K1B	GRIK3	FOXF1	RIPK3	COX6B2	HOXB6	IKZF3	DRD5	PIGZ	SYNE1	HRK	FAM78A	AATF	TRH	WNT6	OTOP3	NRGN	FOXQ1	SIX6	DIO3	MIR137HG	HOXA6	ROBO3	CCDC96	ATF3	PSD2	HOXA9	NBPF11	CDKN2C	CLSTN2	SCUBE3	RIMS4	CLEC4G	HOXC4	SLC17A7	KISS1R	THBS2	SYT6	HOXA10	SORCS1	LONRF3	KCNJ10	POU4F1	CHRDL2	CNNM2	FOXD3	CRHR1	HOXC5	PRKG1	FAM5B	SLIT2	APBA1	CDH7	SSTR1	C1orf51	RBBP7	PAX2	ARNTL	FOXE1	ZEB2	ANKRD20A1	DTNB	HIC1	COL25A1	DKK1	RIMKLA	ST8SIA5	HOXA4	KCNK4	KCNK12	SKAP1	PCSK2	RBP4	ULBP2	MEIS1	MAN1C1	MGC39545	SYT7	KCNS2	SOX14	BNC1	STC2	MKX	FBN2	NEUROG2	GABRA2	CNTNAP5	C20orf103	DLX5	WNT16	C17orf102	NKX2-8	TTPA	CDX1	MLLT3	VSX1	SLC30A3	HEY1	LRCH2	SLC1A2	HOXA7	TTLL9	SHISA6	LRFN2	LHX6	WNT3A	DPF3	SEMA6D	CCDC50	HOXA1	HPSE	GAB3	F2R	TMEM106C	CYP2A13	BHLHE41	CD70	NDUFA4L2	ACTL6B	DLL4	OLFML2B	C13orf15	CNRIP1	HOXC6	CACNG8	RPS6KA6	FAM5C	SEMA4F	NOL4	FLJ32063	SV2B	ELMOD1	ONECUT1	NRXN1	OTX1	IHH	FBLN7	GALNTL1	SLC35G1	TMEM59L	FERD3L	RGS9	PPP1R14C	ELAVL2	SEMA3B	CACNB4	KCNJ4	GRID1	CADM4	GABRB2	FAM81A	GSX1	MCOLN3	GUCY1A3	PITX3	TCEAL1	HS3ST3B1	DCLK1	ZFPM1	MSX2	KCNA5	FBXO3	POMC	LTBP2	COMMD3	TBX20	MT1H	SLC10A4	LMX1B	LYSMD2	SLC6A2	ACCN2	PKNOX2	NPAS1	PGM5	GLIPR2	LBX1	GSC	KLHL17	FRMPD1	VAX2	RAB9B	ADAP2	EFCAB1	LRRC71	HTR7	B4GALNT2	SFRP5	NCCRP1	GJD2	TRADD	GPR62	FAM19A4	CACNA1G
BENPORATH_MYC_MAX_TARGETS	ATG12	NR6A1	MTF1	HSPA2	SERP1	TMEM5	SCAMP3	HS3ST2	ARPC4	ELOVL1	CREB1	PSMB5	ETFA	NDUFS6	RSL24D1	CALR	PIAS1	RCL1	ZDHHC3	NDUFB3	SCML2	LATS1	ING1	HIST1H2BC	TMEM187	PRKRIR	PRKAB1	SNAPC1	GEMIN2	PMM2	PDK2	HRSP12	COX7A2L	DDX3X	SLC1A4	RPS6KB1	NXT1	YWHAH	MAPRE2	MFNG	HOOK2	ZNF12	APPL1	XK	HLA-F	CACNG3	POMT2	NME1	POLD4	FTSJ1	HIST1H2BN	HIST1H2AG	MANF	GNPAT	MGEA5	ZNRD1	CEBPZ	HSP90B1	SCLY	RBM39	GNB1L	MCCC2	CDC25B	LNPEP	CRADD	KIF20B	ATP5S	RGS16	RAD9A	HIST1H2AC	CBX5	CSDA	CD97	SUPT5H	SRSF5	ENO2	AMD1	HIST1H2BJ	PSMD5	TPR	MRTO4	TRAPPC3	RAB1A	CTSC	MAT2A	SMC1A	MST1R	CNDP2	STOM	ZNF7	RFX5	C20orf24	ASAH1	TRAP1	SDF2L1	AP4M1	EXO1	POLR1B	OAZ1	SARS	LDHA	MRPL40	MED17	AKAP10	ZNF410	GNL1	TSPY1	GSTO1	NFKBIB	EEA1	SLC39A8	DIABLO	DMAP1	RAP2B	PLA2G15	CKS2	UBL3	GGH	PKN2	KCNH4	ZNF35	POLR3G	ZNF593	AKR7A2	PCYT1A	MAML1	PPIA	SYK	MAT2B	ZNF286A	TIMM44	PFKFB4	MSH2	SUCLG1	CAPZA1	MBD4	NACA	HSD17B7	CNOT2	CISH	ALDH18A1	PSMA1	STX16	SREBF2	DDX1	ULBP1	EIF2S1	IPO5	CHD1L	DEF6	VGF	NDUFA1	MMP15	EEF1E1	MPHOSPH6	U2AF1	LAGE3	ZFPL1	NGB	PEX11B	RECQL	RRP9	SPAG6	CPSF1	GABPA	GTF3C4	NBR2	SPIB	MAP2K7	RPS6KA2	CYTIP	DDB1	MPP6	ATF4	UBQLN1	RAD54L	BTBD1	TMOD2	GINS1	MT3	NDUFA2	PSMG1	MAGEF1	POLR1C	CSF2RB	HSPA14	EPM2A	NR1D1	H2AFX	DRG1	RPS5	UBXN8	PTPRF	RHEB	MAEA	TCEB3	RIPK2	SRSF7	NDUFS1	PLOD3	MAP2K5	PRKRA	ATP5E	HIST2H2AA3	UBXN1	RPLP1	RPS20	HMMR	CD79B	CLCN2	GPSM3	PSMB7	PTPN1	BRP44L	ILK	CCDC6	UQCR10	BCKDHA	RPL13	CSTF3	NUP153	SNX15	RNFT1	RNF141	PCF11	CDK16	CWC27	HIST1H2BI	HLA-A	IDH3B	RPL8	DYNC1LI1	AKAP9	LSR	CCDC41	MAGOH	ATP5B	BARD1	ENTPD7	ABT1	PCNP	H2AFZ	ZNF225	METTL1	CXXC1	PRPSAP1	ATP6V1D	ZNF85	AGPS	H2AFY	CAD	CDC16	CALM2	SAV1	DLEU1	ST6GALNAC4	MKRN1	USO1	PTPN6	SUGT1	MMP8	PMS2P3	ZAK	RPS6	COX15	SGPL1	DDX17	IFNGR1	NDUFB4	NUP88	GNS	MAPK7	ADAM22	OCIAD1	CBWD1	GINS2	POU2F1	CORO1C	CIAO1	RPL35	SCO1	RAB3A	RECQL5	ITGB3BP	ABCC4	ZMPSTE24	PRPS2	RXRB	H6PD	KHK	CCT7	FADS3	ASB1	SRSF11	KIF11	RAB8A	USP11	PTOV1	PMS1	PSMD8	CYTH2	DPF1	DNAJA2	SNX5	STX10	TSEN34	TMSB4X	ATM	UBE2D3	COPS3	CIR1	RPL27	IFI30	RPS26	PEX6	MADD	HTRA2	NOL7	RLN1	DPM2	ALOXE3	TCF12	MKLN1	SPTLC2	NCL	SRPR	SHPK	RPL9	MYBBP1A	CDK6	ATP5G2	HNRNPL	JRKL	MGAT2	BIRC6	SSB	CLCN3	DLEU2	DCAF11	RAB11A	MAPRE1	TULP3	LZTR1	NDUFB5	HIST1H4L	TRIM25	PRKAB2	BAZ1B	DPM1	HIST1H2BE	TLE3	RBM4	TIMM8B	CIB1	GOLGA5	PYCR1	VDAC2	PCM1	TMPO	ATF6	PPP1R7	ZNF274	NUP54	LIPT1	GPN3	EIF2S3	ALKBH1	RPS19	GNA12	DDX10	MOCS2	LANCL1	TRIB1	CNTN2	CNPY2	SLC26A4	SRI	ZNF259	RPL18	RGL2	PIGP	PIAS3	MTF2	CD164	TRIM44	GPR132	RAB3GAP2	TIMM22	DDX58	PLA2G6	CYB561D2	MAP3K5	TAGLN2	RAC2	METTL13	GALC	RPS27L	RAD50	PEX3	ZNF134	TLL2	ASH2L	PRR3	ARL6IP5	PSMC4	PPP3CA	DBI	CLN3	TSC2	HSF2BP	SLC39A6	SAP18	CCDC76	RRAS	HIST2H2BE	POLH	HIST1H2BF	VPS52	SLC25A11	ARPP19	DGCR6	KHSRP	PSMD3	PSMC5	PA2G4	MTOR	PSMB1	HIST1H2AM	PREP	AZIN1	TTC4	NCAPG	VCP	ACOX3	CH25H	GABARAP	MED20	RBBP8	RPL19	PPP2CA	CDC6	MLX	LY86	RNF4	PDK1	CCT8	IRF3	MAN2A1	GDE1	TUBG1	ARHGEF16	ERLIN1	SP4	HIST1H2BG	CYBA	H2BFS	PPP1R12A	KIF20A	TNFAIP1	PPP1CB	SLC39A7	ZNF136	FZD5	YY1	SUPT16H	LSM1	SLC43A1	COG5	HCFC2	AIMP2	ATXN10	TIMM17A	PYCR2	MST4	MKNK1	PFN1	ARFRP1	ANAPC10	CMAHP	AMMECR1	ERCC6	SLC2A4	RPL15	NUP62	PPME1	XRCC6	SDF2	KPNA3	HIST1H2BH	SRSF2	PCMT1	AP4E1	SMAD3	C2orf3	DPAGT1	FRY	HEBP1	RBM15B	ERO1L	CR2	SRP54	FLOT2	PEX16	RPS13	NDUFB1	IL17C	PHB2	HNRNPA1	TRIP13	HSPA9	APBA3	HNRNPUL1	PSMD14	LTA4H	USPL1	PKM2	NUDT6	AP4S1	ABCE1	DDX5	DSCR6	PRDX5	KDM5C	YIF1A	UBE2K	TMF1	RNPS1	TNFRSF21	HIST1H2AI	HIST1H2BM	NDUFA6	HIST1H2AK	ELL	BCKDHB	DPYSL3	PSMD10	FBXO5	TGIF2	STUB1	TOPBP1	TIMM23B	LAMP1	STX7	WDR4	PET112	PPP6C	PWP1	LSP1	RPL27A	UCHL1	POLR1D	SEC62	PNO1	CUTA	SCD	THRAP3	JARID2	RPS21	PDE4C	RAPGEF6	RPL32	PMPCB	IVNS1ABP	SLC22A4	PPP2R4	KDM5A	CDKN1B	PSME3	WBSCR22	HADHB	NUBP1	ARHGEF7	HIST1H4I	MOCS3	PSMA5	ETF1	PPA1	SCAND1	SERTAD1	IGBP1	CDKL3	NAGPA	JMJD7-PLA2G4B	BLK	AP4B1	COPS2	TMED10	CUL5	NCBP2	ARID4A	KEAP1	COX7C	HMG20A	LEPRE1	USP1	POLR3A	NFS1	GAK	RANBP3	ARFIP2	RASA1	PARG	PER1	AIFM1	FXR2	CREBL2	PPP2R1B	RPS25	M6PR	SPAG5	PDK3	DCAF8	RASSF1	WDR46	SRP68	TRIM24	PRKAG1	EPC1	MARS	BTN2A1	POLE3	CNOT4	HBXIP	TP53	CLCN6	AHCYL1	CACYBP	VASP	PDCD10	PRKCSH	SOX12	SLC22A3	DAP3	CACNB1	MT2A	ARRB2	LZTFL1	MYCBP	FABP5	NUBP2	MDH1	DEGS1	ACAD8	ZKSCAN5	HAX1	TYK2	SLC25A40	PPT2	DDX41	NBR1	NFAT5	ZNF142	IER5	NAGA	SRD5A1	RAD51AP1	NAA38	IFNAR1	SEC61B	ZNF174	PTP4A1	TRMT6	VPS29	UXT	SQSTM1	NDUFV1	COIL	GRK4	STYXL1	ACSS2	GLRA3	SH2D3C	RPS17	VAMP1	GLT8D1	TTC33	MBNL1	MCM5	PTGES3	KIF15	SNRPA	MCM3	SYPL1	TIMM9	POLR3K	UBE2G2	DAXX	EIF3I	HIST1H2AJ	RBL1	MAFF	DCTN4	SNX3	MAD2L1	HIST1H4B	EIF4H	RRAGA	USP4	RNF7	TPT1	RNASET2	MTHFD1	EIF3K	IER2	ZNF192	FTH1	CEPT1	FKBP11	RPS29	ATP5C1	SNAPC3	HSPE1	FANCF	ARL1	RPS6KA5	NUFIP1	PDE6D	PMVK	HERC1	PIGF	RPS27A	NDUFB6	NDUFB2	PCNA	DMTF1	DCTN3	GDAP1	DNAI1	BLZF1	SAP30	PRMT5	TUBA1B	HDAC6	NCBP1	UQCRC2	MFAP1	HDHD1	NPRL2	HARS	FKBP2	SLC7A1	TESK2	RPL37	SLC5A6	DBP	SAE1	SERF1B	GMDS	SNRPD3	PSMD7	RPL5	ABCB6	ABI3	RQCD1	SLC12A2	EFTUD2	ABCB10	RABGEF1	MAP4K5	CD2AP	SLC31A1	TRIM33	VAPA	GMIP	SIGMAR1	RPL31	PTDSS1	PRKDC	TPP2	ACTR3	SOD1	GCLC	EIF4E2	CSDE1	GTF3C5
BENPORATH_MYC_TARGETS_WITH_EBOX	RXRB	MUC1	RPL10	RPS19	ENO1	BRCA2	NIT1	PAICS	PSEN2	SIGMAR1	CCKBR	GALT	TOMM20	ACADM	HMBS	FPGS	GLA	LBR	HMGN2	PDHA1	PDCD1	DBI	VAMP2	PABPC1	IRF2	BBC3	HSPA8	ETS2	STMN1	FOSL1	CDK10	AVP	MCM7	TNFRSF8	RGS2	OCA2	RARB	POLR3D	GAPDH	PEX3	SLBP	HNRNPA2B1	PTGER2	MPO	TFRC	HSD11B2	WT1	CCND1	FXN	HBE1	CLCN6	IRF3	MET	HIST4H4	CD79B	ATF7	UROD	JUN	POLD2	ICAM1	NBN	AKAP1	HSPD1	PTEN	SYNGR2	SQSTM1	SLC2A4	POLB	BAX	RPL13A	DKK3	SIRT1	CEBPA	ARSB	AP4M1	CASP8	TGFB1	EIF5A2	MTHFR	PRTN3	TSC2	TGFB3	MAGEA6	ZFP36L2	NOP2	ITGB1	MYCL1	JUNB	ATF4	RPL27A	KLF1	ACTG1	FAH	HIF1A	AMD1	BMP4	RCC1	ACOX1	H2AFZ	INSR	SLC9A3R2	E2F1	HSP90AA1	NEFM	QDPR	IMPA2	NR1D1	ALDH2	SLC19A1	MFI2	APC	GOLGA7	ARF1	PARP1	TOP1	MST1	HBAP1	TERT	TXN	DCK	CHRNB1	PLA2G4A	HIST1H4E	UBA52	PPP1R7	HNRPDL	GSK3B	TCIRG1	CCND2	RPL36A	MGST1	PER1	CCNB1	NTHL1	FGFR4	SNORD14C	PTMA	HBA2	SLC4A2	PHB	FOXM1	LMNA	IFRD2	ELK1	CTSF	EIF4A1	HERPUD1	HIST2H4B	SNHG5	BCL2L12	PPID	BSG	ISG20	CFDP1	HSP90AB1	ID3	EGR3	TIMM17B	MDM2	MSN	MAN2A2	NOTCH4	BLK	LMNB2	CBS	RPS15	SMAD7	RHOG	TPM2	AMPD3	APEX1	TCF12	HES1	AKR1A1	SRM	SNORD4A	PLK1	ZNF146	ARF4	AMPD2	VHL	RPL23A	HBB	ASCL2	IL11RA	STAT6	PIM2	MNX1	CDK4	CD63	MAGEA3	PSMA3	CSTB	PSMB1	FASN	MCM4	NSUN2	ACTB	CD2	APP	DKC1	GPR4	SURF6	NME1	SNORD32A	HDAC3	BCL2	HRSP12	UCP3	GAS8	NTN3	EIF4E	RBM3	BCL3	EEF1A2	RPS6	RPL19	GSTP1	CEACAM5	SRD5A1	GALNS	EBP	ACE	CLNS1A	ACO2	HNRNPA1	WEE1	NCL	RPL22	SERPINE1
BENPORATH_NANOG_TARGETS	RBFOX2	VWA5A	OSGEP	CBX5	PTN	SERP1	LEPROTL1	PSENEN	TCF7L2	STC1	RABL3	RSRC2	FAM192A	SFI1	H2AFZ	JOSD1	KPNA3	RNF219	SERPINA1	AP1G1	ERCC1	ENTPD1	CTGF	POLR3G	WARS	IQCK	NDUFA13	ACADM	TMEM55B	ANO8	TMEM205	SIN3B	FEM1A	SUGP2	CARS2	SEC22B	DDX20	UBC	DRAM2	MSC	RPS3A	DHRS3	LCMT2	HBP1	DPYSL2	LRFN3	LRP3	GLIPR2	PTPN2	SCGB3A2	TBL1XR1	WDR20	C6orf115	SPAG9	RPRD1A	TMED10	DYM	HAS2	GBF1	TLE3	PCNA	VAPB	EOMES	RAB3GAP2	CCT7	BAMBI	KRR1	PRPF19	ZNF434	SMARCAD1	CDK17	HSPA5	LECT1	MORF4L1	FRAT2	JARID2	RPS26	CLDN6	OSR1	BUB3	GJA1	TARBP2	ANP32A	KCTD2	FOXJ2	NAALAD2	SUPT4H1	COL12A1	C9orf82	CDK1	PRPF31	SCNN1A	PIH1D1	CEPT1	ZNF286A	TMEM108	DNAJC9	SERINC3	RBM39	NFE2L3	RRS1	PIK3R2	TBCC	6-Sep	PRDM14	PRKCDBP	THAP8	SART3	SAT2	SPRY1	PHF17	PITX2	BZW2	KDM3A	TTF2	WDR62	HEXIM2	NVL	GPC4	EGLN3	GALK2	HNRNPUL1	B3GALT4	PIPOX	PCNXL3	STAT3	CALB1	ANGPT1	TDGF1	DHDDS	KATNB1	TMEM63A	DIDO1	PSMB5	GORASP2	LARS	AMOTL1	HNRNPA2B1	FGFR1	PCBP1	SORBS1	ARHGAP11A	BCAT1	TAF4B	LARGE	RGS10	USP3	ASAH1	CDC42EP4	BCL9L	FBXW11	CACHD1	CER1	TUBG1	FZD2	COL7A1	SCNM1	TMSB10	RAI1	SEC22C	TCERG1	TCEANC2	GATAD1	TBK1	FAT1	MUS81	AHSA1	PRR11	FDPS	CKS2	LHPP	FAM124A	NODAL	SFT2D3	TRPC4AP	SFRP1	AP3B1	ITGB1	MGEA5	AXIN2	PEX1	ARIH1	MKRN1	METTL7A	PSMD9	ALKBH1	PPP2R3A	PERP	SUMO1	SEMA3C	GLA	FAM100A	VPS35	PLEKHG3	C15orf24	HSD17B12	FUS	LSM3	MCTS1	OSBPL1A	CISD1	RNF25	UBE2W	VRTN	RBM4	FANCF	MAP1LC3B	SLC30A7	TOP2A	SMAD3	MAT2B	SLAIN2	MYEF2	TMEM160	TRIP4	UFD1L	PWP1	MRPL27	CCDC12	UBAP2	DARS2	LINC00337	ARID5B	ZNF202	DNAJB14	TBC1D10B	ZFP36L1	CYB5B	LAMA4	MAPK8	EPS15L1	TSC22D1	C3orf19	ZNF281	EXOSC9	TIMM23B	PEX2	DPM1	HMG20A	ZCCHC3	COL4A5	DHCR7	LRP2	HIST2H2AA3	C14orf133	HHEX	SPARC	ZNF300	UFM1	RSPRY1	RBM14	ALG9	PAPSS2	NOL6	PNP	POLR3D	DMXL1	R3HDM1	THBS2	SPIRE2	WDHD1	B4GALT6	BAG5	STXBP2	RARB	C9orf5	RAB17	GLG1	RBBP4	RPLP1	GGA1	RNF121	ERH	FGF2	SLC1A1	COG7	GSTCD	LMCD1	RYR3	SLC7A5P2	MICB	SUPT7L	MBOAT2	FAM35A	CCDC104	ORC1	DCX	AMIGO2	P4HA1	MORF4L2	CALR	ABCF2	SKIL	PPP2R3C	HLTF	ZNF217	NEDD4L	SNRPN	SMG5	MSL3	SULF1	JUP	KIF26A	ANKRD1	TPX2	TMEM43	EPM2AIP1	ASXL1	SLIRP	KNTC1	FXYD5	C10orf26	GLUD1	WDR77	BMP2	BMP7	SLC44A1	DDX23	ROMO1	FZD10	PTPN1	CRYZ	DCUN1D5	GPN1	CS	CDK14	TLE2	COTL1	ACTR1B	VCAN	DCTN5	PBX1	NDUFS2	FKBP1B	SECISBP2	DDX39A	CAPZA2	C20orf96	AVL9	MTMR1	GNG12	PSMC2	DUSP12	NAP1L2	TRIM24	PPP1R2	VRK2	IGDCC4	CHCHD5	MCC	APLP2	OLFML3	DDA1	INF2	POLL	ADAL	RNF24	TBL1X	GPC6	SSBP2	C11orf82	TNFRSF12A	FGFR2	S100A11	SET	NPAS2	NEMF	SS18L2	ABHD11	RIPK1	SEMA4F	CDC7	NAA30	SON	KDELR3	TBP	TALDO1	INPP4A	TIA1	CDS2	PALB2	SNRPE	POLR1A	KANK1	TNC	EIF4B	RRN3	ALCAM	FAM92A1	CSNK1E	C1orf54	TTC31	ZNF664	NIP7	CETN3	THAP1	SALL2	DPCD	MRAP2	KIAA0368	PPP2R5C	RASGRF2	SNRPA	KLHL18	ADRBK2	MSH2	GNA13	GTF3C4	BUB1B	RAD54B	CDH1	UBE2T	HIST1H2BD	PKIG	GDF3	PNISR	AASDH	STK11IP	HSPA4	PDPN	ATAD2	GTF2E1	TAL1	DIRC2	MLH1	APOPT1	C8orf42	ANXA1	MYO3A	ELL2	JUN	NANOG	ARMC6	CITED2	HCFC1R1	HESX1	MPV17L2	NKTR	CNTNAP3	KIAA0101	RNF31	ABHD2	IFT27	GNPTAB	POU5F1	AQP2	TRAF7	MED23	HOXB5	NDNL2	BRK1	ERBB2	WDTC1	ANKMY2	HECTD2	PREPL	GSK3A	C12orf35	CCT6B	SDC4	PPAP2A	ARID1B	FEM1C	EXOSC5	DNAJC16	PKMYT1	SCAF1	CEP95	CXADR	PIGL	CALD1	CHST4	KIF9	FAM54A	FARSA	WWC3	FXR1	ADD3	TMEM66	PRPF39	SLC40A1	IER5L	GATA6	RANGAP1	ZNF770	PSMD14	CDC45	MRPL37	AKIRIN2	ADO	DCAKD	VPS52	QARS	DNM2	UIMC1	GOLGA4	METTL8	ATG4C	C11orf1	UTP14A	ATG13	DNAJC2	RAB25	PTCD3	ZFP42	MTM1	TMEM59	CNN2	ARMCX1	CCDC93	ORC6	KHSRP	PLIN2	LYPD1	SGK3	SGK1	CHD2	ANP32B	UBQLN4	FOPNL	NBR1	FAM72B	MMP2	CABLES1	SF3B5	SALL1	ROR1	C19orf54	APOM	CARKD	NUSAP1	MLLT10	DSCC1	CALM2	ACO2	KIF15	DTNA	GOLIM4	FZD7	PHF23	SLX1B	ACOT8	FERMT1	RASA1	SEPP1	WHSC1L1	EIF3D	URM1	PSMA1	C2orf44	OXA1L	BLCAP	SSBP3	CBX3	MOB3B	F11R	SCG5	XAB2	IFT52	TRIP10	PRPF38A	UBR5	INO80C	C1orf21	TIAL1	HMGN4	LARP7	TSC22D2	PRSS8	RNF2	SKA2	TYW3	ASB1	MPP6	VOPP1	C2orf56	FAM96A	RAB5B	FBLN1	TMEM123	ATP5F1	CCDC94	FZD8	CSTF3	ZIK1	EIF2AK3	ZNF473	FHIT	AGSK1	TOMM40L	MICA	FAM63B	REST	GYPC	DLGAP5	PARG	NT5C2	PNMA1	ACTR1A	EHD4	ISOC2	PRNP	SASH1	CELF2	CAV1	LSMD1	CDC123	NIF3L1	MRE11A	NMU	NCAPD2	FAM20C	ZIC2	PODXL	FEZ1	DDX49	DCAF11	WDR6	DTX2	NFAT5	DCAF13	UNC5D	AP1S2	SLC4A1AP	MKKS	CYP2R1	NEBL	ID1	GTPBP3	RAB38	ISCU	PICALM	ACAT2	TMEM135	MOV10	TMEM87A	ZNRF2	CYP1B1	B2M	C22orf32	HELLS	TMEM208	WDR36	NADSYN1	BCKDHA	DPAGT1	YAP1	JUB	C19orf42	IRX2	VIM	CA4	C5orf62	TRIM16	OTUB1	PSMB4	FAM131B	KCTD15	DDX5	GAS2L1	COMMD3	AK4	DDX18	UBP1	NOLC1	GTF2H2	PIM2	C16orf72	ZNF226	ACSL4	TRIM22	CEBPZ	GRHL2	FBXL14	SRSF4	RBM22	IWS1	TRIML2	MEF2A	MED25	ATP11C	NCOR1	KIAA1217	RBPMS	OTUD7B	TFB2M	H2AFX	MAP3K11	ZNF701	PPP1R16B	NUCKS1	ZNF684	BCL9	CDC14B	PMEL	RPS18	PEA15	VLDLR	BCLAF1	CFL1	CLIC4	ENSA	ATF4	HN1	ZCRB1	ZNF521	AP2A1	KCNN2	APH1A	FAM158A	TCF7L1	RAD23A	RPS27A	DCLRE1C	7-Mar	LRIG3	KHDRBS1	NME7	CSTF1	HIST3H2A	TMEM60	ABCB7	LEFTY2	SC5DL	ARF3	LIN37	EIF3F	ANKRD49	NUP54	PDCL	ODF2L	UXS1	PARP8	TXNDC5	C19orf6	H2AFJ	NFS1	ATP6V1A	PPP2R1B	SCAF4	EEF1E1	PPPDE1	GPR108	SERPINH1	PPP2R1A	HIST1H4C	COPE	RPL17	RIF1	ATPBD4	USP7	TIAM1	SPG20	KIAA0391	SLC7A5P1	EXPH5	USP44	COMMD7	PGAP3	CLMP	SHISA6	RFX1	SAV1	MAP3K12	ZEB2	MAPK14	C3orf75	ARF4	FOXO1	TXNRD1	ING4	OIP5	SGMS1	RAB15	DDX17	FANCA	ZNF331	DDX41	NUDT5	SP2	ZNF516	GNAI1	BNIP1	CASP9	TTF1	TMEM109	COX6A1	SLC36A4	POU4F1	CDK6	EEF2	GSPT2	ZIC3	OAZ2	ETNK1	IGFBP3	CYLD	APOB	GXYLT1	RAB5A	APEX2	DPPA4	SLC7A5	NOC3L	EIF2A	IGFLR1	AURKA	PDHB	SNRNP70	KLHL5	NOP16	ZNF551	TNRC6A	EPHA1	FANCL	COL4A6	SALL3	TAF12	KLF5	C21orf59	RBM7	TSPAN6	PSMB1	UQCR10	BSCL2	METTL21D	MDH1	CNOT8	ARHGAP1	TNPO1	ZNF398	SNUPN	LEFTY1	C5orf4	SUFU	NMT1	RBP1	SEC24A	EIF4G2	TLCD1	IGF2BP3	GRPEL2	PKIB	MOBP	CDH2	SFRP2	RPL32	CA2	FOXN3	ZNF174	RAP1A	WDR81	PRCP	MMP9	ICMT	NDUFB3	ST3GAL2	IFI16	ATPIF1	GNG10	CAND1	AKIRIN1	DPYSL3	RASL11B	GDE1	CTSL2	CDYL	BAG6	TCEAL8	USP10	IL1RAPL1	LRRN1	GSTT2	ZSCAN10	ILF3	KDM2A	INTS12	MAN2C1	CDC16	CLIC1	PSEN2	SNX1	HEY2	DVL2	PHF8	FAM164A	MZT2A	HIGD2A	WBP11	STK36	C12orf60	ASCC2	POU2F1	DHX38	PPIL3	HMBOX1	KIAA1143	WEE1	C15orf29	ADAR	CNBP	MED12	PHTF2	GRIPAP1	EXTL2	IDH3A	GANC	APOA2	KAT6A	SF3B1	HSPBAP1	PLEKHA3	UBE2S	EXD2	CPT1A	CACNA2D1	EHBP1	C1orf213	CDK16	CACNA1A	RIC8B	FAM134C	SOX2	USP16	STRN	FOXO3	TFPT	FAM115A	LINGO1	CYR61	ATP6V1G1	DUSP6	TIMP4	TERF1	KLF7	FAM100B	TMEM170A	KLHL4	NSUN3	RPP25	EXOC4	SENP2	CYP2S1	LRAT	RPL21	DKK1	OBSL1	SLC39A9	AK3	HNRNPH2	PPFIBP1	LRRC49	GTPBP1	RANBP10	KDR	EIF4ENIF1	ZFP112	GART	TSSC1	LSM5	KRT18	MARVELD2	HNRNPA1	ENPP2	ING1	UBE2D3	CLN3	PHGDH	MPDZ	RPS13	ID2	CNN3	SPRED1	ILF2	DNAJC8	TCF20	VRK3	IGFBP2	CXorf26	ZNF185	RUNX1T1	E2F3	FBXO31	ZIC1	SLC7A11	ZFAND6	ALKBH7	C20orf194
BENPORATH_NOS_TARGETS	RIC8B	UFM1	ZIC3	IRX2	ICMT	LAMA4	UBR5	FZD10	LRAT	BAMBI	FUS	KCNN2	DUSP6	LINGO1	CDC7	TAL1	LARGE	MSC	OBSL1	TRIM22	NAALAD2	NFE2L3	RAD54B	TNRC6A	GTPBP3	NEBL	COMMD3	NANOG	BUB1B	MAN2C1	ATP6V1G1	SULF1	GNPTAB	DHDDS	MTM1	TIMM23B	ATAD2	OLFML3	PDCL	SFRP2	PHF17	C12orf35	SKA2	TRIM24	RASGRF2	RPS18	CDYL	FGF2	LRRN1	C15orf29	SPAG9	THBS2	LEFTY2	SALL1	KLHL5	ANKRD1	USP7	FBXW11	CA2	ORC1	CDK17	ENPP2	B3GALT4	BUB3	LHPP	DPYSL3	KIF15	EXOSC9	TCF7L1	TLE3	KDR	TAF12	RNF24	URM1	RAB5A	ROR1	SET	STAT3	PPAP2A	PPP2R1B	SPRED1	CA4	JUP	SGMS1	SMARCAD1	SNRPN	TOP2A	MGEA5	DTNA	FGFR2	FOXO1	CARKD	IER5L	KIAA1143	PRKCDBP	COMMD7	CPT1A	PNISR	WDR36	ANO8	REST	ZIC2	RPS3A	H2AFJ	PIPOX	AASDH	RBM22	EOMES	CAPZA2	TCF20	C5orf62	PPP2R3A	PRR11	POLR3G	HESX1	RNF219	TSC22D1	PRPF38A	PARG	USP44	TNC	CACNA2D1	UBE2D3	DUSP12	SOX2	LRFN3	ADD3	KLF5	VPS52	IFI16	ZIC1	RIF1	MLLT10	BMP7	CDK14	PHF8	GJA1	CSRNP2	MED12	CDC14B	HHEX	HMG20A	TMEM170A	GRHL2	COL12A1	TDGF1	PRDM14	FRAT2	JARID2	SLC44A1	KDM3A	LINC00337	TBL1XR1	TALDO1	ARID1B	NUCKS1	ZFP36L1	CTGF	FEZ1	HN1	DPPA4	DPYSL2	POU5F1	ATPBD4	SRSF4	SFRP1	GNG10	DHRS3	CCDC94	HAS2	EPHA1	KAT6A	PTPN2	FGFR1	KANK1	CABLES1	DKK1	ZEB2	SKIL
BENPORATH_OCT4_TARGETS	CDC123	FOXO1	HN1	CABLES1	SFRP2	KCNMB4	CDC14B	ALKBH1	GTPBP3	PHGDH	ENPP2	KCNN2	FGF2	SKA2	DUSP12	DPYSL3	SORBS1	LRRN1	GJA1	PDCL	SRSF4	UBE2D3	KIF15	TRIP4	IL1RAPL1	PPP2R1B	LRFN3	B3GALT4	ZHX2	PRPS1	DTNA	HAS2	ZKSCAN5	TCF12	USP7	MTM1	TNRC6A	ARPC5	CPT1A	JUND	BAG5	PIPOX	GRHL2	SFRP1	NFE2L3	DDX31	RPS3A	ARID1B	DKK1	WDR36	C5orf62	HMGB2	MED11	NANOG	PTPN2	ID2	POU5F1	ARMCX5	CNTNAP3	SLIRP	POLR3G	ATP6V1D	DHDDS	PHF17	RAD51C	HOXB5	TRA2A	PARG	ZDHHC6	CBY1	TGIF2	SOX2	TMEM170A	CXorf26	SUPT7L	TCF20	WDR70	MAN2C1	CCDC94	NAA30	ELAVL2	TAF12	SLC44A1	C15orf29	BLCAP	APOPT1	THBS2	RNF24	OBSL1	KANK1	ANKHD1	GRID2	ACD	DNAJC9	PSMA3	MGEA5	TXN2	SKIL	CACNA2D1	FEZ1	CDYL	OSR1	SMG5	BMP7	TRPS1	JARID2	SNRPN	OLFML3	KDR	HESX1	MLLT10	SPAG9	KDM3A	SOX17	GNG10	HIST2H2BE	FICD	COMMD3	COL12A1	GLDC	MRPL13	EIF2S1	ZIC2	ENTPD1	LARGE	DPPA4	SALL1	KLHL4	RFNG	ABTB2	UFM1	PRDM14	ICMT	NR2F2	LHPP	ANO8	STMN2	CA4	PRPF38A	BAMBI	AMIGO2	RAD54B	ZFP36L1	PHF8	CARKD	GPS1	WDR20	NEFL	TJP3	BUB1B	KIAA1143	FGFR2	H2AFJ	KAT6A	MED12	TBL1XR1	BUB3	EXOSC9	GTPBP1	PLAA	SLC4A1AP	FBXW11	STAT3	IRX2	KLF5	SULF1	NUCKS1	RAB5A	SPRED1	TIMM23B	MYEF2	GPC3	RNF219	HMG20A	SGMS1	AUH	DHRS3	ZIC1	DUSP6	SMARCAD1	NEBL	TSC22D1	RIF1	RPS18	TDGF1	FGFR1	REST	KIAA0101	FRAT2	PPP2R3A	CDC7	TLE3	NPLOC4	RBM22	MCC	CDH1	ORC1	DBR1	ANKRD1	GNPTAB	LINC00337	KIAA1279	MAGED2	IST1	ZEB2	LINGO1	EPHA1	IFI16	RIC8B	MKRN1	VPS52	TALDO1	USP44	TRIM22	NEFM	RDH10	MSC	GAP43	SET	ADD3	NAALAD2	TAL1	HHEX	TOP2A	RASGRF2	EOMES	TCF7L1	JOSD1	GAS1	TFPT	EFTUD1	CAPZA2	DPYSL2	GADD45G	URM1	FZD10	LAMA4	MMP2	PIP5K1C	INF2	RPL32	ATP6V1G1	ZIC3	SNX5	AASDH	C12orf35	ATAD2	ROR1	PPAP2A	ZMPSTE24	HHLA3	PRR11	CTGF	TRIM24	GATA6	PAK1	TBC1D22B	LEFTY2	PNISR	CDK14	TSTD2	CDK17	NCBP1	SSBP2	GTF3C4	LRAT	TMEM30A	TNC	CHST5	PARD3	UBR5	IER5L	FUS	COMMD7	MAP3K3	JUP	MEIS2	SFXN1	NUDT5	ATPBD4	WEE1	TCF4	PRKCDBP	LSG1	PRPF31	KLF7	WDFY3	PRKRIP1	CA2	KLHL5
BENPORATH_PRC2_TARGETS	MAL	HES7	NPAS4	TP73	STXBP6	SLC10A4	FOXL1	RSPO2	HOXC8	SCN4B	FBLN7	KIAA1199	INA	IKZF3	FBN2	SIX1	CD34	TAL1	SORCS3	NRG2	EGFL6	GRIA2	FRMPD4	KIAA1324	F2R	B4GALNT2	CCDC140	C20orf103	KL	HOXD13	PAX1	DCHS2	PMP22	CYP27B1	ILDR2	SOX17	TRIM9	PTGER4	EPHB3	NKX6-2	FAM150A	TBX21	SV2B	C8orf47	ZADH2	OLFML2B	GPM6B	PDX1	CRLF1	ANKRD20A3	TBX5	FUT4	ZCCHC16	SOX7	SIX2	FBXO3	CYP24A1	CH25H	MT1B	OTP	NEFL	SLIT2	SRD5A2	INSRR	FLI1	ST8SIA2	HOXC5	HOXD3	PROK2	LTK	FAM5C	DKK1	RPS6KA6	USH1G	BARX2	SLC26A4	COLEC12	IGSF21	OSR1	HBA2	CBX8	NKX3-1	VASH1	ONECUT1	POU4F1	SLC30A2	FOXB1	CACNA1B	NPY1R	FGF3	EFNA3	NPR3	RIMBP3C	SEMA6D	CGB8	ANKRD18B	CITED1	TLX2	ZMYND15	SYT12	C13orf15	MT1M	WT1	CNNM1	GDF6	ICAM5	PAX6	CDH23	PDGFRA	COL4A6	SHOX	C4orf49	ONECUT2	RAX	TRPC5	ATF3	FAM81A	GHR	ROBO3	CHRDL2	GATA6	GPR101	PHOX2A	ESAM	PTGER3	FZD2	VDR	FOXD4L3	MCOLN3	GALNTL4	MT1A	KLF4	BHLHE23	ALOX15	GUCY2D	NELL1	FOXD4L4	ALX3	DLX1	DGKG	HSF4	NDUFA4L2	C1orf194	ZNF436	HOXD12	FGF20	PITX3	RYR3	ADRB3	HOXB2	FOXD2	NAGS	CBLN4	BNC1	WNT10B	EGR3	ZIC1	CDX2	GIMAP5	C3orf15	CHST8	BHLHE22	GSX2	ADCY4	MYO5B	LRP2	FOXJ1	COL2A1	PARM1	CRTAC1	SERTM1	MGC39545	C17orf82	CIDEA	EFNA1	SLC35F3	KCNAB1	DGKI	LYSMD2	CBR3	MYF6	TRIM36	IL7	EPB41L4A	ADCY8	HMX3	DMRT2	FOXD4L1	PTPRT	NEFM	SLC6A1	RIMBP3B	SLC24A4	DSC3	OAF	LHX2	FOXA2	RAB6C	GJD2	GATA2	FBP1	RSPO1	HOXC11	DLX4	ANKRD20A2	CGB7	PAX2	HS6ST1P1	ISL2	RBP4	WNT10A	CYP26A1	NOL4	ZNF503	BCL2	LRFN5	ZEB2	FRMD3	SHH	NEUROG3	TMEM132E	RGS20	SLITRK1	PTH2	RIPK3	CNRIP1	OTX1	NEUROD2	VAX1	TMEM30B	GPR88	TET2	NTNG2	BATF3	SLFN11	CTNND2	ASTN1	HS6ST3	PAPPA	ANKRD20A5P	HTR7	HMX2	HOXB13	EN1	PKP1	ZFYVE28	NKX2-1	BMP8A	ISL1	GRM7	FGF5	EGR4	GBX2	PLEC	FEZ1	ADARB2	ATOH8	LRCH2	CYP26B1	MKX	ARL9	RTN4RL2	LPHN3	PAX9	GDF7	MESP1	OXCT2	PRLHR	TBR1	LGR5	ABCC8	STK32B	ASCL2	DCC	SPOCK3	POLE	DKK2	KCNA3	SLC1A2	NPAS1	PDZD2	CACNA1G	C1orf213	TLX1	MYOD1	CA10	ECEL1	RASSF5	FOXD3	KCNC4	NPNT	SLC6A3	RASGRF1	SLC27A2	FAM43B	DCLK2	CD70	SLC1A4	GHSR	PXMP2	LHX4	GRIK1	PHOX2B	DHH	IRX3	TBX2	HAND2	REPS2	SIDT1	TMEM27	TRH	SLC30A4	HBA1	GRID1	FAM5B	UCN	LTBP2	ADCYAP1	HNF1B	TMEFF2	HHIP	DDAH1	WNT6	KCNA1	GPC5	NKX6-1	BTG2	CORO6	NT5C1A	KCNK12	COL25A1	SHC4	SPAG6	C21orf63	PTF1A	SLCO5A1	CACNA1D	LMX1B	NTRK2	HOXD1	PABPC1L2A	DMRT3	DIO3	ASTN2	ZFHX3	PIGZ	TBX1	VSX2	IRX4	GDNF	ANKRD18A	CRYBA2	GATA4	TRADD	FLJ46347	KCNMA1	WNT1	DACH1	B4GALNT1	PODN	ANKRD20A1	RGS9BP	HEY1	DUSP4	LGALS3	PGR	WNT3A	EOMES	LONRF3	SIM2	ATOH1	DSCAML1	WT1-AS	LINC00268	CD8A	TCEA3	IRX5	HTR1A	CAMK2N1	SSTR2	LAYN	FOXE1	MAB21L2	HLX	FZD10	FAM89A	METRNL	DLL4	LOC153684	ADAP2	GABRA2	GSC	SLC9A3	MSC	NFIX	LHX8	SIX6	ITPKA	NKX3-2	KCNK13	WNT11	KIRREL3	SPON1	DOK6	CHODL	ARHGAP20	PGM5	COMP	FEZF2	MIR137HG	SLC9A2	NEUROD1	ADAMTS18	KCNK4	HOXB7	HHAT	TPPP3	SOX14	IL1RAPL2	HOXD8	BARX1	GJB2	ADAMTS15	DNAJC22	PTGDR	CSMD3	PTPRU	NTN1	DPF3	CDKN2C	HOXC12	STMN2	LHX5	GRIK3	GABRA4	PAX3	AGPAT9	SLIT1	CHRD	POU3F1	UCP1	PRKG1	IGF2-AS	WNT16	SCNN1G	UNC5C	SGPP2	DUOX1	KLHL35	NPTX1	RNF128	GPR12	TSLP	KCNC2	SCTR	FBXL8	SFRP5	OTOP1	KCND3	KCNH1	JUN	SLITRK3	ITGA4	DRD5	CNTFR	SHOX2	CASZ1	OLIG2	LBX1	NKX2-3	LRRTM1	OTOP3	FAM19A4	NKX2-2	PCDH17	CLEC14A	CALCA	GRIN3A	HPSE2	ANKRD20A8P	FAM84A	PIP5K1B	SHISA6	MAPT	TMEM88	CMTM2	MAFB	PRAC	GATA3	GSC2	VAX2	SLC6A5	AQP5	SIX3	TMEM59L	NKX2-8	SLC30A3	ZIC4	SSTR1	SLCO2A1	PENK	ESX1	FOXF1	C5orf39	HOXC4	ELMOD1	POU4F2	FEV	COL24A1	NEUROG2	NAV2	HOXB3	MT1H	FOXL2	SLC32A1	MT1DP	OPRD1	HES2	HHEX	SCD5	PLXNA2	OTOP2	O3FAR1	RASL10A	CXCL16	TFAP2E	C2CD4A	ERBB4	ADRB1	LHX6	HS3ST3B1	HOXB8	DUOXA2	PCDH8	FIGLA	ANKRD27	FLJ32063	PTHLH	EPAS1	NEUROG1	PTGER2	ADRA2A	CSMD1	PITX2	TMOD2	MSX1	ASCL1	KAZALD1	LPPR1	PITX1	KCNH3	OTX2	FLJ45983	FAM163A	C17orf102	RGS10	EN2	GAD2	PRKCE	PPM1E	ESPN	CBLN1	PRDM12	HOXC6	KCNQ3	NR2F2	TTYH1	ABTB2	CDK5R2	RPRML	HTR2C	PAX8	COL9A2	TLL1	MNX1	CDH7	WNT2	DUOXA1	NRG1	MLLT3	BARHL2	KCNK2	OCA2	GSX1	DPY19L2P2	GUCY1A3	ZBTB16	POU3F4	KY	PTGFR	MAB21L1	ANKRD19P	HRK	FGF9	NR4A3	GNA14	CYP26C1	HOXB1	ADRA1A	FLRT2	SFRP1	GALR2	CRHR1	HPCAL4	EPHB1	FLJ11235	DPY19L2	EPHA5	HOXB6	DLX2	LPL	CXCL14	PAX7	CACNA1E	HOXD4	BARHL1	THBD	PYY	VSX1	PDE4DIP	BHLHE41	POU4F3	COL27A1	WNT7A	SUSD4	NTRK1	GLT25D2	TBX3	PKNOX2	DLX3	PIR	TRIM67	HSPA6	HOXD9	RIMKLA	DMRT1	LRRC71	COL4A5	DUOX2	RIMBP3	INSM2	DACH2	CLCN5	NBPF11	WRAP73	CLSTN2	ALX4	FOXG1	KCNV1	MAPK4	NCAM1	SORCS1
BENPORATH_PROLIFERATION	HSPA14	FANCE	PTS	GGCT	RAD51AP1	GARS	LRP8	COX4NB	MCM2	MAGOHB	TTK	RDX	NEK2	NDUFB5	NCS1	ATAD2	MRPL9	CENPE	TFRC	FAM49B	SUV39H2	CDCA5	CDKN3	CNIH4	BUB1	COX5A	PPPDE1	GINS3	DAP3	CEBPG	FAM54A	UBE2T	CDCA7	S100A9	EXO1	ILF2	FANCA	SNRPD1	SMAD2	SNRPG	GTPBP4	PRPF18	CCNB2	PBK	AGFG1	LBR	TYMS	EZH2	MAD2L1	DTL	CDC123	TMSB10	ANLN	RAD51	DBF4	APOBEC3B	ARF1	GDI2	CDT1	AURKA	PFDN2	CTPS	TMEM14A	MSH2	PCNA	SHFM1	STMN1	WDR26	PRC1	PTTG1	H2AFV	CENPM	CHAF1B	C15orf23	RRM2	NUF2	PDCD10	HDAC2	GNB4	CENPA	DEK	GART	SLC25A5	SPAG5	KDELR2	CENPN	ANKRD27	SRPK1	RRAGD	MARCO	MYBL2	PKMYT1	FAM3C	C3orf26	PURB	RFC4	CTSL2	PDCD5	CSTB	A2M	TOP2A	LGALS8	A1BG	DTYMK	DIEXF	IDH2	RAD54L	GPSM2	NDC80	PSMB4	MCM3	MLF1IP	H2AFZ	NCAPG	BIRC5	NFE2L3	CENPF	UGGT1	NMI	MND1	KPNA2	ASF1A	RANBP1	ASPM	CSE1L	S100A11	PROSER1	RIT1	RBM8A	PRIM2	HRASLS	PSMA3	CSNK1G1	PARP1	PPIL1	C11orf73	NUDT5	PDSS1	TP53BP2	C1orf112	C16orf61	RACGAP1	DCUN1D5	AVL9	CKS2	CDK1	CKS1B
BENPORATH_SOX2_TARGETS	DPPA4	VCAN	EAPP	IDH3G	ZNF668	MRPS18B	IRX2	GCFC1	CDK14	MED17	CCDC93	EIF2C2	ZNF300	PNP	CBX5	RPS29	DDX21	SUFU	HIF1AN	ZNF646	EIF4G2	SSR4	PPP1R11	RMI1	FBXL14	LEFTY1	IK	VIM	SMAD3	NDUFB5	UQCR10	PPAPDC1B	DVL2	ZNF677	OBSL1	RANBP10	G3BP1	LEFTY2	PPP2R5C	CCND1	SLC39A1	ILF3	RRN3	RSF1	TAF12	NKIRAS1	FAM100B	TLE2	H2AFX	ROR1	RGS10	TIPIN	ALDH7A1	SDHD	MKKS	MRPS31	DNM2	TMEM160	LRAT	DNAJC2	ZNF335	TNFAIP2	ORC6	PPP2R3A	AP2A1	RNF31	JARID2	HN1	TALDO1	RIF1	ZCCHC14	CACNA1A	RNF24	PHF8	PTPN2	HSP90B1	POLR3E	STXBP2	NEDD4L	FAM76B	MTF2	RAB15	BDH2	RPL9	SULF1	GNPTAB	NFE2L3	FOXP1	ENSA	CISD1	CABLES1	RBPMS	ANKRD1	KAT6A	FTL	NEMF	UBQLN4	SSBP3	EXPH5	FOXJ2	STAT3	SKA2	KANK1	HMOX1	MSL3	GJA1	ATF3	TCF20	ZIC1	KPNA3	PSMB1	FAM124A	RASL11B	XAB2	LSM3	B4GALT6	ZC4H2	LINC00337	MEX3C	ARMC6	ARL4D	HSPA13	COL12A1	SCNM1	GRK6	FARSA	C1orf21	PPM1B	SGTA	FZD1	PRDM14	CDYL	H3F3B	BCKDHA	MUS81	FAM98A	IWS1	RPL36A	SFPQ	C3orf75	EEF2	GSK3A	VASH2	HLTF	FEM1A	STC1	CNOT8	BCLAF1	SASH1	NOL6	AQP2	PNMA1	CLIC4	ARHGAP1	C1orf174	TIMM9	PPP1R15A	HIST1H4C	TBP	ANP32B	ZFYVE19	BMP2	LASP1	FGFR2	GADD45G	THOP1	ICMT	ODF2L	ZIK1	JUP	WDR81	VPS52	GRID2	SET	VASP	KIAA0368	NANOG	SNRPA	FAM96A	ADAR	6-Sep	UBP1	C14orf159	CLP1	SERPINA1	MAP3K11	PRKCDBP	KDM3A	BUB1B	PCNXL3	PDCL	RAB3GAP2	ARID1B	COPB1	PARG	FOXO1	TTF2	SPIRE1	RIC8B	ID1	ACOT8	INO80D	GXYLT1	OIP5	IFI16	GGA1	AMOTL1	MRPL15	ZIC3	TOP2A	DHDDS	RPS3A	FICD	WDFY2	SPAG9	FAM158A	UBR1	INHBA	RFX1	NME7	AKIRIN2	C5orf4	LPHN1	DDX39A	SCAF1	MGEA5	CEP95	MRPL47	ABLIM1	SLC7A5	PHF23	MOSPD3	ST3GAL2	LARP7	ANKHD1	FANCC	TRIT1	LRP2	POU2F1	LSG1	EIF3F	MDC1	NDUFA2	CDC14B	HNRNPC	REST	POLR3G	HIST2H2AA3	SH3GL3	OGT	NUDT4	SGK3	ALPL	RDH11	FIP1L1	FGF2	ZNF331	RAB4B	PIP5K1C	EXOSC9	SMG7	URM1	FZD2	CTH	E2F3	CRIM1	COMMD3	ZIC2	MAP3K12	CYB5R2	LSMD1	NCBP1	PRKRIP1	RASA1	SLC7A5P1	PPAP2A	ZNF770	TGIF2	IGF2BP3	ZCCHC3	C19orf43	NUFIP2	MAPRE2	DSCC1	RBM39	USP7	AKIRIN1	FAM115A	FOXN3	DUSP6	SLC7A5P2	HHEX	LRRN1	PRPF38A	RIPK1	ABHD11	PHF17	TLE1	ZNF428	FANCF	RTN2	GRHL2	TARBP2	CEP89	FAM63B	MLH1	OLFML3	LRFN3	PPP1R2	SPCS2	FBXO11	UBE2C	PIN4	NUSAP1	PGM2L1	MOBP	HMBOX1	RNF219	LYPD1	GDAP1	SF3B5	CALR	NAA30	RAB17	ARID5B	CAPZA2	DUSP12	UGT8	TMEM109	TMSB10	ZNF281	TIMM8B	TPM3	BMP7	ABCB7	APH1A	CARKD	HNRNPA2B1	RPS18	HUWE1	LARGE	BCL9	SP2	MORF4L2	C12orf60	NDUFA11	FZD3	DCAKD	PPM1N	GBF1	OSGEP	PPP1R10	CDK12	SNRPN	ATAD2	BTF3L4	PGAP3	VRTN	ZFP36L1	TDGF1	MTSS1	CDH2	EXOSC5	PRSS8	CALM2	NIT1	SDCCAG8	CA4	PRNP	VPS35	GTPBP3	TRA2A	NUP160	TAF15	MRPS23	HIST3H2A	FBXL19	TIAL1	USP49	EPHA1	RPS26	H2AFJ	ERBB2	HMG20A	IER5L	C20orf96	RRS1	SFRP2	SEMA6A	GGPS1	MCTS1	FGFR1	SUGP2	CBY1	NBR1	SAP30	EPM2AIP1	PIH1D1	DDA1	KIF20B	LHPP	ZNF217	ILF2	UBR5	PRR11	FXYD5	WHSC1L1	MRPS27	RPL15	RDH10	NMU	CFL1	MAGED2	TBC1D17	CDK1	GSK3B	SFRP1	FUS	PRPSAP1	HBP1	SLC44A1	FEZ1	HAS2	SELRC1	HESX1	BTG1	SNX1	FZD10	ZEB2	C5orf62	FBXW11	TMEM123	NOTCH1	ELAVL2	FAM134C	CPT1A	KIAA0319L	C12orf35	SLC3A2	JUB	PRPF19	TEAD2	DDX5	NCDN	NAALAD2	MORF4L1	KCNN2	GNA13	HEPH	SRSF4	TXNDC12	RAD54B	SCG3	DTNA	POU5F1	PLEKHA3	MRPS11	MTM1	ABCF2	NDUFB8	PRCC	C1orf54	CACNA2D1	C20orf194	TIMP4	TMEM108	TSTD2	AZI1	PIPOX	APEX1	COMMD7	HDAC9	ARRDC3	C6orf130	ATP5F1	SOX2	RPL30	TBL1XR1	APP	C1orf55	TMEM63A	ATPBD4	FRAT2	SKIL	ADD3	KCNMB4	TNRC6A	KLF5	SALL1	C8orf42	ACIN1	ACO2	PIK3R3	TRIM16	DARS2	KIF15	DIAPH3	WBP11	KLHL5	PRKAR1A	ATF4	WDR36	ZNF140	UBC	ZNF516	PUM1	FAM168A	KIAA0391	MYNN	HIST2H2BE	DNAJC16	MED25	POLE3	USP25	HNRNPUL1	PWP1	MAN2C1	OSBPL1A	CTGF	ZCRB1	CER1	PNISR	GSPT2	C9orf5	HSP90AB1	VWA5A	HECTD2	HELLS	NSUN3	SNAPC3	KDR	PPP2R3C	TRIM22	CASP9	KIAA1143	ZNF286A	SNAPC1	DPYSL2	PHAX	METTL21D	FZD7	SGMS1	CCDC94	NKTR	UBE2D3	ARFGEF1	C22orf13	EGLN3	C16orf80	FAM60A	MPND	CEP41	B3GALT4	TIMM23B	CXCL5	UBE2W	TUBB	SCNN1A	EGR3	HSD17B12	CBX3	DCAF11	SAV1	LINGO1	SENP2	AK3	UFD1L	ARID4B	SCAF4	HEXIM2	CAPRIN1	ALCAM	PTN	TIA1	UBE2T	ENPP2	THBS2	KIAA0247	TNC	GNG10	TRIML2	SLC7A11	PSMC2	BCAT1	PLEKHG3	ARF4	TJP3	TAL1	SC5DL	SAT1	ETHE1	TCF7L1	KIAA1279	HNRNPK	PCSK5	NIP7	C14orf119	DPYSL3	ACTR1A	OXA1L	ANP32A	TP73-AS1	RPLP1	SRSF7	STAP2	INO80C	SMARCAD1	ZSCAN2	DHX38	XRRA1	TXNRD1	CLN3	PLIN2	DIDO1	MYO9A	PDPN	KIF11	BAMBI	ARF3	MAT2B	LAMA4	PITX2	POLDIP3	CA2	RNF14	CSNK1E	TUBG1	PSEN2	HDGFRP2	ZNF664	PPP2R1B	PSMG2	SORT1	HDAC2	DPP3	NOC3L	AUH	KIF26A	CETN3	CDC42BPA	NUCKS1	C15orf29	PPP2R1A	ANO8	OAZ2	PCBP1	RBM22	CACHD1	C11orf73	TBC1D10B	TRPC4AP	ARHGAP11A	GPC6	TCF7L2	CDC7	TSC22D1	USO1	LSM4	DDX17	CDK16	MED12	TMEM55B	DPAGT1	PAK1	RASGRF2	DKK1	USP44	WDR77	TRIM24	ORC1	CDC45	UIMC1	FBXO16	TMEM170A	KNTC1	KIF2C	MRPL43	CDK17	EOMES	MLLT10	RPL7	BUB3	RAD23A	LAMTOR2	LOXL2	GNAI1	AKT1S1	SLC38A2	TLE3	NEBL	ASNA1	ACOX1	IGFBP2	ABTB2	AVEN	ZNF701	SPRED1	HNRNPL	HNRNPA1	ING4	RAB25	CYR61	PCF11	C11orf67	RBBP9	PER2	DHRS3	AP3B1	RBM23	RSRC2	MAST1	C19orf54	VAT1	CREB3L4	PRDX1	EXOC5	COPS7A	MSC	ARIH1	PIF1	RCOR3	CDK6	MUDENG	RAB5A	SNRPD3	AASDH	UFM1	ATP6V1G1	ERRFI1	SFXN1	ADRBK2	CDH3	NBAS	PTPN3
BENPORATH_SUZ12_TARGETS	ABCC8	LOC400464	RGS9BP	RARRES1	HOXC9	C8orf47	GIMAP5	ARL5C	CASZ1	PLCB1	PAPPA	TNFRSF1B	CIDEA	RIMBP3C	ZNF287	IL1RAPL1	GRIN3A	NGF	PHOX2B	MT1JP	ZEB2	BHLHE22	SLITRK5	RASGRF1	TLL2	THSD1	PXMP2	PHOX2A	FLJ45832	RAX	HSPA6	RSPO1	IKZF3	HTRA1	OTX2	NKX6-2	WNT2	TRIM67	SLC6A5	NPR3	HOPX	CRMP1	TCEAL2	HOXC12	TMEM27	NRG1	CDK5R2	NGB	LYSMD2	CRHR1	TAL1	LHX2	PROK2	SLC30A4	CDKN2C	SLITRK2	FUT4	SHISA6	GDF6	PHYHIPL	PCDH17	NEFM	SLC30A10	XYLT1	NT5C1A	TFAP2C	ALX3	WNT3A	KCNIP4	LHX6	GRIA2	DNAJC22	PKP1	HAP1	PAX1	HMX3	PAX2	SFRP5	NPAS4	THBD	FBP1	DPF3	POMC	ST8SIA2	CHRD	OVOL1	TBC1D1	CRTAC1	ASCL2	LINC00268	KAZALD1	USH1G	EPAS1	TLL1	DCLK2	C21orf63	SLC6A20	NDNF	ICAM5	EPHA4	KCNK4	NKX3-2	CYP26B1	WRAP73	RGS10	FAM123A	RNF121	MT1B	FAM150A	FOXB1	ERBB4	ADAMTSL3	SLCO5A1	RASL10A	RHOB	PCDH11Y	MAF	NPNT	C4orf34	TACR1	SFRP1	CDH6	SCARF2	SLC1A4	WNT7A	TTYH1	SFT2D2	CXCL1	CD99	TRADD	FLJ45983	NRCAM	PRLHR	DIO3	KCNA1	C11orf87	WNT10A	INSM1	KCNC2	KCNJ5	CD34	SCNN1G	EBF3	HHEX	RDH10	SLFN11	EMX1	CRIP1	MAPK8IP2	TUBA4A	CLEC4G	CYFIP1	CHRNA3	EPHB3	HAND2	EN2	FOXD4L1	PDZD2	GAS7	RXRG	FOXF1	PTH2	ITPKA	CBLN1	PAQR5	FOXJ1	TMEM26	NTRK2	DLX4	TLX1	COL24A1	HBA1	AKR7A2	ITGA11	NOXO1	DUOXA1	PTGER2	COCH	TMEM30B	UCP1	MECOM	FAM70A	SOX7	PABPC1L2A	LOX	HLF	STXBP6	RIMBP3B	SIX5	LRRC71	GABRA2	LHX5	CH25H	PLS3	ADCYAP1	ARHGAP6	EMX2	KL	ANKRD27	DUOX2	NEUROG2	LEF1	FEV	SYT10	INSM2	SERTM1	FGF20	IRX4	C21orf81	PTGFR	C4orf49	C4orf22	RIPK4	VASH1	NELL1	PCSK1N	GATA5	NRG2	POU3F1	PMP22	SPON2	PTGER3	AMN	E2F4	HRK	HOXC6	ADCY8	SHISA2	WNT3	NDP	EFNB1	AMMECR1	HPCAL4	LPPR4	MAB21L1	GHSR	ESYT3	KCNAB1	GSC	LGI3	NPAS2	FGF5	PCDH8	PIP5K1B	GLT25D2	LETM2	FOXG1	SLC8A3	FZD10	VWA3B	FLJ11235	AFF2	ALX4	TMEM54	SETD7	IRS4	CACNA1A	GSX1	SLIT2	SLC24A4	MSX1	MT1A	SPOCK3	LBH	GNAS	CACNB4	ANKRD20A5P	IMPDH1	TNFRSF9	NEFH	EGR4	BARX1	C1orf122	LCORL	ADCY4	EOMES	FAM81A	CYP26A1	ZMYND11	CD8A	TCEAL3	EGR2	WNT11	GRIN2B	ISL2	CFTR	VSIG2	TBX1	COL25A1	TMEM59L	SEMA4F	IGF2	NKX2-8	EPHB1	DMRT1	BMP8A	GPC5	GGN	GABRA4	CHRDL2	DBX2	EGFL6	MFSD4	MYOD1	BAI2	ANKRD18A	FGF13	PLEC	FOXD4L3	HOXD12	GFI1	SLC18A3	CEBPD	GRID1	HS3ST2	SLC9A3	CSMD3	LPL	OTOP3	ADARB2	PTCHD1	MAB21L2	SPATA18	ALOX5	PCSK9	SLC30A3	FOXO4	TBX21	SIDT1	GPR27	DPP6	STMN2	PIGZ	PRKG1	IER5L	ADRBK2	IRX3	DLX2	KCNA5	GSC2	RYR3	RASGRF2	KCNJ2	SLC35F3	OLIG1	TBX22	C13orf15	CAMK2N1	SPAG6	GPR124	NPY5R	RCSD1	KCNK12	C3orf15	SPTB	VAX2	REPS2	C1orf115	ILDR2	MLLT3	OPRK1	TBR1	TRIM9	SLC1A2	GPC3	KCNK2	PDE4DIP	PIGV	IRX1	GADD45G	RPRML	PRDM12	CHODL	PAX7	LRRC8C	DPPA3P1	PTPRT	PDE8B	SOX10	FGF9	LRRTM1	RBP4	MTM1	FLI1	C5orf38	PYCARD	DLX1	SPON1	MCOLN3	MGC39545	HBA2	SYT12	CSMD1	IGFBP5	ZMYND15	APCDD1L	OPRD1	ZIC1	MAFB	IHH	GPR88	SLC6A11	SHOX2	SIAH3	CCDC140	CDK16	ELAVL3	FRMD3	RIPK3	SLC30A2	GATA2	MID1	COL4A5	OTOP2	CLEC14A	FBXL8	DPY19L2	SOX21	SLITRK4	TLX2	HOXB3	LOC153684	SORCS1	KCNH3	MT1X	FBXO39	NPHS2	SPOCK2	QRFPR	ADM	DACH1	SLC40A1	ADRB3	NEUROD1	SCN4B	AMOT	ZCCHC16	NTN1	MAPK11	KCNC4	TMEFF2	DSCAML1	OAF	NEFL	KCNJ3	PPM1E	CADM3	RIMKLA	LOC283392	BHLHE23	TACSTD2	TRPC5	C17orf102	TSPAN6	CDH7	CELF3	HOXD13	HPCAL1	KCNQ3	CCBE1	NEUROG1	LRRC3B	SDC2	RAB40B	CDH23	CBX8	EGR3	ANKRD20A8P	PAX6	TFAP2E	MESP1	MAPT	KCND3	ASTN1	KAL1	ADAP2	KLHDC1	RORB	VSX2	PIR	SLIT1	TRHDE	HOXD1	NR2F2	PKNOX2	SIX1	OCA2	SHC4	SOX1	KCNJ6	SSTR2	ADAM12	HMX2	MT1DP	HTR2C	CRYBA2	LAMA3	BMX	HPSE2	ATOH1	ZNF711	HOXC11	ETFA	FBLN7	SHOX	EYA2	GFRA2	KIAA1324	ZNF703	SLC6A1	DKK1	GPC4	DGCR6	CRHBP	FOXL2	ST3GAL6	VSX1	LHX8	SLC12A5	DUSP6	PTGER4	MAL	RBBP7	CLIC6	NOL4	PCDH11X	EPB41L4A	CDX2	GPR158	PAX9	FOXD4L4	VAX1	NOS1	ADRA2A	HOXC4	GDNF	NEUROD2	ASTN2	COL9A2	NCAM1	RASGRP1	INSRR	DCC	VDR	CBR3	MSC	GRM7	GPR101	PTF1A	GATM	WNT1	WT1	SRPX2	IL15RA	KCNMA1	BNC1	HOXD11	GPR50	PAX3	GFRA1	DPY19L2P2	LRP2	FZD2	WNT16	MKX	LAYN	NIN	ARHGEF7	CYP26C1	GHR	GNG12	ESAM	MEGF11	SCP2	SYTL4	EFNA3	NAGS	AGPAT9	COMMD3	POU4F1	SSTR1	CNNM1	KCNK13	FAM5C	CACNA1E	ANKRD11	ZFYVE28	KIRREL3	PITX1	UCN	RAB33A	ITPKB	PENK	GUCY1A3	DRD5	ELMOD1	CDH11	GJB2	HOXC5	MYO5B	SLC27A2	FAM43B	GATA4	RGS20	MAPK4	FAM84A	CDH13	FLJ46347	DMRT2	HOXB13	KCNV1	SLC6A2	LGALS3	DKK2	RSPO2	PDX1	SYT6	BMP3	POU3F4	C1orf213	VIPR2	NOTCH2	HOXC13	GPR83	ANKRD18B	RPS6KA6	HCN4	CNTFR	ADRB1	CNRIP1	KIAA1199	LHX4	NOTCH2NL	HOXB2	OSR1	HSF4	SMAD6	DUSP4	CHST8	RIMBP3	NKX6-1	NKX3-1	POLE	PAX5	FOXE1	BCL2	NRK	ARHGAP20	SLC9A2	PGM5	ISM2	HOXB1	NAV2	KLHL35	FOXL1	SLC26A4	ICAM4	CDC20B	ZBTB16	FOXA1	NTRK1	ANKRD20A1	ADAMTS18	SRD5A2	WNT6	RAPGEF4	LRFN5	ARL9	SEMA6D	IL1RAPL2	EPHA10	TRPC6	GUCY1A2	HTR7	ST3GAL1	CD70	WLS	HS6ST1P1	NBL1	BTG2	IGSF21	ABTB2	PTGDR	RAB6C	TBX3	RTN4RL2	TOX2	ZNF503	TP73	FOXD3	PARD3	NPY1R	TNFRSF11A	FOXA2	NDUFA4L2	GBX2	SDR16C5	WNT10B	SIX3	NKX2-2	DGKI	GRIK3	DNM1P46	BHLHE41	O3FAR1	PRAC	MAP6	MLNR	TBX5	LTBP2	IL17RA	HES7	ST8SIA4	OTX1	CITED1	EPS8	SCD5	AQP5	CYP24A1	FLT3	RAI2	TRH	NRP1	GATA6	SOX3	ST8SIA1	KCTD3	YRDC	MIR137HG	CLSTN2	FRMPD1	TSLP	ISL1	F2R	ANKRD20A2	ACADL	SORCS3	HES2	CRABP1	EN1	TUBA4B	NHS	BARHL1	PLXNA2	C20orf103	ABHD6	FAM65A	ESX1	APBB1IP	METRNL	KIAA2022	DLL4	EIF4E3	NTNG2	HOXB6	ADAMTS5	DNER	KLF14	GATA3	PGR	NKX2-1	MGLL	ZCCHC12	KCNA3	HOXC8	TMEM164	OLIG2	KCNH1	TPPP3	ZADH2	FOXD2	GALR2	SCTR	CTPS2	DGKG	NBPF3	EFNA1	FLJ32063	SLC32A1	SIX6	SV2B	FAM5B	NTRK3	ZAR1	CAV2	DLC1	BHMT	CYP1B1	C2orf55	IRX5	FBN2	HHAT	WT1-AS	NPAS1	DHH	DUOXA2	FAM129A	GALNTL4	GDF7	NDRG1	SECTM1	TRPA1	RAB31	HOXD4	POU4F3	NR0B1	OXCT2	TBL1X	ZIC4	CA3	UNC5C	CTNND2	SLCO4A1	ABCC6	COL4A6	EDN3	CCNA1	ITGA4	GREB1L	OTOP1	LYPD1	HTR1A	OSR2	NGFR	GPM6B	HTR6	ERG	SQRDL	JUB	PRKCE	FIGLA	IGF2-AS	CACNA1B	ACSS1	CD38	NID2	ALOXE3	POU4F2	HOXB8	RBP7	PDGFRA	LRCH2	DPYSL5	CA10	PARM1	HOXD9	LPPR1	EPHA5	LMX1B	RASSF5	CDX4	TMSB15B	NFIC	TBX2	CALCA	ABCG4	TSC22D3	FGF3	FAM89A	GABBR2	SNX7	NFIX	LONRF3	ACCN1	SLITRK1	SGPP2	SOX14	OLFML2B	CUZD1	ATOH8	ESPN	GPR137B	SUSD4	B4GALNT2	ONECUT1	C5orf39	GRIK1	CORO6	BARX2	IL7	FOXE3	FRMPD4	CYP4X1	ADRA1A	COL2A1	CACNA1D	EML5	PYY	CXCL14	CXCL16	SOX17	GNA14	BARHL2	EGFLAM	SLCO2A1	PQLC2	CRLF1	MYF6	HOXB7	HS6ST3	MT1H	CD44	SLC46A2	PRKCH	FEZF2	PITX2	CGB8	FEZ1	CSF1	ANKRD19P	DSC3	INA	PAX8	RASEF	ACAN	FBXO3	HTRA4	NKD1	RFTN1	CGB7	GRIN2D	ATF3	NEUROG3	CYP27B1	GAD2	LPHN3	B4GALNT1	CACNA1G	RAB9B	HS3ST4	ALDH1L1	PPP1R13B	ZNF365	SLC6A3	MAP7D2	HS3ST3B1	PODN	ZFHX3	SLC10A4	CWH43	LBX1	ECEL1	STK32B	TUBA8	C1orf194	GIPC2	PRICKLE1	TMEM132E	MGAT5B	HLX	MT1P3	JUN	FBN1	DCHS2	LTK	CYP2J2	COL27A1	RIN3	ALX1	HHIP	ZNF436	SIX2	PTHLH	FAM46C	NBPF11	PTPRU	GJD2	NR4A3	DLX3	NFIA	PRMT8	ASCL4	GDA	NKX2-3	DMRT3	DUOX1	SIM2	GPR12	SHH	TMOD2	HSPA4L	TMEM88	FAM19A4	CBLN4	FLJ39739	NOG	SOX9	TMEM163	TCEA3	FLRT2	HEY1	HNF1B	TCEAL1	USP3	GSX2	FAM24B	UPB1	ELF4	ADAMTS15	KY	SLITRK3	PHLDB1	ONECUT2	PITX3	ALOX15	BMI1	FAM159A	GUCY2D	TRIM36	UNC5B	LGR5	DACH2	GSTM3	RNF128	HOXD8	C2CD4A	HOXD3	KLF4	DDAH1	CLCN5	COMP	FAM163A	COLEC12	ROBO3	SLC5A5	MNX1	DOK6	ANKRD20A3	TCEAL6	TET2	OTP	NPTX1	ASCL1	CMTM2	LIPG	BATF3	MT1M	C17orf82
BERENJENO_ROCK_SIGNALING_NOT_VIA_RHOA_DN	PPP1CB	SPARC	KLF5	COL4A1	KLF6	IER2	FERMT2	NRP1	C6orf115	EXT1	ATXN2	PRSS23	SF3B1	IGF1R	VCAM1	DOCK5	STRN3	AMOTL2	UGCG	QKI	TPM1	SH3GLB1	F3	LUC7L3	PDLIM7	EGR1	MYH9	ACTC1	KAT2B	WSB2	FASN	PHF17	NR2F2	ACTA2	COL4A2	VCL	ROCK1	SC5DL	WSB1	HSPA5	SSB	WWC2	CSF1	XBP1	PAWR	LPP	COL5A2	BOD1L
BERENJENO_ROCK_SIGNALING_NOT_VIA_RHOA_UP	TWIST2	CP	TNXB	RBP1	RND2	ANXA8L2	SEC61A1	KLK8	GPR137B	PTGES	ACAA2	CDSN	PTGFR	PRR13	ATF3	TRIB3	NDRG1	TSPO	EPHX1	ITGB7	PRRX1	NQO1	PTGR1	CA6	GTF3C5	CD34	ALDH2	GAST	CCK
BERENJENO_TRANSFORMED_BY_RHOA_DN	TRIO	GALK2	TXNIP	SEL1L	SEMA3F	DTD1	SPTAN1	PCOLCE	LAMA2	NAGK	FGFR1	F2R	MTSS1L	YPEL3	FIBP	EN1	COL6A2	LTBP4	HSPA2	CPT1A	SSBP2	FKBP7	LMO7	RNASE4	IFT81	ITM2B	JUND	VDR	XDH	CAPN6	C7orf73	DCN	ARFGAP3	GAS1	TWIST1	TTC15	GBA	RAB24	DCTN2	SLC44A2	MYL12B	SYNPO	HCFC1R1	PMP22	MNT	CELF2	GSN	GAS6	PDGFRA	PDGFRB	COL6A1	FKBP10	SNAI2	MAGED2	STX4	DLK1	SIX4	C2orf28	CD47	TBX15	NDUFV3	GLOD4	SERPINE2	ADAM23	CLK1	BRI3	SCP2	TIMP3	PTX3	NDUFA6	PLA2G7	GRINA	EPRS	MGP	LIMA1	SEC22B	NYNRIN	FAM8A1	NFIB	PLD3	TCF4	RAB3D	CYP1B1	KDELR3	NDFIP1	NACC2	PCK2	MMP14	MAOA	THBS2	CTNND1	NRBP2	TRAFD1	CLN6	ISLR	PDK4	BRP44	TPP1	CD276	SPARCL1	LOX	PER1	IL6ST	ERGIC3	APOA1BP	CYB5A	C1orf85	TMEM59	CYP51A1	PIK3R1	MAPRE3	GNS	CALML4	MVD	CD24	SSBP4	NFIX	TOM1	ACADM	AIM1	PNP	GABARAP	FAM21C	MARCKS	ATP6V0A1	LPIN1	SLC25A17	CCDC80	RABAC1	IDH1	ZNF32	MGEA5	GSTM2	CNN3	LGALS9	C1R	MAGED1	BPHL	CYP4V2	LAMTOR2	ANXA6	EID1	ELAVL2	AEBP1	EBF1	ANK3	SLC38A2	PKD2	SERPINB9	COQ9	ARF5	PLCD1	TCF7L1	COL4A5	NAB2	STX5	LRP6	RASA4	ID4	MOSC2	PGCP	RECK	DCAF8	ABLIM1	RARA	CDO1	LAMA4	GAS2	OSBPL1A	SGCB	LSS	EMB	FZD1	IFITM3	ATP6V0D1	RAB11A	PRNP	CCDC53	OSMR	MCEE	PTPN13	KIAA1161	UBE2H	KAZALD1	RPL22	SPTBN1	SMOC2	PSAP	PHYH	CXXC5	PTS	PYGB	TMEM205	NTPCR	RCN1	MAP1LC3B	MYO1D	ASCC1	NPC2	AES	CSRP2	FSCN1	MAN2A1	CSTF2T	CASK	SEC31A	SFRP2	ST13	MAB21L2	HEBP1	MT1A	CD99	RRAS	AP3S1	GSTZ1	ENAH	GAMT	FKBP9	ZHX1	CHMP2A	AMOT	ATP6V1A	CAV1	HSD17B11	SLC12A2	ACTB	NAALAD2	C14orf166	COL1A1	USP22	POSTN	MLL5	APLP2	SARDH	NPR3	NDRG3	PDCD4	SMARCA2	CTSA	MYO10	CXCL12	MGST3	RBMS2	KIFAP3	TCEA3	SND1	PTPRM	PLTP	LAMB2	C10orf58	TTC30B	RAB9A	VKORC1	ST3GAL5	ID3	WLS	ATN1	OGN	RALGDS	DECR1	LAPTM4A	TMEM45A	NUCB2	NNMT	TAPBP	COL6A3	MATN2	GNPDA1	C4orf34	ARSA	TP53INP2	DKK3	FIGF	DAP	LAMP2	THRA	GRB10	HEATR7A	MXD4	ZSCAN21	COL1A2	ID2	H3F3A	IL17RA	ALDH1A1	CASP9	COL5A1	DPP7	ATF5	MEIS3	SIRT2	HES6	SQSTM1	SLC1A5	LPAR1	P2RX4	SEC23A	MAP1LC3A	TM7SF3	MRC2	DNM1	GNAI2	NAGA	CORO1B	USE1	LYRM2	CSRP1	PTOV1	PPAP2B	GHR	C1orf63	EBF3	CLTA	ST3GAL2	TTC3	PRRX2	ZFP90	FN1	GSTA4	SHC1	DDIT3	SNAPIN	TSPYL4	VEGFB	CDK14	DNAJB2	ARHGEF25	CACNA1G	ITPR2	TXNDC16	ITM2C	TMED3	MKRN1	CTDSP2	KLF9	FOXF1	LIPA	LXN	ATG12	TLR6	MT2A	S100A13	GPC4	AGTR2	RAB5B	VPS28	SSPN	RIN2	STAT3	EIF2AK3	GSTM3	MEG3	IFI27	PTEN	SESN1	COPZ2	SDHC	PLAT	ANXA4	TNFRSF11B	OXCT1	CX3CL1	PPP3CA	GGA2	BHLHE40	VPS41	AOC3	AKAP12	DHCR7	GAA	FGFR2	LRBA	MIEN1	HSPB11	PIAS3	SMAD6	SIX1	CACNA1A	ECH1	MKL1	DHRS7	MNAT1	CNPY2	MEIS1	GRN	XPA	POU6F1	LUM	RRAGC	TBL1XR1	COL3A1	CCNG2	HMGCS1	TMEM150A
BERENJENO_TRANSFORMED_BY_RHOA_FOREVER_DN	AKAP12	CCDC80	PHLDA1	POSTN	NOP58	HSPH1	MGP	CHD1	ECT2	PLAUR	TNK2	COL3A1	IER3	F2R	CXCL1	MTMR10	HBEGF	BNC1	GSG2	PTGS2	TOM1L1	FLNB	ANXA3	GJA1	LRRFIP1	EREG	NPNT	EPHA2	SDPR	AMOT	ANKRD1
BERENJENO_TRANSFORMED_BY_RHOA_FOREVER_UP	GADD45A	MT1A	AQP1	DHRS7	TIMP3	HSD17B11	CDO1	TMEM176B	TMEM176A	GBE1	PRRX2	NGEF	ALDH1A1	LXN	DDIT3	NR1D2	PDGFRA	PMP22	DCN
BERENJENO_TRANSFORMED_BY_RHOA_REVERSIBLY_DN	TAGLN	PBX3	THY1	SORBS1	IRGM	CBX1	CYR61	FHL1	PTGER4	ALCAM	PHLDB2	MYC	CINP	TMSB4X	ACTG2	FEZ2	ACTN4	THBS1	ADM	LATS2	LY75	ACTA1	ERRFI1	TNC	DUSP6	CTGF	INHBA	SERPINE1	IGF2
BERENJENO_TRANSFORMED_BY_RHOA_REVERSIBLY_UP	DAP	MGST3	SQSTM1	MT2A	PIK3R1	DNM1	GSTA4	TNFRSF1B
BERENJENO_TRANSFORMED_BY_RHOA_UP	ESD	MRPL18	USP1	THY1	LSM4	TACC3	SNORA7A	EZH2	NSUN2	STIP1	RPF2	TUBG1	TOMM40	DNA2	VRK1	GPC1	COX17	THOC4	CSTF2	TYRO3	FAM60A	LATS2	PTGS2	SLC35E4	CKAP2	MAPK6	SRSF1	KCNK2	C6orf108	RFC3	FKBP2	FTSJ3	PCNA	NR4A1	CHD1	EFNB2	MRTO4	ADM	FOXC2	CTPS	MRPS22	NHP2	PRIM1	PTGS1	SMC4	GTSE1	POLD1	PSMB5	HELLS	TK1	TTK	PCID2	MRPS25	CHAF1B	FOSL1	CCT6A	PBX3	FAM171A1	NUDCD2	ORC6	PPA1	GSTO1	UBE2T	SOD2	ACSL5	ITGA6	TFDP1	NET1	TARDBP	FAM162A	IRGM	SLC30A4	PIGA	VEGFA	RPRD1B	NPPB	MRPL12	TOMM70A	EPHA2	TRAF3	KIAA0101	SLC11A2	PVRL2	PLK4	CINP	CDK8	TRIP13	TES	PKP4	KIAA1524	CBX5	PGAM1	C11orf48	DNAJC21	RANBP1	CIRH1A	POLE2	E2F8	UBA2	LIN9	CHEK1	NEDD4L	LIN7C	LAMC2	AURKA	CYCS	PSMD13	SPECC1	TPI1	INCENP	PMF1	DUSP1	HMGB2	TOPBP1	SMOC1	HMGB3	RRN3	CDCA7	KIF23	COQ7	DIAPH3	RUVBL2	RNASEH2C	SHMT1	CDKN1A	ODC1	NMT1	CCT3	UTP18	GAR1	TALDO1	CBX1	MAD2L1	KIF2C	C6orf136	CDCA8	RPP30	ASF1B	TBL3	IL1RL1	STMN1	PHLDA1	ECT2	TMEM176B	TMEM176A	HMGA2	CD93	IGF2	CD44	ADORA2B	FLNB	GDNF	NOP58	BUB3	GRK6	BNC1	RBM38	ASPM	LY75	SF3B5	CDR2	BOLA2	GPD2	GART	PLSCR1	PA2G4	HBEGF	KIF20A	NUP93	ANLN	MYC	USP14	H2AFY	CCND1	NUP50	CDCA4	CDK1	E2F1	SAE1	CFL2	DDX21	NGEF	EBNA1BP2	MYCN	SNRPD2	LDHA	DHFR	TMSB4X	MRPS10	CISD1	HPRT1	PSMD11	CDC45	KIF11	PSAT1	GK	HSPH1	MDM2	EIF3J	MCM7	RAD51AP1	PLAUR	FIGNL1	VARS	ACTA1	BOP1	EXO1	CYHR1	TIMELESS	RCL1	RANGAP1	BRCA1	ELL2	CKS2	RUNX1	DCK	C11orf46	DUSP9	TNK2	RRP12	PPID	DHRS7B	SAP30	PFKL	ORC1	C11orf51	RGS16	TAGLN2	CENPV	SMC2	TAF1D	SF3A3	MSH2	CCDC99	PHTF2	NPNT	MTHFD2	DFNA5	IPO5	HIGD1A	DIAPH1	WDHD1	PDLIM1	NXT1	DTYMK	NDUFAF4	FHL1	SNRNP40	ABCF2	DNAJC2	TAMM41	ZFAND2A	C3orf58	THBS1	PHLDB2	MIS18BP1	TRIM59	TOM1L1	FAM101B	PKIA	CCNA2	TNNT2	IFIT2	SNRPD3	SEPHS2	GADD45A	PLK2	FAM64A	HSPA14	NSMCE4A	RSL1D1	TIMM8A	RAD51	SEMA4B	CLCN3	PNPT1	EMG1	FOXM1	H2AFZ	GMNN	SRM	ACTN4	PSMA1	LBR	MAK16	LRRC8C	PLEKHA1	MCM10	NOP2	BAX	ANKRD1	TNFAIP3	RNASEH2A	PQLC3	AHCY	USP10	MSN	ALCAM	MRPL16	HAUS6	DNAJC9	PTTG1	HARS	ACOT7	PFDN6	DNMT1	TTC27	MCM5	AURKB	CXCL1	GREM2	ABCE1	CCL7	AIMP2	JUN	ACTL6A	CSNK2A2	GRWD1	EIF3B	CCNB1	TP53	IER3	COL8A1	RNPS1	SSRP1	ARL4C	ACTG2	SLK	LRRFIP1	CDC20	DUSP6	ADAM12	MCM3	BANF1	CDC7	AQP1	TXN	SLC35D1	THBD	POLR2E	MRPL34	CXCL6	FRAT2	FKBP4	HSP90AA1	MCM4	NUP54	TUBB6	PRC1	FEZ2	PVR	MTMR10	DPYSL3	XPO1	NUSAP1	ACOT9	CACYBP	MYBL2	MCM2	PTCD3	UHRF1	EZR	UCHL5	RABGGTB	NR1D2	SNRPA1	IPO7	FTSJD1	PTPRE	KPNA2	FBL	IVNS1ABP	DEK	SDPR	RACGAP1	TMPO	FAM136A	RRS1	GJA1	NID1	PSMA7	TFRC	NCBP1	OTUD4	TAGLN	RBMXL1	ACTN1	ANXA3	PNO1	POLA2	CCNF	BCAT1	PHC2	NCAPH	RBM14	UCK2	CCT7	TXNRD1	LSM3	CORO1C	TIMM23	HSPD1	GRPEL2	EI24	CDCA5	GPN1	C4orf27	CCNG1	SLCO3A1	CDC6	SORBS1	TGIF1	MKI67	EIF2B2	NEK2	TOP2A	CASP8AP2	HSPA4L	CDCA7L	NME1	ZFPM2	CDT1	CD151	SLC2A1	NUP107	PHF5A	RRM1	PRIM2	NFKBIZ	KIAA0020	ESF1	ERRFI1	ETF1	CAPG	PLA2G4A	HAT1	DLGAP5	CYR61	IQGAP3	BPGM	RPA1	EIF2S1	LIG1	TCF19	SPP1	RBL1	TMEM97	GBE1	WDR43	INHBA	PPRC1	NAA15	KLF4	CASP3	GCLM	SLC4A4	RFC5	KPNB1	DDX18	RARS	NFKBIA	C4orf3	PTGER4	ATP1B3	KIF4A	LRRC59	HIVEP2	PPP1R14B	CHRNB1	EIF6	HMGN5	HSPA4	CTGF	NGF	NUP85	SQRDL	GSG2	GAPDH	CSDA	POLR3K	TCERG1	SNRPD1	HTRA1	C18orf10	FAM134B	EREG	PSMB3	RFC4	PSMC2	HAS2	CDC34	BYSL	NASP	DTL	IFRD2	EED	POLR1E	BIRC5	TIMP1	GSR	NDE1	NUBP1	POLA1	TNC	C9orf40	SERPINE1	CCL2	PROCR	SS18	TIPIN	PTGES3	ASNA1	KIF22	BDNF	NAA38	CXCR7	TDP2	HK2	RCC1	FEN1	CYTIP	IFRD1	CSE1L	FAM110A	PGK1	PON2	BUB1	SUZ12	SLBP	IGFBP6	MSLN	DCTPP1	CKS1B	CDC25C	CENPA	LSM2
BERGER_MBD2_TARGETS	RNASE1	PRSS2	CEL	TFF2	REG1B	CELA2A	AMY2A
BERNARD_PPAPDC1B_TARGETS_DN	FAR2	TMCC1	CRIM1	LOC96610	LOC284926	GSTM4	PPAPDC1B	HIP1	ITGAL	STC2	NAV1	THBS1	FGFR2	SERPINA1	GPR153	RARA	MXI1	TBC1D2	RCAN1	ACOT6	MACC1	IGFBP5	IL6ST	DPY19L3	PRLR	SPRED2	SUSD4	STC1	KCNK5	PRR7	LOC729680	ZNF703	SCAMP1	CISH	ADD3	SH3BP2	ZMIZ1	MAPKAPK3	SH3BGRL2	RAP1GAP	KIF5C	HDAC4	AP3M2	TFF3	GLDC	LOC100288985	IFT122	SYT13	SEL1L3	C10orf47	RHOF	PLCE1	NSF	GATAD2A	PTPRG	CALM1	HSD17B1	MT1X
BERNARD_PPAPDC1B_TARGETS_UP	ZMAT3	ANP32A	COX7C	FRMD4A	CNOT2	ZBTB38	KYNU	PENK	U2SURP	PIP4K2A	ENSA	DUSP22	RSL24D1	LZIC	COQ2	ARPC3	MYO7A	TULP3	SNX13	SCFD1	GPS1	C9orf86	FAM190B	AGPAT3	VPS53	SYNJ2BP	SMURF1	DENND1B	KLHL9	COX7B	ANKRD44	PLDN	GPATCH2	KLHL2	HIST1H1C	SMPD1	KBTBD10	WBP4	CCDC90B	NPEPPS
BERTUCCI_INVASIVE_CARCINOMA_DUCTAL_VS_LOBULAR_DN	MMP3	TGFBR2	F2R	MFAP4	TUBB6	SPARCL1	ADCY2	POU2F2	OMD	7-Mar	MRGPRF	ALDH1L1	ELN	RPL31	PIK3CD	SFRP1	VWF	CD34	TF	CCDC82	NGFR	PECAM1	LINC00341	TXNIP	NECAB1	RBP4	PDK4	IGF1	ALDH1A1	CAV1	CIDEC	DPT	FOXN3	FABP4	SEPP1	ERG	ABCA6	TNXB	ADAM11	TNFRSF1B	RPL34	RCSD1	EMCN	ADIPOQ	TEK	GDPD2
BERTUCCI_INVASIVE_CARCINOMA_DUCTAL_VS_LOBULAR_UP	MIEN1	HELZ	MYBPC2	C1orf86	STUB1	DOCK3	VPS37C	DHCR7	GRB7	TFAP2A	NRGN	TMEM136	LOC642533	SCARB1	CDH1	JAK2	ERBB2	FKBP4	RPIA	MMP24	UST	ANKRD32	YWHAB	UBE2L3	HSPA8
BERTUCCI_MEDULLARY_VS_DUCTAL_BREAST_CANCER_DN	ZBTB43	IPW	ATL1	RABGAP1	PTRF	ZCCHC24	FLNA	KLHDC10	MYH9	DACT3	SPOCK1	FHL1	MMGT1	TMEM111	ACTN1	SORT1	GSTA1	EFNA3	TTC3	TAGLN	RUNX1	SPRED2	PRICKLE1	EDNRA	AQP1	TPM2	OBSL1	TGFB1I1	TMEM192	MDFI	NDUFV1	HIST1H4H	APBA1	NAV3	TIMP3	ANO1	CALD1	KATNAL1	AOC3	MYH10	FERMT2	DDR2	PALM2	SH3PXD2A	MAGI3	ACTG2	NCOA1	RGS5	C11orf80	PICALM	ZFYVE1	KCTD1	GPC1	UACA	KIDINS220	AHNAK	HIST1H2AC	NPR2	RCAN1	TTC28	LGR6	LIN28A	LAMA2	CCDC15	MPRIP	KANK2	COL8A1	SNX21	MIR143HG	KIAA1324L	PDGFD	MXRA8	RTN4	C1orf116	FAP	ACVR1	BOC	PERP	CD81	EXTL2	CACHD1	ENDOD1	CNPY4	FAM101B	BGN	CTNND2	STARD13	ACTA2	THBS4	CNN2	AGPAT2	MBOAT2	NOSTRIN	NPR3	COPS8	EFR3B	VSNL1	VPS37D	SAV1	MTSS1	TMEM134	LOC100506428	CADM1	PTPN14	CAV1	MYL9	LINC00312	PTPN21	LGALSL	SLC4A3	MAPK7	FSTL1	C20orf194	HIST1H2AE	FKBP9	MYLK	SNRPN	FBXW2	ENPP1	C20orf108	EPHA3	PDE5A	CX3CR1	ADAM12	TMEM61	CNIH3	KCNMB1	FBXO32	H19	ACSL3	FLNC	COPZ2	SNAI2	FAM69B	PARVA	LOC647979	SLIT3	DAAM1	C9orf3	RGS4	TUBG2	RIT1	SPEG	PLSCR3	C9orf89	PTPRZ1	PCDH18	CHMP3	LIMS2	SMTN	NME7	ZNF385D	MSRB3	DLC1	CAPN2	SRPX2	DDAH1	CAPN5	MRVI1	ITGB5	ERBB4	HSPG2	ADAMTS12	SEMA5A	MXRA7	TLN2	EDN2	PPP1R1B	CEP41
BERTUCCI_MEDULLARY_VS_DUCTAL_BREAST_CANCER_UP	CSDA	FBXL14	FAM26F	CDCP1	RILPL2	EMG1	BTN3A3	OVOS2	C1S	AIFM2	NFKB2	RASGEF1A	C12orf11	BTN3A1	ERO1LB	ZNF512B	ASPHD2	NUP93	CTSS	MAP2K1	PSMA5	PHF19	PIM2	MAGOHB	TAPBPL	GABPB1	RPS21	ETV7	GZMA	NCF1C	CEP55	CBS	PARVB	LAG3	GBP4	CEBPD	PPIF	APOE	RFX5	GBP5	GYG1	TYMP	MB21D1	PPA1	SOCS3	TRAFD1	EPB41	PCOLCE2	IL27RA	TAP1	CCDC69	CCDC88C	NOP2	ZMIZ2	ICAM1	IFI30	PSMB2	FAM53B	TRABD	POGLUT1	ITGB7	MIR155HG	MICB	SNHG12	PSMB10	IL15RA	PSAP	CLEC7A	C2CD2	RGS1	SKAP1	XPNPEP1	CDCA3	SCML1	CENPA	PHB2	PUS1	ZFP42	PRR13	PTPN6	RAP2B	MYNN	ANXA7	IRF1	CD38	SOD2	HERPUD1	ACSL5	IGKC	ELL	HSH2D	NSMCE4A	GTSE1	IL15	RIMKLB	NFKBIE	SLC2A6	TAGAP	CD274	NFE2L3	E2F5	TNFRSF1B	SRGN	TYSND1	SLC4A1AP	PCSK6	IGLV1-44	ANKRD22	HLA-DOB	HEATR1	SEC23IP	LAP3	PPPDE2	NR1H3	ME2	C12orf4	C9orf46	VCAM1	IGLV3-19	SIAH2	FOXM1	PLCL2	MCMBP	CASP10	KBTBD8	DTX3L	TNFAIP2	DNAJC9	FBL	ADAM8	SLC7A1	RELB	NOP16	TREX1	TRAF3	PARP8	TIAL1	C11orf31	MCM10	CLEC2D	WARS	HCP5	ETV6	CHCHD1	PSMB8	STAT1	IL12RB1	ADRBK2	GLRX	CASS4	ERAP1	GRWD1	LARS	MKI67	IQCG	RNF207	STAMBPL1	NME3	ZCCHC9	AIM2	ARNTL2	MINPP1	RARS	NBN	TCOF1	FAM91A2	ISCU	CYBA	C1orf174	NOC3L	PNKD	ABCA3	FBRSL1	PSMG4	TEAD4	BUB3	IGL@	PQBP1	MRTO4	TNFRSF14	CUL2	ABCC4	DRAM1	TLR2	DAZAP1	C9orf72	HSPA4	GALM	BIRC3	C1RL	M6PR	SGPL1	STYK1	MATL2963	ATP8A1	RCL1	ATXN7	PSMB9	EME2	FOXJ2	DHX34	SPATA5L1	DDX50	PPP1R15B	ECE2	IL32
BHAT_ESR1_TARGETS_NOT_VIA_AKT1_DN	FAM84B	PPARG	EFNA1	SASH1	CD55	ANK3	GTF2IRD1	PSD3	CDH3	RXRA	CLDN9	S1PR3	SLITRK6	BTG2	ZKSCAN1	SLC22A23	NRP1	KIAA0247	CGN	CREB3L2	RGL1	SPTSSB	PBX1	NPAS3	ENPP1	SHROOM3	UBE2H	TLE1	CYB5D2	TRAM2	HBP1	FRMD6	ESR1	SPATA7	ATP8B2	ARID5B	KLF9	SLC16A5	EXT1	PDK4	SMAD3	PTPN21	UGT1A6	SEMA3E	CHRM3	ALAD	OSBPL10	GATA3	IGSF3	TNFRSF19	TGFB2	EDN2	TNS3	PTPRK	CHST15	EFNB2	CPEB4	CDK6	RNF144B	KYNU	TSC22D3	YPEL2	ZFYVE1	MEF2D	RERE	KCTD18	SYTL2	EPHA4	TCF7L2	C6orf165	SNTB2	DBP	BCL2L1	PLEKHF1	DLL1	LAMB1	DDIT4	RNF43	C2orf55	TUFT1	ATXN1	MAP3K5	INSIG2	CDYL2	ARMC7	SLC29A3	CAMK2G	ATP1B1
BHAT_ESR1_TARGETS_NOT_VIA_AKT1_UP	TSKU	ADCY9	SLC7A5	SLC47A1	SLC25A19	ISG20L2	E2F2	FLNB	KHK	AHCTF1	THOC5	C1QTNF6	WFS1	CYP1B1	HCK	SHB	KDM4B	SEC14L2	SNX24	WDR46	FAM102A	TRIM47	UNC5A	SH2B2	KLK10	SLC1A4	CCDC3	FHL2	KCNK6	SCNN1B	MPPED2	MCM10	TMEM104	PDLIM3	RCL1	PIP4K2A	IGFBP4	FGFRL1	UBIAD1	CHST8	CELSR2	NIP7	WWC1	NEIL2	GPATCH4	ARHGEF18	LETM1	MED24	VWF	DHRS2	TFF2	CA12	MREG	GAB2	TBKBP1	SH2D2A	ADAMTSL5	SLC9A3R1	PTGES	TIPARP	OLFML3	GPR68	PHLDA2	SYBU	GREB1	XRCC3	STC2	LONRF2	TMEM51	MLPH	AXIN1	ASB13	AP1B1	PGBD5	DHRS3	SMTNL2	NOLC1	UNC119	OVOL2	CISH	ZNF703	C20orf160	FAIM3	ALPL	PRR5	TMPRSS3	UST	C9orf89	SLC2A1	SNAPC4	KAZN	SUSD3	UHRF1	TGIF2	CHSY1	SPINK4	C16orf74	P2RY2	ACIN1	IER5L	SOX3	PKIB	SOX8	FOXC1	AMZ1	MANEAL	RIMS4	SPATS2L	DEGS2	TPD52L1	MYBBP1A	NCS1	MORC4	MSMB	SLC22A5	HR	SIN3B	ACSS1	SVIL	TH	C9orf95	PADI3	LHX4	CNKSR3	RRP12	ZNF185	CDC6	HPDL	SLC29A1	GPRIN1	GSG1L	LRIG1	CAMTA1	TSEN54	PPRC1	SULT2B1	RPP40	B4GALT1	DOK7	GLT25D1	MYEOV	POP1	PLEKHH1	FAM46C	TUBB2B	PTH1R	ATP6V1C2	REEP1	IFRD1	RARA	CCND1	GFOD1	SRM	CHD9	CYP4F11	SYTL4	SYNDIG1	TGM2	C1orf135	RPUSD1	TRMT61A	CXXC5	BHLHE40	RAB3IL1	PPARGC1B	PGR	GNL2	CDK5R1	MAT2A	SMOX	TJP3	FRK	NUDCD1	KRT15	MYB	PMM2	NT5DC3	GINS3	CYP4F22	LMO1	E2F6	PDZK1	INO80B	CBFA2T3	NOL6	PITX1	HK2	IL20	SLC2A8	PRSS23	MAG	MFSD2A	TIAM1	XBP1	LRG1	LHX6	SIAH2	FKBP4	RET	SEMA3B	BCL11B	DEPTOR	OSGIN1	FARP1	NXNL2	SCNN1A	A4GALT	POLR1B	NCOR2	NXT1	RAPGEFL1
BHAT_ESR1_TARGETS_VIA_AKT1_DN	ZMYND8	MKX	SEMA3E	SLC16A5	GPD2	TLE1	IGSF3	CHST15	UBE2H	GALNT10	C5orf4	PDK4	ARID5B	LETMD1	PLEKHF1	ATP1B1	C16orf7	BCL2L1	FAM84B	GABBR2	ZDHHC7	ESR1	SASH1	PTPN14	ATP8B2	BCAR3	SLC29A3	TGFB2	PSD3	PTPN21	TNC	ST8SIA4	BLNK	INSIG2	LMBRD1	C6orf165	ABCC5	DBP	RNF144B	CGN	ALAD	CREB3L2	TRIM45	GRHL1	NRP1	PSCA	HBP1	SYTL2	RARG	MEF2D	EDN2	AFAP1L2	PPAP2B	RBL2	KLF9	CPEB4	TRIM52	SHROOM3	NPAS3	S1PR3	SNTB2	EFNB2	GTF2IRD1	CDYL2	RAB18	CLDN9	SLC22A23	DLL1	KIAA0513	ZKSCAN1	IL1R1	CDK6	EHF	ZNF277	SPATA7	CDH3	EPS8	PPL	YPEL3	YPEL2	EFNA1	LAMB1
BHAT_ESR1_TARGETS_VIA_AKT1_UP	RIMS4	HLA-DRB1	FKBP4	POP1	ATF3	FAM207A	C17orf70	MED24	CNTD2	CDC42EP1	TMEM120B	FOS	WFS1	UBIAD1	AKNA	RTKN	PTGES	TOE1	CHST8	KRT13	TSKU	ADCY3	SCNN1A	XBP1	PDZK1	NEIL2	SLC7A2	NT5DC3	CYP4F22	GREB1	MCM7	E2F2	GINS2	LTBP3	IFRD1	PGR	PRR5	SRM	RNF144A	FAIM3	LMO1	B4GALT1	GPR77	SNX24	KCNK15	PA2G4	LRFN4	HPDL	SEC14L2	UHRF1	SH2B2	LONRF2	RAPGEFL1	SLC6A6	GPATCH4	KLK10	INO80B	PAM16	TFF2	RPP40	WNT4	SPINK4	KDM4B	TRIM47	FLAD1	STC2	GDF15	CDC34	TBX2	SHB	ADARB1	AP1B1	FAM195A	MPPED2	PDLIM3	CCDC3	ISG20L2	NXT1	RAB11FIP3	AMZ1	FAM100A	EIF3B	CAMTA1	SLC9A3R1	TRMT61A	GAB2	NIP7	MRPS17	TBC1D16	SVIL	CYP1B1	PAK4	DHRS2	OVOL2	QSOX2	MFSD2A	KIAA0664	NADSYN1	SUSD3	CALM1	SBNO2	CDC6	C9orf89	ADCY9	IMP4	TIPARP	UST	EIF2S1	BCL11B	TBKBP1	KRT15	GSG1L	MAT2A	NCOR2	KCNK6	AATF	TGM2	MAPT	ARAP3	ARHGEF18	ASB13	ZNF703	IL20	RRP12	NUDC	CNKSR3	FCHO1	RUVBL1	EFHD2	FGFRL1	ALDH3B1	ATP6V1C2	PITX1	PARP12	CELSR2	A4GALT	CBFA2T3	9-Sep	C17orf53	HOMER3	FARP1	REEP1	STX1A	SCARB1	XRCC3	FAM102A	TIAM1	SEMA3B	RCL1	HR	PPARGC1B	TPD52L1	CYP26A1	C1QTNF6	LRG1	SULT2B1	RET	CTSD	SLC2A1	LRIG1	MYEOV	TPBG	PLEKHH1	VWF	PKIB	NOP14	TH	HSPB8	NOD2	DEGS2	DOK7	SIAH2	FUT4	SYNDIG1	DHRS3	SIN3B	ACIN1	C10orf2	IGFBP4	NOL6	PPRC1	HCK	SMTNL2	SLC29A1	VGF	ZFP36L1	WDR46	HDAC4	LETM1	RARA	FLNB	GNL2	KHK	ATRIP	NUDCD1	MANEAL	ALPL	THOC5	SCNN1B	TUBB2B	SLC22A5	KLC1	TMEM104	POLR1B	GPRIN1	UNC5A	STK24	PTH1R	FAM5B	ZNF185	WWC1	PMM2	TJP3	CA12	ARMC6	MTFP1	GPR37L1	ADAP1	NCS1	CERS1	SYT12	PHF15	PRKAG2	GATAD2A	HPCAL1	SLC7A6	CYP4F11	TGIF2	FAM46C	BRD9	C9orf95	IER5L	MSMB	PTRH2	GADD45G	CCND1	FHL2	PODXL	OLFML3	GLA	MLPH	HK2	OSGIN1	DUSP2	MYBBP1A	TMEM51	SYBU	SLC2A8	RGS16	HSD11B2	PADI3	GADD45B	ADAMTSL5	KAZN	C16orf74	NOLC1	MYB	C20orf160	PPIF	BHLHE40	CXXC5	SLC10A3	PCYT2	IER3	TUBA3C	TOMM40	AXIN1	PIP4K2A	CHD9	C1orf159	UNC119	UBQLN4	SLC25A25	SH2D2A	MAG	SLC7A5	SLC1A4	LHX4	GFOD1	RECQL4	BEGAIN
BHATI_G2M_ARREST_BY_2METHOXYESTRADIOL_DN	ZNF613	PVALB	METTL9	TRIB3	GDF3	GPT2	CAST	PRKAG1	DENND2D	CTH	CBS	SIX6	TMEM79	JRKL	SCUBE2	ZNF490	CLIC6	ATF4	XK	NLGN1	RPL34	SGSH	DET1	NIPAL3	RPS2P32	NOA1	FAM86A	CRTAP	TIMP4	RPL31	C5orf45	RPL26	C5	C1orf54	NUPR1	ARHGAP24	LARP6	ABHD14B	CIRBP	ARHGAP9	MPND	ZNF658	IFRD1	BOLA1	PSAT1	AK7	RPL3	DDIT3	LAPTM5	ZFAND1	PRKCZ	IGBP1	LCK	MTHFD2	THRA	DNASE2	CSNK2A2	RPL12	ZFP62	LENG1	B3GALT6	RPS17	MID1IP1	HELQ	RHAG	RPL10A	KRCC1	TYRP1	NOSTRIN	TPCN2	BAG1	CCNB1IP1	RPS2	EEF2	NEURL2	GCHFR	HERPUD1	AIG1	EPRS	PER2	PRTFDC1	P2RY2	ELAC1	HLA-E	DCN	RBM3	TCF7L1	PGLS	SLCO2B1	MLANA	MT1F	ZNF277	ZBED3	AMPD3	SCRG1	PYCR1	SESN2	SPSB2	GFI1	PDE8B	FGB	TMPRSS4	CCL20	STAR	MYL5	GARS	BFSP1	SARS	SMOC2	ZNF581	CD3G	CEBPG	GLTSCR2	HCAR1	OGDHL	CEP104	EIF2S3	IL1A	RPL36A	FANCF	MACROD1	AARS	RCSD1	SNAPC5	VMO1	IGDCC3	SIRPA
BHATI_G2M_ARREST_BY_2METHOXYESTRADIOL_UP	EGR1	PBK	CTNNAL1	ZSCAN30	MED17	ILDR1	PURB	PPP1R12B	RAX2	SPHK1	SPC25	MYBL2	CYR61	FLJ44796	HIST1H2AE	IL24	CORO1C	GMNN	STAG3L1	API5	C3orf51	SPCS3	SNRPA1	PCYOX1	TUBB6	PLEKHB2	C21orf96	DKK1	TNPO1	RAB27A	CDC20	NUF2	NDUFAB1	HIST1H1C	TMEM48	RABGEF1	ANKK1	IL28RA	GALNT2	PDE4C	LOC644297	DLGAP5	TNFSF14	LIMK1	TMC8	GNG11	PRAC	NRAS	HSP90AA1	C7orf54	RASIP1	DKFZp547G183	CTPS	ASPM	EBLN2	FAP	PIF1	GP2	NDUFA9	GALNT3	DNAL1	KYNU	MAD2L1	UBR7	LSM6	BMS1P5	NEDD4L	TFRC	TACSTD2	TTC39A	ANXA1	SCLY	PHIP	HSPA5	PTTG2	IER3	FAM3C	ATL3	PCNA	CCNB1	PDZD7	NACC2	IL12RB2	POLR2A	YIF1B	GCLM	ALG13	TCEB3	SPARC	EIF2S1	LRP3	SMOX	FAM26F	RAMP1	GGT6	PSMA2	TBX18	FGFR1OP	CBX3	EIF5A2	BUB1	CERK	MPP4	SOD2	CDC6	PCMT1	PDGFC	HCK	AURKA	PSMA3	PTBP2	HIST1H3G	MAPK1	ASRGL1	TEP1	FLJ13769	PNN	NEK2	MIR22HG	NLRP2	FOS	WWTR1	PTPLAD1	OGFRL1	CALR
BHATTACHARYA_EMBRYONIC_STEM_CELL	EIF4A1	AURKB	CCNC	CDK1	EPRS	RPL6	KPNA2	SERPINH1	SSB	POU5F1	PSIP1	DDX21	PPAT	HSPA4	MAD2L2	CCT8	LRRN1	ZNF117	PHF17	ELOVL6	GAL	RPL4	IGF2BP2	CALU	KRT18	TUBB6	ZNF43	RPS24	HNRNPAB	HMGB2	PTTG1	IDH1	DTL	HDAC2	CACHD1	NANOG	GSX1	ARL5B	SRSF7	LEFTY1	NASP	IFITM1	KIF4A	PITX2	PSMA3	TNNT1	RCC2	GJA1	GNL3	TDGF1	NME2	RPLP0	LIN28A	HMGA1	RSL24D1	TPX2	PSMA2	KRT8	SNRPF	MGST1	ZNF257	TK1	DNTTIP1	CYP26A1	MTHFD2	FABP5	SEPHS1	IMPDH2	RPL7	SMS	SEMA6A	TUBB	MTHFD1	GDF3	FAM83D	SLC16A1	SFRP2	NBR2	SET	RPL24	PODXL	LDHB	DSG2	CRABP2	CRABP1	BRIX1	ACTC1	NPM1	CCNB1
BIDUS_METASTASIS_DN	FAM176B	ATP8B4	GMFG	PARP10	DOK1	PDK2	ISOC2	FADS3	ATHL1	GATA2	TULP4	HP	SLA	PRPF18	SLC25A37	EIF1B	GABARAPL1	ACACB	LPAR5	ZSCAN16	PPFIBP1	SPON2	ARHGAP6	SELPLG	FBXO32	NBN	ZNF404	ACTN1	SIRPA	LOC100288271	RIN2	F13A1	GYPC	SELM	MR1	STAB1	RASSF7	DUOX2	PIP	NALCN	CKMT2	PLEKHA2	TTC17	ZNF641	ZCCHC6	PDE4DIP	PION	PGAP3	ANO10	PHF20L1	TSPAN4	CFLAR	R3HDM1	NME3	LOC730631	DISP1	PHLDA3	2-Mar	TMEM50B	SGK223	MAN2B1	MKKS	GSDMD	ITGAL	VWA5A	NHS	SECISBP2	SYK	APOL6	LOC100286909	AKAP13	CNRIP1	MVP	IRF3	STK11	GTF2F1	RASSF4	FLJ22763	TOB2	ZBTB17	CHPF2	CIRBP	EP400	TLR5	ACADS	AHR	HLA-DRA	HEMK1	NAGK	SEMA5A	TAF3	METTL7A	RND1	TFDP2	CLEC11A	SASH3	BRWD1	SIDT2	AQP1	TFPI	DDX24	ZNF45	C20orf54	NEIL2	RNASEL	GGTA1P	FAM108A1	CLU	C15orf59	SLC25A20	EHD1	TBC1D8B	INO80D	DAB2	LOC727820	SLC39A3	ENG	NR1H2	SIL1	RGL1	GALNT6	CCR10	TMC5	C20orf103	THEM4	NPL	B4GALT1	FRMD4A	C19orf24	MS4A6A	RAB4B	STK17B	NUDT6	TNFRSF1A	PPM1M	UBN2	FAM3A	C19orf60	RNF213	LOC100507557	TRPV2	KLHL22	PTP4A3	N4BP2L2	PARM1	PTK2B	CPPED1	CTBP2	CD34	COX7A1	MUM1	BIN1	PSME4	BRMS1	PRRX1	REXO1	ZBTB20	CORO1A	KLHL2	DRAM1	C14orf28
BIDUS_METASTASIS_UP	HSP90AA1	KCTD6	NCAPH	TFDP1	PSMD10	HNRNPH3	WBP11	P4HA1	COPS8	RLIM	CHEK1	CEP57	ARPP19	NUP153	PPP1R14C	C15orf23	H2AFZ	MAPKAPK5	MCM10	KHDRBS1	RAB22A	DKC1	YBX1	ATP6V0A2	LCA5L	RRM2	NRAS	SMC4	PTP4A1	HNRNPR	C3orf55	TARDBP	RMND5A	MEAF6	CCDC47	RACGAP1	NUSAP1	DDX21	STK24	VDAC1	KIF4A	HNRNPU	KDM6A	PATL1	CSE1L	ARX	SRSF1	TTF2	CDK1	HBS1L	STRN3	RBBP4	TMEM194A	CDC6	AURKA	HNRNPD	PCBP1	MAD2L1	GAS2L3	TFRC	SMC1A	ADNP	BPTF	UBXN2B	CREB5	PAK2	HNRNPA2B1	MNS1	CENPF	CBLL1	CDK2AP1	CBFB	PREPL	HMGXB4	SFPQ	YTHDF1	NONO	NF1	NFIB	CDYL	PAGE2B	ELAVL1	SGMS2	RFC4	DEPDC1	RAE1	TMEM33	CRY1	PLOD2	C20orf11	ZNF550	KLC1	ATF2	SEC23A	HSF2	EIF4E	BUB1	MED14	SEC24B	WHSC1	AZIN1	FBXO3	CCDC57	AZI2	CRKL	MPHOSPH9	CCNA2	CAND1	RAB7A	FEM1A	CCDC15	AGAP1	SRSF9	VBP1	RRN3	HNRPDL	C5orf22	SRSF12	CENPA	USP9X	SRD5A1	NCBP2	GMNN	EIF1	RCOR1	PLD6	TYMS	RABGAP1L	FSD1L	IFT81	PAIP1	PRKDC	MRPL42	CDC23	PHF10	SQLE	ZNF318	RNF138	FNDC5	TSR1	UBQLN2	SNRPD1	G3BP1	ODC1	MARCKS	DSP	FEN1	H2AFY	DLGAP5	MLLT10	LARP4	ERCC6L	CKAP5	ASF1B	RRM1	RHBDL3	HUWE1	TRA2B	SLMO2	PLK4	SMS	SRSF2	RABGGTB	DNAAF2	MTDH	WRB	PNMAL1	UNK	CCNY	CEBPG	ZIC2	WDHD1	BCL7A	DHFR	CCNB1	PCNX	DCTN4	BIRC5	ANKRD54	PBK	USP13	EFHC1	MAPK1	SLC35B4	TLK2	PNMA1	HMGB3	SUMO4	TPX2	PTGES3	YWHAE	UBE2C	CASC5	KLHL23	EIF4A3	NDRG3	SNRNP27	SSRP1	KIF1B	RAB28	TUBGCP4	CENPN	NAP1L1	KIF11	DBF4	RFC5	AMD1	FANCI	ECT2	HNRNPK	WAC	LMNB1	CCNB2	PPP2CA
BIERIE_INFLAMMATORY_RESPONSE_TGFB1	CXCL1	PTGS2	CCL20	CXCL6	MYC
BILANGES_RAPAMYCIN_SENSITIVE_GENES	DHX35	ACSL1	SLC12A9	TMEM179	TNFAIP2	RPS15	PPWD1	SAT1	EDC4	TBC1D16	GPD2	PRCC	LRRC41	TPRN	POLR1B	SLC26A1	SREK1	PPM1L	BRI3BP	KIAA0586	TADA1	RPL11	RPL34	NUDT7	OXSR1	RAMP3	KIAA1598	RPL23A	RPL35	N4BP3	INSIG1	ITGA6	MED23	NEU1	HAP1	RPL27	RPL22	BRAP	SMC2
BILANGES_RAPAMYCIN_SENSITIVE_VIA_TSC1_AND_TSC2	SLC25A3	NUDT21	IGBP1	TUBB2A	CCT2	PRDX3	POLR1C	SERPINB6	KDELR1	SLC25A5	IMPDH2	BRI3BP	TUBB4A	HNRNPA1	ACBD6	TSPAN15	MRPL30	HSPB11	RPS20	NOL3	RPS28	RPL31	TCP1	BGN	NAP1L1	CCT4	TOMM20	ZNF496	AIMP1	EIF2S3	CS	BTF3	UQCRFS1	GAPDHS	PPIB	RPL10A	RPL36AL	BCS1L	RPL36	SLC25A17	TUBB	ACTG1	CRYZ	RPH3AL	EIF3E	PGK1	PAICS	GYG1	ENTPD3	RPS21	GTPBP6	NSA2	HSPA8	BLVRB	VDAC1	PSAT1	FXR1	VIM	C14orf166	ATP6V1G2	NAA10	CNIH	RPS26	AHCY	EIF3K	OLA1	PPM1G	ATP5A1	NME2	PRCP	RPL3	RPL35A	SSR4
BILANGES_SERUM_AND_RAPAMYCIN_SENSITIVE_GENES	RPS19	RPS9	RPS8	TPT1	EIF3L	USE1	UBA52	RPL8	EIF3F	CECR6	EEF1A1	SPRY2	QARS	RPL26	EEF1B2	KCNK13	RPS16	RPL24	RPS14	RPL13	RPS7	FAU	EXD2	RPS24	EIF3M	RPS23	GLTSCR2	NBEA	SIN3B	RPL29	RPL30	RPL7A	RPL4	RPS4X	RPL14	EEF1G	PTMS	RPL21	RPL7	RPS10	EIF3H	RPS5	RPS3	RPL23	LTA4H	RPL13A	RPS13	EIF4B	RPS6	C8G	RPS3A	COX7A2L	RPL28	RPL5	RPL18A	RPS25	RPS27A	RPL18	EEF2	RPL27A	GNB2L1	RPL15	RPL32	RBBP6	RPS17	RPL10	RPL6	RPL36A
BILANGES_SERUM_RESPONSE_TRANSLATION	EEF1G	RPS5	RPS4X	RPL14	TNRC6B	RPS6	KHSRP	CPT1B	RPL21	FTHL17	ARL4D	NSA2	EIF3F	TCF7L2	EEF1B2	EEF1A1	MYL3	DNM1	RPS7	SYT10	CYP17A1	GNB2L1	RPL18A	RPS3	RPL6	RPS8	RPL10	RPL29	LALBA	RPL4	KIF21B	PTMS	ARID5B	C18orf26	EIF3H	RPS19	RAVER2
BILANGES_SERUM_SENSITIVE_GENES	MMP3	TUBB2A	HS6ST3	TOMM20	RAVER2	CDKN1C	NCEH1	ARID5B	BGN	GSTA4	CDC37	RRAGD	H19	TMEM9	TUBB	XCR1	ARL4D	PENK	PCP2	TLX2	C19orf81	CPT1B	NGEF	CRYZ	EIF3E	HSPB11	TCF7L2	DDX6	CTRB1	ANKS1A	SYT10	P2RX2	MDN1	RPS18	IQCD	RPL10A	NAA10	LALBA	NSA2	BLVRB	POU4F1	MYL3	PSD	TNRC6B	GBP5	MTDH	PLOD1	TLE3	NFAM1	CRLF1	GABBR1	C18orf26	SIDT2	TP53I11	OLA1	LARS2	WDR34	JUN	ZFYVE27	IL3RA	ZNF423	PPAP2B	CYP17A1	TAPBPL	AKAP12	CS	KHSRP	EIF3K	SUPT16H	TERF1	UTF1	KIF21B	FTHL17	LPAR6	ACBD6	SPEN	RPL31	NAP1L1	MESP2	RPH3AL	MRPS5	SLC25A17	ASL	IGBP1	RCC2	HIPK2	LBR	AHCY	AQP1	DNM1
BILANGES_SERUM_SENSITIVE_VIA_TSC1	ZBTB12	TUBA4A	MEOX1	JUNB	DNAJC5G	GREM2	EGR1	KCTD15	RND3	TBL2	GRB14	KRT84	PHLDA1	DUSP4	GNAI1	C19orf48	UTP6	DDB1	LHFPL4	MFAP4	SLC22A6	NNAT	TAC1
BILANGES_SERUM_SENSITIVE_VIA_TSC2	SPAG5	THBS2	ANKRD26	NPM3	GBF1	BDP1	KIAA1467	DDX46	NEDD4	GON4L	ANKRD35	CCDC88A	SMARCA4	THOC2	SMG6	NUMA1	EIF3A	EIF5B	SCLT1	CTGF	COL1A2	KIF1B	COL3A1	KIFC1	C7orf26	CYR61	DICER1	SNRPD3	ATP1A1	GLG1	CRIM1	EIF3C	BPTF	FAM98B	TUBB2B	UBA6	H2AFB1	TBC1D16	HIST1H1E
BILBAN_B_CLL_LPL_DN	CNTNAP2	SAT1	ANXA1	KLF4	HIST1H2BG	FOS	MNDA	HMGB2	HOMER3	PRNP	ARHGEF6	PMAIP1	SULT1A1	FCRL2	RGS2	DUSP1	ID2	FNBP4	EIF4A1	PNISR	MSL1	GOLGA8H	JUNB	CCNL1	IER3	GLRX	SFPQ	ZBTB20	DUSP22	SRSF7	MS4A6A	CAPN3	ACAP2	ARGLU1	FYN	BIN2	SORL1	MARCKS	FGL2	KLRK1	TCF7	SUGP2
BILBAN_B_CLL_LPL_UP	TLR7	PIM1	SGCE	KLK2	WSB2	HEATR1	OAS1	AGPAT5	DFNA5	ARMCX2	NSF	FCER2	OAS2	IGHD	ANKRD57	BNIP3L	BCL10	CCR7	FBXW11	DIP2C	KIAA0040	CPT1A	RRBP1	FAM69A	PEG10	LPL	ABCA6	CYP51A1	FLNB	BCL7A	ST6GAL1	ZFP64	AZIN1	FRY	DMD	MFAP1	ATOX1	TRRAP	TBC1D1	SIT1	ELMO1	MYBL2	SLC23A2	DNMBP	ST6GALNAC4	AKAP12	CEACAM1	ATP6V0A2	CREB3L2	10-Sep	IRF4	PHF16	IGSF3	PNMA2	DCLK2	SIAH1	TMEM140	BACH2	TOP1	KANK2	SLC39A14	GPR18	SERINC5
BILD_CTNNB1_ONCOGENIC_SIGNATURE	DYNC1H1	ARHGAP29	LATS2	ARL5A	CYP24A1	LOC730755	ZNF532	DHX36	NEK1	PTHLH	SRSF10	GNG12	RBM25	NR3C1	PLAGL1	KDM4B	EPRS	IL1A	CHD9	QKI	KAZN	NRD1	FBXO11	SMG1	RUNX2	VCAN	MIRLET7BHG	TNFAIP3	SMC3	ELF1	ATRX	TAF1D	LRBA	AXIN2	YTHDC1	SORL1	TRIM14	TMCC1	SCAF11	TOP1	SREK1	ZNF703	MED31	RPS11	PNISR	C8orf84	MAPKAP1	PHACTR2	HIPK2	CBX3	SECISBP2	URB1	CLN8	LUZP1	SCML1	SRSF6	DDX52	NCOA3	FOXQ1	RPL27A	THOC2	NEMF	ABI2	BOD1L	KHNYN	LARP4B	DUSP5	FGD6	KIAA1033	FRYL	ZMAT3	ANKRD12	FERMT1	ASH1L	RPS19	COL8A2	C15orf29	FAM120A	COL13A1	BAMBI	PLEKHA1	PIK3C2A
BILD_E2F3_ONCOGENIC_SIGNATURE	EEF1A2	RPA1	NETO2	D4S234E	TAF4	TRIM3	FANCA	CAMKK2	TAF1D	TSHZ1	SBK1	MRAS	SLC16A6	NASP	CHST7	ALDH5A1	ADCY3	MIRLET7BHG	SLC9A3R1	KHDRBS3	TNFAIP3	SHROOM1	TMEM43	GPR27	ATAD2	MMP15	FAM171A1	STXBP1	SOBP	PSIP1	PMS2P1	FEN1	SHANK3	TIAM1	PLCL2	NEFL	ABCB10	MDN1	DPY19L1	SLC25A12	SH3BGR	ZNFX1-AS1	C12orf34	RAVER2	GCH1	TM6SF1	CD83	DGKQ	LIN7B	ACPL2	ABHD15	TFDP1	CHST1	PHF2	EML6	MBOAT1	KIAA0182	SLC35G1	CAMK2N1	LRP4	IL17RB	ZNF275	UBE2QL1	FAM46A	ABCG2	SLC27A3	ZNF195	CIZ1	TSPAN5	UGT8	HECA	INSR	PDE8A	PEG10	BCOR	ANKRD18A	KCTD6	AKR1B1	TRIM7	KISS1R	C5orf30	WNT5A	NFATC3	PLXND1	CMPK2	RRAGD	CSPG5	PPAP2B	ANKH	ZBTB42	PRRG4	ENO2	EPHX4	SFMBT1	TLCD1	CXXC5	CDK19	SCNN1A	SAC3D1	FAM57A	SYNM	LOC100507564	NR2F1	DVL3	SHISA8	FAM134B	LOC100506563	GNAL	KCTD15	INHBB	RBM25	FRAT1	CRY1	NCKIPSD	GINS1	RDH13	AKT1	TPPP	TNC	GPR137B	MANEAL	PFKFB3	CDKN2A	ABCC10	BCL2L11	SSX2IP	ZNF703	PKN3	FGFR3	NAT9	GNAS	REEP1	PIN1	CCNE2	POLE2	KIAA1804	ZDHHC23	PHF10	SIX5	KANK2	CCNO	GKAP1	B4GALT6	LOC646762	NUP155	IL1B	B7H6	SOX12	E2F7	CDKN1C	FGF9	DYM	PTGS1	KDM2B	EZH2	METTL21A	DSCR6	CDKN2C	FAM92A1	SIN3B	DCK	TMEM106C	RAB26	DTL	LOC100288618	PTCH1	CCNE1	SRSF6	TMEM200B	USPL1	LYPD6	PHTF2	TMEM158	PCOLCE2	MFHAS1	TBC1D9	POLE	DIS3L	GLRB	KIAA1244	RTN4R	CC2D2B	EPHA2	GAS5	TMEM155	BRI3BP	TEAD4	HEY1	HACE1	CEP78	DONSON	C20orf112	RASEF	SREBF1	NIN	CHD7	NEMF	EIF4A1	C6orf136	TMEM214	NIPA1	RAB15	SCN8A	SMAD6	FZD1	EPB41L4A	TMEM97	CDC20B	SAMD1	STRA13	CHML	KIAA0020	FBXO21	RPL17	DDAH1	INO80C	PXMP2	CCND3	EPB41L4B	CRELD2	CEBPA	WIPI2	ZNF367	CCP110	JPH1	RUNX3	BAI2	AP1S2	CHST2	PCNA	SRSF7	SLC30A4	FERMT1	FOXQ1	KDM4B	PWP1	C6orf168	DNAJC9	ZWINT	TMOD2	RECQL4	DCLRE1B	MYB	ATRNL1	AK4	LRIG1
BILD_HRAS_ONCOGENIC_SIGNATURE	CD274	SPRY4	MCL1	IER2	TGFA	CD55	ULBP2	HIST1H2AC	SREK1IP1	TBX3	RAPH1	ADAM8	TNFRSF10A	PHLDA1	MMP14	LYN	TIMP1	PPBP	NDRG1	CLCF1	HBEGF	KCNN4	DUSP5	CASP2	LOC150381	SPRY4-IT1	HOXC6	SLC25A37	ODC1	DENND2C	SOCS1	CHST11	PIM1	CALM2	GK	PI3	LDLR	ELOVL7	FGFBP1	PPP1R15A	COL27A1	ATP2B1	AHNAK2	TSC22D1	ADRB2	SEMA4C	SDC1	MTPAP	TFPI2	SRRM2	DUSP6	TNRC6B	CDCP1	SEMA4B	GJB5	TOR1AIP1	TGFB2	STX1A	SFN	C6orf141	LHFPL2	IL8	INPP1	EGR1	SKP2	LOC100288911	ST5	MTUS1	PDGFA	HPSE	VEGFA	MFSD2A	CYP1B1	FERMT1	TNS4	ITPR3	GLTP	FLNB	KCNK1	SH2D5	GRHL2	B4GALT1	TNFRSF12A	PTX3	UAP1	TTC8	ARHGAP25	IRX2	KLF6	MEG3	ARHGEF9	AKAP12	RUNX1	BMP2	TUBA4A	TOP1	FOSL1	FGFR2	ADAMTS5	MAST4	ADAMTS15	ELK3	PHACTR4	RRP9	TNFRSF10B	SLC2A3	LRIG3	TOB1	SMTN	PPIF	ZNF827	NIPAL1	CYP2R1	LAMA3	DLL1	CSNK1E	IL1A	HRAS	PTGS2	MAP1LC3B	MID1	PNLIPRP3	CSNK1D	ARNTL2	SERPINB1	SDC4	OXSR1	TMEM154	FAM83A	GDF15	CXCL5	HIST1H1E	MALAT1	KIAA0528	SLC20A1	ZNF862	CASP1	ZBED2	B3GNT5	CXCL1	EPHA2	CCNA1	SERPINB2	MXD1	GAS1	CCDC165	FLRT3	LRRFIP1	IL13RA2	DUSP4	TIA1	COL12A1	HK2	ZNF192	CXCL2	ZFP36	LRRC8C	FN1	GJB3	TCF7L2	KDM6B	SAMD8	PLAUR	PVR	PNPLA8	SERPINB3	PNMA2	PTHLH	SERPINB5	DNAJC6	LGALS8	FOS	BCL6	LIF	NFKBIZ	ITGA2	MIRLET7BHG	IL11	ZNF273	FAM110C	LRAT	TMEM45B	PIK3CD	MAP7D1	EFNB1	CALU	LINC00341	FOXQ1	ARG2	MDH1	EREG	TRIM22	PRNP	DUSP1	MRGPRX3	UPP1	C7orf49	ACOT7	VANGL2	G0S2	PIAS1	SESN2	PLXNA2	KANK4	ABCA1	HMGN3	NFIB	EPHA4	ARHGAP27	LATS1	SLC16A3	MED25	CXCL3	SLC6A15	MFAP2	LRP8	NT5E	IL1B	S100A6	JHDM1D	MALL	GLCCI1	LOC203274	LOC100132999	STAG3L1	MYD88	JUNB	NAV3	CCL20	EHD1	TNRC6A	HNRNPH1	C19orf10	TMTC3	DDX17	RNF152	MBNL2	PALMD	KLF5	XIST	SLC9A1	ZNF608	ANGPTL4	LPAR2	GTPBP2	AGPAT9	IER3	PHLDA2	DLST	NOLC1	FBXO9	MLL3	FAM46B	ITPRIP	MBOAT2	TRIB1	CYP27B1	NAMPT	TPM1	PTPRE	CCNL1
BILD_MYC_ONCOGENIC_SIGNATURE	ATP2B4	EMP1	PTRH2	TUBA1A	NGFR	ADAMTS15	DGKA	C12orf66	LSG1	CIRH1A	ZBED2	UBE2D4	RABEPK	BCS1L	ACSS2	CDK4	RHBDF1	HK2	RUNX1	PFKM	AIMP2	LOC646762	ERVMER34-1	SFXN4	SLC19A1	MYBBP1A	HIST1H2AC	TGM1	ADAM8	NOLC1	FGD6	CCDC137	FGF11	CYTH2	HSPD1	PNPT1	FLJ10661	DCAF4	DHODH	TGM2	COL5A1	IRF9	IPO4	TNFAIP2	TRMT1	MCOLN2	TCOF1	GPD1L	IMP4	PCOLCE2	FLAD1	NOP56	NFKB2	OSBP2	AKAP12	C1orf51	SPTAN1	ALS2CL	PMM2	RNF213	PHB	C11orf48	HSPA6	PA2G4	RRP9	DDAH2	DDX26B	NLE1	KCNQ5	DDX28	STMN3	MYC	DDX10	SORD	UTP20	TINF2	TMEM97	ZNF667	TTLL12	DAB2	OR2A4	PRR5	MEG3	FAM195A	BID	XPO5	TRIOBP	PLAU	PLEKHG2	KIAA1609	FAM86B1	MKNK1	CDK2	PLEC	COL1A1	MAP3K6	UBIAD1	ERBB3	FARSA	DTX2P1-UPK3BP1-PMS2P11	AGPAT5	PLD6	ARNTL	SLC6A8	FAM168A	LOC730755	SMTN	ABCC3	PHF1	NDE1	DHRS1	KHNYN	EPS8L1	ANGEL1	GPR110	COL8A2	SORL1	ANAPC1	SESTD1	RPP40	FGFBP1	NUFIP1	ERCC1	ALG3	MTMR11	CCNG2	NLRP1	ABL2	SRM	SCFD2	GNL3	GPATCH4	ALDH1B1	PAICS	NOL6	VMP1	NTF4	NCL	SLC12A8	HS6ST2	GPRC5A	NIT1	FAM193B	DUOX1	BOP1	MST1R	WSB1	GOLGA2	LTBP2	AHNAK	LINC00173	GEMIN5	PC	MICAL1	BEND3	MIR21	DUSP22	CGN	C10orf2	SUPV3L1	DIEXF	FCHSD1	VAMP1	YPEL3	CDCA8	TAF4B	CCDC78	FAM100A	NPM1	TFB2M	DKC1	PDLIM7	DUSP2	ARNTL2	PES1	SSH3	FARSB	C19orf48	C20orf27	WDR12	SERPINB1	MON1A	SMURF1	PCYOX1L	NRP1	SLC6A15	MRTO4	FAM86C1	ATIC	SLITRK6	B7H6	CCDC86	SLC29A2	SNHG1	LAMC2	DDX18	EXOSC5	ECE2	NOP16	WDR74	UTP14A	NOP2	CFLAR	METTL1	RCL1	PDP1
BILD_SRC_ONCOGENIC_SIGNATURE	TIA1	HSPH1	FRMD4B	LIPG	SRC	SORL1	MMAB	SSFA2	ABCC10	IL17RA	6-Mar	ORC2	ZBTB11	DCBLD2	RAG1	TNFAIP3	PTHLH	SACS	TRIM33	EHMT1	ZNF12	CSNK1A1	SERPINB2	HEG1	RPS11	PROM2	ARIH1	CA12	RPS19	LOC100507564	VPS13B	CASP1	ASAP2	TMEFF2	GAS2L1	DMTF1	LNPEP	INO80C	ACLY	LSS	COL1A1	YTHDC2	FANCL	RPL27A	MARK3	PRICKLE1	FERMT1	SLC5A3	ASH1L	TMCC1	COL8A2	CSTF3	RPLP2	RRM2	PPP1R15A	EXTL2	SECISBP2	KDM4B	SLC12A2	LOC100506710	DHRS1	TSPYL4
BIOCARTA_41BB_PATHWAY	JUN	MAP3K5	MAPK8	CHUK	MAPK14	MAP3K1	RELA	TNFRSF9	IKBKB	MAP4K5	IFNG	TRAF2	ATF2	IL4	NFKB1	NFKBIA	IL2
BIOCARTA_ACE2_PATHWAY	ACE2	COL4A1	COL4A2	REN	COL4A3	COL4A4	CMA1	AGT	AGTR1	ACE	AGTR2	COL4A6	COL4A5
BIOCARTA_ACH_PATHWAY	SRC	PTK2	TERT	CHRNG	FOXO3	RAPSN	AKT1	PIK3CA	MUSK	FASLG	CHRNB1	YWHAH	BAD	PTK2B	PIK3CG	PIK3R1
BIOCARTA_ACTINY_PATHWAY	ABI2	WASF2	WASL	ACTA1	PIR	WASF1	ARPC4	PSMA7	ARPC5	ARPC1A	ACTR2	ACTR3	ARPC1B	ARPC3	NCKAP1	WASF3	ARPC2	RAC1	NTRK1	NCK1
BIOCARTA_AGPCR_PATHWAY	PRKCB	PRKCA	PRKAR2B	PRKACB	PRKACG	GNAS	ARRB1	GNGT1	GNB1	PRKAR1A	PRKAR2A	PRKAR1B	GRK4
BIOCARTA_AGR_PATHWAY	JUN	MAPK8	PAK3	ACTA1	EGFR	NRG1	RAPSN	DAG1	CHRM1	PAK2	LAMA3	LAMA2	PAK4	UTRN	PXN	NRG3	PAK7	DMD	CTTN	SRC	PTK2	ITGA1	CHRNA1	PAK1	SP1	GIT2	DVL1	NRG2	MUSK	ITGB1	MAPK3	LAMA4	RAC1	PAK6	CDC42	MAPK1
BIOCARTA_AHSP_PATHWAY	ALAS1	ALAS2	HBA1	ALAD	GATA1	CPOX	FECH	UROS	HBA2	AHSP	HMBS	UROD	HBB
BIOCARTA_AKAP13_PATHWAY	PRKAG1	LPAR2	RHOA	PRKAR2A	PRKAR2B	AKAP13	GNA12	PRKACB	GNA13	PRKACG	LPAR1	LPAR3
BIOCARTA_AKAP95_PATHWAY	PRKAG1	PPP2CA	PRKAR2A	PPP1CA	PRKAR2B	DDX5	PRKACB	PRKACG	CCNB1	AKAP8	NCAPD2	CDK1
BIOCARTA_AKAPCENTROSOME_PATHWAY	PCNT	PRKAR2B	PRKACB	PRKACG	NUP85	CDK1	PRKAG1	RHOA	PPP2CA	PRKAR2A	PPP1CA	MAP2	PKN1	AKAP9	PRKCE
BIOCARTA_AKT_PATHWAY	CASP9	IKBKG	FOXO4	CHUK	FOXO1	FOXO3	RELA	PDPK1	GHR	IKBKB	AKT1	PIK3CA	GH1	PPP2CA	FASLG	HSP90AA1	YWHAH	BAD	NFKB1	PIK3CG	PIK3R1	NFKBIA
BIOCARTA_ALK_PATHWAY	MEF2C	WNT1	NPPB	NPPA	NOG	GSK3B	GATA4	CTNNB1	TGFB2	CHRD	HNF1A	MYL2	TGFB1	FZD1	ATF2	SMAD5	TGFBR3	TGFBR2	TGFBR1	NKX2-5	TGFB3	SMAD6	BMPR2	BMPR1A	ACVR1	RFC1	BMP4	APC	BMP2	MAP3K7	BMP7	DVL1	BMP5	BMP10	AXIN1	SMAD4	SMAD1
BIOCARTA_AMI_PATHWAY	F10	TFPI	F2	COL4A1	F2R	COL4A2	COL4A3	COL4A4	PROS1	FGG	PROC	FGA	PLG	SERPINC1	FGB	PLAT	COL4A6	AHSP	COL4A5	F7
BIOCARTA_ARAP_PATHWAY	ASAP2	CYTH3	CYTH2	CYTH1	ARFGAP1	ARFGAP3	COPA	COP	CYTH4	KDELR3	GBF1	KDELR1	ARF1	ARFGEF2	CLTB	KDELR2	ARFGEF1	GPLD1
BIOCARTA_ARENRF2_PATHWAY	JUN	MAPK8	MAPK14	PRKCB	PRKCA	MAFK	FXYD2	KEAP1	CREB1	MAFG	MAFF	FOS	MAPK1
BIOCARTA_ARF_PATHWAY	TWIST1	E2F1	POLR1C	CDKN2A	MDM2	ABL1	RB1	TP53	POLR1D	PIK3CA	TBX2	POLR1A	POLR1B	PIK3CG	PIK3R1	RAC1	MYC
BIOCARTA_ASBCELL_PATHWAY	CD40LG	CD40	CD4	FAS	CD80	FASLG	CD28	IL4	IL10	HLA-DRB1	HLA-DRA	IL2
BIOCARTA_AT1R_PATHWAY	JUN	MEF2C	MEF2D	HRAS	CALM2	MAPK8	MEF2BNB-MEF2B	RAF1	LOC124827	PRKCB	MEF2A	SHC1	EGFR	ELK1	PRKCA	CALM1	MAP2K4	ATF2	LOC147908	CYCSP35	SRC	PTK2	MAP2K2	MAP3K1	MAP2K1	GNAQ	PAK1	AGT	GRB2	AGTR1	MAPK3	CALM3	PTK2B	RAC1	SOS1	MAPK1
BIOCARTA_ATM_PATHWAY	JUN	CHEK2	MAPK8	MRE11A	BRCA1	NBN	RELA	CHEK1	MDM2	ABL1	CDKN1A	TP53	GADD45A	ATM	RAD51	TP73	RAD50	NFKB1	NFKBIA	RBBP8
BIOCARTA_ATRBRCA_PATHWAY	CHEK2	TREX1	BRCA2	MRE11A	RAD17	NBN	BRCA1	RAD9A	FANCE	CHEK1	FANCG	TP53	HUS1	RAD1	ATR	ATM	RAD51	FANCF	RAD50	FANCC	FANCD2
BIOCARTA_BAD_PATHWAY	IL3RA	IL3	PRKAR2B	IGF1	CSF2RB	IGF1R	KITLG	ADCY1	BAD	BCL2	BCL2L1	BAX	KIT	PRKACB	PRKACG	AKT1	PIK3CA	PRKAR1A	PRKAR2A	PRKAR1B	MAPK3	YWHAH	PIK3CG	PIK3R1	MAPK1	RPS6KA1
BIOCARTA_BARR_MAPK_PATHWAY	ARRB1	GNGT1	PLCB1	GNB1	MAP2K2	RAF1	MAP2K1	ADCY1	MAPK3	GNAS	DNM1	MAPK1
BIOCARTA_BARRESTIN_PATHWAY	PPARA	ARRB1	GNGT1	PLCB1	GNB1	ADCY1	AP2A1	GNAS	DNM1	AP2M1
BIOCARTA_BARRESTIN_SRC_PATHWAY	SRC	HRAS	PLCB1	MAP2K2	RAF1	MAP2K1	GNAS	DNM1	ARRB1	GNGT1	GNB1	ADCY1	MAPK3	HCK	MAPK1
BIOCARTA_BCELLSURVIVAL_PATHWAY	CASP7	ITGA1	BIRC5	XIAP	AKT1	CASP3	JUND	MTOR	CCT4	DPF2	PIK3CA	ITGB1	ZBTB7A	FOS	PIK3CG	PIK3R1
BIOCARTA_BCR_PATHWAY	JUN	HRAS	CALM2	MAPK8	NFATC4	RAF1	LOC124827	MAPK14	PRKCB	SHC1	ELK1	PRKCA	CALM1	NFATC3	PPP3CC	SYK	LOC147908	CYCSP35	BTK	BLNK	MAP3K1	MAP2K1	VAV1	CD79A	PPP3CB	CD79B	PPP3CA	PLCG1	GRB2	MAPK3	CALM3	NFATC2	FOS	NFATC1	LYN	RAC1	SOS1
BIOCARTA_BIOPEPTIDES_PATHWAY	HRAS	F2	CALM2	MAPK8	STAT3	RAF1	LOC124827	STAT4	PRKCB	MAPK14	STAT1	SHC1	PRKCA	STAT2	CALM1	KNG1	GNA11	GNAI1	GNGT1	MYLK	LOC147908	CYCSP35	MAP2K2	CAMK2A	MAPT	CAMK2B	CAMK2D	MAP2K1	CAMK2G	JAK2	CDK5	GNB1	PLCG1	AGT	GRB2	AGTR2	STAT5B	MAPK3	STAT5A	FYN	CALM3	PTK2B	STAT6	SOS1	MAPK1
BIOCARTA_BLYMPHOCYTE_PATHWAY	CD40	CD80	ITGB2	CR1	ITGAL	PTPRC	HLA-DRB1	CR2	HLA-DRA	ICAM1	FCGR2B
BIOCARTA_CACAM_PATHWAY	CAMK1G	CAMK4	CALM2	CAMK2A	LOC124827	CAMK2B	CAMK2D	CAMK2G	CALM1	CREB1	CALM3	CAMK1	CAMKK1	CAMKK2	LOC147908	CYCSP35
BIOCARTA_CALCINEURIN_PATHWAY	CALM2	NFATC4	LOC124827	PRKCB	PRKCA	CALM1	NFATC3	GNAQ	SP1	CDKN1A	PPP3CB	PPP3CC	PPP3CA	MARCKS	PLCG1	SP3	CALM3	NFATC2	NFATC1	LOC147908	CYCSP35
BIOCARTA_CARDIACEGF_PATHWAY	JUN	EDNRB	HRAS	PRKCB	EGFR	PRKCA	RELA	ADAM12	EGF	EDN1	EDNRA	AGT	PLCG1	RHOA	AGTR1	FOS	NFKB1	MYC
BIOCARTA_CARM_ER_PATHWAY	MEF2C	PELP1	PPARGC1A	EP300	ERCC3	ESR1	HDAC3	NR0B1	NRIP1	HDAC8	HDAC5	SPEN	HDAC11	SRA1	GRIP1	TBP	CREBBP	HDAC6	GTF2A1	CCND1	HDAC7	NCOR2	HIST2H3C	BRCA1	HDAC9	HDAC4	MED1	CARM1	GTF2F1	GTF2E1	HDAC1	POLR2A	HDAC2	PHB2	HDAC10
BIOCARTA_CARM1_PATHWAY	EP300	PRKAR2B	PRKACB	RARA	PRKACG	CREB1	RXRA	NCOA3	CARM1	PRKAR1A	CREBBP	PRKAR2A	PRKAR1B
BIOCARTA_CASPASE_PATHWAY	CASP10	CASP9	CASP8	CASP7	BIRC2	APAF1	CASP4	BIRC3	XIAP	CASP6	CASP1	LMNA	CASP3	LMNB1	CASP2	PRF1	DFFA	CYCS	DFFB	GZMB	ARHGDIB	LMNB2	PARP1
BIOCARTA_CBL_PATHWAY	CSF1R	SRC	PDGFRA	PRKCB	EGFR	PRKCA	SH3GLB1	CBL	EGF	SH3KBP1	GRB2	MET	SH3GLB2
BIOCARTA_CCR3_PATHWAY	NOX1	HRAS	PTK2	PPP1R12B	PLCB1	RAF1	PRKCB	PRKCA	MAP2K1	GNAQ	GNAS	CFL1	CCR3	LIMK1	MYL2	GNGT1	GNB1	RHOA	CCL11	MAPK3	PIK3C2G	ROCK2	MAPK1
BIOCARTA_CCR5_PATHWAY	JUN	CALM2	MAPK8	LOC124827	PRKCB	MAPK14	PRKCA	CALM1	GNAQ	CCL2	CXCL12	CCL4	CCR5	PLCG1	CALM3	CXCR4	PTK2B	FOS	LOC147908	CYCSP35
BIOCARTA_CD40_PATHWAY	CD40LG	CD40	IKBKG	CHUK	IKBKAP	MAP3K1	RELA	IKBKB	DUSP1	TRAF6	TRAF3	TNFAIP3	MAP3K14	NFKB1	NFKBIA
BIOCARTA_CDC42RAC_PATHWAY	WASL	PDGFRA	PAK1	ARPC4	PIK3CA	ARPC5	ARPC1A	ACTR2	RHOA	ACTR3	ARPC1B	ARPC3	ARPC2	RAC1	PIK3R1	CDC42
BIOCARTA_CDK5_PATHWAY	CDK5	HRAS	CDK5R1	MAP2K2	EGR1	RAF1	NGF	MAP2K1	MAPK3	NGFR	MAPK1
BIOCARTA_CDMAC_PATHWAY	JUN	HRAS	PLCB1	RAF1	PRKCB	PRKCA	RELA	MAP2K1	TNF	CUZD1	MAPK3	NFKB1	FOS	NFKBIA	MYC	MAPK1
BIOCARTA_CELL2CELL_PATHWAY	CSK	PTK2	SRC	PECAM1	VCL	BCAR1	CTNNA2	CTNNB1	CTNNA3	ACTN1	CTNNA1	PXN	ACTN2	ACTN3
BIOCARTA_CELLCYCLE_PATHWAY	CCND1	E2F1	TFDP1	CDK2	CDKN2A	CDK4	RB1	CDKN1B	CDKN1A	CDK1	CDKN2D	CCNA1	CDKN2B	CDK6	CDKN2C	CDK7	CDC25A	RBL1	CCND2	CCNB1	CCNE1	CCNH	CCND3
BIOCARTA_CERAMIDE_PATHWAY	CASP8	NSMAF	BCL2	MAPK8	RAF1	MAP3K1	RELA	BAX	MAP2K1	TNFRSF1A	MAP2K4	SMPD1	CYCS	TRAF2	FADD	RIPK1	MAPK3	BAD	NFKB1	TRADD	AIFM1	MAPK1
BIOCARTA_CFTR_PATHWAY	EZR	CFTR	SLC9A3R1	PRKAR1A	PRKAR2A	PRKAR2B	PRKAR1B	ADCY1	PRKACB	PRKACG	GNAS	ADRB2
BIOCARTA_CHEMICAL_PATHWAY	CASP9	PTK2	BCL2	CASP7	BID	PRKCB	BCL2L1	STAT1	PRKCA	APAF1	BAX	EIF2S1	CASP6	AKT1	TP53	CASP3	CYCS	ATM	TLN1	BAD	PXN	PARP1
BIOCARTA_CHREBP2_PATHWAY	YWHAQ	GCK	PRKAR2B	PPP2R2D	PPP2R2A	PPP2R2B	MLX	MLXIPL	FASN	PRKAB2	PPP2CB	PRKAB1	PPP2CA	PRKAA2	PPP2R1A	PRKAA1	PPP2R1B	PRKAG2	YWHAB	PRKACA	PRKACB	PRKACG	PRKAG3	PPP2R5A	PPP2R4	PPP2R3A	PPP2R2C	PRKAG1	PPP2R5E	PPP2R5D	PRKAR1A	PPP2R5C	PRKAR2A	PPP2R5B	ACACA	PRKAR1B	PPP2R3B	YWHAZ	YWHAH	PKLR	YWHAG	YWHAE
BIOCARTA_CK1_PATHWAY	CDK5R1	PLCB1	CSNK1D	PRKAR2B	PRKACB	PRKACG	GRM1	PPP3CA	CDK5	PPP2CA	PRKAR1A	PRKAR2A	PPP1CA	PRKAR1B	DRD1	DRD2	PPP1R1B
BIOCARTA_CLASSIC_PATHWAY	C9	C2	C1S	C6	C3	C5	C1QB	C1QA	C1R	C1QC	C4B	C4A	C8A	C7
BIOCARTA_COMP_PATHWAY	MASP1	C9	C2	C1S	C6	C3	C5	C1QB	CFD	C1QA	C1R	C1QC	MBL2	C4B	C4A	MASP2	C8A	C7	CFB
BIOCARTA_CREB_PATHWAY	HRAS	MAPK14	PRKCB	PRKCA	PRKAR2B	ADCY1	CAMK2A	CAMK2B	RPS6KA5	CAMK2D	CAMK2G	PRKACB	PRKACG	GNAS	CREB1	AKT1	PIK3CA	GRB2	PRKAR1A	PRKAR2A	PRKAR1B	MAPK3	PIK3R1	RAC1	SOS1	MAPK1	RPS6KA1
BIOCARTA_CSK_PATHWAY	ZAP70	CSK	CD4	PRKAR2B	PRKACB	CD3D	PRKACG	CD3E	CD3G	GNAS	GNGT1	TRB@	GNB1	TRA@	PRKAR1A	PRKAR2A	CD247	CREBBP	PRKAR1B	ADCY1	LCK	PTPRC	HLA-DRB1	HLA-DRA
BIOCARTA_CTCF_PATHWAY	PTEN	CDKN2A	MDM2	CDKN1B	CD79A	TP53	CD79B	MTOR	TGFB2	PIK3CA	TGFB1	RPS6KB1	PPP2CA	SMAD5	TGFBR3	SMAD4	TGFBR2	TGFBR1	PIK3CG	PIK3R1	MYC	SMAD1	TGFB3
BIOCARTA_CTL_PATHWAY	CD3D	CD3E	CD3G	ITGAL	ICAM1	PRF1	FAS	TRB@	TRA@	FASLG	ITGB2	CD247	GZMB	B2M	HLA-A
BIOCARTA_CTLA4_PATHWAY	PTPN11	CD80	CD86	CD28	CD3D	CD3E	CD3G	ITK	PIK3CA	ICOSLG	TRB@	TRA@	GRB2	CD247	ICOS	PIK3R1	LCK	HLA-DRB1	HLA-DRA	CTLA4	IL2
BIOCARTA_CXCR4_PATHWAY	HRAS	PTK2	RAF1	PRKCB	PRKCA	RELA	MAP2K1	BCAR1	GNAQ	CRK	GNAI1	PIK3CA	CXCL12	GNGT1	GNB1	PLCG1	MAPK3	CXCR4	PTK2B	PIK3C2G	NFKB1	PIK3R1	PXN	MAPK1
BIOCARTA_CYTOKINE_PATHWAY	IL12B	LTA	IL13	IL14	IL3	IL12A	IL17A	IL18	TNF	IL16	IL1A	IL15	IFNG	IFNB1	IFNA1	IL4	IL5	IL10	IL9	IL6	IL8	IL2
BIOCARTA_D4GDI_PATHWAY	CASP10	JUN	CASP9	CASP8	APAF1	ARHGAP5	CASP1	CASP3	PRF1	CYCS	GZMB	ARHGDIB	PARP1
BIOCARTA_DC_PATHWAY	CSF2	IL12B	CD40	IL13	IL3	IL12A	CD2	CD33	TLR9	ANPEP	CD7	CD5	IFNG	ITGAX	IFNB1	TLR4	IFNA1	IL4	TLR7	TLR2	IL5	IL10
BIOCARTA_DEATH_PATHWAY	CASP10	CASP9	GAS2	CASP8	CASP7	CHUK	RELA	APAF1	TNFSF12	TNFSF10	BIRC3	XIAP	LMNA	SPTAN1	TNFRSF10A	TRAF2	FADD	CFLAR	TNFRSF10B	RIPK1	MAP3K14	TRADD	TNFRSF25	BCL2	BID	BIRC2	CASP6	CASP3	CYCS	DFFA	DFFB	NFKB1	NFKBIA
BIOCARTA_DNAFRAGMENT_PATHWAY	DFFA	DFFB	CASP7	HMGB2	HMGB1	GZMB	TOP2B	ENDOG	TOP2A	CASP3
BIOCARTA_DREAM_PATHWAY	JUN	PRKAR2B	PRKACB	PRKACG	CREB1	CREM	OPRK1	PRKAR1A	PRKAR2A	PRKAR1B	MAPK3	POLR2A	FOS	KCNIP3
BIOCARTA_ECM_PATHWAY	ROCK1	SRC	HRAS	PTK2	ITGA1	RAF1	SHC1	GSN	ARHGAP5	MAP2K1	PIK3CA	MYL2	ITGB1	DIAPH1	MYLK	RHOA	TLN1	MAPK3	FYN	PIK3CG	PIK3R1	PXN	PFN1	MAPK1
BIOCARTA_EDG1_PATHWAY	PLCB1	PRKCB	PRKCA	SPHKAP	GNAI1	GNGT1	RHOA	ADCY1	SPHK1	SRC	PTK2	PDGFA	PDGFRA	SMPD2	S1PR1	ITGB3	AKT1	PIK3CA	ASAH1	ITGAV	SMPD1	GNB1	MAPK3	PIK3CG	PIK3R1	RAC1	MAPK1
BIOCARTA_EGF_PATHWAY	JUN	CSNK2A1	SRF	HRAS	MAPK8	STAT3	RAF1	PRKCB	STAT4	EGFR	ELK1	PRKCA	SHC1	STAT1	STAT2	EGF	MAP2K4	MAP3K1	MAP2K1	JAK1	RASA1	PIK3CA	PLCG1	GRB2	STAT5B	MAPK3	STAT5A	FOS	STAT6	PIK3R1	SOS1
BIOCARTA_EGFR_SMRTE_PATHWAY	NCOR2	ZBTB16	MAP3K1	MAPK14	EGFR	MAP2K1	THRB	THRA	RARA	RXRA	EGF
BIOCARTA_EIF_PATHWAY	EEF2	EIF1	EIF2S3	EIF2S1	EIF3A	EIF1AX	EIF6	EIF4G3	EIF4G2	EIF5	EEF2K	EIF4G1	EIF4A1	EIF4A2	EIF4E	EIF2S2
BIOCARTA_EIF2_PATHWAY	EIF5	EIF2AK1	PPP1CA	EIF2S3	GSK3B	EIF2S2	EIF2S1	EIF2B5	EIF2AK2	EIF2AK3	EIF2AK4
BIOCARTA_EIF4_PATHWAY	PTEN	PDK2	PRKCB	MAPK14	PRKCA	PDPK1	GHR	EIF4G3	AKT1	MTOR	PIK3CA	EIF4G2	MKNK1	RPS6KB1	EIF4G1	EIF4A1	EIF4A2	MAPK3	EIF4E	IRS1	EIF4EBP1	PIK3R1	PABPC1	MAPK1
BIOCARTA_EPHA4_PATHWAY	SELP	ITGB1	ITGA1	RAP1B	ACTA1	EPHA4	FYN	EPHB1	LYN	L1CAM
BIOCARTA_EPO_PATHWAY	CSNK2A1	JUN	HRAS	EPO	MAPK8	RAF1	ELK1	SHC1	MAP2K1	JAK2	PLCG1	GRB2	STAT5B	MAPK3	STAT5A	FOS	PTPN6	SOS1	EPOR
BIOCARTA_EPONFKB_PATHWAY	GRIN1	EPO	SOD2	ARNT	RELA	HIF1A	NFKB1	CDKN1A	NFKBIA	JAK2	EPOR
BIOCARTA_ERK_PATHWAY	HRAS	STAT3	RAF1	EGFR	ELK1	SHC1	MKNK2	MKNK1	IGF1R	PTPRR	GNGT1	NGF	PPP2CA	NGFR	SRC	MAP2K2	PDGFRA	RPS6KA5	MAP2K1	GNAS	ITGB1	GNB1	GRB2	MAPK3	MYC	SOS1	MAPK1	RPS6KA1
BIOCARTA_ERK5_PATHWAY	MEF2C	MEF2D	HRAS	MEF2BNB-MEF2B	MEF2A	SHC1	CREB1	AKT1	PIK3CA	PLCG1	GRB2	MAPK3	MAPK7	PIK3CG	NTRK1	PIK3R1	RPS6KA1	MAPK1
BIOCARTA_ERYTH_PATHWAY	CSF2	EPO	IL3	FLT3	IGF1	CCL3	IL1A	TGFB2	TGFB1	KITLG	CSF3	IL6	IL9	TGFB3	IL11
BIOCARTA_ETC_PATHWAY	CYCS	SDHA	SDHD	SDHB	SDHC	SLC25A6	COX1	NDUFA1	ATP5A1	UQCRC1	SLC25A4	GPD2
BIOCARTA_ETS_PATHWAY	JUN	CSF1R	NCOR2	HRAS	CSF1	SIN3A	E2F1	DDX20	E2F4	HDAC5	SIN3B	RBL2	ETS1	HDAC2	RBL1	ETS2	FOS	ETV3
BIOCARTA_EXTRINSIC_PATHWAY	F10	TFPI	F2	F2R	FGG	PROS1	PROC	FGA	SERPINC1	FGB	F3	F5	F7
BIOCARTA_FAS_PATHWAY	CASP10	JUN	PTPN13	CASP8	CASP7	MAPK8	RIPK2	PAK2	SPTAN1	LMNA	LMNB1	MAP2K4	FADD	CFLAR	LMNB2	MAP3K1	PAK1	RB1	CASP6	MAP3K7	CASP3	DAXX	FAS	DFFA	DFFB	FASLG	ARHGDIB	FAF1	PRKDC	PARP1
BIOCARTA_FCER1_PATHWAY	JUN	HRAS	MAPK8	CALM2	NFATC4	RAF1	LOC124827	PRKCB	SHC1	ELK1	CALM1	NFATC3	PAK2	PPP3CC	MAP2K4	SYK	FCER1G	FCER1A	LOC147908	CYCSP35	BTK	PLA2G4A	MAP3K1	MAP2K1	VAV1	MAP2K7	PPP3CB	PPP3CA	PIK3CA	PLCG1	GRB2	MAPK3	CALM3	NFATC2	FOS	NFATC1	PIK3CG	LYN	PIK3R1	SOS1	MAPK1
BIOCARTA_FEEDER_PATHWAY	MPI	HK1	KHK	TREH	PGM1	LCT	TPI1	PYGM	PYGL
BIOCARTA_FIBRINOLYSIS_PATHWAY	F2	CPB2	F2R	FGB	PLAT	FGG	F13A1	SERPINE1	FGA	SERPINB2	PLAU	PLG
BIOCARTA_FMLP_PATHWAY	HRAS	PLCB1	CALM2	CAMK1G	FPR1	NFATC4	RAF1	LOC124827	MAPK14	ELK1	RELA	GNA15	CALM1	NFATC3	PPP3CC	GNGT1	PIK3C2G	LOC147908	CYCSP35	MAP2K2	MAP2K3	MAP3K1	NCF2	MAP2K1	NCF1C	PAK1	MAP2K6	PPP3CB	PPP3CA	GNB1	MAPK3	CALM3	CAMK1	NFATC2	NFKB1	NFATC1	RAC1	NFKBIA	MAPK1
BIOCARTA_FREE_PATHWAY	NOX1	SOD1	GSR	XDH	GSS	GPX1	RELA	TNF	NFKB1	IL8
BIOCARTA_G1_PATHWAY	E2F1	TFDP1	GSK3B	CDKN2A	CDKN1B	CDKN1A	CDK1	TGFB2	CCNA1	CDKN2B	TGFB1	TGFB3	CCND1	CDK2	CDK4	ABL1	RB1	SKP2	TP53	CDK6	DHFR	CDC25A	ATM	ATR	HDAC1	SMAD3	SMAD4	CCNE1
BIOCARTA_G2_PATHWAY	YWHAQ	MYT1	CHEK2	EP300	BRCA1	CHEK1	WEE1	MDM2	CDKN1A	TP53	CDK1	CDKN2D	CDC34	CDC25B	CDC25C	GADD45A	CDC25A	PLK1	ATR	ATM	YWHAH	CCNB1	PRKDC	RPS6KA1
BIOCARTA_GABA_PATHWAY	GPHN	SRC	GABRA5	GABRA6	GABRA3	GABRA4	GABRA1	GABRA2	GABARAP	DNM1
BIOCARTA_GATA3_PATHWAY	IL13	GATA3	MAPK14	MAP2K3	PRKAR2B	PRKACB	PRKACG	JUNB	PRKAR1A	PRKAR2A	PRKAR1B	IL4	NFATC2	IL5	NFATC1	MAF
BIOCARTA_GCR_PATHWAY	CALM2	NOS3	LOC124827	ANXA1	NPPA	RELA	NR3C1	CALM1	CORIN	GNAS	AKT1	ADRB2	PIK3CA	GNGT1	GNB1	HSP90AA1	CALM3	NFKB1	PIK3CG	LOC147908	PIK3R1	CYCSP35
BIOCARTA_GH_PATHWAY	SRF	HRAS	RAF1	PRKCB	PRKCA	SHC1	SLC2A4	SOCS1	HNF1A	INS	PTPN6	MAP2K1	GHR	JAK2	PIK3CA	GH1	PLCG1	GRB2	MAPK3	IRS1	STAT5B	STAT5A	INSR	PIK3CG	PIK3R1	SOS1	MAPK1	RPS6KA1
BIOCARTA_GLEEVEC_PATHWAY	JUN	HRAS	MAPK8	RAF1	MAP3K1	STAT1	MAP2K1	AKT1	JAK2	PIK3CA	MAP2K4	CRKL	GRB2	STAT5B	MAPK3	STAT5A	BCR	BAD	FOS	PIK3CG	PIK3R1	MYC	SOS1
BIOCARTA_GLYCOLYSIS_PATHWAY	HK1	PGAM1	TPI1	PGK1	GAPDH	PKLR	ALDOB	ENO1	GPI	PFKL
BIOCARTA_GPCR_PATHWAY	JUN	HRAS	CALM2	NFATC4	RAF1	LOC124827	PRKCB	ELK1	PRKCA	PRKAR2B	CALM1	NFATC3	PPP3CC	GNAI1	GNGT1	ADCY1	LOC147908	CYCSP35	MAP2K1	GNAQ	PRKACB	PRKACG	GNAS	CREB1	PPP3CB	PPP3CA	RPS6KA3	GNB1	PLCG1	PRKAR1A	PRKAR2A	PRKAR1B	MAPK3	CALM3	NFATC2	FOS	NFATC1
BIOCARTA_GRANULOCYTES_PATHWAY	PECAM1	TNF	IL1A	ITGAL	ITGAM	ICAM1	SELL	SELP	IFNG	SELPLG	C5	ITGB2	CSF3	IL8
BIOCARTA_GSK3_PATHWAY	WNT1	TIRAP	RELA	GSK3B	EIF2AK2	CTNNB1	GNAI1	GJA1	MYD88	FZD1	LBP	TOLLIP	PPP2CA	LEF1	IRAK1	CCND1	APC	PDPK1	LY96	DVL1	AKT1	PIK3CA	CD14	TLR4	AXIN1	NFKB1	PIK3R1
BIOCARTA_HCMV_PATHWAY	MAP2K2	MAPK14	MAP2K3	MAP3K1	RELA	MAP2K1	RB1	CREB1	MAP2K6	SP1	AKT1	PIK3CA	MAPK3	NFKB1	PIK3CG	PIK3R1	MAPK1
BIOCARTA_HDAC_PATHWAY	MEF2C	MEF2D	CALM2	CAMK1G	MEF2BNB-MEF2B	LOC124827	MAPK14	MEF2A	CALM1	IGF1	PPP3CC	HDAC5	IGF1R	INS	LOC147908	CYCSP35	MYOD1	CABIN1	MAP2K6	AKT1	PPP3CB	PPP3CA	PIK3CA	YWHAH	CALM3	INSR	CAMK1	NFATC2	MAPK7	NFATC1	PIK3CG	PIK3R1
BIOCARTA_HER2_PATHWAY	ERBB4	HRAS	IL6R	ERBB3	STAT3	IL6ST	RAF1	SHC1	EP300	EGFR	MAP2K1	ESR1	PIK3CA	CARM1	GRIP1	GRB2	MAPK3	PIK3CG	PIK3R1	IL6	SOS1	MAPK1
BIOCARTA_HIF_PATHWAY	JUN	EPO	NOS3	EP300	HIF1A	VHL	CREB1	P4HB	COPS5	EDN1	ASPH	VEGFA	ARNT	LDHA	HSP90AA1
BIOCARTA_HIVNEF_PATHWAY	CASP9	CASP8	CASP7	CHUK	TNF	BIRC3	XIAP	PAK2	CDK11B	LMNA	LMNB1	CRADD	FADD	NUMA1	CFLAR	RIPK1	LMNB2	PRKCD	MAP3K5	PTK2	BID	MAP3K1	MAP2K7	MDM2	CASP6	RB1	TNFRSF1B	CASP3	TNFRSF1A	CASP2	RASA1	DAXX	ACTG1	NFKB1	PRKDC	NFKBIA	BAG4	MAPK8	GSN	RELA	APAF1	PSEN2	PSEN1	SPTAN1	TRAF2	MAP3K14	TRAF1	TRADD	BCL2	BIRC2	FAS	DFFA	CYCS	DFFB	FASLG	ARHGDIB	CDK11A	PARP1
BIOCARTA_HSP27_PATHWAY	MAPKAPK3	CASP9	BCL2	ACTA1	APAF1	TNF	MAPKAPK2	IL1A	CASP3	HSPB1	HSPB2	DAXX	CYCS	FAS	FASLG
BIOCARTA_IGF1_PATHWAY	CSNK2A1	JUN	SRF	HRAS	MAPK8	PTPN11	RAF1	SHC1	ELK1	MAP2K1	IGF1	RASA1	PIK3CA	IGF1R	GRB2	IRS1	MAPK3	FOS	PIK3CG	PIK3R1	SOS1
BIOCARTA_IGF1MTOR_PATHWAY	PTEN	PDK2	EIF2S3	GSK3B	PDPK1	EIF2S1	IGF1	AKT1	MTOR	PIK3CA	IGF1R	RPS6KB1	PPP2CA	EIF4E	EIF4EBP1	EIF2S2	EIF2B5	INPPL1	PIK3R1	RPS6
BIOCARTA_IGF1R_PATHWAY	HRAS	RAF1	SHC1	PRKAR2B	MAP2K1	PRKACB	PRKACG	AKT1	PIK3CA	IGF1R	GRB2	PRKAR1A	PRKAR2A	PRKAR1B	ADCY1	IRS1	MAPK3	YWHAH	BAD	PIK3R1	SOS1	RPS6KA1	MAPK1
BIOCARTA_IL10_PATHWAY	STAT3	STAT4	STAT1	STAT2	TNF	BLVRA	BLVRB	IL1A	JAK1	HMOX1	STAT5B	STAT5A	STAT6	IL10	IL10RA	IL6	IL10RB
BIOCARTA_IL12_PATHWAY	JUN	IL12RB1	IL12B	MAPK8	IL12RB2	STAT4	MAPK14	IL12A	IL18	CD3D	CD3E	TYK2	MAP2K6	CD3G	JAK2	CCR5	IFNG	TRB@	TRA@	CD247	IL18R1	CXCR3	ETV5
BIOCARTA_IL17_PATHWAY	CD4	IL3	IL17A	CD58	CD2	CD3D	CD3E	CD8A	CD3G	CD34	TRB@	KITLG	TRA@	CD247	CSF3	IL6	IL8
BIOCARTA_IL1R_PATHWAY	JUN	MAPK8	CHUK	MAPK14	RELA	TNF	TGFB2	TRAF6	MYD88	TGFB1	TOLLIP	IFNB1	IFNA1	ECSIT	IL1RAP	MAP3K14	IRAK2	IL1B	IL1R1	IRAK1	IL1RN	TGFB3	MAP2K3	MAP3K1	IRAK3	IKBKB	IL1A	MAP2K6	MAP3K7	TAB1	NFKB1	NFKBIA	IL6
BIOCARTA_IL2_PATHWAY	CSNK2A1	JUN	HRAS	MAPK8	RAF1	SHC1	ELK1	IL2RG	MAP2K1	IL2RB	JAK1	JAK3	SYK	GRB2	STAT5B	MAPK3	STAT5A	FOS	IL2RA	LCK	SOS1	IL2
BIOCARTA_IL22BP_PATHWAY	IL22RA2	STAT3	STAT4	STAT1	STAT2	TYK2	IL22	JAK1	JAK3	JAK2	STAT5B	STAT5A	SOCS3	STAT6	IL10RA	IL22RA1
BIOCARTA_IL2RB_PATHWAY	HRAS	E2F1	RAF1	SHC1	IL2RG	IL2RB	CBL	SOCS1	PPIA	SYK	CFLAR	SOCS3	BAD	IL2RA	IKZF3	PTPN6	BCL2	BCL2L1	JAK1	AKT1	JAK3	PIK3CA	FAS	RPS6KB1	CRKL	GRB2	FASLG	NMI	STAT5B	IRS1	MAPK3	STAT5A	FOS	PIK3CG	PIK3R1	MYC	SOS1	MAPK1
BIOCARTA_IL3_PATHWAY	HRAS	IL3RA	RAF1	IL3	SHC1	MAP2K1	CSF2RB	JAK2	GRB2	MAPK3	STAT5B	STAT5A	FOS	PTPN6	SOS1
BIOCARTA_IL4_PATHWAY	RPS6KB1	GRB2	SHC1	IL2RG	IRS1	IL4	IL4R	STAT6	JAK1	AKT1	JAK3
BIOCARTA_IL5_PATHWAY	CCR3	CD4	CCL11	IL4	IL1B	IL5	IL5RA	IL6	HLA-DRB1	HLA-DRA
BIOCARTA_IL6_PATHWAY	CSNK2A1	JUN	SRF	HRAS	IL6R	STAT3	PTPN11	IL6ST	RAF1	SHC1	ELK1	MAP2K1	TYK2	JAK1	JAK3	JAK2	CEBPB	GRB2	MAPK3	FOS	IL6	SOS1
BIOCARTA_IL7_PATHWAY	BCL2	EP300	IL2RG	IL7	JAK1	JAK3	PIK3CA	CREBBP	NMI	STAT5B	STAT5A	FYN	PTK2B	PIK3CG	PIK3R1	LCK	IL7R
BIOCARTA_INFLAM_PATHWAY	CSF2	CD4	CSF1	LTA	IL3	TNF	IL15	TGFB2	TGFB1	IFNG	IFNB1	IFNA1	CSF3	TGFB3	IL2	IL8	IL12B	IL13	PDGFA	IL12A	IL7	IL1A	IL4	IL5	IL10	IL6	HLA-DRB1	IL11	HLA-DRA
BIOCARTA_INSULIN_PATHWAY	CSNK2A1	JUN	SRF	HRAS	MAPK8	PTPN11	RAF1	SHC1	ELK1	MAP2K1	SLC2A4	RASA1	PIK3CA	GRB2	IRS1	MAPK3	INS	INSR	FOS	PIK3CG	PIK3R1	SOS1
BIOCARTA_INTEGRIN_PATHWAY	JUN	HRAS	CAPN1	MAPK8	PPP1R12B	ACTA1	RAF1	SHC1	CAPNS1	VCL	ZYX	TNS1	RHOA	CAPNS2	ACTN1	PXN	ROCK1	CSK	SRC	RAP1A	PTK2	ITGA1	MAP2K2	MAP2K1	BCAR1	CAV1	RAPGEF1	ITGB1	CRKL	GRB2	TLN1	MAPK3	FYN	BCR	SOS1	ACTN2	ACTN3	MAPK1
BIOCARTA_INTRINSIC_PATHWAY	F10	F9	F8	F2	COL4A1	F2R	COL4A2	COL4A3	COL4A4	KNG1	PROS1	FGG	PROC	KLKB1	FGA	SERPINC1	FGB	F12	COL4A6	SERPING1	F11	COL4A5	F5
BIOCARTA_KERATINOCYTE_PATHWAY	JUN	HRAS	MAPK8	CHUK	RAF1	PRKCB	MAPK14	PRKCA	EGFR	RELA	TNF	EGF	CEBPA	MAP2K4	TRAF2	PPP2CA	RIPK1	MAP3K14	PRKCG	PRKCH	PRKCD	PRKCE	MAP3K5	HOXA7	BCL2	PRKCQ	MAP2K3	MAP3K1	MAPK13	MAP2K1	MAP2K7	IKBKB	MAP2K6	TNFRSF1B	SP1	TNFRSF1A	DAXX	FAS	FASLG	MAPK3	ETS1	ETS2	FOS	NFKB1	NFKBIA	MAPK1
BIOCARTA_KREB_PATHWAY	FH	SDHA	OGDH	SUCLA2	CS	ACO2	IDH2	MDH1
BIOCARTA_LAIR_PATHWAY	TNF	KNG1	IL1A	ITGAL	ICAM1	VCAM1	SELP	C6	ITGA4	SELPLG	ITGB1	C3	C5	ITGB2	C7	IL6	IL8
BIOCARTA_LECTIN_PATHWAY	C9	C2	C6	C5	C3	MBL2	C4B	C4A	MASP2	C8A	C7	MASP1
BIOCARTA_LEPTIN_PATHWAY	LEPR	PRKAG1	PRKAB2	CPT1A	PRKAB1	PRKAA2	LEP	PRKAA1	ACACA	PRKAG3	PRKAG2
BIOCARTA_LONGEVITY_PATHWAY	HRAS	SOD1	SOD2	SOD3	FOXO3	SHC1	GHR	IGF1	CAT	AKT1	PIK3CA	IGF1R	GH1	PIK3CG	PIK3R1
BIOCARTA_LYM_PATHWAY	SELL	VCAM1	ITGA4	ITGB1	ITGB2	PECAM1	IL1A	ITGAL	CD34	IL8	ICAM1
BIOCARTA_MAL_PATHWAY	ROCK1	SRF	HRAS	MAP4K2	MAPK8	ACTA1	MAP2K2	RAF1	MAP3K1	MAP2K1	MAL	HNF1A	LIMK1	DIAPH1	RHOA	MAPK3	RAC1	CDC42	MAPK1
BIOCARTA_MAPK_PATHWAY	MEF2C	JUN	MEF2D	MAX	MEF2BNB-MEF2B	CHUK	RAF1	MEF2A	STAT1	SHC1	ELK1	PAK2	CEBPA	MKNK1	MAP2K4	RIPK1	ATF2	RAPGEF2	MAPK9	MAP3K5	MAP4K3	MAPK10	MAPK11	MAP2K2	MAP4K4	BRAF	RPS6KA5	MAP2K3	MAP3K1	MAPK13	MAP3K3	MAP2K1	MAP3K4	MAP2K7	MAP3K10	MAP3K9	IKBKB	MAP2K5	MAP3K11	CREB1	MAP2K6	MAP3K7	MAP3K8	MAP3K12	MAP3K6	MAP4K1	MAP4K5	RPS6KA2	RPS6KA3	DAXX	RPS6KB1	RPS6KB2	GRB2	MAPK3	MAPK4	RPS6KA4	MAPK6	NFKB1	MAPK7	RAC1	NFKBIA	MYC	RPS6KA1	MAPK1	MAPKAPK3	HRAS	MAP4K2	MAPK8	MAPKAPK5	MAPK14	MAPK12	RELA	MAPKAPK2	TGFB2	MKNK2	TGFB1	TRAF2	ARAF	MAP3K14	TGFBR1	TRADD	TGFB3	PAK1	SP1	MAP3K13	FOS	MAP3K2
BIOCARTA_MCALPAIN_PATHWAY	CAPN2	HRAS	CAPN1	ACTA1	EGFR	CAPNS1	PRKAR2B	EGF	MYL2	MYLK	CAPNS2	PXN	CXCR3	PTK2	ITGA1	PRKACB	PRKACG	EZR	ITGB1	PRKAR1A	PRKAR2A	PRKAR1B	MAPK3	TLN1	MAPK1
BIOCARTA_MCM_PATHWAY	ORC6	MCM4	MCM3	MCM6	CDT1	MCM5	MCM7	CDK2	CDKN1B	MCM2	ORC1	ORC2	ORC4	KITLG	ORC5	CDC6	CCNE1	ORC3
BIOCARTA_MEF2D_PATHWAY	CAPN2	MEF2D	CABIN1	CALM2	LOC124827	PRKCB	PRKCA	CAPNS1	EP300	CALM1	PPP3CB	PPP3CC	PPP3CA	TRB@	TRA@	HDAC1	CALM3	HDAC2	NFATC2	NFATC1	CAPNS2	LOC147908	CYCSP35
BIOCARTA_MET_PATHWAY	JUN	HRAS	MAPK8	STAT3	ACTA1	PTPN11	RAF1	ELK1	HGF	MET	PXN	SRC	RAP1A	PTEN	PTK2	ITGA1	RAP1B	MAP2K2	MAP2K1	PAK1	DOCK1	MAP4K1	RASA1	CRK	PIK3CA	RAPGEF1	ITGB1	CRKL	GAB1	GRB2	MAPK3	PTK2B	FOS	PIK3CG	PIK3R1	SOS1	MAPK1
BIOCARTA_MITOCHONDRIA_PATHWAY	CASP9	CASP8	CASP7	BCL2	BID	BIK	BCL2L1	BIRC2	APAF1	BAX	BIRC3	XIAP	CASP6	CASP3	DFFA	DIABLO	CYCS	DFFB	ENDOG	BAK1	AIFM1
BIOCARTA_MONOCYTE_PATHWAY	SELL	SELP	ITGA4	ITGB1	ITGB2	PECAM1	SELE	ITGAL	CD44	ITGAM	ICAM1
BIOCARTA_MPR_PATHWAY	HRAS	MYT1	ACTA1	PRKAR2B	CDK1	GNAI1	GNGT1	CAP1	ADCY1	PAQR5	SRC	PIN1	PGR	PRKACB	PRKACG	GNAS	PAQR7	ARPC4	ARPC5	CDC25C	ARPC1A	GNB1	ACTR2	PRKAR1A	ACTR3	PRKAR2A	ARPC1B	PRKAR1B	ARPC3	MAPK3	CCNB1	ARPC2	RPS6KA1	MAPK1
BIOCARTA_MTA3_PATHWAY	TUBA4B	TUBA1A	PDZK1	ALDOA	ESR1	SNAI2	MTA3	MBD3	HSPB1	HSPB2	TUBA3C	TUBA4A	GAPDH	MTA1	HDAC1	TUBA1C	CTSD	SNAI1	CDH1
BIOCARTA_MTOR_PATHWAY	PTEN	PDK2	TSC2	PDPK1	EIF3A	EIF4G3	AKT1	MTOR	PIK3CA	EIF4G2	MKNK1	RPS6KB1	FKBP1A	EIF4G1	TSC1	EIF4A1	PPP2CA	EIF4A2	EIF4B	EIF4E	EIF4EBP1	PIK3R1	RPS6
BIOCARTA_MYOSIN_PATHWAY	PLCB1	PPP1R12B	PRKCB	PRKCA	ARHGEF6	ARHGEF4	GNA12	ARHGEF17	GNA13	ARHGEF11	ARHGEF3	ARHGEF18	MYL2	ARHGEF15	GNGT1	ARHGEF16	MYLK	PKN1	ROCK1	ARHGEF10	MYL7	ARHGEF7	ARHGAP5	ARHGEF12	GNAQ	ARHGEF9	ARHGEF2	GNB1	ARHGEF1	ARHGEF5	ARHGEF19
BIOCARTA_NDKDYNAMIN_PATHWAY	SYNJ2	CALM2	LOC124827	EPS15	CALM1	PPP3CB	DNM1	PPP3CC	BIN1	PPP3CA	AMPH	PICALM	NME1	NME2	AP2A1	CALM3	SYNJ1	LOC147908	CYCSP35	AP2M1	EPN1
BIOCARTA_NEUROTRANSMITTERS_PATHWAY	GAD1	TH	HDC	DBH	PNMT	TPH1
BIOCARTA_NFAT_PATHWAY	MEF2C	CAMK1G	CALM2	F2	RAF1	LOC124827	CALM1	PRKAR2B	IGF1	PPP3CC	FGF2	CREBBP	LOC147908	CYCSP35	NKX2-5	CTF1	MAP2K1	AKT1	EDN1	RPS6KB1	MAPK3	CAMK1	MAPK1	HRAS	MAPK8	ACTA1	NFATC4	CSNK1A1	MAPK14	NPPA	NFATC3	GSK3B	GATA4	CALR	CAMK4	HAND1	PRKACB	PRKACG	ELSPBP1	PPP3CB	PPP3CA	PIK3CA	MYH2	FKBP1A	LIF	AGT	PRKAR1A	PRKAR2A	PRKAR1B	HBEGF	CALM3	NFATC2	NFATC1	PIK3CG	HAND2	PIK3R1
BIOCARTA_NFKB_PATHWAY	IKBKG	CHUK	MAP3K1	RELA	TNF	IKBKB	IL1A	MAP3K7	TNFRSF1B	TNFRSF1A	TRAF6	MYD88	FADD	TLR4	RIPK1	TNFAIP3	TAB1	MAP3K14	IL1R1	NFKB1	IRAK1	TRADD	NFKBIA
BIOCARTA_NGF_PATHWAY	CSNK2A1	JUN	HRAS	MAPK8	RAF1	SHC1	ELK1	MAP2K1	PIK3CA	PLCG1	GRB2	NGF	MAPK3	NGFR	FOS	PIK3CG	PIK3R1	SOS1
BIOCARTA_NKCELLS_PATHWAY	KLRC3	KLRD1	KLRC1	IL18	KLRC2	MAP2K1	VAV1	PAK1	LAT	PIK3CA	KLRC4	ITGB1	SYK	MAPK3	PTK2B	B2M	PTPN6	RAC1	PIK3R1	HLA-A
BIOCARTA_NKT_PATHWAY	CSF2	CD4	CD28	CCR2	CCR1	CCL3	IFNGR2	TGFB2	TGFB1	CCL4	IFNG	IFNGR1	CXCR4	TGFB3	CXCR3	IL2	CD40LG	IL12RB1	IL12B	IL12RB2	IL12A	CCR3	CCR4	CCR5	CCR7	IL4	IL4R	IL5	IL18R1
BIOCARTA_NO1_PATHWAY	PDE3B	CALM2	ACTA1	LOC124827	CALM1	PRKAR2B	KNG1	RYR2	CHRM1	VEGFA	HSP90AA1	SLC7A1	PDE3A	PDE2A	BDKRB2	LOC147908	CYCSP35	NOS3	CHRNA1	FLT1	KDR	PRKACB	TNNI1	PRKACG	FLT4	CAV1	AKT1	PRKAR1A	PRKAR2A	PRKAR1B	CALM3	PRKG1	PRKG2
BIOCARTA_NO2IL12_PATHWAY	IL12RB1	CD4	IL12B	IL12RB2	STAT4	NOS2	IL12A	CD2	CD3D	CD3E	TYK2	CD3G	JAK2	CCR5	IFNG	CD247	CXCR3
BIOCARTA_NOS1_PATHWAY	GRIN1	GRIN2A	CALM2	GRIN2B	GRIN2C	LOC124827	DLG4	GRIN2D	PRKCB	PRKCA	PRKAR2B	CALM1	NOS1	PRKACB	PRKACG	PPP3CB	PPP3CC	PPP3CA	PRKAR1A	PRKAR2A	PRKAR1B	CALM3	LOC147908	CYCSP35
BIOCARTA_NTHI_PATHWAY	MAPK11	CHUK	MAPK14	MAP2K3	EP300	RELA	NR3C1	TNF	IKBKB	MAP2K6	MAP3K7	DUSP1	MYD88	CREBBP	SMAD3	SMAD4	MAP3K14	TGFBR2	IL1B	TLR2	NFKB1	TGFBR1	NFKBIA	IL8
BIOCARTA_NUCLEARRS_PATHWAY	CYP2E1	ABCB4	ABCB1	RARA	PPARG	PPARD	PPARA	ABCB11	NR0B2	NR1I3	ABCC3	NR1H4	CYP1A2	NR1H3	IDDM11
BIOCARTA_P27_PATHWAY	E2F1	TFDP1	NEDD8	CDK2	CDKN1B	RB1	SKP2	SKP1	CUL1	RBX1	UBE2M	CKS1B	CCNE1
BIOCARTA_P35ALZHEIMERS_PATHWAY	CDK5	CDK5R1	CAPN1	MAPT	CSNK1D	PPP2CA	CSNK1A1	CAPNS1	GSK3B	CAPNS2	APP
BIOCARTA_P38MAPK_PATHWAY	MEF2C	MAX	MEF2D	HRAS	MEF2BNB-MEF2B	MAPK14	MAPKAPK5	MEF2A	STAT1	SHC1	ELK1	MAPKAPK2	HSPB1	HSPB2	TGFB2	MAP2K4	MKNK1	TGFB1	TRAF2	RIPK1	DDIT3	ATF2	TGFBR1	TRADD	RAPGEF2	HMGN1	TGFB3	MAP3K5	RPS6KA5	PLA2G4A	MAP3K1	MAP3K9	CREB1	MAP2K6	MAP3K7	DAXX	GRB2	RAC1	MYC	CDC42
BIOCARTA_P53_PATHWAY	CCND1	BCL2	E2F1	APAF1	BAX	CDK2	CDK4	MDM2	RB1	CDKN1A	TP53	GADD45A	ATM	TIMP3	PCNA	CCNE1
BIOCARTA_P53HYPOXIA_PATHWAY	MAPK8	CSNK1D	ABCB1	CSNK1A1	EP300	HSPA1A	BAX	DNAJB1P1	HIF1A	HIC1	MDM2	TAF1	CDKN1A	AKT1	TP53	NQO1	FHL2	GADD45A	HSP90AA1	IGFBP3	ATM	RPA1	NFKBIB
BIOCARTA_PAR1_PATHWAY	F2	PLCB1	PPP1R12B	F2R	PRKCB	PRKCA	ARHGEF6	ARHGEF4	ARHGEF17	GNA12	GNA13	ARHGEF11	ARHGEF3	GNAI1	ARHGEF18	ARHGEF15	GNGT1	ARHGEF16	RHOA	ADCY1	F2RL3	ROCK1	ARHGEF10	ARHGEF7	ARHGEF12	GNAQ	MAP3K7	ARHGEF9	PIK3CA	ARHGEF2	GNB1	ARHGEF1	ARHGEF5	ARHGEF19	PTK2B	PIK3CG	PIK3R1
BIOCARTA_PARKIN_PATHWAY	LOC93486	SNCA	5-Sep	SNCAIP	UBE2G2	UBE2G1	UBE2L6	PARK2	GPR37	UBE2L3	UBE2E2	SUMO1	UBE2F
BIOCARTA_PDGF_PATHWAY	JUN	CSNK2A1	SRF	HRAS	MAPK8	STAT3	RAF1	PRKCB	STAT4	ELK1	PRKCA	SHC1	STAT1	STAT2	MAP2K4	PDGFA	MAP3K1	PDGFRA	MAP2K1	JAK1	RASA1	PIK3CA	PLCG1	GRB2	STAT5B	MAPK3	STAT5A	FOS	STAT6	PIK3CG	PIK3R1	SOS1
BIOCARTA_PGC1A_PATHWAY	MEF2C	MEF2D	CALM2	CAMK1G	MEF2BNB-MEF2B	MEF2A	PPARGC1A	LOC124827	CALM1	SLC2A4	PPP3CC	HDAC5	PPARA	ESRRA	CYCSP35	LOC147908	CAMK4	CAMK2A	CAMK2B	CAMK2D	CAMK2G	PPP3CB	PPP3CA	YWHAH	CALM3	CAMK1
BIOCARTA_PITX2_PATHWAY	WNT1	EP300	LDB1	GSK3B	APC	DVL1	CTNNB1	MED1	FZD1	AXIN1	CREBBP	LEF1	HDAC1	PITX2	TRRAP
BIOCARTA_PLATELETAPP_PATHWAY	F9	F2	COL4A1	COL4A2	COL4A3	COL4A4	SERPINE1	APP	PLG	PLAT	COL4A6	F11	COL4A5	PLAU
BIOCARTA_PLCE_PATHWAY	PLCE1	PRKAR1A	PTGER1	PRKAR2A	PRKAR2B	PRKAR1B	ADCY1	PRKACB	PRKACG	RAP2B	GNAS	ADRB2
BIOCARTA_PML_PATHWAY	HRAS	PAX3	PRAM1	TNF	RARA	PML	RB1	TNFRSF1B	TP53	TNFRSF1A	DAXX	FAS	FASLG	CREBBP	SUMO1	SP100	SIRT1
BIOCARTA_PPARA_PATHWAY	JUN	NR2F1	PPARGC1A	PRKCB	PRKCA	PRKAR2B	TNF	APOA2	APOA1	CD36	FAT1	CREBBP	INS	NR1H3	ME1	NCOR2	NCOR1	NOS2	HSPA1A	PTGS2	HSD17B4	RXRA	RB1	DUT	CITED2	CPT1B	MRPL11	STAT5B	MAPK3	STAT5A	NFKBIA	MYC	MAPK1	FRA8B	LPL	FABP1	EP300	RELA	NRIP1	DUSP1	PPARA	NCOA1	SRA1	HSP90AA1	PDGFA	EHHADH	PRKACB	PRKACG	SP1	MED1	PIK3CA	PRKAR1A	PRKAR2A	PRKAR1B	ACOX1	NR0B2	PIK3CG	PIK3R1
BIOCARTA_PROTEASOME_PATHWAY	PSMD14	RPN1	PSMC3	PSMD12	PSMA1	PSMD6	PSMA5	RPN2	PSMA4	PSMA3	PSMA2	PSMC2	PSMB3	UBA1	PSMB2	PSMB5	PSMB4	PSMD11	PSMB7	PSMB6	UBE2A	UBE3A	PSMA6	PSMA7	PSMB1	PSMD8	PSMC4	PSMC6
BIOCARTA_PS1_PATHWAY	WNT1	NOTCH1	GSK3B	APC	BTRC	PSEN1	DVL1	CTNNB1	HNF1A	DLL1	FZD1	ADAM17	RBPJ	AXIN1
BIOCARTA_PTC1_PATHWAY	MNAT1	CDC25B	SHH	CDK7	CDC25C	XPO1	CDC25A	CCNB1	PTCH1	CCNH	CDK1
BIOCARTA_PTDINS_PATHWAY	BTK	GSK3B	PDPK1	GSK3A	AKT1	PFKM	PFKL	RPS6KB1	ARHGEF2	VAV2	PRKCZ	JAG1	PLCG1	ARF1	AP2A1	BAD	EEA1	RAB5A	PFKP	LYN	RAC1	AP2M1	PRKCE
BIOCARTA_PTEN_PATHWAY	PTK2	PTEN	PDK2	SHC1	FOXO3	PDPK1	BCAR1	CDKN1B	ILK	AKT1	PIK3CA	ITGB1	FASLG	GRB2	MAPK3	PIK3R1	SOS1	MAPK1
BIOCARTA_PYK2_PATHWAY	JUN	HRAS	MAPK8	CALM2	RAF1	MAPK14	PRKCB	LOC124827	PRKCA	SHC1	CALM1	MAP2K4	LOC147908	CYCSP35	SRC	MAP2K2	MAP2K3	MAP3K1	MAP2K1	GNAQ	BCAR1	PAK1	CRKL	PLCG1	GRB2	MAPK3	CALM3	PTK2B	RAC1	SOS1	MAPK1
BIOCARTA_RAB_PATHWAY	RAB27A	RAB8A	RAB9A	RAB2A	RAB6A	RAB1A	ACTA1	RAB4A	RAB5A	RAB7A	RAB3A	RAB11A
BIOCARTA_RAC1_PATHWAY	CDK5R1	PPP1R12B	PDGFRA	MAP3K1	NCF2	ARFIP2	VAV1	WASF1	PAK1	RALBP1	CHN1	CFL1	PIK3CA	CDK5	LIMK1	MYL2	RPS6KB1	MYLK	PLD1	PIK3CG	TRIO	RAC1	PIK3R1
BIOCARTA_RACCYCD_PATHWAY	IKBKG	HRAS	E2F1	CHUK	RAF1	TFDP1	RELA	CDKN1B	CDKN1A	RHOA	CCND1	CDK2	IKBKB	CDK4	PAK1	RB1	AKT1	PIK3CA	CDK6	MAPK3	NFKB1	CCNE1	NFKBIA	PIK3R1	RAC1	MAPK1
BIOCARTA_RANKL_PATHWAY	MAPK8	FOSL2	RELA	IRF9	EIF2AK2	FOSL1	TRAF6	IFNB1	TNFRSF11A	IFNAR1	IFNAR2	NFKB1	FOS	TNFSF11
BIOCARTA_RANMS_PATHWAY	RANGAP1	KIF15	NUMA1	KPNB1	KPNA2	RCC1	TPX2	RAN	RANBP1	AURKA
BIOCARTA_RARRXR_PATHWAY	NCOR2	KAT2B	ERCC3	RARA	RXRA	HDAC3	NCOA3	NCOA2	NCOA1	GTF2F1	TBP	GTF2E1	GTF2A1	POLR2A	GTF2B
BIOCARTA_RAS_PATHWAY	CASP9	HRAS	FOXO4	CHUK	RALA	RAF1	BCL2L1	ELK1	RELA	MAP2K1	RALBP1	RALGDS	AKT1	PIK3CA	RHOA	PLD1	MAPK3	BAD	NFKB1	PIK3CG	RAC1	PIK3R1	CDC42
BIOCARTA_RB_PATHWAY	MYT1	MAPK14	CHEK1	CDK2	CDK4	WEE1	RB1	TP53	CDK1	CDC25B	CDC25C	ATM	YWHAH
BIOCARTA_RELA_PATHWAY	IKBKG	CHUK	EP300	RELA	TNF	IKBKB	TNFRSF1B	HDAC3	TNFRSF1A	TRAF6	FADD	CREBBP	RIPK1	NFKB1	NFKBIA	TRADD
BIOCARTA_RHO_PATHWAY	PPP1R12B	GSN	VCL	ARHGEF11	CFL1	LIMK1	MYL2	DIAPH1	MYLK	RHOA	OPHN1	ROCK1	SRC	ARHGAP4	ARHGAP1	ARHGAP6	ARHGAP5	PIP5K1A	PIP5K1B	ARPC4	ARPC5	ARPC1A	BAIAP2	ACTR2	ACTR3	ARHGEF1	ARPC1B	ARHGEF5	ARPC3	TLN1	ARPC2	PFN1
BIOCARTA_RNA_PATHWAY	CHUK	RELA	MAP3K14	EIF2S2	EIF2S1	NFKB1	DNAJC3	NFKBIA	EIF2AK2	TP53
BIOCARTA_SALMONELLA_PATHWAY	ACTA1	WASL	WASF1	ARPC4	ARPC5	ARPC1A	ACTR2	ACTR3	ARPC1B	ARPC3	ARPC2	RAC1	CDC42
BIOCARTA_SARS_PATHWAY	LDHC	CKM	FBL	LDHA	GPT	MAPK14	EIF4E	NCL	ANPEP	LDHB
BIOCARTA_SET_PATHWAY	PRF1	DFFA	DFFB	HMGB2	NME1	APEX1	GZMB	CREBBP	SET	GZMA	ANP32A
BIOCARTA_SHH_PATHWAY	DYRK1A	SHH	GLI1	PRKAR2B	GSK3B	SUFU	PRKACB	PRKACG	GLI2	GLI3	PTCH1	SMO	PRKAR1A	PRKAR2A	PRKAR1B	DYRK1B
BIOCARTA_SKP2E2F_PATHWAY	CCNA1	CDC34	E2F1	CUL1	TFDP1	CDK2	RB1	SKP2	CCNE1	SKP1
BIOCARTA_SODD_PATHWAY	BAG4	CASP8	TRAF2	FADD	RIPK1	TNF	BIRC3	TNFRSF1B	TRADD	TNFRSF1A
BIOCARTA_SPPA_PATHWAY	SRC	HRAS	PTK2	F2	ITGA1	PLCB1	RAF1	PRKCB	F2R	PLA2G4A	PRKCA	PTGS1	MAP2K1	GNAI1	GNGT1	ITGB1	GNB1	SYK	TBXAS1	F2RL3	MAPK3	MAPK1
BIOCARTA_SPRY_PATHWAY	SRC	HRAS	SPRY2	RAF1	SPRY1	EGFR	SHC1	MAP2K1	CBL	SPRY4	EGF	RASA1	GRB2	MAPK3	SPRY3	PTPRB	SOS1	MAPK1
BIOCARTA_SRCRPTP_PATHWAY	CSK	SRC	CDC25B	CDC25C	PRKCB	GRB2	CDC25A	PRKCA	CCNB1	PTPRA	CDK1
BIOCARTA_STATHMIN_PATHWAY	CAMK4	CAMK2A	CAMK2B	CAMK2D	MAPK13	PRKAR2B	CAMK2G	CD2	PRKACB	CD3D	PRKACG	CD3E	CD3G	CDK1	PRKAR1A	PRKAR2A	CD247	PRKAR1B	CCNB1
BIOCARTA_STEM_PATHWAY	CSF2	CD4	CSF1	EPO	IL3	IL7	CD8A	CSF3	IL4	IL5	IL9	IL6	IL8	IL11	IL2
BIOCARTA_STRESS_PATHWAY	JUN	LTA	IKBKG	MAP4K2	MAPK8	CHUK	MAPK14	RELA	TNF	MAP2K4	CRADD	TRAF2	TANK	RIPK1	MAP3K14	TRADD	MAP2K3	MAP3K1	IKBKB	MAP2K6	CASP2	TNFRSF1A	ATF1	NFKB1	NFKBIA
BIOCARTA_TALL1_PATHWAY	TNFRSF13C	MAPK8	CHUK	MAPK14	RELA	TNFSF13	TNFSF13B	TNFRSF13B	TRAF6	TRAF5	TRAF3	TRAF2	TNFRSF17	MAP3K14	NFKB1
BIOCARTA_TCAPOPTOSIS_PATHWAY	CD4	FAS	CCR5	TRB@	TRA@	FASLG	CD247	CD28	CD3D	CD3E	CD3G
BIOCARTA_TCR_PATHWAY	JUN	ZAP70	CALM2	PRKCB	LOC124827	RAF1	ELK1	PRKCA	SHC1	CALM1	PPP3CC	MAP2K4	CYCSP35	PTPN7	LOC147908	MAP3K1	MAP2K1	VAV1	RASA1	GRB2	MAPK3	NFKB1	NFKBIA	RAC1	SOS1	HRAS	MAPK8	NFATC4	NFATC3	RELA	LAT	CD247	CD3D	CD3E	CD3G	PPP3CB	PPP3CA	PIK3CA	TRB@	PLCG1	TRA@	CALM3	FYN	NFATC2	NFATC1	FOS	PIK3CG	LCK	PIK3R1
BIOCARTA_TCRA_PATHWAY	ZAP70	CD4	CD3D	CD3E	CD3G	TRB@	TRA@	CD247	FYN	LCK	HLA-DRB1	PTPRC	HLA-DRA
BIOCARTA_TCYTOTOXIC_PATHWAY	CD28	CD2	CD3D	CD3E	CD8A	CD3G	ITGAL	ICAM1	THY1	TRB@	ITGB2	TRA@	CD247	PTPRC
BIOCARTA_TEL_PATHWAY	BCL2	TERT	TERF1	EGFR	PRKCA	TEP1	KRAS	RB1	AKT1	TP53	IGF1R	TNKS	HSP90AA1	PPP2CA	XRCC5	POLR2A	XRCC6	MYC
BIOCARTA_TFF_PATHWAY	CASP9	HRAS	PTK2	SHC1	EGFR	APAF1	GHR	AKT1	CTNNB1	PIK3CA	CYCS	ITGB1	GH1	RHOA	GRB2	MAPK3	BAD	PIK3CG	PIK3R1	SOS1	MAPK1
BIOCARTA_TGFB_PATHWAY	EP300	MAP2K1	APC	MAP3K7	ZFYVE9	TGFB2	TGFB1	CREBBP	MAPK3	TAB1	SMAD3	SMAD4	TGFBR2	SKIL	TGFBR1	SMAD7	TGFB3	CDH1	SMAD2
BIOCARTA_TH1TH2_PATHWAY	CD40LG	IL12RB1	CD40	IL12B	IL12RB2	CD86	IL12A	CD28	IL18	IFNGR2	IFNG	IFNGR1	IL4	IL4R	IL2RA	HLA-DRB1	HLA-DRA	IL2	IL18R1
BIOCARTA_THELPER_PATHWAY	CD4	CD28	CD2	CD3D	CD3E	CD3G	ITGAL	ICAM1	THY1	TRB@	ITGB2	TRA@	CD247	PTPRC
BIOCARTA_TID_PATHWAY	HSPA1A	RELA	TNF	IKBKB	RB1	TNFRSF1B	DNAJA3	IFNGR2	WT1	TP53	TNFRSF1A	JAK2	TAX1BP3	USH1C	LIN7A	IFNG	IFNGR1	NFKB1	NFKBIA
BIOCARTA_TNFR1_PATHWAY	JUN	BAG4	CASP8	MAPK8	TNF	PAK2	LMNA	SPTAN1	LMNB1	CRADD	MAP2K4	TRAF2	FADD	RIPK1	TRADD	LMNB2	MADD	MAP3K1	PAK1	MAP3K7	RB1	CASP3	TNFRSF1A	CASP2	DFFA	DFFB	ARHGDIB	PRKDC	PARP1
BIOCARTA_TNFR2_PATHWAY	IKBKG	LTA	CHUK	IKBKAP	MAP3K1	RELA	IKBKB	TNFRSF1B	DUSP1	TRAF3	TRAF2	TANK	RIPK1	TNFAIP3	MAP3K14	NFKB1	TRAF1	NFKBIA
BIOCARTA_TOB1_PATHWAY	TOB1	CD28	CD3D	CD3E	CD3G	TGFB2	TGFB1	TOB2	IFNG	TRB@	TRA@	CD247	SMAD3	TGFBR3	IL4	SMAD4	TGFBR2	TGFBR1	IL2RA	TGFB3	IL2
BIOCARTA_TOLL_PATHWAY	JUN	IKBKG	TLR10	MAPK8	TIRAP	CHUK	MAPK14	ELK1	RELA	TLR9	EIF2AK2	TRAF6	PPARA	MAP2K4	MYD88	TOLLIP	ECSIT	TAB2	PGLYRP1	MAP3K14	IRAK1	TLR6	MAP2K3	MAP3K1	LY96	IKBKB	MAP2K6	MAP3K7	CD14	TLR3	TLR4	TAB1	TLR7	FOS	TLR2	NFKB1	NFKBIA
BIOCARTA_TPO_PATHWAY	CSNK2A1	JUN	HRAS	STAT3	RAF1	PRKCB	STAT1	SHC1	PRKCA	MAP2K1	MPL	RASA1	JAK2	PIK3CA	PLCG1	GRB2	STAT5B	MAPK3	STAT5A	THPO	FOS	PIK3CG	PIK3R1	SOS1
BIOCARTA_TRKA_PATHWAY	PIK3CA	HRAS	PLCG1	PRKCB	NGF	GRB2	SHC1	PRKCA	AKT1	PIK3R1	NTRK1	SOS1
BIOCARTA_UCALPAIN_PATHWAY	SRC	PTK2	CAPN1	ITGA1	ACTA1	CAPNS1	ITGB3	SPTAN1	EZR	ITGB1	RHOA	TLN1	CAPNS2	RAC1	ACTN1	PXN	ACTN2	ACTN3
BIOCARTA_VDR_PATHWAY	NCOA2	CARM1	NCOA1	NCOR1	KAT2B	EP300	CREBBP	TSC2	HDAC1	RXRA	NCOA3	MED1
BIOCARTA_VEGF_PATHWAY	HRAS	PRKCB	SHC1	EIF1	PRKCA	VEGFA	EIF2B4	ELAVL1	EIF2B2	EIF2B3	EIF2S2	EIF2B5	PXN	PTK2	NOS3	EIF2B1	EIF2S3	FLT1	HIF1A	VHL	KDR	EIF2S1	EIF1AX	FLT4	PIK3CA	ARNT	PLCG1	PIK3CG	PIK3R1
BIOCARTA_VIP_PATHWAY	EGR2	CALM2	CHUK	LOC124827	RELA	CALM1	PRKAR2B	PPP3CC	CYCSP35	LOC147908	MAP3K1	GNAQ	PRKACB	PRKACG	PPP3CB	EGR3	PPP3CA	PLCG1	VIPR2	PRKAR1A	PRKAR2A	VIP	PRKAR1B	CALM3	NFATC2	NFKB1	NFATC1	NFKBIA	MYC
BIOCARTA_VITCB_PATHWAY	COL4A1	COL4A2	COL4A3	COL4A4	COL4A6	COL4A5	P4HB	SLC2A3	SLC23A2	SLC23A1	SLC2A1
BIOCARTA_WNT_PATHWAY	CSNK2A1	WNT1	CSNK1D	CSNK1A1	GSK3B	BTRC	WIF1	CTNNB1	FZD1	PPP2CA	CREBBP	LEF1	TLE1	CCND1	CTBP1	NLK	APC	MAP3K7	DVL1	PPARD	FRAT1	AXIN1	HDAC1	TAB1	SMAD4	MYC
BLALOCK_ALZHEIMERS_DISEASE_DN	ATP5O	ASPH	ATP6V1E1	LAMTOR2	NARS	NDUFB1	CSE1L	NAP1L2	TAC1	NOLC1	C14orf2	EIF1B	HSPH1	FOXG1	PTH2R	XK	GAPDH	CRYM	MRPS28	ZMAT3	TMEM126B	CACYBP	ACO2	THOC5	EIF3K	ATP5E	RAB11A	NDUFB5	TSG101	CSNK2A1	MICU1	FHL1	NPEPPS	HBB	HS3ST2	ALDH2	BLZF1	HMG20A	ATP8A2	HADH	SCAPER	MET	SCG5	TXNDC9	EIF2S1	GUCY1B3	WBP11	RNF5	FAM69A	DOCK3	LSM5	PTPRR	YPEL5	KIF1B	LRPPRC	ACP1	JPH3	MLF2	SUPT7L	MLLT11	TFDP1	INA	SAP18	TMED2	ACTN1	DDT	P4HTM	PPIA	PSMA1	CABP1	TRO	AHSA1	COX5B	AKTIP	FXYD6	PCNA	DLAT	S1PR1	SH3BGRL	SUPT4H1	COPS5	ZNHIT3	CLASP2	RFC5	KATNB1	EPCAM	NRN1	BET1	P4HA1	PCMT1	RGS20	LOC220594	RPS21	COX4I1	PDHB	FABP3	MAPK8IP1	C5orf13	TPI1	CISD1	ARF5	MEG3	BNIP3L	CCDC53	NELL1	ATP2A2	CNPY2	GSPT2	MAOA	NUFIP1	KIF2A	KL	SCN2A	NIT2	TERF2IP	ARF3	TOX3	GAD1	WDHD1	CALM1	CHMP2A	GLT8D1	KIAA1279	ATRN	CAMK1G	LGALS8	TPBG	PRMT1	FBXO3	DLGAP1	HSPE1	PTN	PSME3	FKBP1B	ETFA	FBXW7	CCNL1	RCHY1	GLO1	EBP	SRD5A1	ADAM17	XPO7	C1orf21	HBXIP	ECT2	SLC25A14	BAG6	CLTC	WRB	SST	ACCN1	PANK4	HSP90AB1	NF2	MTMR4	OGT	SLC25A3	PKNOX2	MAP2K1	CA11	HLA-B	GRIA2	IPO7	STK24	MCM4	RGS4	DYNC1I2	NDUFA4	CLIP3	ARPC5L	SLC25A32	CDC42	MAPK9	PFN2	SDHB	AMFR	VAMP7	TOMM70A	B4GALT6	EPHA7	GPI	ADH5	UBC	EIF2B1	SCAMP1	CCND2	SNRNP27	PMPCB	ATP5G3	CD200	AZIN1	SLC25A5	GABBR2	VAMP1	ELOVL2	ATP6AP1	CDH8	ADIPOR1	ZNF706	GLRB	B2M	MDH1	CAND1	PRPF19	C9orf16	ATP5L	PPP1R12A	DEAF1	NDUFB3	ELMO1	GNAS	UQCRH	SLC12A5	COX6B1	WDR12	SMAP1	PDS5B	CHGA	NIF3L1	DARS	CUTA	COX6A1	PSMC2	NRXN1	CNKSR2	FBXO21	PIK3R4	NEDD8	RNASET2	SIRT3	UBP1	ATR	COPS4	TMEM14A	PSMD14	ATP5C1	RAPGEFL1	NDUFC2	PRKCI	SLC25A6	L1CAM	ATP2B2	LPHN3	SFPQ	CALM3	GABRA2	ASH2L	FH	BCAN	CSPG5	CXCL14	TUBG2	PCSK1	USP9X	ANXA7	PSMD11	EIF5	ATPIF1	MTHFD1	RTN1	CALR	PTGES3	MED6	PDIA6	DIRAS2	CDC27	UBL3	MAPRE3	PITPNA	SNCG	CDH18	TCEAL2	COX7B	UBE2N	SCN3B	STX1A	HSF2	DLD	TAF9	PCCB	SLC25A12	ENTPD3	SORCS3	B3GALT2	CUL2	PRKCB	PAK6	EIF2B3	ATP5J	PGAM1	SOCS2	UBE2B	ALDH5A1	KCNN2	CPNE6	PENK	RPL15	BTN2A1	ACSL3	TRRAP	RAB6A	EPHA4	ESD	EID1	RGS7	NDUFS2	NDUFS4	SEC61A2	HNRNPC	RALB	ARIH2	ASAH1	GNB1	GORASP2	ZNF204P	ANO3	CD59	GLUD2	PRKAR1B	TTC1	C3orf14	PSMA7	ATP6V1G2	RAB3A	ENC1	MRPL16	SYT1	PITPNB	SRP72	SORBS2	HRSP12	ATRX	MAP2K4	OXCT1	ATP6V1D	REEP5	RAB2A	SYNGR1	ZFR	SELT	SLIT2	TUBB4B	AUH	ARCN1	HSPA9	PDHX	TMEFF1	CUL1	MCTS1	NELL2	LRP1B	RCAN2	NGFRAP1	PON2	MFN1	RPL38	CKB	ATP5F1	ORC5	RAB7A	ABCB1	APLP2	CCT5	YWHAB	RNF6	FN1	PITRM1	TTC3	PDHA1	NR2C1	PTDSS1	FHIT	PSMB4	RSU1	ACTR1A	GHITM	LZTS1	PRDX4	TIMM17A	HSPA5	SRPR	ACAT1	LMO4	BCL11B	UQCRC2	PAK3	UBE2M	DIEXF	DYNLT3	SLC35A1	CDH11	ADCY2	SV2A	FERMT2	NCBP2	BHLHE40	DBC1	IDS	PPP3CB	PFDN2	RUNDC3A	SCN3A	VSNL1	ITGB1BP1	CLIP1	USP9Y	TACO1	HSPA8	SEC23IP	ENY2	MTCH2	GRIA1	PGM1	HOPX	DGKB	POP7	C12orf5	PPP1R2	ROCK2	PCCA	BEX1	USP10	ODZ1	NDRG4	GPM6A	CYCS	PIP5K1B	TLK1	USP14	DYNLRB1	DNAJC8	GSTO1	CDS2	SLC25A11	AGAP2	VWF	YWHAZ	KCNK1	SLC4A3	GABRB3	GRIN2A	PDE4DIP	ABAT	NPTN	HEY1	IFRD1	6-Sep	CNNM1	DNAJC12	ACHE	RIT2	SULT4A1	FABP7	FARS2	QPCT	ASF1A	KALRN	SNX10	LRP12	IGF1	ATP1B1	GLUD1	FXYD7	NPY	STXBP5L	SERINC3	ABHD14A	CYC1	DNM1L	SRSF5	NDUFA3	CCDC56	HSP90AA1	CDH10	STAMBP	TXN	AP2B1	H2AFY	ASTN1	NNT	HPRT1	GOT2	SCFD1	PPP3R1	FKBP3	PAFAH1B1	NAA35	HDGFRP3	ENSA	GOLGA8A	NEFH	AK5	CADPS	DZIP1	SUMO1	TMEM50A	VDAC1	MOCS2	RHEB	MPP1	NRSN2	KDELR2	ATP6V1A	PSMB2	KIT	LANCL1	YWHAH	DHCR7	TRIM32	BNIP3	EFNB2	EPHB2	HPCAL4	ABCC4	GNAL	ILF3	RB1CC1	PRDX2	MAPK1	AASDHPPT	VPS41	MRPL22	PPP3CA	PEG3	VEGFA	ARNT2	MAGED1	PSMG2	UAP1	NDUFV2	UBE2G1	AP2S1	MAP4K3	PTGER4	JAK2	RBBP7	ADK	EPS15	SNTG1	CCT3	PCNT	UGP2	MAP1A	LPHN2	MRP63	LDB2	CCT4	ISCU	PHTF1	CACNB2	NDUFA7	PSMG1	LRP8	APP	ADCY9	PFDN4	PRKAR2B	CDO1	PGRMC1	ANK3	SH3YL1	FGFR3	WFDC1	OLFM1	ARPC3	SCCPDH	KCNAB2	LAMTOR3	PREPL	EEF1E1	COX8A	DLGAP2	OXR1	FCER1G	PLCL2	RAP1GDS1	HSPB11	COX11	SRSF2	VAMP2	VBP1	PPP1R7	TMOD1	UCHL3	HCCS	NUP153	IFIT1	DMD	TUBB3	BSN	ACAD8	RFX5	ARF4	MPV17	KLC1	PSMD1	ARHGEF3	TM6SF1	SMYD2	ATP1A2	MDH2	PGS1	PPA1	SEC23B	TAGLN3	NSFL1C	PIAS1	SMARCA2	NUDT11	PPID	ARPP19	ATXN10	RNF38	SNRK	GABBR1	ATP13A2	MCCC1	RCN2	COMMD3	COL5A2	ACTR10	LOC642236	HMGN4	SAMM50	LSM3	PPP2R2B	ECH1	G3BP2	SDHD	RPS26	LSM4	KPNB1	RPL14	RPL31	SLC9A6	MTMR9	ACTL6B	BZRAP1	PSMD6	NETO2	MRPS15	LETMD1	15-Sep	HSPD1	WIF1	PTS	DYNC1H1	NEFM	CSNK1G3	MAPK10	ZNF142	PDE4B	UBE2A	GPC5	PUM2	MED17	PNN	GALC	SUB1	TSPYL1	DUSP5	POLR2J2	RCOR1	UBA3	FIBP	STS	SSB	AP3S1	TOP1	SCG3	GMPR2	ATP5J2	CCNH	MAN1A1	NDUFB4	BCAP29	VPS33B	GSTA4	RAPGEF4	SRP54	HNRNPR	ATXN1	PSMB3	RNF14	ACTR1B	KCNQ2	ACTR3	HTR1E	SSR1	KCNF1	DDN	ACTR2	KIF5C	SUCLA2	TSPAN13	USO1	VDAC3	HINT1	DIO2	PIGK	SEC31A	USP15	EPB49	CDK16	ABCE1	NRIP1	MSH2	USE1	SCN1A	SUMO2	TMBIM6	HNRPDL	PTEN	GOLGA8B	ACTR3B	PSMA5	PAIP1	NDUFB11	PRAF2	RAD51C	MRPL13	USP6	PPP2CA	RGS14	PEX11B	GAP43	ALG8	CHCHD2	MGLL	APBA2	DUSP6	TMEM208	SDHA	GPAA1	NDUFB2	ZMYM4	PRKAR1A	DDX5	ACOT13	CCPG1	MGA	STAM	ITPKA	SNX4	FBXL2	NNAT	COPS8	SERGEF	C12orf24	RDH11	AXL	ZC3H15	CRIM1	ITSN2	RAD23B	MYL12B	DGUOK	NDUFA10	IPO5	MMD	PANX1	EIF3D	BAI2	PSAT1	BAI3	NPAS2	TCERG1	PSMB5	DNAJA1	IARS	SNAP25	BAG5	SRSF3	UTP18	SNRPD2	CDK5	VIP	MFF	CAB39	PPT1	TBPL1	ARL4C	GNA14	NOS1AP	CCT2	HLA-G	PNMA2	CAPNS1	PAPSS1	MAGEL2	DCTN2	THYN1	ARPC5	MRPL15	NFU1	NEUROD6	PAM	FAM127A	BCL11A	UBXN4	ZNF207	RNMT	RPN2	SLC1A1	TBCA	KAL1	DRAP1	PCSK2	KIFAP3	GLRX	ATP6V1H	MATR3	SYNCRIP	UQCRC1	MTMR1	LHX2	STOML1	NEFL	TOMM20	TUFM	OPA1	C6orf120	SCRG1	ATP6V1C1	METTL5	KIF3C	METAP1	GCH1	RGS2	ULK2	FLRT2	NUMB	TARBP1	OSBPL10	PTX3	RBMX	EIF6	ATP5B	RRAGA	CAP2	SV2B	TUBB2A	NDUFA5	SSBP1	GLUL	DNAJC6	RUSC1	GLS	PDCD5	PTPRE	HERC1	SPINT2	GBAS	C18orf10	MRPL3	ATP2C1	PINK1	TRIM37	DLG2	DYNC1I1	ENO2	CRNKL1	EXOC1	PSMD12	VARS	CDK17	ASMTL	MRPS10	RABEPK	CKS2	GOLT1B	ALOX5AP	RPL6	FAM162A	KCND2	ABHD6	CS	SHANK2	ATP6V1F	TFRC	RANBP9	CHP	MECR	SRPK2	BSG	TOR1A	IMP4	SH3GLB2	SYNJ1	PDE4D	ATP6V0C	ATP2B1	GLOD4	DDOST	ALDOC	KCNJ3	SNCA	KHDRBS1	DYNC2LI1	CAMKK2	CCDC92	NFYC	PTRH2	ARHGEF4	COX6C	NHP2L1	LAPTM4B	RNF11	OAZ2	NEUROD1	YIPF3	ARHGEF9	FECH	PCDH7	ATP6AP2	PTPRT	PPP1R11	GAA	SLC35B1	CCK	STMN2	REEP2	ARPC1A	GRPEL1	UQCRQ	STXBP1	CDKN2D	PRDX3	WASF1	RPRM	CNTNAP2	TMSB10	RUNX1T1	EDN3	STMN3	SYN2	DCTN6	ITPR1	ATIC	AP4S1	SON	SACS	DEGS1	ZW10	PREP	OMG	BECN1	CASD1	HSD17B12	TNFRSF21	TMEM147	APC	AES	COX5A	TACC2	POLR2G	HPCA	NECAP1	MRPL18	TPD52L1	C17orf75	KCNAB1	CLDN10	UCHL1	UBE2D3	SEC13	CDH13	COX7C	CRH	SNRPA1	PEX19	SLCO1C1	TM2D1	RTN3	AKAP12	TM2D3	MNDA	HTR2A	PTPRN2	HNRNPK	PARP1	ARPC2	MATK	HERC2	COPA	LXN	SHFM1	GAD2	AP3B2	AP2M1	MAPK14	ACOT7	RBX1	FAM65B	VLDLR	NIPSNAP1	ZNF184	MOB4	BCAS2	DSC2	PSMC6	LDHA	MRPL19	NCAN	GRIA3	ACYP2	ADORA2B	NT5E	ST6GALNAC5	CDC40	KPNA3	RPP30	THY1	NRGN	CAMK2A	PFDN1	SEZ6L	FGF13	MKKS	CLIC2	CHN1	HSPA14	DCAF6	CRYZ	SYN1	DYNLL1	DENND4A	VCP	COX7A2L	CYP26B1	TRIB1	CAP1	FUCA1	SYT5	CHRDL1	KPNA2	PSPC1	SPCS1	TRMT11	PSMB6	FAIM2	ITM2B	PGK1	NAE1	UBL5	UQCC	ELOVL4	YWHAE	DDX47	ADAM23	MGST3	KIDINS220	GUK1	MGEA5	DYNC1LI1	DIRAS3	ELAVL4	HEXB	COX7A2	RPE	LTN1	NOV	SERBP1	CRMP1	RTN2	LDOC1	PEX7	NME1	PJA1	HNRNPD	NQO1	IFNGR2	MRPL20	TBK1	ETS2	SRP19	TSNAX	TRIM36	FSD1	SERPINI1	GNAO1	CACNG3	ENOPH1	BCL7B	POLR2K	R3HDM1	TIMM23	SLC6A1	NDEL1	USP25	PEX1	SNX3	ANAPC13	NDUFAB1	TDP2	NDUFB8	ASNA1	PI4KA	WDR7	HYOU1	PSD3	H2AFV	SC5DL	MEF2C	IDH3B	AKAP11	COL4A1	MPPED1	HTRA2	SYNGR3	DDX1	UQCR11	ARFGEF2	GADD45GIP1	ZNF75D	MOXD1	UQCR10	SHC3	UROS	NDFIP1	CTNNA2	CEPT1	TSPAN7	ARF1	SCHIP1	NDUFA2	SNN	B4GALNT1	GGCX	RASAL1	TSPAN3	COPS7A	STAT1	PLCB1	MTX2	SCP2	SLC30A9	DMXL2	PEG10	ARMCX1	RECQL	SKAP2	GPR22	PLK2	EIF2AK1	C11orf58	PTGES2	CNR1	RTN4	PFKM	WBP4	TCEAL1	PRPS1	RFPL1-AS1	PPP2R5E	PTK2B	CCNG2	MARS	TOX	CPSF6	GTF2A2	LARGE	MEF2A	TMEM5	DIMT1	CHL1	ARL1	TASP1	ATP5H	MOAP1	KCNIP1	CDC5L	WDR61	HSPA4L	MTERFD1	PSMD10	POLR2B	NMNAT2	LRRN3	USP33	SPG21	DNAJB9	CASP8AP2	RIMS2	PDCD2	TRPC1	UBE2E3	GSTM3	SLC1A4	LRRC8B	FAM32A	BSCL2	HLTF	CCNA1	PCP4	PIP5K1C	ERGIC2	ELMO2	NDUFS3	NDUFA8	UGGT2	GOT1	PDE2A	YME1L1	MCCC2	CDK5R1	ADI1	SAT1	APEX1	PIGP	FAM198B	FAM127B	MYT1L	PEX3	BRE	RANBP2	ATP5A1	OAT	CDK7	CNOT7	ORC3	GNG3	ME3	PPP2R5C	ROBO1	HSPA13	ME1	F8	MTF2	CCDC6	HIGD1A	SNAPC5	RPL35A	UXS1	CDK14	PCLO
BLALOCK_ALZHEIMERS_DISEASE_INCIPIENT_DN	HADH	RGS20	ZFR	EIF2B3	USP6	COL5A2	CDC27	RB1CC1	NEDD8	PPP3CA	LAMTOR2	RANBP2	RAD51C	CCT3	MAOA	ELMO2	NSFL1C	ASPH	DENND4A	UTP18	SUPT7L	APC	MFN1	ROCK2	MAP2K4	PAFAH1B1	WFDC1	DRAP1	LGALS8	ATP2A2	MRPL15	PANX1	DNAJA1	B4GALNT1	RGS4	MED17	ZW10	ARHGEF4	ARCN1	CLIP3	KCNIP1	RGS14	DNAJC8	GTF2A2	ATIC	CDK7	ARF3	PIP5K1C	TOP1	GLUL	PDHX	ODZ1	PSMC2	USP15	TRO	SNRNP27	DDN	COPS5	COX7C	ALDH2	SST	SDHA	MPV17	ORC5	SEC31A	RAPGEFL1	RSU1	PDHA1	CSNK1G3	ZMAT3	RPE	CKS2	MEF2A	ACTN1	HLA-G	ALOX5AP	DLGAP2	TAC1	PTPRR	HSPH1	FAM69A	OPA1	CACYBP	TFDP1	RPN2	GPR22	COX7A2L	ROBO1	SAT1	CLIC2	TTC3	MARS	NHP2L1	CD59	PAK3	AHSA1	DDX5	DEAF1	CRH	ACTR1B	REEP5	PDIA6	KIF1B	C9orf16	CEPT1	MKKS	EIF2B1	FAIM2	CCT4	ECH1	BAI2	RPL6	RIMS2	FKBP1B	FSD1	CCT2	CSNK2A1	AP3S1	KIF5C	GNAS	HSP90AB1	PFDN2	WRB	CLDN10	SERBP1	FHL1	SLC25A6	KIDINS220	TOX3	PGS1	CUL2	UBP1	HSPA5	HSP90AA1	COL4A1	RPL14	GNB1	GLRX	PPP3R1	VAMP1	PPA1	FCER1G	CCNL1	MGLL	SEC23B	ACAD8	CCT5	SCN3A	IPO7	RPL38	NDUFB3	UROS	MGA	BZRAP1	GABRB3	NELL1	TUBG2	GRPEL1	PCP4	TMOD1	PARP1	ZNF207	CAMKK2	PCNT	TMEM147
BLALOCK_ALZHEIMERS_DISEASE_INCIPIENT_UP	LSM5	CSDE1	GPR125	SMC1A	CPM	FBXW4	QARS	ZNF160	APLNR	TSPAN31	PDE4C	TOPORS	SLC35C1	ENOSF1	LINC00338	FGL1	RNASET2	ZNF43	PDGFB	HAO2	APOC1	IFT74	GOLGA4	RNGTT	WWTR1	SPAG1	GRM6	IL18	ZNF268	SFN	TBC1D5	CTDSP1	DGCR14	CR1	APOL2	DBF4	KLF2	GPR107	TEX264	SLC35F2	GMPR	FAM3A	TRMT1L	6-Mar	ZBTB10	TCF3	CNPY3	INPP5K	TSC22D4	IL10RB	CLU	ITGA1	CYP39A1	EFEMP1	EMID1	NKTR	PDCL	DARS	MBP	NCOA3	OGG1	NDST1	H2AFJ	CLDN5	TSPAN5	RPS10	HS2ST1	ABCA1	RUNX2	SRPK2	JAK3	ADD3	PC	CPSF1	RAB2A	RGS9	ZNF136	EIF2AK2	SREBF1	WAS	SYNC	FAM208A	AIM1	ZNF544	SGK1	GABRQ	SLC14A1	NAP1L1	RBBP5	BRAP	AGTR1	RAD1	ISLR	STAG2	BRD1	RPL13	KDSR	MATN2	IL6R	SAP30BP	ZNF24	SFRP1	RNASEH2A	UROD	GIPC1	MAB21L2	CPT2	MLANA	RHBDD3	PRKAR2A	USP1	ROD1	VCAN	KLHL20	EIF5B	NSDHL	PTGS1	PLAG1	MALT1	CCDC59	C5	ERLIN2	HLA-DPA1	PGLS	PTGIS	CD44	RBCK1	ZNF83	MFAP1	COTL1	ACTR8	GTF2H1	ARFGAP1	OSBPL11	GLI2	TCOF1	NBAS	TGFBR3	CDC14A	NUCKS1	LARP7	IFNA5	CALML4	ZMYM2	SNX11	USH1C	CDK2AP1	TM7SF3	CTRC	DCN	FLII	RXRB	DMC1	PPIG	SYCP2	CD58	TLR1	AGFG2	CTSL1	FZR1	SP3	PABPC3	EP300	HNRNPUL1	TBXA2R	PSMC3IP	PRPF40A	H3F3B	FAM46A	TMEM8A	NENF	ANP32B	LPAR4	FYN	CUL4A	S100A4	H2AFV	SNX16	LAMC1	KCNK10	DPF3	ZNF84	NUP98	TACC1	OS9	KAT2B	IL2RG	CHD2	ATP8B1	HERC5	CLDN18	ASCL1	ARID4A	PGCP	FUT2	POLR1B	PLOD2	PTH1R	NEBL	ERF	SLC19A1	PPP1R13L	IL13RA1	CDC5L	WWP2	ZNF350	ARID1A	TNC	BRS3	DCBLD2	PHF20	NMB	GPSM3	ZNF254	ATP10D	TP53AIP1	NEK7	RNMTL1	THOC2	ZMYM5	IKZF4	PCDH11Y	LEF1	ZNF253	TAX1BP3	PXN	KTN1	NT5C	TNFRSF11B	SSH3	ZFP36L2	GSK3B	USP19	SNRK	PER1	SEMA3B	SSPN	RBL1	TNFRSF9	CTDSP2	MYO1A	EWSR1	CEP350	SLC12A3	GNAI3	EIF2C1	CSF1	PAH	ARFGAP2	EDNRA	SSFA2	SMARCC2	EPS8	MDM1	JRK	QKI	GJA1	JUND	NOTCH4	ANGPTL2	DLX4	SSR2	APP	IFNG	DICER1	ZHX3	LIMK2	SMARCC1	COL8A2	OASL	ID4	NONO	ZC3H7B	CTSS	PRCP	GTF2H3	APOC4	TPD52	SLC35A3	POLH	TCN2	AKAP9	NAMPT	NUMA1	CFLAR	LAMA4	ITGB5	PGM3	PRL	SSH1	PRDX6	CYP11A1	RHOQ	ENAH	ATG3	SGK2	NFIC	RBM8A	NPAS3	ST6GALNAC4	AKAP13	ERAP1	PI4K2A	IL10RA	TRIM38	CYP4F3	HOXC4	COG4	ITGA7	DAPK2	CALD1	ERBB2IP	GBP1	IL17RA	SLAMF1	MYO10	NCAPD2	GOSR2	MCL1	SERTAD3	CTPS2	TUBD1	IPP	ARPC1B	PRPF4B	ANGPT1	RABEP1	PI4KB	MET	ZNF7	ADCY7	TRIM44	KCNJ14	CASP6	PBRM1	EFEMP2	DAO	PIBF1	HOXB5	ARHGEF15	CEBPA	LUC7L3	PDSS1	CSNK2A2	TTN	SCLY	ERAL1	CLIC1	DIP2A	SYF2	GAMT	FADS1	GNAZ	FLNC	RAB1B	SEC63	RBBP6	F2R	FBXW4P1	FBN1	CAST	VRK3	FNBP1	BGN	PSG3	FGFR3	FBN2	MED1	CPNE3	ARHGAP17	MR1	CDC42EP4	C5orf4	LAMA2	ZNF444	PLD2	ZNF32	SPIB	ARAP2	HMGB3	PLXNB2	ALMS1	ITGA6	SLC26A1	TAOK2	RBPJ	YES1	C16orf42	NCAPG	TNS3
BLALOCK_ALZHEIMERS_DISEASE_UP	COL1A2	TFEB	TOP3A	GPC4	TPMT	RHOBTB3	SMAD5	SPHK1	MMP16	DMPK	IPP	ZFHX3	SCLY	ARHGAP26	HSBP1	STK38L	IFRD1	RPL13A	PTBP1	FOXO1	NFIB	BRAP	MZF1	NOP56	RBL1	HLA-E	SHMT2	ARMC8	FBN1	RABEP1	HMGN3	SREBF2	KLHL20	SMARCC2	ASAH1	AKAP8L	NFE2L1	TMBIM6	NAIP	DCBLD2	TUBA3C	STAG2	RALGDS	HAUS7	CNP	OASL	CNPY3	TTF1	SGK1	PRMT2	KIF13B	FGFR1	ABCA2	USH1C	PFKFB3	CASP4	KIF2C	GLRA3	BRD3	ARHGEF18	FAM193A	FGFR3	EGFR	IQGAP1	IFNG	BEST1	ITGB5	SDCCAG3	TTN	SPAG6	AFM	PGLS	EXPH5	HFE	RPLP2	SLCO3A1	PCM1	SAV1	AKAP13	TGFBR3	PPM1F	ADCY7	HIST1H2BD	NAV2	CTNNA1	USP13	TBXA2R	DHRS9	CPNE3	EHD1	NAP1L1	CD248	FAM50A	NPC1	EXOSC2	KLK13	ZNF131	CSNK1A1	THOC2	SGTA	STAG1	KIF5B	ZFP36L1	ADAP1	GIMAP5	CNOT2	MACF1	DMC1	POMZP3	KCNMB4	HERC5	TRIM44	ABCB6	SMC1A	TXNIP	E2F5	SRRM2	PBRM1	PABPC1	TTLL3	USPL1	CTAGE1	CCND3	HMGXB4	PDCL	DHODH	TNFRSF1A	PDCD4	ZMYM5	SF3A3	SP3	CFLAR	CDK13	GPR125	ERF	UBFD1	RPL10	DCP1A	FGF1	RBPMS	RAD51AP1	FAM107A	PLAGL1	MUC3A	GABRQ	APOC1	USP33	TGFB2	U2AF2	MBP	ARHGAP6	PPP1R15A	TFAP2A	SOX12	RREB1	ZBTB10	SEPP1	IDH2	FKBP8	CTSH	LUC7L3	NKTR	USP4	DDR1	UBXN1	PDE4C	EP300	RYBP	RHEB	SLC29A2	ECE1	IL6R	CTDSP1	FZR1	GEM	HES1	GYG2	CLASRP	CKAP4	ATP7A	LOC100170939	PPFIA1	JMJD6	HIST2H2BE	BGN	CTBP1	HNRNPUL1	MAN1B1	SNAI2	BIRC2	ZNF136	SPSB3	KPNA6	EIF2B5	DLG5	AKT3	ADCK3	ZNF337	SLC1A7	RBPJ	ZNF211	MYO10	RNASE4	PLD2	TRIM68	HLA-DPA1	HBP1	OGG1	TFEC	AP1B1	DRD2	GAS2L1	CEP350	DSE	DPH5	GRK6	SP110	IL22RA1	PDIA4	DAAM2	C11orf9	IL10RB	CCDC59	MAFB	STX5	PTPRH	CYP3A4	ING3	CD22	PICK1	PIP5K1A	LAMC1	KCNJ15	CTDSP2	TPD52L2	HSD17B7	CALD1	AK2	PALLD	RPL37A	NEBL	MPHOSPH8	RARB	RRAGD	ENAH	GOLGA1	TGIF2	SLC6A8	TPRA1	CTBS	SNRNP35	ARIH2	GSTM5	CH25H	PPP1R13L	GBP1	CLEC4M	FZD10	BCL6	HN1L	UCN	REG3A	CR1	PHF17	OR2C1	ACAP2	SPARC	CUL5	BFAR	PTP4A3	ZNF160	MDM1	KCNK5	SEMA3B	FEZ2	ABL1	LITAF	CLIP2	EEF1D	YY1	LONP1	MRAS	HOXC4	GRK5	GALNT10	CDC14A	UBE2L3	ILKAP	GPM6B	PPM1D	CAST	OPHN1	GTF2H1	MYO15B	AKAP1	ITGA10	CDR2L	LARP7	MARK3	BTG3	TRIM26	DAG1	SSPN	RBCK1	SAP30	KCNA6	PPP2R1B	GAMT	RPS6KA1	RPS10	GNAZ	PPM1B	RARRES2	NPRL3	HNRNPM	SOLH	RBBP6	METTL13	FBXW4P1	CLEC2B	FADS1	PLOD3	SRRT	USP1	IER2	PDE4D	NSUN5P1	COL4A5	LLGL2	CENPB	CTBP2	RBM15	HADHA	LOC440434	MAP2K7	SOD2	CD163	TPD52	C20orf20	DUSP22	ERAP1	ZNF133	CTDSPL	MXI1	LAMA4	MKNK2	ZNF274	TIMM17A	GFAP	PRL	FTH1	FLNC	PKD1	TRIM24	PSMF1	LIMK2	TROVE2	ULK2	BRD4	DKK3	CYP39A1	MYO1E	SUN2	CD164	PEBP1	GPR56	COL6A3	MYO6	HIST1H4H	GADD45G	GNAI3	PIGA	KLF5	ZNF148	SERPINA3	MTMR11	TNS3	ANXA1	PAK4	KLF7	PHF20	DFNB31	9-Sep	TOM1	ZNF473	CHRNA6	FAM48A	INPP1	TIMELESS	VEGFC	TNIP1	CIB1	SFRP1	WWTR1	RANBP3	MB	LSM14A	TUBA1A	RNF216	RNF8	SYF2	BRD2	DCAF7	FGF18	VCAN	LGALS14	WNK1	LATS1	PDLIM3	RAB2A	S100A11	PIDD	EIF5B	FOLH1B	SLK	DEFA4	CTNS	AGRN	BIN1	SRPX	PAPPA2	ECI1	EIF5	PAK2	CHST3	TSPAN6	PAWR	ST18	ZNF253	PI4K2A	KAT6B	CDC42EP4	GPR162	6-Mar	COTL1	SEC24A	PDE3A	TCF7L2	NCOA3	MAN2B1	CXXC1	WRN	INPP5K	NOLC1	SLC22A14	OGDH	ELF4	ZNF32	CCHCR1	NUP98	MPST	HSP90AA1	RNASET2	VGLL4	PELP1	H3F3B	UBAP2	HIP1R	JRK	RYK	VEZF1	GSTM4	COL8A2	TXLNA	CEBPD	TLE3	RIN3	RPS28	TSPAN2	NSUN5P2	TCF7L1	GIPC1	AATK	MSH4	SF3A2	HS2ST1	LGALS3BP	SPEN	REST	LMBR1L	ELAC1	PNPLA6	TRIB3	RALGPS1	PPFIBP2	PPP1R9A	CHFR	POGZ	KIF14	DPYSL3	SNX11	ZFP36	AQP6	AHCTF1	KPNB1	ENGASE	MLL	RARRES3	SFXN3	RGS16	FAM60A	ZFP36L2	JAK3	GRM6	SEC63	TPTE	PLA2G6	R3HDM1	LPP	PI4KB	RBM38	GJA1	ACSL1	NME3	LRRFIP1	PTGIS	VRK3	ELOVL6	AIMP2	RPL27A	PIAS4	IFNA5	H2AFX	CHMP1A	ZRSR2	MED24	CTNNBL1	ZNF83	PECAM1	USF2	ZNF268	CANT1	POLR2H	RPS4X	GSTT2	ANXA2	RAMP1	EVI2B	APOBEC1	IGF1R	MED6	N4BP1	ADIPOQ	PTDSS2	NDST1	MYOT	SLC2A4RG	SLC9A2	PIN4	NEU3	KLF1	TSPAN5	GADD45B	C21orf2	PDPN	VAMP3	EMP1	MMP12	RIOK3	PER1	GMFB	C2orf3	MATN2	ITGB4	FRAT1	CASC3	MTA1	ING2	ATP6V0E1	SGK2	PCDH11Y	QKI	MYO1A	GGA2	MADCAM1	RAB31	CSRP2	SLC35A2	HOMER3	ZNF232	ZNF444	PTTG1IP	HMGB3	ECM2	TUBD1	TGFB1I1	GNG12	BRCA1	ROS1	PHF10	FYCO1	COL7A1	AMOTL2	SLC7A6	ZNF43	RER1	LIPG	CXCL2	PRELP	PLOD1	HCG2P7	GAL3ST1	WDR6	RPS19	IRS2	DDX6	ITGA6	SORD	SECTM1	PRLR	GALNT1	B4GALT2	RAD1	NFATC1	BANP	SEMA3C	FBXW4	MYL4	GTSE1	TNPO1	DNAJB2	MBD3	RNMTL1	MTUS1	ST8SIA1	HOXB5	KHDRBS1	SLC35A3	HMG20B	PATZ1	ABCD4	PCSK5	RAB3GAP1	C21orf91	PRKX	NBAS	LDLRAP1	ANGPT1	RBM8A	LARGE	EEF1A1	SEC22A	CD37	SEMA4C	HTRA2	PTP4A2	SNAPC1	KDSR	CTSS	ARHGAP1	RIMS2	LRP10	TAP1	LAMA2	ITPK1	LTBP3	BTNL3	RUNX2	RPL38	MLANA	CDC16	NUMB	GMEB2	ADARB2	COMT	RBM4B	TPD52L1	NPAS3	TF	FLNA	ZMYM4	NUP205	TAS2R16	CDKN2C	RASGRP2	RPL31	CTSL1	MT1X	SUMO3	GPR64	PLEC	STOM	NNMT	KCNJ14	MAP3K14	CCR10	SCAMP3	GLCE	SPSB1	REC8	EPOR	EFNA1	MVK	ITGA1	EDF1	COASY	H2AFV	SPOP	RPL13	HLA-DRB4	TRIP10	STAG3L1	GTF2H3	PDSS2	ARHGEF15	SUV39H2	RALBP1	ZNF358	CSF1	PPDPF	PSKH1	FBXO11	NGDN	KDM6A	PHF1	FA2H	ITGB8	LRRC1	IL15	MAPKAPK2	TNFAIP3	NCOR2	DDX21	PROX1	PZP	DLEU1	BTN3A3	APOL2	GOLGA3	NENF	SEMA4F	AK1	GAK	SPTLC2	UPF1	REPIN1	WWOX	PLCE1	PC	ABLIM1	MOB1A	HAO2	RPL4	EDNRA	LGR5	TRPS1	DGKG	PACSIN2	ZNF202	GPR107	PHLDA2	MAT2A	PURA	SEC24C	SSBP1	CYTH1	BHMT2	PRAME	SCAF4	DDX27	POU4F2	PABPC3	INPPL1	LPAR4	MYBL1	CLU	ITGB1BP1	PHLDA3	TMC6	KTN1	TSPAN32	SERPINI2	ATG3	IL17RA	TBC1D2	SERTAD2	TRIM49	SP100	ELF2	CCDC9	CLEC2D	EFEMP1	MYO1C	MAP4	UNG	SPAG1	ZNF236	USP48	TRAM1	RRBP1	TSPO	TBC1D5	TNFAIP8	SLC25A21	DAPK2	TRIOBP	COL18A1	SLC7A5	HMBS	MR1	DGCR14	TAT	C20orf111	SLC25A40	NAGA	GLTSCR2	MT1H	DICER1	C5	SCAMP2	ID3	TCF3	AVEN	JUN	MTIF2	PGM3	TP53AIP1	COPB1	CLDN18	RABGAP1	ZNF12	AFF1	EML2	SMA4	CDK12	WNT7B	FAM3A	GRB10	PPIG	PPARD	CCZ1	TNC	IL1RAPL1	RPS6KA5	CD58	MYO9B	RNGTT	HS1BP3	SEPHS1	DBF4	RHBDD3	TYMP	SFSWAP	ASAP3	SLC4A4	ERCC6	MALT1	THRA	AGPAT2	SEC14L2	ICAM1	BRPF1	WBSCR16	ASCL1	ADH1B	C18orf1	UGCG	KHSRP	PLXNB2	HTN1	RNASEH2A	LRP6	HDAC1	LOC100272216	C3orf37	TM7SF3	AKR1C1	ZFAND3	CD44	ACVR1B	RFNG	MKRN1	HDAC7	ZNF277	CA1	TMBIM1	AIM1	RBMX2	CD2BP2	TNPO3	PHC2	CHD1	SAFB	SYCP2	ZMIZ1	HIST1H1C	SMARCC1	RPL18	MED22	IKZF4	PKN1	OR7E87P	NONO	CDK10	LRRFIP2	ARID4A	TAOK2	SRPK2	PUM1	SLC4A7	DMD	NUCKS1	TUBA8	IL2RG	PLOD2	RBM6	KDM2A	LARP4	LINC00338	STAU1	SAP30BP	C1S	BCAM	AOC2	S100A12	NCK1	TAF5	SLC14A1	CDK11A	SLC2A9	ZC3H7B	HNRNPA1	HSPB8	BMPR1A	EFEMP2	BRS3	ZMYM2	MAFG	TBL1X	GALNT8	MID1	NAP1L4	BAZ2B	SLAMF1	LAT2	FSTL3	ACOX3	TP53TG5	ENOSF1	FBXO2	IFI16	ZNF137P	LZTR1	FOXO3	SFRP4	ST6GALNAC4	POLR3C	PSD4	NR2F6	CCDC69	USP19	CTPS2	CMTM6	MSX1	SENP3	SLC12A3	MAP3K3	ZIC1	HSPB2	TOB2	SIRT6	KAT6A	IL18	UROD	TRIM10	PSME4	CAPN3	DDX39A	RHOQ	MRP63	CDK2	MAP2K3	NFX1	HEPH	ZNF7	MYBPC1	EVI2A	DUSP9	SEMA4G	PRPF8	RBMS2	PCDH17	AGTR1	SSH1	KLF9	IRAK4	MAP3K11	FNBP1	ANP32B	PRPF40A	TRAK2	MLC1	NADK	TAGLN	MYOM1	HBEGF	DCLRE1C	PRCP	LRP4	GAS1	GOLGA4	CP	NRP2	TAF11	BTG2	MMP2	ADAMDEC1	SF3B3	RNPEPL1	CRADD	ZBTB16	SREBF1	ALMS1	ZNF175	LMNA	USP10	STK10	NR4A3	FBN2	SMAD2	CDIPT	WHSC2	ATF5	GAST	PARD3	PPP1R1A	RALA	SERPINA4	SMAD1	KAT2B	HLCS	RBMS1	TCF20	MET	DMWD	BIN3	NSDHL	MX2	UBN1	FBLN1	FBXL7	SMARCD1	APBA3	FICD	H2AFJ	NOTCH4	CTRC	ING4	NFATC3	CUX1	GAB2	LHX3	ALDH3A2	CCDC22	NR2F1	MYCN	AZGP1	EP400	ANAPC2	SFN	KDM5A	GTPBP1	TIMM44	NFIC	CPT2	ZFPL1	PIK3C2B	STK11	BGLAP	DONSON	TIPARP	CRLF1	GGPS1	NDE1	CCRN4L	NMB	CSNK2A2	SERTAD3	BAG1	BRD1	GPR4	CYP2C9	TRPV1	CALML4	AMPD3	IL10RA	STIM1	EWSR1	EGLN2	OFD1	WFS1	MOCOS	GGA1	CIZ1	CYP11A1	BMP2K	DST	LIMD1	S100A4	RNF24	PPP2R5D	TNN	STARD3	WIPF2	NID1	POLR1C	RANGAP1	GLI2	IFRD2	SLC35C1	ITPKB	FOXJ2	ZNF84	NFKBIA	NAA10	FYN	BAD	RAC1	MTHFS	HRH4	UBE3B	NTRK3	RC3H2	ISLR	DSP	NUMA1	FBXO9	SERPING1	HDGF	GTPBP3	PRPF6	WWP2	SPAG9	ZBTB17	RGS12	TRIM14	COG2	ATG4B	APLNR	KCNN3	ODC1	MXD4	ADCY3	ZBTB20	AP3S2	VEGFB	PBXIP1	PDLIM4	WFDC2	DDR2	ARAP2	SNX16	PHF21A	QARS	CLIC1	APP	SH3GL3	EFS	EPS8	WAS	HGF	PTPRF	CDKN1C	ZNF350	NCAPG	CBFB	MRC2	FDPS	ZNF264	MCM7	KITLG	GTF2I	TSC22D4	NUDC	INSR	NQO1	VPS11	PLCL1	BCAN	GFPT2	TES	SIRT7	HELZ	GOLIM4	RPL39	ZC3H4	FAM208A	PTMA	PLAGL2	TJAP1	SEC62	CEBPA	PLSCR3	EIF2C1	CHRNA10	MAZ	LSM5	ERBB2IP	TLE4	ARHGEF16	HDAC4	CLEC7A	ST5	ZHX3	CREB3	KIF3B	MASP1	SMAD4	CTSB	COG4	CDC25B	EGF	CXCR7	MCL1	NCAM1	AGMAT	MC1R	RLN1	TDG	PIP4K2A	BTRC	PRDX3	AKAP9	NEK7	LAMP1	ARFGAP1	CDK2AP1	DHFR	RGN	RBM10	PRRX1	GNA12	EEF1G	BACH2	RPL5	NEK1	PABPN1	SLC11A1	MGAT1	UBE2C	PGCP	PGC	LTBP2	CASP9	SALL2	ROCK1	MT2A	IGFBP5	SPIB	PRDX6	BAZ1A	ABCA1	MYLK	GOSR2	SCRIB	KDM3A	C16orf5	ACTR8	DAO	ZNF24	UPF3A	KPNA1	FTL	ARHGEF10	TULP3	TFE3	AEBP1	MED13	ERAL1	DARS	COL21A1	KCNK10	DAAM1	ACADS	RAB1B	ID4	VAT1	PML	THOC1	ZNF180	A4GNT	CSNK1E	ITSN1	OS9	CASK	GMNN	AKR1C3	RBM3	AQP1	RBMS3	TJP2	LMNB1	GBP2	MAPK1	ZNF410	NCSTN	LUC7L2	IGSF6	IFITM2	PRKD2	PDGFB	FGL1	MAPK12	TNFRSF10B	NUFIP1	PPP1CC	PDLIM2	ALDH1A2	SRCAP	CPSF1	LPIN1	GUSB	CDC34	PCDH9	TPI1	SLC25A1	PTRF	TRMT1L	FXR1	NIPBL	BCL2	SCARB1	TRIM38	FAM189A2	RBBP5	IQGAP2	GCC1	ITPKC	FLII	CD86	EIF4B	TLR1	WIPI2	PTCRA	POLH	PAH	ACTL6A	DPF3	IPW	ZNF544	MYO5C	F2R	MUTYH	CBLB	PIK3C3	FETUB	CYHR1	TCF7	LEF1	FANCE	TAPBP	DAZAP1	NFASC	AGFG2	HNRNPH3	SART1	PRDM2	GTF3C2	TRBC1	ADCY2	IL6ST	SET	ERP44	SH3BP2	SLC33A1	WASF2	PLEKHA5	NYX	PIM1	PLAG1	DUT	SAE1	POLRMT	FAM46A	ERLIN2	MAX	AVPR1A	FBXL5	PPP1R14B	CACNA1A	WWC3	SNRNP70	SYNC	C16orf42	TMPRSS3	SLC26A1	RALY	C12orf4	MTF1	RGS9	PIBF1	PAX6	VRK2	RUFY1	MITF	TBX6	CFHR2	GTF3C1	CYLC1	PTH1R	PTCH1	SNX6	TCOF1	HTATIP2	PPPDE1	PTPRK	KBTBD2	CHD2	PHKA2	C15orf39	TYK2	DDX42	GGT1	RFX4	POP5	IL13RA1	SLC26A2	LOC399491	C1R	KLF2	UVRAG	ARAP1	NRXN2	TAF15	IL1R1	CPM	MAP7	ANGPTL2	PXN	PSMC3IP	TCN2	HMOX1	OSBPL11	GALNT6	IFNA16	ASB1	LILRA2	ARPC1B	UBE2D4	LIFR	SLC12A9	TNFSF10	SETD2	CYP4F3	PITPNC1	INSIG1	OSGIN2	FAHD2A	IRAK1	COL6A2	GTPBP6	FDFT1	CRHBP	CARM1	SGPL1	RPGRIP1	NFE2L3	CSDE1	MICB	GPR65	ZNF254	TAX1BP3	CASP6	ADAMTS9	FEZ1	PLIN3	GDF9	SSFA2	DAZAP2	SMOX	TAZ	GPSM3	GPR44	PBX2	CLDN5	RNF19A	BAZ2A	HMGCL	C20orf29	RASL12	XBP1	TGFB1	CREBBP	C9orf16	SNED1	ETV7	DYNLT1	RPL28	ATP6V1D	METTL7A	GLT25D2	ASB9	RP2	TOPORS	TEX264	TACC1	JUND	FUT2	LRCH4	NKIRAS2	GOLGB1	SSH3	G6PD	DLX4	NUP43	NEK9	TSPAN31	RNF130	DCN	GYPB	PSG3	ZC3HAV1	GMPR	YES1	NOSIP	RAB11B	CASKIN2	PNISR	LGALS9	NPTXR	LDLR	NCAPD2	SEMA3F	MED1	C21orf62	EIF2AK2	GTPBP8	IRF7	SHC1	C9orf3	TREX1	ITGA7	DTNA	CD84	PLA2G5	C7	ZFHX4	RAB13	DNAJC4	GUSBP3	FOXN3	ARHGAP17	DIP2A	CACNA1G	TPT1	FMO2	C9orf7	POM121L9P	CUL4A	NUP214	TMEM8A	RXRG	SELL	GJB1	CTRL	GPX3	ATP8B1	STAT6	ARID1A	HSPBAP1	ZDHHC11	H1FX	ELSPBP1	NFKB1	EPRS	SEC11A	DIAPH2	SLC2A1	CCNI	TNFRSF11B	RASGRP3	MAFF	PILRA	RSF1	CGGBP1	LILRA5	WDR45	TLL1	ST3GAL4	ATP10D	MUC1	HIPK2	BCAT2	PER2	SYNM	MFAP1	TNFRSF9	SNTA1	DDX18	C3orf18	CSK	ITIH4	PPP2R4	DAPK3	PRPF4B	SOX9	ERBB4	NME4	MAST2	MACROD1	TRIP4	GOSR1	NUP160	RRAGC	G6PC2	APOC4	IFIT5	ELK1	SIRT2	LPL	NOP2	IL6	ACAA1	CDH4	GPRC5B	PRKAR2A	2-Sep	COL4A3	IRF3	UST	CRKL	LSS	SLC35F2	SOCS3	ARID4B	LYST	CASP3	MAP2K2	SNRK	SNAPC2	ARFGAP2	SLC13A1	APTX	HAPLN2	EXOSC8	EMID1	GPR1	ZNF195	ABCC10	USP3	MAN2A2	SOX2	PTGS1	6-Sep	USP22	NAMPT	DSC3	CDC6	C20orf4	NT5C	GMPS	PDSS1	NOP14	CDC5L	SFTPC	NEIL1	TP53	VCAM1	TGIF1	ROD1	IFT74	ADD3	MAB21L2	SSR2	SLC19A1	SMC4	SOX13	GCLC	POLR1D	RXRB	PDGFRB	EDAR	RAB22A	USP7	MAGEB2	COQ7	C5orf4	SORBS1	POLR1B	GSK3B	ARG2	SLC12A7	CD1D	EIF3B	PPP6R3	FADS3	ACRV1	IL1A	SLC38A1	BMP10	PLCG2
BLUM_RESPONSE_TO_SALIRASIB_DN	CNN3	UBE2C	CRIP2	CYP1B1	SUV39H1	RGS4	CDC45	ID1	CCL2	DHFR	MYBL2	MSH6	LPCAT3	TTK	NR2F1	RIPK4	NEK2	ITGB3BP	FNTB	NRIP1	PBK	HDAC1	RGS2	H2AFZ	ISYNA1	ATP5J2	STMN1	GMNN	KIF22	VRK1	DUT	PRSS23	SKP2	RPA1	FEN1	CDC25B	CCNB2	RAB40B	INCENP	FOSB	IQGAP2	MIPEP	POLE	CKB	UPK1B	PTTG1	PCNA	CCNE2	GUCY1B3	SIM2	ENC1	HMG20B	CHAF1A	EBP	SRSF1	LSM5	AURKA	NPEPPS	PACSIN2	HMGB1	TECR	SETMAR	SNRPA1	TIA1	MRPL23	DDR2	RECQL4	CPS1	TMPO	TIMELESS	TLE2	PKM2	DTYMK	PAFAH1B3	ZNF107	KIF20B	CASP8AP2	HMGB3	EWSR1	SRRT	DHX15	PDGFRB	POLD1	PIAS3	SNRPF	OAZ2	NPAT	LINC00094	DHCR24	TUBB	SGPP1	CCNF	MCM6	TUBB4B	DDX39A	MED14	EXO1	FASN	TRIP13	PLS3	NDC80	KIF15	AURKB	HSPB1	ANKH	RBBP7	SPAG5	ANP32A	FOS	MCM3	BUB1B	TOP2A	ZNF443	ESPL1	CDC7	TSPAN7	ZBTB33	PTPN4	UBE2N	ID2	MRE11A	ORC6	AKR1C1	TMEM2	PLK1	RNASEH2A	DBR1	CBFB	MYCBP	CSE1L	SOX4	MATN2	DPYSL3	JUNB	SLC9A3R1	RFX5	BFSP1	APC	HS3ST3A1	VAV3	HIRIP3	DEK	GINS2	CDK1	WWTR1	ACACA	CRABP2	ABCD3	TUBG1	CHN1	RBM14	TRA2B	RANBP1	PTTG3P	PRDX3	CENPF	PRC1	GALNT1	NUP50	SDC1	TWSG1	SRSF10	H2AFY	CDC6	RFC5	SRSF6	CYB5A	CCNA2	TCF4	CHAF1B	TOPBP1	MAD2L1	PFKFB3	TPI1	NPTX1	STIL	PARP1	NTHL1	PGAM1	NARF	COCH	CDKN2C	KIF23	RGS5	IRS1	BUB1	NDUFA2	HN1	ARPP19	CBX1	RAD51	TOP2B	SEMA5A	VGF	CKS2	CHEK1	POLA2	SFPQ	SMC1A	GAMT	FZD2	RAD51AP1	SPANXC	HLTF	SRP9	9-Sep	VDAC3	PRIM1	PIK3R3	NNAT	ATP5G3	MAPRE2	NUSAP1	MCM5	SLC25A10	NDUFB3	ZWINT	CDK2	MTHFD1	BRCA1	NR4A2	FBXO5	ABCC6	PSMC3IP	POLA1	KIF4A	DNMT1	CDC25A	MEIS2	SLC39A8	LDHA	RFC4	TNS3	COL1A1	GREM1	ENO1	KIF20A	KPNA2	VAMP1	CARHSP1	TK1	TUBA1A	MSH2	HSP90AA1	SRSF7	USP13	RRM2	ADCY9	SKAP1	SNRPD1	MKI67	SRSF2	USP1	HSPA14	SOX11	SLC27A2	KIF2C	FKBP3	TROAP	HMMR	TACC3	DDX23	SMC4	DCK	PLK4	RRM1	CBX3	CCND3	SCG5	NCAPG	PRKDC	HNRNPR	B4GALT5	SOX9	F2R	RBX1	ITGB1BP1	OPN3	EZH2	LIG1	TUBB3	MYLK	YWHAQ	ACLY	MCCC2	NME4	GALNT2	MCM2	RPA3	PLOD2	LMNA	TFDP1	PTMA	CDC25C	RFC3	CDC20	SRSF3	CHST12	SYNCRIP	H2AFV	CDKN3	UBE2E3	RAB4A	CENPA	MOK	GPSM2	E2F1	TYMS	BARD1	CDK2AP1	DHX9	MEST	MID1	CD37	GTF3C2	DBP	KIF11	FANCA	ORC1	POLE2	PXMP2	TFE3	KPNB1	SMC2	NASP	PDCD2	DGCR2	NUP107	SHMT1	FOXG1	SMARCE1	LTBP3	HSPA2	NFYB	B3GNT1	HNRNPM	PRPS1	PDE4A	MTF2	TPX2	HNRNPA2B1	RFC2
BLUM_RESPONSE_TO_SALIRASIB_UP	STX4	GOLGA5	COPA	CSTA	EEF2	HSPA13	P4HB	IARS	SUPV3L1	PTP4A2	CEBPG	CTH	DUS4L	FOXO3	YKT6	MAP1LC3B	SPHK1	OGT	EGR1	TP53BP2	BLVRB	EIF4EBP1	NFKBIA	ULBP1	TCEA1	CSNK1G1	SCFD1	CDKN1A	COG5	ARHGEF2	ATF5	FAM3A	TIMM9	AVEN	DNAJA3	MMP1	SGPL1	XPOT	COX7A2L	MDM4	BCAT1	KPNA5	GTPBP2	FOSL1	RAB32	SLC1A5	CSRNP2	AARS	ASNS	EIF5	GHITM	EIF1	KRT34	APBA3	PFDN2	SLC35A2	LIPT1	MYO5A	C12orf10	NPC1	ZFPL1	SURF1	STX5	SIAH1	DNAJC1	PPP1R15A	RAB22A	ATF3	CBS	TBCE	CLASRP	COX10	CTSD	NARS	SHMT2	ERCC1	TNFRSF10B	BACH1	RPL12	RAD23A	TBL1X	NUPR1	ESRRA	TOM1L1	CBLB	TMBIM6	GOSR2	RELA	VIM	ZYX	RAB33A	RIOK3	FEM1B	HMGCL	TIMM44	RNF14	GOT1	MAFF	USP3	LRP1	BUD31	GOLGB1	NIT1	SQSTM1	ERP29	RAD50	NAPG	MTIF2	CD55	IL12A	WARS	YIF1A	MKNK2	IFRD1	TRIB3	PEA15	VPS28	CSNK1A1	MARS	RRAGC	TESK1	INPP1	ECH1	QSOX1	ANK2	CNIH	GLG1	ATF6	HSPA9	KCMF1	ISG20	FETUB	GALE	CALU	RALA	CDK7	DNAJB9	NDEL1	TNFAIP3	PPP2R5B	NSMAF	PPP1R11	SERPINB8	MTHFD2	DCTD	TIMP1	C1orf9	C17orf48	CCNB1IP1	HSP90B1	GARS	CHIC2	RAB5A	PPIE	GOLGA4	EPRS	PSAT1	AZI2	TARS	DPAGT1	FST	KPNA4	SKIV2L	SEZ6L2	EIF2S2	MMP10	RSL24D1	USP25	ANXA7	ENTPD6	ZNF593	PJA1	ARF4	PHGDH	RNF7	IL6	CANX	PKD1	UNG	PSEN1	BCL2L1	TP53	SIAH2	SARS	MAPK6	TSG101	C6orf48	GLTSCR2	SERP1	EIF3H	TSSC4	GADD45A	ACBD3	KLF11	PTX3	SCAMP2	STK19	EIF1B	CTSL1	SEC63	STC2	COPG	RTCD1	POLI	DAP3	GFPT1	SEPHS2	UBXN1	HOXA1	NGF	XPC	BAK1	BIRC2	RNF13	BTG1	SEL1L	ATF4	TOM1	XBP1	XIAP	ELL2	RELB	PSMD8	STAM2	ACVR1	CBX4	DDX10	AP3S2	HYOU1	SSR3	CDK13	NINJ1	CXCL3	LAPTM4A	SLC33A1	MAFG	TMED3	UBE2H	ROBO3	CREB3	NAMPT	CASP4	CARS	MGAT1	ZNF259
BOCHKIS_FOXA2_TARGETS	C6	GAST	CRKL	ACSL1	PON2	PDE6D	SCRN3	HPS1	RDH16	PPM1B	PDK4	RHOD	AK3	EIF1AX	TC2N	IDH2	TP53BP2	RENBP	BCAS3	PFDN2	PA2G4	RAB43	UROC1	OR10K2	VPS26B	TFAP4	PSMB10	ITPKC	MRPL36	CTH	GK	PLOD2	TRPM8	TSEN15	HADHA	COL2A1	AQP8	PPARA	CECR6	RNF4	SORD	CD47	CYP7B1	COLEC12	QSOX1	SERPINA1	PRKAR2A	FAM160B1	ADCK3	MPZL2	APOH	GPT	STX19	HACL1	SERPINA11	GABARAPL1	STAT2	ITIH1	F13B	DHX38	CRYL1	KLK11	FAM107B	CLP1	CXorf40A	EEF1B2	VARS	ITM2B	GCAT	FBXO4	CD9	OIT3	MOB2	RDX	BMI1	PRMT5	CYB5A	OSBPL1A	RSC1A1	FEM1A	KIAA0101	SPZ1	HIST1H2AG	APOE	MLXIPL	PIGO	MKKS	TBL1XR1	SLC25A42	C12orf52	RPL39L	KNG1	ZNF227	BNIP3	BANF1	TIMM9	LIPC	BAAT	LRP1	WDR46	CD82	SLC13A2	NDRG2	FDFT1	FAM43A	TRIM13	KLF15	SAR1B	HIVEP1	RETN	FOXP2	RAPSN	UOX	TIAL1	LRG1	PLA2G6	C19orf6	NR0B2	FMO3	NEPNP	HPX	CCR8	PSMG3	PNPLA2	THPO	SLC25A14	AACS	LRRK1	NUP43	ALDOB	DHCR7	PLIN2	NDUFS8	GANAB	CHGA	SON	SQRDL	PRCC	PLD2	CNR2	PIGR	DCAF11	TNFRSF1A	ALDH6A1	SYS1	GDPD1	CXCR4	AASS	TSTA3	MRPS2	PLEKHA6	RIBC1	HBS1L	CD300LF	ZNF3	INSIG2	ECT2	FAM198A	VDR	PTK2	CCDC151	PLRG1	CHD1	INSIG1	DCAF13	SLC25A47	FAM158A	LRRC33	SLC31A1	IL6	SLC39A5	PTPLAD1	PSME1	ZDHHC17	TERF2	CTNNBIP1	LRRC41	LIFR	UFD1L	GYS1	CHCHD8	DNASE2B	LRPPRC	IL11RA	KLHL18	CFI	GPRC5C	PHF10	AP4M1	TRAP1	PIK3AP1	TTC7A	ID3	HM13	MBL2	SERPINF2	KBTBD12	CYP4F12	CHMP5	FGB	DDX19A	CAT	AP3S1	ABCA1	NFU1	SH3D19	ZKSCAN5	OMD	KCTD20	TPST2	RBBP5	SERPINA6	GAS1	C20orf111	FOXA2	TEX261	MAPKBP1	AP3M1	GHITM	ITPR1	POLR2C	PI4K2A	FMO2	UBL3	COCH	C5orf62	CYP17A1	IGFBP1	H2AFJ	ARHGAP23	PRDX1	PHF20	FAAH	CDK5	ZSWIM4	PSEN2	RAB3B	MTX2	HABP2	F7	TMEM87A	ZMYM1	PANX1	NDUFA8	MAFG	GATA3	ZNF395	GSTM2	GLCCI1	C4BPA	ALDH1A1	PTCD2	CDC42EP4	HAGH	COL10A1	EBAG9	KBTBD2	SLC37A4	CXCL1	CYP2E1	KDM6B	PLEKHG3	C8B	LHX1	SEPHS2	EIF4A2	SELO	EXPH5	PES1	ZBTB17	WDR85	STARD5	FTL	CDH2	NECAB1	ATP5J	NUF2	ATG12	C19orf12	SLC46A3	NEK8	AMFR	ZC3H8	PPARG	DHX8	HPGD	PER1	RASSF6	CEBPZ	PBLD	MAFK	UGT2B10	HERC4	GDE1	APP	TCP11L2	CLN8	HIST1H2AE	IGFBP4	GNL3	HAO1	HSPA1L	ARRDC4	KIF9	AHCY	POT1	ARHGAP12	IDH1	CBLL1	JUNB	AMBP	ABHD8	NRIP1	CISH	PEMT	PCGF5	FIGNL1	ALKBH6	C16orf59	AKT1	LEAP2	TUSC2	DRAM2	TARS	CREBL2	ESRP2	HMGB2	COPG	MT2A	ACAA1	CLCN7	DMTF1	ZSCAN12	FGL2	SLC25A10	NKX2-5	DNAJB11	HIST1H2AI	TBC1D15	TXNL4B	COL11A1	NQO2	AFMID	DHRS1	NR1I2	APOA5	EFNA1	DDX3X	MXD1	SCARB1	SIN3A	BTBD3	GPAM	GRAMD3	TTR	PER2	KLKB1	UBE2L6	MAL2	AHSG	C1R	MAT1A	CS	EVC2	FAH	FAM63B	TJP2	TK1	FBP1	SAA4	UGT2B15	BRCA1	CYP2A6	SERPINC1	INSC	CLEC2D	SLC25A25	KATNB1	ATF4	ZBTB5	C10orf10	PLG	CALD1	CTAGE5	KLF3	IL6ST	LDLR	C9orf152	F2RL2	DPM1	SLC6A12	CLEC4A	RPL21	TMEM140	HGD	C9orf21	ISG15	GPR35	NDUFA2	PCK1	LYN	SLC17A2	STARD13	C10orf107	AKTIP	PRDX6	GABPA	PRKDC	DAD1	SMEK2	DHRS7	APOC1	MERTK	CHAC2	TST	C1RL	CHUK	ACSM3	PROS1	SORT1	TCP10L	INHBE	MCM4	CD276	BCDIN3D
BOGNI_TREATMENT_RELATED_MYELOID_LEUKEMIA_DN	CCNG2	CCND1	DDX17	PPT2	RXRB	DDR1	NR2C1	SEC62	HLA-DQB1	CCNG1	SEC24A	FBXO21	MYB	VPS52	SRSF8	ZFYVE26	CD2AP	VTI1B	TNFRSF10B	CDK8	IGLJ3	TBC1D5	PREP	RGL2	NKTR	C7orf44	MRPL28	SRSF6	CDH2	FSCN2	BTN3A3	ACOX1	PIM2
BOGNI_TREATMENT_RELATED_MYELOID_LEUKEMIA_UP	CXCR1	POLR2A	CFP	SEMA6C	RPS27A	GABRB1	CLPP	MAP2K1	S100A2	ATF6B	RPL17	PGK1	EFEMP1	ZKSCAN5	SGPL1	PAX5	HIST1H4C	DNAJA2	SLC10A1	NPR2	HP	FLNA	SLC25A6	MPST	IZUMO4	RPL11	FMO6P	RFNG	EFNA2	EPB41
BOHN_PRIMARY_IMMUNODEFICIENCY_SYNDROM_DN	F13A1	VPREB3	DYRK2	ASAH1	HES1	VCL	PLSCR1	CTSH	TOP1	CDKN2A	LST1	ATP6V0D1	TFEB	MOXD1	KIAA0247	PKIG	CHI3L2	GALNT10	CKAP2	C11orf75	LTB	TNFSF10	BMP2K	SNRPN	KDM4B	SORL1	INPP5D	KMO	DPYD	NIPA2	TUBB6	NEDD9	TLR7	CHFR	RRAGC	SLC12A8	PIK3R3	RABEP2	DUSP1	HCK
BOHN_PRIMARY_IMMUNODEFICIENCY_SYNDROM_UP	CALU	ASPM	BLM	ATF5	SRSF3	DLG1	KLK1	RPSA	HAX1	FERMT2	GLDC	C7orf68	DENND2D	P2RX5	NLRP1	RPS5	SSR2	NT5DC2	RORA	CDKN1B	MKI67	RPL14	EXPH5	TMOD1	MORF4L2	HOMER3	MLEC	KDELR2	ATF4	TOP2A	UBE2C	CD86	CANX	TIAM1	DLGAP5	NMD3	TAGLN2	TXN	SELPLG	APOBEC3G	SMC2	CENPE	SHMT2	10-Sep	IL32	OAT	NUSAP1
BONCI_TARGETS_OF_MIR15A_AND_MIR16_1	GPR63	DEDD	KCNQ5	SMAD7	KDSR	PAPPA	RSPO3	PCDHAC2	TRIM36	HNRNPA1	BCL2	OTX1	PTCH1	BTG2	ARL2	PTPN3	DNAJA2	DLL1	CDK5R1	CPD	ADAMTS3	ZNF423	BTRC	BCL2L2	BMPR1A	WEE1	MOB4	HSPG2	CPEB2	E2F3	KCNAB1	MACF1	SNX16	PLAGL1	CDCA4	TLK1	ACVR2A	PTH	AKT3	CRKL	PRKAR2A	HOXC8	HOXA3	KIF21A	EFNB2	CCND1	SPTLC1	HMGA2	RASSF5	WNT3A	MAP2K4	EPT1	FGF2	KCNJ2	CDC42	CYP26B1	E2F7	KPNA3	WWP1	KIF23	FOSL1	CCNE1	FGF7	PCDHAC1	PCDH9	EYA1	LUZP1	ESRRA	WSB1	WBP11	UBE2V1	GHR	USP15	RECK	PPRC1	EIF2C4	UBE4B	TGIF2	PRDM4	BPTF	PDCD4	PLAG1	CCND2	HAS2	PAFAH1B1	KANK1	PIM1	CDC25A	SPEG	SOX5	WNT2B
BONOME_OVARIAN_CANCER_POOR_SURVIVAL_DN	GRK6	PPAN	KRT8	HIST1H2BB	BOP1	HNRNPU	DNASE2	SS18	C10orf2	ASPSCR1	SRRT	ACOT7	LPAR2	MTAP	CLN6	HDHD3	GLT25D1	EHMT2	PAOX	PRKD3	RNF121	FCHO1
BONOME_OVARIAN_CANCER_POOR_SURVIVAL_UP	CERK	RECK	IGFBP5	LIMCH1	CCPG1	EFEMP1	PDE8A	TTC37	SEC63	RB1CC1	KL	GULP1	TAX1BP1	RAB2A	LEPR	TSPAN7	SIRT1	REV3L	ITM2B	HERC1	SRSF11	THSD7A	ARHGAP6	KCNAB1	UBL3	PEX3	RUNX1T1	EID1	PSD3	FAT4	ZBTB16
BONOME_OVARIAN_CANCER_SURVIVAL_OPTIMAL_DEBULKING	PDE3B	STC2	SYNJ2BP	DAAM1	CDK19	AQP3	ADCY1	PDZK1	PHC1	KCNK5	APBB2	RGS14	GOSR1	CLTA	DACH1	ENSA	CKLF	TUBB4A	SACS	PELO	MYL12A	UBB	NCOA1	PFAS	CIB1	ARNT	FLT1	ZNF780B	NDRG3	SAT1	CHD1L	GMPR	C6orf97	ZFAND6	PRKDC	NAG18	EFS	CCDC109B	RAB11A	SPR	COL4A6	ARF5	RARRES3	OPA1	GULP1	MED13L	CCT5	FLOT1	ELOVL1	SPATA2	TBC1D13	CFI	SLCO1A2	NFS1	IFI16	MTUS2	CRY2	SLC19A2	PCNX	SLC14A1	SLC3A1	MCTS1	ZFYVE26	SV2C	CLIC1	NDUFA1	NKIRAS2	KDM6B	LRP4	ATP6V1H	DOK5	SIM2	TMED3	SOX11	SLC29A3	GAA	C11orf61	AASS	DHPS	RGS3	HOXA10	SEC61B	BHMT2	RALGAPA1	SIRT3	ZBED4	NDUFS6	ENDOU	STK19	TPSB2	TLE2	MYO15B	MAD2L1BP	FOXN3	SP4	SPTLC2	DOPEY1	ABCA6	TRPC6	MCTP1	HOXA9	MTMR9	OPTN	ZMYM2	BTN2A1	IRGQ	RNF5	DPPA4	GPR39	ANXA9	ZHX3	ZFYVE9	ANXA1	COL3A1	NTNG1	KIAA0090	NDUFB3	GGT1	ATF7IP	TMEM8B	TM2D3	SNAP29	TPSAB1	SOX14	CLDN10	CP	PCM1	YIPF2	DSTNP2	ANKRD55	VPS41	C1orf114	ICAM3	PHACTR2	PCSK5	PDIA5	ATG2B	RBX1	OTUD3	CUX1	GFRA1	RHOBTB3	CHRNA1	LY6E	EIF2S1	ARHGAP24	ITSN1	C19orf2	ZNF529	IQGAP2	SH3GL1	TKTL1	SON	CA5B	CSRNP2	AKR1B10	CYB5R1	ACOT13	D4S234E	COQ2	HYMAI	C19orf56	PLAGL1	SP100	ISCA1	C14orf45	PSD3	SIRT5	EXD2	NSD1	HOXD1	PGAP3	CILP	GADD45GIP1	GSN	CCND3	ECEL1	ARPC2	TSPO	MYL12B	VAMP8	PCK2	FLG	IRF2BP1	ZNF354A	C4orf19	ZSWIM1	CMTM6	ENDOD1	SLC16A10	TRIL	BBS9	JMJD6	SYT1	PLSCR1	C14orf135	SCAF4	TDP2	ADCK2	RUNX1	PDCD1LG2	LEFTY2	PCTP	KIAA1199	RRN3P1	MATN1	C6orf108	EYA4	LRP6	MARK4	GH2	FBXL18	TM4SF1	STK32B	PLXNB1	ZNF643	NEDD8	BTBD1	NDUFB2	ALDH6A1	C6	CAMSAP1	TRAPPC10	ZMIZ1	TECPR2	TCF3	FYN	MPP5	CCRL1	CFB	GGA2	CYLD	DNMBP	TAGLN2	FKBPL	ISG20	ZNF84	KIAA0182	SLC15A1	MFSD9	SNRPD3	BAG1	ACTR5	WASF1	NR2F2	IQGAP1
BONOME_OVARIAN_CANCER_SURVIVAL_SUBOPTIMAL_DEBULKING	AMH	PAPSS2	ARHGAP35	VAV1	PGCP	NID1	CC2D1A	ADRA1A	MAPKAPK3	MAP4K2	TADA2A	ATP6V1C1	CGREF1	HIST1H2BE	ESPL1	NBL1	JRKL	CREBBP	EPS8	VPS13C	KLK5	PTPRS	PDGFRA	ACOT7	PRKD3	CD302	FAM172A	HEPH	YTHDC2	CCNH	AVPR2	IPO4	ZNF444	CDH13	MYBL2	YBX1	VPREB1	JAM3	MAPK8IP3	TIAM1	RARRES1	RANBP2	CDR2	ANXA6	ASAH1	ITGB4	STK39	EPB41L3	BOP1	C11orf9	FOXE1	CAMK2A	HIST1H2BB	FNDC3A	TNPO1	ABCA8	APEX2	DLG3	INADL	PRKAR1A	TRMT61A	DTNB	HOXD3	PAM	ADO	COL15A1	CLN6	DCN	MTAP	AP1M2	F8	YIPF6	DST	DNASE2	RCC1	DLAT	LIMCH1	MYO9B	TCF15	SRRT	TYMP	STK4	UBL3	SPDEF	PCDHA10	PBX2	SPOP	ZFPL1	C7	ARMC6	PDCD5	REEP5	GNAI1	DUSP7	METTL3	MAU2	PSD4	CBX6	MEF2C	RARRES2	COL21A1	LPAR1	DUS1L	GAS2L1	MKL2	CCPG1	CDYL	KRI1	RAB2A	SUGP1	LPAR2	AAAS	OBSL1	PDGFD	CDK14	PTGER3	SPOCK1	FARSA	ARHGEF10	GPRASP1	PTRF	ANKRA2	NTRK1	TWF2	NBR2	TLE3	IGKV@	SEPP1	MRPS27	SEC63	YIPF2	PTPRN2	RAB6A	BCAT2	SMPDL3B	SOCS3	HMX1	CDK16	FZR1	TNFRSF25	DBNDD1	VAV2	TNPO2	ASPSCR1	LOC100506653	EXOC7	DAG1	C17orf70	NDN	IGFBP3	AKAP10	PDSS2	PITX3	TAX1BP1	EFEMP1	MAST3	ZEB1	ESRRA	EDNRA	MECP2	VAC14	FAM83E	HOMER3	EDEM3	TTC37	TRAF3	PSD3	DDX11	RPS6KA2	CNGB1	IKBKE	DDX52	DCAF11	UBE2B	TICAM1	TAF6L	SLC25A10	ITM2A	PCDH17	PPAP2B	RARB	HIST1H2BH	HMGA1	PPP3CB	ATP8B4	DHX29	PEG3	HAUS5	KRT10	KRT13	DNAJB9	PIK3R2	C6orf26	VCX2	ZNF235	CAMK2N1	ST13	BST1	ELL	CDKN2D	HMGCR	MAOB	ZNF518A	CHAF1A	CDK18	PTPRD	IQCE	PHF14	IL6ST	ADAM8	STAT5B	ZBTB16	ZNF696	IGFBP5	NR2F2	GOSR2	NR2F1	JAM2	LRRC8E	RNASE4	ECM2	WBP4	MUT	MAOA	OTUB1	NEUROG3	KCNAB1	CDC42EP4	FAM49A	STXBP2	SIX1	ACO1	SPRED2	ECE1	GRM4	PDCD6	CCDC22	SPARCL1	DPYSL4	TSPAN7	DNASE1L2	TELO2	HOOK2	TGFB1I1	CAV2	SNX2	ABCG2	ITM2B	NT5E	PCGF3	FBXO38	ANAPC13	WFS1	FAM190B	SBF1	KDR	SDC2	HNRNPH1	LEPR	GSTM5	GULP1	ARMC8	ZFYVE16	TLE4	BTF3	C10orf2	APC	TMED7	ZNF16	RNF121	MYOF	HNRNPU	DNAJB4	MAN2A1	BICD1	SESN1	7-Sep	MLL4	KDELR3	ALOX5	NBEAL2	MEX3D	SNX3	AKAP7	RUNX1T1	LRFN4	PAX8	ADAMTS8	IGHA1	PKP3	NHLRC2	IFNAR2	BNIP3L	FCHO1	RAI14	CCDC69	HMGB3	FUT4	THSD7A	GATM	GPR39	CD164	RAPGEF1	CPSF1	IKBKB	ZER1	CREB3L2	CAV1	MYH14	PPP3CA	SOCS2	LRRFIP2	EHMT2	RB1CC1	KL	WIZ	FBXL5	STOM	EID1	LINC00260	IBTK	CERK	C17orf90	ICMT	F2R	SMAGP	RASA1	POLD1	SLC35C1	PJA2	ADCY9	SH2D3A	ADAM15	NADK	ADAMTSL3	SCAMP1	PDZRN3	ODF2	DENND4A	RECK	CSF1	CRTC3	PDE8A	PRKACA	FOXC2	PDE4A	RNASEH2B	SLC30A5	IRS1	PDS5B	DHX9	LEFTY2	CRTAP	IRAK3	SIRT7	CCDC40	DCAF15	CDC40	MORC3	SLC24A3	DEF6	PIK3R1	TRPC1	SETD2	PAOX	SPG20	SFI1	SUGP2	THAP10	NAT8B	C3orf64	MAP3K5	CDK2	RPAP2	HDAC4	TRMT2A	WAS	SEMA3C	SS18	RANBP3	REXO4	IGFBP4	RB1	C6orf106	WDR77	ASB6	SNAI2	TFAM	SIRT1	RAD54L	DEDD	GMIP	PPAN	OGFR	HIST1H2BF	CR1	MATK	KCNC2	CDHR5	FGF8	TFPI	GTF3C2	PNISR	HIST1H2BI	NMT2	TNKS	DKC1	ENPP2	LARP6	SPATA7	KCNQ1	SERPINB7	SEC23IP	FEZ1	SLC12A4	LOC220594	ZCCHC24	HHLA2	RARG	STAT2	MERTK	G3BP2	SCAPER	CHST8	DIMT1	RND1	CLCF1	GCDH	SYK	CALCOCO2	GPR68	PACSIN3	SRSF11	CCDC106	HERC1	CILP	SSX2IP	PDE1A	SMARCA2	FRMD4A	REV3L	TMEM47	AGTR1	SEMA3F	EPN1	RRP1	WNT5A	ARHGEF1	FUBP3	MOSC2	SIPA1	AMIGO2	DCHS1	ZNF839	SYNE1	KRT19P2	MAP2K3	BYSL	ATXN2L	ADAMTS7	CDK5RAP2	GLT25D1	GIPC2	GPR116	GNE	FKBP14	GLS	GALK1	CSGALNACT2	FKBP8	FILIP1L	LMOD1	NKX2-8	CDK19	AZI2	LOC389906	ACSL3	BAIAP2	SPI1	AP1G2	EIF2AK3	KRT8	U2AF2	TNNI2	GRK6	BAMBI	UPF1	SLC47A1	TM2D1	PHACTR2	TMEM168	RAD17	KCNK12	COL13A1	ERLIN2	DKK2	CDK3	KAT2B	MEOX2	HDHD3	FAT4	SNCAIP	LAD1	RHOT1	COPS8	ARHGEF2	ARHGAP6	PEX3	RHOBTB3	TRMT1
BOQUEST_STEM_CELL_CULTURED_VS_FRESH_DN	CD14	NTRK2	ADH1B	CXCL14	APOE	CHL1	APOD	PTGER4	C13orf15	DPT	WNT11	NAALAD2	FABP4	PDGFRL	SPARCL1	MYOC	CPVL	C3	WISP2	FOSB	SERPINA5	OMD	TPPP3	OGN	SOCS3	C7	CFD	TMEM176B	ITIH5	PPL	IGF1
BOQUEST_STEM_CELL_CULTURED_VS_FRESH_UP	ADAMTSL3	TGFB2	CD44	HSPA6	HNRNPM	NFIB	MTSS1	ENPEP	IFITM1	LRP1B	THBS1	IL15RA	RHOB	NR1H3	ESR1	POPDC3	RPS6KA2	CYP1B1	SEL1L3	FN1	PLBD1	SRPX	HBEGF	FMO3	LMO3	FRZB	NINJ2	CXCL1	RND1	ABI3BP	CILP	PAPSS2	SLC19A2	ARHGAP6	DKK1	KCNAB1	TPM4	GEM	FGF2	LIMCH1	TRIB3	SYNPO	PDLIM5	AGTR1	TNFSF10	EIF2S2	RAI2	CD302	CYLD	TFPI	ACAN	SOD2	PLXDC1	TNFAIP6	TNMD	DUSP1	TXNRD1	GADD45B	C10orf10	YARS	HLF	ATP8B4	CAPN6	JUNB	IFI44	COL15A1	SOX4	WNT5A	ADAM22	CDC42EP3	DKK2	FAM13A	COLEC12	FXYD1	PEG3	SAMHD1	GLS	TMEM176A	C12orf5	ANK2	LRRC8B	FRMD4B	ACACB	NQO1	SLC7A5	RNASE4	BTG2	KLF11	ACLY	MYLIP	MELK	JUN	VCAM1	KLF4	GAS7	GPR64	BMP2	ETS2	NOVA1	COL11A1	MITF	GDF15	NOX4	LMO7	C6	LOXL2	ASPM	KRT18	ASNS	KIAA0090	CDKN1C	DOK5	EDNRB	SLC7A11	DNAJB1	GLIPR1	CEP55	RGS2	PPARG	IGF1	EMP2	KLF6	CLK1	AKAP13	ZC3HAV1	KLF9	IRF1	TSC22D3	NPR3	MICAL2	PODXL	MATN2	RORA	IL33	PRG4	NELL2	ECM2	COL18A1	ANGPTL2	CBS	SULF1	GPNMB	ANKRD36	TOP2A	CRIP1	CELF2	RPL26L1	ATP8A1	STC2	FMO2	A2M	FOXO1	TPM2	GPX3	CYP26B1	SPTLC2	APOC1	TXNIP	RHOBTB1	SEMA3G	ARHGDIB	ITM2A	MAOA	SCG5	MGP	MX1	FGL2	GREM1	TPD52L1	ALCAM	BAX	PER2	ZBTB10	PRELP	CCL2	FLNC	MAF	DKFZP586I1420	MYO10	CXCL10	ASPA	GSN	FOXD1	MAN1C1	DCLK1	RASL12	MMP1	APOLD1	NEK7	RABGAP1	METTL7A	PAPPA	RAP1GDS1	MAP3K8	BST2	GUCY1A3	TRPC4	AP2S1	AIMP2	KLHL24	TPST2	SORBS1	ADAM10	SYNC	MTUS1	IFIH1	WARS	GBP2	TMEM100	PIK3R1	RRM2	UCHL1	PLTP	CDH2	BHLHE40	RGS16	OMD	CXCL3	ING1	ADH1C	MET	PPP1R12B	GDF10	SRSF7	ME1	PPP1R15A	COCH	MYBL1	INHBA	SPRY2	TNFRSF11B	MOCOS	CFHR2	SCRG1	NAMPT	SLC43A3	CD9	COMP	CCL8	CRLF1	CLEC2B	RRAD	TIMP4	ATF3	SEPP1	CD83	CFI	CTSK	SLC5A3	SERPINE2	CFH	SHMT2	KIAA1199	STEAP4	TMEM135	PSAT1	COL14A1	MX2	OASL	KCNK2	KIF13B	TMPO	HAPLN1	ZBTB16	TRIB1	AEBP1	DCX	SLC1A4	FHL2	BCHE	RABGAP1L	ELOVL5	OLFML2A	LOX	ADAM12	DFNA5	WSB2	IL6R	PMAIP1	EIF1	SERPINA3	SRGN	TSPAN8	GREM2	ADH1B	AOC3	ABCC4	GUCY1B3	DNM1	RGS4	PER3	PTGER2	DSP	GGT5	DLGAP5	SPTBN1	KIAA0101	EGFR	ID1	TGFBR3	IL8	COL4A5	TLR3	SSPN	ITGA4	11-Sep	PGK1	KIAA1609	PGM3	ZBTB20	N4BP2L1	G6PD	PTPRO	SLC43A1	NFKBIA	SOBP	DCN	ANGPTL4	MT1M	CPE	MARK1	RAI14	AKR1C1	PRKAR2B	SPATA6	TNFAIP3	PELI1	ACSL5	SRD5A1	EIF5	RPS6KA5	FMO1	MARS	SERPINF1	PTGDS	ATF5	MFAP4	SYNM	CDO1	PDK4	PPP1R3C	MAN1A1	CD34	PTPRD	CES1	PRKD1	NACC2	TGM2	SLC2A3	LPL	SRPX2	C8orf4	PHLDA1	CLIC3	C18orf10	GFPT1	C1QTNF3	SELENBP1	CLEC3B	RGS5	EGR2	TPX2	GADD45G	CXCR7	JUND	MAFB	MOXD1	RUNX1T1	HLA-DPA1	NPY1R	ODZ3	EPHA3	CDK1	ANG	CLMN	APOE	IER5	PFKFB3	CDK7	CHI3L1	MCFD2	ENG	KRT7	SLC31A1	MYC	CYP4B1	NTRK2	SERPINE1	ANO1	IGSF3	LTBP4	CTSS	SLC7A1	IARS	SPRY1	CXCL2	PIK3IP1	SLC16A3	APOL3	PGCP	C5orf4	DDAH1	ODZ1	CALU	NDRG2	OXTR	SLC1A1	REL	FAM117A	ZFP36	EGR1	CLIC2	CCNL1	KCNS3	SLC38A1	HSPB7	F10	ABCA6	GPC3	ELOVL2	TP53BP2	CHRDL1	NRIP1	ERAP1	ACTC1
BOQUEST_STEM_CELL_DN	FNBP1L	PRKCH	HLA-DPA1	CCDC68	PTPRB	TNFRSF1B	RASIP1	THBD	MGST2	HLA-B	ITGA6	SPTLC2	PDE2A	PALMD	MECOM	MMP1	TM4SF1	PHLDA1	SSH1	TPD52	CLDN5	SCARF1	DARC	GIMAP6	SELP	SCUBE2	MMRN2	SCHIP1	CDK1	PGS1	MPZL2	HBEGF	DNM3	MEOX1	LMO2	KIAA1462	TIE1	NLK	ICA1	GMFG	TFPI2	DUSP6	CDC42EP3	SHB	NRN1	TSPAN12	HLA-DQB1	CD93	SWAP70	ADRB2	ANGPT2	CARD8	KLHL2	BST2	S1PR1	UPP1	HCP5	GPR56	TSPAN6	CLEC1A	PLVAP	USP36	MYCT1	KIF25	SEC14L1	HLA-F	HOXB7	NEDD9	CDC37	STC1	IFI27	MET	SCARB1	ENDOU	BCAR3	G0S2	EFNA1	SOCS2	SMAGP	PLA1A	HLA-DRA	NR5A2	GFOD1	IFIH1	ICAM2	PCDH17	APLNR	JAM2	CX3CL1	CFI	TPD52L1	TEK	EFNB2	GIMAP5	HLA-DQA1	TSPAN7	CD2AP	CA4	MAST4	IL15	PIK3R3	SLCO4A1	PNP	VWF	SDPR	CSF2RB	ANXA3	PODXL	PIK3C2B	ABCG1	TSPAN13	SEMA3F	KDR	F11R	APOLD1	ETS2	SYBU	PECAM1	FLT1	PCDH12	RAPGEF4	SEMA6A	THSD7A	FABP5	ERG	CD320	TMEM70	PTPRM	HLA-C	HLA-DPB1	LPAR6	CREM	HHEX	CD74	XAF1	SELE	RAMP3	LAPTM5	MYRIP	ENG	AREG	TEX14	SH2B3	RASGRP3	CLIC5	AQP1	SRGN	IL18R1	JAG2	ARAP3	MYO5C	TRIM16	MCTP1	SOX17	ENPP4	CFLAR	MCF2L	GNG11	KL	EPHB4	SMAD1	TACSTD2	TBC1D30	DOCK9	PKP4	CYTH1	KIAA0355	IL3RA	RPS6KA2	CAPN11	KANK3	ISG20	LPCAT4	LIMK2	GIMAP4	STX11	RASA4	RCAN1	CSF3	FAM107A	EMCN	BAALC	FLI1	HLA-DMA	GIPC2	RND1	CCRL2	LRMP	MYO10	CARD10	PITPNC1	RAPGEF5	RNASE1	CHD7	NOTCH4	IFI44L	ABLIM3	C1orf115	ADAMTS9	TGM2	ZNF385D	PTPRE	ARHGEF15	ELTD1	HLA-DRB1	LCP2	DSG2	C3orf64	ST6GAL1	CTSH	CDH5	GATA2	WARS	ALDH1A2	TBC1D9	LHX6
BOQUEST_STEM_CELL_UP	FMO1	AKR1C2	TWIST1	FBLN1	SLIT3	FAT1	GSTM5	CD44	PTGDS	FGF7	KCND2	WDR41	FXYD1	FIGF	OLFML1	F10	TMEM176B	CRISPLD2	ABCA6	BHMT2	CAPN6	HAS1	COL3A1	GRIA3	PAMR1	ELOVL2	FBN1	AEBP1	COL5A2	GPC3	ITGA8	ADH1B	MBP	PPL	MXRA8	BBS9	CDH11	ABCA8	COL5A1	BHLHE41	TMEM45A	FST	COL6A2	NOTCH2	ATP8B4	SDC2	C1S	LAMA2	RNASE4	C5orf15	PEG10	HNMT	PLN	SLIT2	ECM2	CHL1	CDKN2C	EGFR	DCLK1	VCAN	CXCL12	CTSK	IGF1	TGFB2	SUSD5	MFAP2	SERPINA3	TNFAIP6	TIMP1	EFEMP1	ISLR	PRRX1	S100A4	OSR2	IGFBP3	PLP1	SEMA3C	COL14A1	NOVA1	AKR1C1	ALDH1A1	DZIP1	ADCY7	GPC4	CYBRD1	TRO	COL6A3	ABI3BP	ASPA	NPY1R	ACOX2	THBS2	COL1A2	CES1	PTPRG	OMD	PLA2G2A	PTGIS	RECK	NET1	AOX1	UGDH	DPT	SGCD	MAN1C1	CELF2	CD302	SCARA3	COLEC12	SVEP1	MEG3	PLTP	C3	MFAP5	PTX3	CILP	NTRK2	PRELP	SLC5A3	HSPB8	ITGBL1	RCN3	OGN	LTBP2	GDF10	PDLIM3	GALNT12	FAM69A	SERPINA5	FAM129A	SCRN1	DCN	MEST	LPAR1	ANGPT1	FZD7	BICC1	HDAC4	STEAP1	SERPINF1	AGL	KIAA0930	FEZ1	MME	HOXC6	C7	ANK2	MAFB	IGFBP6	DCX	GAS7	CRABP2	CDO1	GSTM3	PHLDA2	PLAGL1	OLFML2B	C1R	EMP3	SRPX	IRS2	PDE4DIP	GPNMB	LRP1	GSN	PDGFRA	PRR16	APOE	GFPT2	COL1A1	MFAP4	PDGFD	LINC00341	C6	LOX	OGT	PTPRD	AXL	RHOBTB3	MYOC	TNC	EFS	MEIS1	MGP	HTRA1	SFRP4	MMP2	PLA2G4A	CFB	BASP1	CFD	SLC39A14	MYH11	SERPINE2	CRIP1	SLC22A3	PID1	SOX9	CRYAB	PLBD1	FAP	NOTCH2NL	SETBP1	ATP1A2	OLFML3	GAS1	SPON2	PCOLCE	PDGFRL	ROR1	TNXB	INHBA	DSE	LUM	ADH1C	TMED3	DKK2	FMOD	LRRC17	MITF	RERGL	WISP2	SHOX2	SSPN	SLC2A10	F3	APOD	LIF	IRS1	PCDH9	FLRT2	ROBO1	FBLN5	KCNK1	DDR2	CCRL1	MSC	ODZ1	COL16A1	TSPAN8	PTGFR	PCOLCE2	SPOCK1	CXCL14	MEIS2	PTPN13	COL6A1	ANPEP	CHRDL1	MRC2	LRP1B	CFH	GLT8D2	MXRA5	BMPR1A	UST	CEBPB	WNT5A	SGCE	NT5E
BORCZUK_MALIGNANT_MESOTHELIOMA_DN	CTTN	STS	XPNPEP2	CCL2	SEMA3F	ANXA9	APOD	MAST4	CAPN3	CD19	ARHGAP44	TCIRG1	LBX1	ACAP1	AMPD1	IGHD	WT1-AS	CLCN1	ARAP1	MS4A1	CD79A	AGFG2	VILL	TRAF3IP3	RBBP6	IL7R	CFP	RAD9A	SF1	AOX1	RDH16	HEG1	FGF12	DDT	FKBP2	ATP2A1	CDKN2A	ERCC5	TRAPPC10	NECAB3	HEXA	POP5	HSPA1B	MEG3	FSCN2	SAT1	C7	TNPO1	THSD7A	CD38	VIPR2	C11orf80	CCL21	CYP3A5	SFPQ	ATG2A	LMOD1	NBEAL2	PCSK7	N4BP2L2	HEXIM1	FXYD1	C6	ACSM1	FRZB	FCER2	IGLV6-57	HAS2	KIAA0485	RCE1	OVOL3	SEMA3B	NCK2	LCAT	CPA3	NCR1	LOC100287723	PLA2G2A	NEAT1	CD6	IGHM	RAPGEF3	CASP10	TRAF1	TAP2	PTPRCAP	MYL3	FAIM3	CHRD	CKMT2	NKTR	DENND3	TRPC2	SEZ6L	PNOC	PLXNB1	PRB1	CD79B	RGS16	ZBTB7A	CD22	DISC1	B4GALT1	GRAP2
BORCZUK_MALIGNANT_MESOTHELIOMA_UP	EIF3H	UROS	KPNA2	CCNB1	SCCPDH	NCK1	NAP1L1	RAB4A	HIPK1	AHCY	MAGED1	SEC23IP	MAPKAP1	TK1	FADS1	HMGA1	UBE2C	F2R	TNPO1	ISG20L2	ARPC4	GDI2	PYCR1	PCMT1	ATP2A2	SSR1	XRCC5	THBS2	MFN1	IPO7	ANXA2	DBI	SLC25A3	MAPRE1	MED21	SERBP1	STK17A	DOCK1	KRIT1	RAP1GDS1	ACAP2	PTPLB	VAMP7	PARP1	RP2	TFDP1	LYPLA1	DIEXF	RFC2	RAB1A	SSBP1	KRT10	JTB	ADNP	HBXIP	SNRPF	MAPK9	RAD21	HNRNPC	PABPC1	CBX3	MAGED2	DNAJA1	RASA1	APITD1	NME1	SAP30	VDAC1	KDM5B	TAF5L	SMAD4	FTSJ1	MSMO1	BLMH	HDGF	LOXL2	METTL18	PRDX4	PCNA	AZIN1	FLNA	RALA	STAT3	RFC4	PSMA2	SRPK2	H2AFY	CDK7	P4HA1	OSMR	UBE2A	RPA1	RPS6KA3	UBA2	WEE1	CKS1B	HSP90AB1	RAF1	WSB2	PGK1	CALD1	FSCN1	PRKCA	PAPOLA	CDKN2C	TUBA1A	UBE2N	PSMB6	RAC1	GINS1	ILF2	KDM1A	CSNK1D	SEC24D	XPOT	DYNLT3	VAMP3	DBN1	KIFAP3	MAD2L1	TPX2	MOB1A	DCK	SCAMP3	NCBP2	EIF3I	PGRMC1	CKS2	PSMB7	KIF11	PRPS2	PPPDE1	SRD5A1	PPT1	G3BP1	SMNDC1	ZMYND11	DDX18	CCNF	PARK7	CNOT8	TUSC3	FBL	PRPSAP2	HSPA8	SMC4	TAF12	RBBP4	PSMD2	YKT6	BET1	LPGAT1	LDOC1	FKBP1A	SMAD5	PIGC	C7orf44	FNTA	TMED7	GLO1	RIT1	UBE2D3	TTC37	S100A2	RAN	QSOX1	TCEB1	RCN2	PRKDC	UBE2D2	MORF4L2	FKBP4	PKM2	HSPA4	PUF60	MRPL3	NHP2	DUSP7	WTAP	IARS2	UBAP2L	ARL1	SRSF10	UBQLN2	TRIAP1	SQLE	TOP2A	ZFP161	MPZL1	RCOR1	SEC61G	CALU	CREBBP	ZNF318	TUBA3D	MCM6	MAPKAPK2	UBXN7	ACBD3	CAPN7	KIAA0101	ERGIC3	FZD6	SMARCC1	PNO1	SLC25A1	UBE2S	RARS	HPRT1	QKI	USP9X	UBE2G1	BRP44	NDUFS2	C5orf30	RNF2	TAF11	CCT3	LAMC1	DENND5A	CCT2	MAP2K1	CCNE2	TERF1	SRPK1	NEK4	CDC42BPA	KIAA1279	DDOST	EMG1	THAP11	RAP1A	MRPL28	DKC1	BUB3	AP3B1	PTGES3	RHOBTB3	NUDT1	SMC1A	SMAD2	CDC27	GTF2A2	PPP4C	PSMD10	COPA	RAB32	CDK4	KIF2A	YWHAQ	BUB1B	LIN37	COPS5	RPS15A	CGRRF1	SEPW1	AP2S1	SRSF1	TROVE2	PLD3	SS18	MSH6	TMEM97	ZWINT	BPHL	CRABP2	CCNG1	CHTOP	TSC22D2	ACTL6A	BLVRA	UBE2E3	PMS2P1	PAK2	PPP1R2	VBP1	CCT5	TGFB1	PARVB	RAD1	UBE2D1	ITGAV	SRSF3	EPRS	RAP1B	PRRC2C	GARS	YWHAZ	PGCP	S100A11	H2AFV	H2AFZ	ATP5A1	LAMP2	BICD2	KIF5B	RIF1	SKP1	VRK2	PDCD6	STIP1	GRB2	SDHB	LUM	PSMD8
BORLAK_LIVER_CANCER_EGF_UP	TGFA	RBM3	TGIF1	VIL1	SPP1	BEX1	CLDN7	S100A11	LY6D	DDR1	CCND1	ATF3	TLR6	ELF3	ANXA2	KRT18	AEBP1	COL4A1	SCD	LPL	EGR1	CPE	ALCAM	RRM2	EPS15	SERPINE1	RAB3D	SERPINB6	CA2	LTB	MKI67	KRT8	BTG3	JUNB	CCNB1	FOS	CIDEA	FGL2	CD63	NID1	ID1	ETS2	RHOC	H19	SLC7A7	TWF2	BLNK	PLSCR1	TFF3	IGFBP1	CDK1	PDGFA	ECT2	WBP5	BTG2	AMY2A	RBP1
BOSCO_ALLERGEN_INDUCED_TH2_ASSOCIATED_MODULE	MIR155HG	DCDC5	NAT9	SLC12A2	BCL9L	CD69	SYTL3	CYLD	CES4A	IGJ	MEF2C	RAB19	TAF4B	GNPDA1	GFI1	RASGRP3	MKRN1	NSMCE1	RRAGD	PLLP	CYTIP	STAT4	TNFRSF14	CD83	OR5AN1	TSC22D3	AMICA1	ETNK1	FOXP3	DUSP4	RASL11A	DACT1	ELL2	PLXDC1	HIPK1	DHRS3	POLR2M	CNKSR2	PPAP2A	FAM101B	SNTB1	IL13	SOCS1	MRPL35	SGSH	DEPDC7	LRRN1	ID2	CEACAM1	LRFN2	EOMES	RAB30	BCL6	YEATS4	XBP1	STAP1	NCOA3	MAL	MEOX1	IL36A	BHLHE40	KRT1	NDFIP2	FLT3LG	PHF20L1	LINC00152	NRCAM	IL5	IKZF4	IL4R	TPP2	ARRDC2	TRAFD1	DARS	LRRC32	SPINT2	IKZF1	STK17B	TBC1D1	HIPK2	CSF1	AKAP2	LOC541471	HIST2H4A	TTC39B	TMEM71	SLC26A11	ASAP1	TAB2	SERPINB6	RAB27B	KIAA0664L3	ISCA1	CYSLTR2	CD200R1	HPGD	RAP1A	PCGF5	BTG1	BCL2L1	CCL1	ITK	CXCL13	PTGER2	CCL22	RAP2B	IMMT	CDCA7L	FCER2	KIAA1324L	IRF4	CERS6	FAM102B	SEMA5A	CAMK2D	PECAM1	CYSLTR1	LCP2	ENO1	DPP4	ALOX5	IL17RB	BATF	CASP3	BCL2	NR4A3	DUSP5	SLC39A8	KLF3	RPL5	TIAM1	RRS1	IL1B	CDH1	SLC37A3	SLCO3A1	SEMA7A	PITRM1	APBB1IP	TNFRSF9	NFKBIZ	IL2RA	CISH	CD84	KPNA6	LIF	SOCS2	PGM1	OBFC2A	FURIN	PLCL1
BOSCO_EPITHELIAL_DIFFERENTIATION_MODULE	FBXW10	TRIM16	SPRR1A	PTPN3	DUOX2	MUC4	ANXA9	DENND2C	SPNS2	TGM3	SPRR2A	SERPINB2	A2ML1	TMPRSS11D	PPL	GABRP	TM4SF1	LCN2	CEACAM5	GPRC5A	KRT16	PARD6B	MUC1	IGHD	KRT3	EMP2	SPINK5	GPR110	LMO7	H19	SPRR3	KRT13	FAM3D	KRT17	SPRR1B	PSCA	TMPRSS11A	CLDN7	SLC6A14	CEACAM7	CLCA4	HSPB8	ELF3	TRIM16L	KRT18	TMPRSS4	KRT4	CEACAM6	RDH10	IGHA1	TMPRSS11E	IGHM	IL36A	SCEL	TMPRSS2	TACSTD2	MUC16	RHCG	F3	ECM1	NDRG2	NCCRP1	TMPRSS11B	MAL	MUC21	IGLJ3	TSPAN6	KRT78	IGKC
BOSCO_INTERFERON_INDUCED_ANTIVIRAL_MODULE	APOL1	MS4A6A	MX1	APOL6	RIN2	PANK2	CYP24A1	PML	PNPT1	LAT	CD40	CDK1	IFIH1	IRF7	IFITM3	STAT2	TMEM176A	IFIT1	MIA3	SLC25A28	TRIM22	LOC648987	CD274	NUB1	HERC5	DDX60	OAS2	ARAP2	OASL	IFI35	OAS3	DHX58	UBE2Z	PRAF2	ITGA4	EIF2AK2	TTYH2	TRAFD1	SDC3	IFIT5	GBP4	MB21D1	NCOA7	ZBP1	TDRD7	FTSJD2	GOLGA4	PTPN2	SLAMF7	P2RY14	PARP12	IFIT3	GCH1	TNFSF10	IFI44L	RSAD2	MYO1G	NOD1	EPSTI1	AVPR2	SAMD9L	TMEM106A	CCL2	TNIP3	XAF1	APOBEC3G	ST3GAL5	IFI44	LILRB1	IFI6	MOV10	CD80	SLC39A8	KPTN	FLJ43826	GBP7	LAMP3	LOC643837
BOSCO_TH1_CYTOTOXIC_MODULE	SLAMF1	GBP6	MERTK	PRKCQ	GZMK	MS4A6E	GIMAP4	CTLA4	ANKRD22	PRKCA	GZMB	IRF4	RTP4	GAS6	OR2A5	CXCL10	TNFSF18	IRG1	CXCL9	IL12RB2	CCR5	TYMS	ABCB1	ENPP2	GIMAP5	TXK	KLHDC1	SH2D1A	RUNX3	FFAR3	IFNG	CMKLR1	SSTR2	OR5D14	GIMAP8	STAB1	SLA2	FUT2	ISG15	HS3ST3B1	STAT4	LILRB5	CCL8	ITGA9	GPR171	CXCL11	SMOX	CMPK2	FAM20A	BCL2	CASC5	IL4I1	CDC7	USP18	IL15RA	ARNT2	APOL3	CRABP1	CERS4	CCL7	RGL1	F13A1	IDO1	C5orf39	FAM40B	CH25H	F2R	HAMP	TRAT1	CD28	CDK6	KLRD1	RNASE2	PLEKHO1	SDS	SOCS1	RRM2	DNA2	ADORA3	IL21	GNLY	BCL2L14	PRF1	MYBL1	NKG7	ADAM19	P2RX5	HAPLN3	FCGR2B	CD300E	IL15	OR6K6	SAMD3	IFNB1	TMEM229B	RHBDF2	FAM26F	ATF5	CD5	PTGER2	HERC6	GIMAP7	TSHZ3	BATF2	IL2RA	CD38	KIAA1199	MKI67	HESX1	DPCD	CD163L1	ADAM3A	IL10	FBXO39
BOUDOUKHA_BOUND_BY_IGF2BP2	SPOP	IQGAP1	CISD1	LBR	H19	KLF9	PCBP1	HIGD2A	MAP1LC3B	VPS26A	WDR5	AAGAB	S100A6	CRTAP	MAN2A1	MAGOH	SERPINE2	EPS8	CD81	LIMS2	RPS10	SDF2	C4orf34	COX7C	RPL36	ATP5J2	RPLP0	ATP6V0C	VBP1	DNAJC30	SEC61B	TMEM93	CCND1	HSPA1B	ABHD4	UAP1	TNNT2	NACA	NAPG	PDPN	FTH1	AQP5	ZMAT3	RPL36AL	PEA15	ZDHHC8	GNG12	PSIP1	NDUFA1	LSM10	COX8A	CUX1	UNC50	C6orf226	SRSF10	TNKS2	TNNI1	VPS54	RRP8	VAMP8	RPS27A	PHLDA3	HIST1H2BC	CHCHD4	NDRG1	CCND3	LXN	ABCB6	ROMO1	CRYAB	VTI1B	HOXA11	PSRC1	FAM89B	FAM126A	FAM120AOS	MTCP1	C6orf115	TRIM54	PPPDE2	PTPN21	2-Mar	TMEM147	INSIG2	AP3M1	KIF3C	CSF1	ATP2A1	EPB41L3	DYNLL1	TSPAN5	EN1	MIRLET7D	TRIP6	ATP5E	AK1	PTPN12	CCNG1	VPS29	RPS15	XPO1	ISCA2	FIGF	RAB31	FAU	RPS16	LSM5	RPL22	UBE2D2	TIMM8A	RPS4X
BOWIE_RESPONSE_TO_EXTRACELLULAR_MATRIX	IRF7	IRF1	IFI35	OAS1	PSMB8	IFNGR1	MX1	IFIT2	IFIT3	IFIT1	ISG15	IFI16	STAT1	IFI6	IFITM1	PSMB10	PSMB9
BOWIE_RESPONSE_TO_TAMOXIFEN	STAT1	CCL5	IFI16	IFI6	IFITM1	IFNGR1	OAS1	IRF1	OAS2	IFIT1	MX1	IFI27	IRF7	IFIT3	IFI35	IFIT2	IRF9	ISG15
BOYAULT_LIVER_CANCER_SUBCLASS_G1_DN	BTN3A2	SDHB	KLF9	CTBS	TRIM2	SLC16A1	ACYP2	HMOX2	CYP7B1	GADD45A	CTSB	CDC14B	HSD17B10	BTN3A3	GCLM	AK2	LAP3	GLRX	TMED5	MPDZ	COQ9	ABHD2	KAT2B	C14orf159	ABCB1	ALDH1A1	VKORC1	AIM1	SLC39A8	ZNF593	CYP4F11	MBNL2	GCLC	SPSB1	ZNF330	GBE1	BLCAP	PRSS53	TLR3	GCHFR
BOYAULT_LIVER_CANCER_SUBCLASS_G1_UP	DDR1	LMNA	SEPHS1	GPR56	NTAN1	TIA1	TTC3	NAP1L1	BRD3	SMARCC1	SREK1IP1	TJP3	EDEM3	NRXN3	EPHB4	POGZ	SPINT1	SMG7	FNBP1	DCPS	NCOA3	PLXNA2	RBM8A	CRNKL1	MPZL1	ATP5G2	HIC2	IDUA	RABGAP1	PPAP2C	TMEM63A	ZNF468	MGP	USP34	PEG3	NUP133	SPINT2	PIAS4	LLGL2	RBFOX2	CACNA1D	TLR5	S100A14	MAPK13	PDCD4	CDK19	ZSCAN18	F11R	RPL17	SOX13	CCZ1	PRPF4B	TAX1BP3	EXOC2	ZNF83	UBXN7	MYO5C	ATP2B1	PDGFA	PRRC2C	ABCC10	HNRNPA0	LAD1	B4GALT3	KDM5B	UBAP2	CLDN7	RPA1	SREBF2	C6orf64	INPP5A	TTLL4	LBR	ST5	C5orf13	FAM168B	ZNF551	ZNF143	DHRS7	ARID3A	TROVE2	SMARCA1	SOX9	MATN2	ST14	IKBKAP	MAP4K4	ADAR	SETDB1	STT3A	CXADR	PAIP1	MMP11	SFI1	HOOK2	KCTD3	KIAA0528	CTNND2	ZNF165	PRR15L	3-Mar	TPR	C11orf9	MEX3D	RABIF	DNAJC9	ARHGEF3	KLHL23	AHNAK	ABHD3	RPS19	NOTCH2NL	TNFSF4
BOYAULT_LIVER_CANCER_SUBCLASS_G12_DN	ACSL5	PIK3C2G	HHLA3	GCKR	RUNDC3B	HLF	HGD	ALDH1L1	QDPR	FAH	FAM13A	GSTA3	ABCG2	TSKU	ADI1
BOYAULT_LIVER_CANCER_SUBCLASS_G12_UP	YY1AP1	H1F0	SYNJ2	PIGC	TUG1	FBXW2	PRCC	ZNF281	MFF	TMEM106B	CHKA	ARF1	AFP	HSPA14	MYH4	CAMSAP2	SLC29A1	CEBPA	SUN1	GORASP2	TTC13	SMYD3	RCOR3	TOR3A	EFNA1	SCAMP3	RBM34	ATRN	FGFR4	WDR26	NUAK1	RAP2A	NCK2	CREB3L2	UXS1	RPS6KC1	C14orf101	MKKS	LPGAT1
BOYAULT_LIVER_CANCER_SUBCLASS_G123_DN	SLC27A5	ST3GAL6	ACAA1	ACSM5	MLYCD	ACAA2	FAS	DMD	ETNK2	GABARAPL1	NR1I2	SEC14L2	DCXR	PCK2	HADH	ALAS1	EXPH5	ACADL	SLC25A15	ITIH4	PSD3	SLC4A4	GABARAPL3	CUX2	HYAL1	CBR4	HRSP12	FYN	FGA	PRODH2	GCDH	GRHPR	ECM2	HPD	SLC6A12	MAT1A	RGN	HAO1	ETFDH	F8	PROZ	ASPA	CFI	SLC28A1	GOT2	ECHDC2	MTHFD1	SLC16A2	EPHX2	MSRA	RCL1
BOYAULT_LIVER_CANCER_SUBCLASS_G123_UP	HAT1	TUFT1	PRKCI	CPD	CD24	CCNB2	CPSF6	ISG20L2	RFC4	CAPRIN1	POGK	SNRPD1	SAC3D1	PRKDC	CACYBP	CKAP4	LARP4B	KPNA2	SNRPB	MRPL9	ATAD2	MAP4K3	PLCB1	FABP5	SHC1	BARD1	ACLY	SMC4	TMPO	ENAH	PNMA1	CCT3	PEG10	CBX1	DUSP12	PON2	NT5DC2	VIL1	KIF20A	SGCE	GINS1	RBM3	UBAP2L	C1orf9	SNRPE
BOYAULT_LIVER_CANCER_SUBCLASS_G2	ENPP2	NAV3	RRAS2	SLC2A6	KLHL7	MEIS2	CNPY2	ITGA5	SATB2	EPHA1	RPN2	MOSPD1	MCTP1	ALDOC	KIF14	ARHGEF40	CD58	INHBB	SAP130	MLLT11	MOAP1	HIP1	INTS7	SDF2L1	AMIGO2	DEGS1	FHOD3
BOYAULT_LIVER_CANCER_SUBCLASS_G23_DN	SERPINF2	COBLL1	PTH1R	STARD5	RAMP3	ACO1	SORD	PDE2A	CDO1	N4BP2L1
BOYAULT_LIVER_CANCER_SUBCLASS_G23_UP	SLC39A6	ARFGEF2	USP1	HLTF	DDOST	RRM1	ABCG1	ECT2	FEN1	TFPI	MCM3	KIAA0100	UPF3B	ARPC1A	C14orf109	H2AFZ	KIF4A	COCH	CCNE2	NEK2	MKI67	MCM6	RRAGD	TWF1	SLC26A2	DLGAP5	SLC50A1	DNAJC6	NARF	XK	IGF2BP3	SMC2	OIP5	SFN	IARS	MAPK1	CENPA	TYMS	SLBP	SUZ12	NPC1	TFRC	DBF4	UBE2S	SLC38A1	PTH2R	BUB1B	MCM2	NDUFA4L2	TUBG1	PKM2	MLF1IP
BOYAULT_LIVER_CANCER_SUBCLASS_G3_DN	ZCCHC24	TST	SARDH	TMEM176B	SLC25A20	MAT2A	COL18A1	CA5A	GPLD1	COX7A1	PRG2	SERPING1	ALDH5A1	RARRES2	ACADVL	IFIT1	SMARCA2	FMO4	MGMT	KNG1	GAMT	ASGR2	CRYL1	TTC38	ECHS1	SORBS2	FXYD6	TMPRSS6	CYP27A1	TF	MASP1	TENC1	F7	PON1	CD302	SLC2A2	ALAD	CPB2	ACAT1	SELENBP1	MOSC2	APLNR	TMEM204	TNXB	GIMAP5	PIK3R1	DHTKD1	SERPINF1	PCSK6	SLC38A3	CPN2
BOYAULT_LIVER_CANCER_SUBCLASS_G3_UP	AGA	CSDE1	UGCG	DUSP3	SNRPA1	COIL	MAPRE1	POLR2K	CCNA2	PTGES3	KIAA0196	MRTO4	MED1	SMG8	EIF2S1	NLE1	TDG	RPL8	CLIC1	SNRPD2	TBL1XR1	TXN	XPO1	SUB1	NUP155	PHB	RPRD1A	CEP55	LRP12	IPO7	NSF	GTF3C3	GOLT1B	DHX15	CANT1	LANCL1	FANCI	ANP32E	PTP4A2	UBE2V2	SLC16A3	TIPIN	EIF4A3	STMN1	DR1	NGRN	SRM	CBX3	NPEPPS	RFC3	CDC6	ADSL	FXR1	HNRNPR	SMAD2	NARS	TPD52	KIAA0090	IPO5	BRD7	PAK1IP1	TSN	GNB1	MPZL2	PRIM1	ASAP1	TRIM31	UCK2	NCAPG	CCT4	TMEM185B	PGK1	TPRKB	SEC61G	RAD51AP1	HN1	ARPC4	DKC1	BUB1	ENOPH1	PAPOLA	PPP1CC	CCT2	TPD52L2	ENO1	PUS7	TAF2	RAD21	PSMD14	FTH1	MPV17	CCDC86	C5orf22	HIST2H2BE	CSNK1D	ZWILCH	PIGF	HJURP	UBR5	SRI	KIF2C	MELK	NCAPD2	PFN2	NRAS	LRRC59	GPR172A	PSMC4	TMX1	PDCD2	USP3	NUP37	FAM50A	HGS	GNL3	BOP1	PHLDA2	TOPBP1	ACTL6A	ITGB1BP1	MARCKS	PPP2R3C	GMFB	NDRG1	AIMP1	PSMC6	RBM28	TRIP13	MED24	GLA	ATIC	KLC1	GPN1	PSME3	CCT5	NDC80	EIF3H	HMMR	CKLF	KIF2A	CENPM	KIF1B	ARPP19	TTK	PRKAR1A	MMD	WDYHV1	TGIF1	KDM3A	KPNB1	G6PD	EML4	SLC7A1	ACACA	EIF3B	MRPL42	EZH2	UTP18	TACC3	CYB5B	COPS5	CASC3	NOL11	RBBP4	SAP30BP	LPCAT1	TCEB1	EBNA1BP2	SMC1A	DNAJC10	PWP1	PRMT5	PLOD2	PSMD11	MAD2L1	RIT1	WDR12	USP14	SLC38A6	TMEM48	PGD	NME1	WDR45L	NUP107	FNBP1L	PTBP2	SNX7	PLEKHF2
BOYAULT_LIVER_CANCER_SUBCLASS_G5_DN	C1orf38	EZR	CELF2	ARL4C	SEL1L3	PELI1	BCL3	ARHGDIB	CYBA	IFI44	PTGER4	SIRPA	CLEC2B	LAPTM5	STAT1	WIPF1	HLA-DPB1	DAB2	HLA-DPA1	IL10RA	RAB31	HMGN3	ICAM1	TGM2	IFI16	EMP3	S100A11
BOYAULT_LIVER_CANCER_SUBCLASS_G56_DN	NCALD	BHLHE40	AGPAT2	RAB27A	IL4R	CTGF	HPS5	MAFF	VNN3	THBS2	IER3	TRIB1	PLD1	QSOX1	F2RL1	LGALS3BP	NAV2
BOYAULT_LIVER_CANCER_SUBCLASS_G56_UP	GLUL	RHBG	DPP4	DUT	SMYD2	LAMA3	REG3A	HIST1H2BK	SPARCL1	TBX3	NEDD4	CPPED1
BOYAULT_LIVER_CANCER_SUBCLASS_G6_DN	TNS1	TNFSF10	EIF2C2	SDC4	TRIM15	SLC20A1	CMTM6	RRBP1	OSBPL9	CDH1	HES1	NUP98	LDLR	RAB27A	GATA6	RFTN1	INPP1	LSR	SYT17
BOYAULT_LIVER_CANCER_SUBCLASS_G6_UP	MME	TRIB2	CBR1	ZNF238	TIMM17A	ASPSCR1	SLC6A2	TCEAL1	BCAP31	SAMM50	SLC22A4	ITPR2	EFR3A	RNF43	CCDC53	LEF1	TMCC1	RHOBTB1	ACSS3	LPIN1	ACTN2	REG1A	SIAH2	GGH	SLC13A3	CTNNA2	MERTK	C1orf112	LGALS8	PARVB	NPR2	AP3S1	UGGT1	PREB	MLEC	HSDL2	HEXA	ATP6V0E2	TTC9	C6orf97	GREB1	SLC5A6	CTNNBL1	C1QTNF3	VSNL1	YPEL1	GALNT1	RAB4A	COL7A1	NEK3	SULT4A1	ACSL6	TBCA	PANX1	TMEM2	IMPAD1	FBXL5	BMP4	DYNC1I1	FHIT	CRYZ	8-Mar	SLC22A11	VSTM4	4-Sep
BOYERINAS_ONCOFETAL_TARGETS_OF_LET7A1	NME6	SLC25A24	HMGA2	LIN28B	MED6	COL4A5	NAP1L1	IGF2BP2	FIGN	IGF2BP1	CDC34	PIGA
BOYLAN_MULTIPLE_MYELOMA_C_CLUSTER_DN	ZBTB10	HS1BP3	KLF6	SLC7A11	RNF125	CCND2	EID2	RECK	CD69	SOAT1	AK7	SERPINB1	TRIM34	IRS2	RAB20	RRAS2	SAT1	NRIP1	EGLN3	KLF7	HIST1H4H	AIG1	MS4A1	CTSL1	ZBTB20	TMEM66	RGS1	SPP1	XIST	B4GALT6	PTPN22	KCNQ1OT1
BOYLAN_MULTIPLE_MYELOMA_C_CLUSTER_UP	MARCKSL1	UHRF1	RELN	FOXM1	GABPB1	HNRNPD	PPM1F	CAD	APC	DPP4	TPM3	MLLT1	CSTF1	ADRA2A	RAG1	MTOR	TYMS	PTER	KRAS	RBM14	SKP2	C6orf26	ZFPM1	GAS2L3	POMT1	P2RX3	FOXP4	TIFA	CCNB1	PTGR1	SLC43A3	SSX2IP	FAM129C	NRARP	STOM	B3GNT8	NFYA	EPS8
BOYLAN_MULTIPLE_MYELOMA_C_D_DN	RHOB	TMEM66	ABI3BP	VCAM1	PRLR	TNFRSF17	SCAMP1	ISG20	SPON1	APP	SLC16A5	NFIL3	RUNX2	S100A8	KLRD1	CDH2	TBX21	ICOS	WIPI1	IL18R1	EAF2	CFP	PAFAH2	UPP1	GIMAP4	MFSD4	CPE	CACNB3	FAM46C	MS4A1	KLRK1	GPR160	CTSG	TPSB2	CCL5	IGF1R	AFP	PLIN3	GPM6A	SLC25A24	ST8SIA6	SEC24D	CHST1	EPCAM	RSPH1	NKG7	GDA	LDHB	ITGB5	PLCB4	PRDM1	OSBPL3	CCR2	TIAM1	MAF	TTC39B	SMAD1	VAV3	CTSW	CD7	ARSG	MMP9	ITK	ELL2	ITGAL	B3GALNT1	XDH	GPR183	IRF6	CASP4	ADA	ALCAM	ZBTB20	ANXA2	AQP3	DSP	TMEM38B	PGLYRP1	C1orf172	GNAZ	KRBA1	KIT	CLEC4E	KDELR3	GZMA	FPR1	MMP8	PAWR	PYGL	HOOK1	ATP6V0A1	GABRA4	RAB3D	TAF9B	SEMA4A	C3	HMGN3	RGS18	ID2	CCND2	CERS4	IL18RAP	IFITM3	FRMPD2	SGMS2	FOS	ARMCX3	MDFIC	ZBTB16	STAT4	OXR1	RGS13	RTP4	GPC1	GCA	RNF215	SLCO3A1	BSCL2	DSG2	BASP1	FNDC3B	SLC41A2	STEAP4	GIMAP8	MS4A2	TMEM176A	CP	LAX1	CPEB3	TBC1D8	GRAMD1C	IGSF6	SLPI	ARMCX2	ELANE	C17orf28	RECK	PTPN22	CD177	CAMP	DCLRE1B	IFI16	PRG2	HDC	SEMA4F	AMY1A	MGAM	PLEK	PLSCR1	TMEM176B	MEGF9	TFEC	MPO	CD3E	SLCO4C1	TMEM154	NBEA	GVINP1	CXCR6	ARL4C	KIAA1217	LOC619207	C19orf59	TSPAN2	ENPP1	TRIP11	FAM82A1	FADS3	EDEM1	ZNF467	ZBP1	CD3G	CEP250	LTB4R	IL13RA1	ARFGAP3	FARP2	GGH	FAM135A	S100A9	PPAPDC1B	F13A1	RRAS2	LCN2	IL1RL1	PLA2G16	PRTN3	PRKCQ	PIK3CB	LPAR4	GATM	RASGRP3	CRYBA4	CLDN7	CD3D	SQRDL	OLFM1	LRG1	CD28	LTB	PON3	P2RY14	C15orf48	LTF	MAP1LC3A	RAB32	LRP12	DHRS3	FGL2	ELOVL7	GRAMD1B	HSD11B1	HP	GPR174	CORO2B	C13orf15	ENTPD1	NRP1	CD8B	CD9	FOSL2	FSCN1	C9orf25	KLRC1	SEPP1	TRIM34	ATAT1	ITPRIPL2	FYB	ARHGAP6	PTPRE	F2R	CACNA1S	CACNA1H	OLFM4	CRELD2	FAM125B	RHPN2	TGFBI	SH2D1A	TNS3	RNF128	MYO1F	P4HA2	SELM	EMILIN1	PLAC1L	F2RL1	EOMES	CTTN	C7orf57	IQGAP2
BOYLAN_MULTIPLE_MYELOMA_C_D_UP	FCRLA	DNAJB4	LINGO3	SBK1	POT1	CRYZL1	DIEXF	TIFA	SLC16A1	SART3	CROCC	SGMS1	RBM38	ACAP2	PDS5A	BCL7A	TAF1D	OTUB2	BACH2	RPL23	AFF3	RCOR1	BCAT1	TCTE3	C21orf59	SNHG8	ESRRB	C6orf48	FUS	TPM3	AMZ1	KIF7	ATP5O	SMPD4	NT5DC2	BAMBI	FANCA	DIRAS2	PKIG	TMEM206	PRKACB	RAD51B	HOOK3	ESCO2	FAM129C	LUC7L2	C17orf39	DFNA5	IQGAP1	MYL4	AP1S3	CNN3	ID3	TMEM143	GCN1L1	C1orf31	LOC390940	TMEM229B	SNRPF	XYLB	BRD8	TMOD1	SIVA1	CECR2	ACY1	PDLIM1	CLASP2	USP25	ZEB2	NOLC1	C6orf26	YWHAG	LGR6	DDX19B	EBF1	SF3A3	RAD54L	BAG2	DIRAS1	AGPAT5	ZNF593	FARSB	SERF1A	AGPAT9	FAM43A	ATAD1	PTPRS	GDPD3	BCL11A	PPM1E	GCH1	POLH	MND1	GABPB2	GLS	SUPT16H	CEP68	ANKRD37	KLC1	CTH	IDI1	PVT1	SLC29A1	DYRK2	PABPC1	PTK2	EDARADD	SOX4	TRIM2	MTHFD1	NAT8L	ITSN1	LRMP	BCL2L1	BPNT1	NUDT21	ARNTL2	EPS8	NCL	CHML	CDKN1A	INCENP	MARK3	POFUT1	RHOH	LOC647979	CHCHD6	SHMT1	TFRC	STXBP1	SCARB1	CPSF2	NAP1L1	EGFL6	GAR1	EPRS	KLF9	VPREB1	AKAP12
BOYLAN_MULTIPLE_MYELOMA_C_DN	CERS6	APOE	BCL11B	SOAT1	PDE4D	TMEM191B	KIF13A	RAB30	IFT43	RAB20	JUN	NFIC	ENAH	TSC22D1	SPP1	LINGO2	KLF7	ZSWIM6	AK7	NRIP1	C3orf33	B4GALT6	EGLN3	ZBTB10	SLC30A1	G6PC3	SAT1	ABCB1	ITFG3	XIST	MYOF	AIG1	FZD6	SERPINB1	KLF6	PLOD2	RNF43	BPIFA2	DOCK5	SFMBT2	BICD1	FAM164A	ATXN1	MAGEH1	TNFRSF21	KCNN4	IRS2	CTSL1	SMR3A	RGS1	MAP9	EID2	VOPP1	CKB	KCNQ1OT1	LAPTM4B	C5orf32	TANC1	RNF125
BOYLAN_MULTIPLE_MYELOMA_C_UP	ANGPTL4	LGR5	ZMYND19	TYMS	RBKS	LRIG1	SPIB	SMTNL2	HNRNPD	CLIP1	CPSF6	ETS1	SKP2	PRM1	PDE2A	DPP4	FOXP4	FAM110A	LRRC16A	CSTF1	KIAA1462	FAM53B	FKBP3	TSPY26P	DYRK2	FAM13A	ASB2	EMID1	ARVCF	DHX38	CAD	PTER	PPM1F	MTOR	RLIM	VPREB3	EBF1	NASP	HEATR1	MARCKSL1	MCM3	NFYA	PTGR1	STX2	LPCAT1	ZFPM1	APOBEC2
BOYLAN_MULTIPLE_MYELOMA_D_CLUSTER_DN	CSRP1	FARP2	RPGRIP1	IL7R	ASB2	AIM1	CASP7	GSN	PPP1R16B	BCL2L1	PPP1R3E	SLC37A1	PRKRA	ARHGAP21	STK3	SH3BP1	LXN	TSPAN2	BRDT	CEP250	NFKBIE	LASP1	PBX2	MTCH1	ADAM19	CCDC88A	RSPH1	PHKA1	CUL7	CTDSPL	ANO6	CCND3	CAMKK2	LGALS1	TRIP11	STX2	PSTPIP2	CTNNA1	ARFGAP3	TRAPPC9
BOYLAN_MULTIPLE_MYELOMA_D_CLUSTER_UP	PLLP	PLK2	KIFAP3	CCND1	BTBD1	ISL1	SETD4	GSTO1	UCHL1	SH3BGRL2	STC2	NFIA	NEFH	PRODH	GPR132	PPM1A	CLYBL	BACH1	OBSCN	ZFP14	ACTR3B	MXRA8	N6AMT1	PPP1R13B	PLCH1	ADM	EIF5
BOYLAN_MULTIPLE_MYELOMA_D_DN	PPP1R16B	ABTB2	PBX2	TIFAB	KRT18	RPGRIP1	GAS7	HSD17B11	ST3GAL5	ARHGAP21	MTCH1	CTNNA1	IFI27L2	ABHD8	FAM176B	CASP7	SH3BP1	CYTH4	ARHGAP26	IL7R	S100A13	KSR1	PPP1R3E	LGALS1	CD44	CCDC88A	HNRPLL	KIAA1383	STK3	CASP1	FLOT2	CSTF2T	MB21D1	AIM1	TDRD7	DDX3Y	TMEM141	IFFO1	EZH1	NAB2	UPB1	ATP10A	CYBB	PHKA1	LIFR	PIWIL4	GSN	CMPK2	CTDSPL	ACPL2	CSRP1	IL2RA	ATP11A	ARAP2	C14orf49	MARCKS	ITGAM	DENND1C	S100A6	NCF1C	SLC37A1	PRKRA	UTY	IPCEF1	EHHADH	BCL3	S100A1	CASK	ANXA4	DRAM1	CHST15	MAGED1	P2RX3	AHNAK	CD52	NFKBIE	LOC645638	PSTPIP2
BOYLAN_MULTIPLE_MYELOMA_D_UP	MYC	CCND1	SETD4	PPM1A	C14orf79	TIMM9	YDJC	CPN1	ZNF507	BLVRB	USP15	SERTAD4	L3MBTL3	EIF5	NIPA1	NAPSA	MXRA8	HSPB1	PDZD2	C9orf11	CDCA7	LRIG3	CCR7	PM20D2	ARHGAP29	EBF3	PLK2	C10orf58	CINP	SH3BGRL2	TRMT61A	TGS1	ADM	SLC15A3	ASPH	APOPT1	CLYBL	BAG5	AKT3	PRSS23	NELF	OBSCN	PRODH	AGTPBP1	SUSD3	PIK3IP1	C7orf46	RRM2B	COX6A2	PTPDC1	HLA-DQB1	SLC35F2	SPATS2	RWDD3	GPHN	SPIRE1	GART	DTX1	SLC47A1	AFAP1	NFIX	CHD4	CHST7	ISL1	NEFH	DHCR24	FUT11	BACH1	POLR1A	GSTO1	FSTL1	WDR34	CLMN	IRF2BP2	EPM2A	KLF9	DDIT3	LPHN2	C14orf159	ARL4A	DIRC2	ADAT1	RAPGEF6	PCP4	ITGA6	CPM	LMNB2	TLN2	NRF1
BOYLAN_MULTIPLE_MYELOMA_PCA1_DN	CPM	PLK2	CNN3	BLVRB	EGFL6	LHX2	FSTL1	BCL2L1
BOYLAN_MULTIPLE_MYELOMA_PCA1_UP	ABI3BP	IGHM	IL2RB	S100A9	MPO	NBEA	ARMCX2	XDH	TGFBI	LPAR4	OSBPL3	SLC25A24	KLRC1	LOC619207	F2R	ITGAL	GIMAP4	FYB	LRG1	MFSD4	IGSF6	GIMAP8	PRG2	AMY1A	ELL2	F2RL1	RASGRP3	CCL5	PLSCR1	HDC	GPR160	CHST1	PLIN3	EPCAM	IFITM3	GRAMD1C	FAM82A1	CACNA1S	AFP	PRTN3	SPON1	CTSG	CD9	ATAT1	NKG7	MAGED1	ALCAM	FPR1	ZBTB16	CAMP	TFEC	C3	MMP9	DDX3Y	GPM6A	ISG20	VAV3	IL18R1	CTSW	STAT4	CXCR6	LCN2	IGJ	TMEM176A	FGL2	APP	ZBTB20	RECK	PLA2G16	WIPI1	CP	FSCN1	SELM	CACNA1H	ITK	PAWR	ZBP1	FADS3	SMR3A	CD3D	B3GALNT1	ARHGAP6	FAM46C	LTF	ARMCX3	ELANE	HP	CPEB3	CPE	LTB	PGLYRP1	TNFRSF17	BASP1	CD177	S100A8	IFI16	LTB4R	CRYBA4	PRLR	CCR2	HOOK1
BOYLAN_MULTIPLE_MYELOMA_PCA3_DN	LXN	APOBEC2	HEATR5B	CCDC88A	DENND4C	DNM1L	FLOT2	ANXA4	ASB2	GSN	CASP1	CASP7	GAS7	RSPH9	RSPH1	SUCLG2	TOP2B	B3GNT8	TMEM141	IPCEF1	IL7R	EHHADH	RIN3	CEACAM1	ST3GAL5	HOXC4	PCBP4	UPB1	GSDMD	ABHD8	SLC15A2	ZCCHC14	CAPSL	GGTA1P	MYL9	TIFAB	KNDC1	ADAM19	DDX3Y	ATP11A	PHKA1	RDX	AIM1	CTNNA1	STOM	FAM55B	ARHGAP21	MARCKS	ECI2	CYTH4	APC	CCND3	LOC645638	FARP2	LIFR	CYSLTR1	TNNI2	BST1	CSTF2T	RAG1	ZNF799	SH3BP1	HSD17B13	PTGR1	RELN	SKP2	PRM1	TSPAN2	STK3
BOYLAN_MULTIPLE_MYELOMA_PCA3_UP	XIST	UPK1B	VOPP1	PTPDC1	SERPINB1	AIG1	PPARGC1A	CCND1	GPR65	ASNS	RAB20	PLK2	GPHN	MT2A	PIK3CB	BCL11B	RRAGD	ABTB2	CERS6	NRIP1	SFMBT2	ATXN1	ACOXL	CTSL1	FAM59A	PLA2G4A	KCNF1	KCNQ1OT1	UCHL1	TRPS1	BHLHE40	CDC42BPB	PRSS23	SLC47A1	CDK6	FABP5	C7orf46	TFPI	C9orf11	TMEM38B	ADSSL1	PLLP	AIRN	ZNF827	MT1A	TSPAN4	KCNQ5	LAPTM4B	RET	ALCAM	ISL1	PM20D2	RNF125	CCND2	LGALSL	TLN2	ZFP14	OBSCN	KLF7	COX6A2	CKB	ATF3	SLC30A1	KIF13A	PCP4	RAB30	JUN	EID2	BHLHB9	RNF43	GRIK1	CCDC126	CD69	AK7	ENAH	SHCBP1L	DNAI2	TRMT61A	SMAD1	CCDC91
BRACHAT_RESPONSE_TO_CAMPTOTHECIN_DN	IFITM3	SWI5	RSU1	PLAC8	TTC35	ANP32E	RCN1	SSB	BAD	HIGD1A	ESYT1	C11orf73	SLC25A1	ENO1	SLC44A2	SLC25A5	IFITM2	BNIP3L	PPIA	BCL2	ENO3	CORO7	AK4	PDK3	FKBP3	CTAGE5	OSTF1	RPL3	TUBB	PSAT1	TAX1BP1	STMN1	MYB	CDK1	BAK1	STAT5A	ANXA4	BTF3	HMGCS1	C17orf48	SASH3	MT1E	GAPDH	GPI	ALDOA	NDUFV3
BRACHAT_RESPONSE_TO_CAMPTOTHECIN_UP	ZFP36L1	C9orf5	TP53INP1	CDKN1A	CARHSP1	TOB1	PVRL4	TRAFD1	LRRC2	BTG2	CD53	CCNG1	NUDCD2	SLC7A14	TXNIP	EI24	LPIN1	GRB10	H2AFJ	C1R	CBS	PMM1	C9orf116	TMEM185A	ULK1	SERTAD1	TPP1	CSRNP2
BRACHAT_RESPONSE_TO_CISPLATIN	PMM1	MDM2	LPIN1	CCNG1	TXNIP	CD53	EMR1	EI24	TMEM185A	MALAT1	TOB1	OBFC2A	VMP1	ASNSD1	BTG2	HBA1	YPEL3	TP53INP1	CDKN1A	DHRS3	ISOC1	ABLIM1
BRACHAT_RESPONSE_TO_METHOTREXATE_DN	AK4	FKBP3	CORO7	EMILIN2	HMGCS1	PPIA	ANXA4	SLC25A1	GPI	HIGD1A	CTAGE5	IFITM3	STMN1	C11orf73	BCL2	PDK3	NDUFV3	ENO3	STAT5A	IFITM2	GAPDH	BNIP3L	OSTF1	MT1E	SASH3	ALDOA	ENO1
BRACHAT_RESPONSE_TO_METHOTREXATE_UP	TXNIP	C9orf116	VMP1	PVRL4	ZFP36L1	CARHSP1	TOB1	LRRC2	EMR1	LPIN1	CD53	EI24	CDKN1A	TMEM185A	BTG2	SLC7A14	PMM1	CCNG1	C9orf5	TP53INP1	MDM2	HBA1	MALAT1	ABLIM1	H2AFJ	TRAFD1
BREDEMEYER_RAG_SIGNALING_NOT_VIA_ATM_DN	MSH5	KREMEN1	RNF122	GFOD1	OSR2	SLC15A2	GPSM1	HVCN1	TECPR1	ABHD14A	PCBP4	LIFR	NAGLU	EDEM2	SLX1B	SNX10	RFC3	ZW10	IMP4	SULT1A1	ARHGAP26	EIF2S1	TSPAN2	SCN8A	C9orf3	CAMK4	RIOK3	TF	RGS18	SLPI	DUSP3	PDXDC1	CACNA1H	NAV2	SLC11A2	ABCA1	LANCL1	TMEM100	PIGY	RPAP2	HIPK2	ARVCF	CRLF1	RAB19	RASGRP3	KLRD1	HLA-DRA	KCNQ5	ASB10	SMURF1	CCBE1	GPATCH2	ASPH	CENPA	PI4K2A	PECR	JAKMIP1
BREDEMEYER_RAG_SIGNALING_NOT_VIA_ATM_UP	PAIP1	DOCK7	CCDC25	MPP7	GH1	SLC5A9	SGCB	SH3RF1	ZFP14	KY	PI4KB	PJA1	SEC23IP	IQCF1	EDARADD	C2orf67	AHCYL2	ACPP	PHF17	COQ4	ZC4H2	CCND1	IL12A	THOC1	LSM12	PCDH11X	C8orf84	PRELID2	SLC20A1	EHD3	MAF	CRYGN	RCAN1	CTSE	POGLUT1	CNRIP1	HGSNAT	CD244	TXNDC15	C19orf66	KLHL14	ELOVL6	CDC23	NOTCH2	ISOC1	SMG1	KLHL7	ST6GALNAC2	WASF2	C3orf14	RAB32	CDHR2	ADAT2	PIK3AP1	CCR5	GAK	MAFF	SNED1	XAF1	JMJD7-PLA2G4B	TMOD4	TIMMDC1
BREDEMEYER_RAG_SIGNALING_VIA_ATM_NOT_VIA_NFKB_DN	POMT1	CCDC126	CPEB2	MPZL2	ENTPD1	PDXDC1	TGFBRAP1	TAF4B	RNF157	C1GALT1	WBP5	DNAI2	ESCO1	CUEDC1	D2HGDH	CPT1A	SLC44A1	PHKA1	IRAK4	HLA-DQB1	CASP9	SSPN	ACP5	ANK3	ACADL	SLC4A8	HLA-G	CITED2	TNK2	TRIP11	EYA1	CDK5RAP1	ACAD10	PCTP	CPNE9	KIF5B	NAA38	CENPC1
BREDEMEYER_RAG_SIGNALING_VIA_ATM_NOT_VIA_NFKB_UP	CRIM1	TMEM71	NAT1	QSOX1	IFT81	LDLRAD3	SELL	ZNF579	CYBB	SNRNP25	MAP3K8	HOOK1	IGF2BP3	CSGALNACT1	SH2D5	FAM134B	COLEC12	NEURL3	CAMK2B	ACER3	BCL11A	KIF17	PEPD	CSRP2	THBD	NFIX	LTB	SMO	SIVA1	SLC20A1	FGGY	FAM69A	KCNK6	ANXA4	JUN	ZNF182	C11orf74	DOCK7	AKR1E2	CIB1	GOLM1	DUSP16	C3orf23	RAB39	IL6ST	KIF16B	MSRB2	PKD2	TRIM68
BREUHAHN_GROWTH_FACTOR_SIGNALING_IN_LIVER_CANCER	IRS1	TGFBR1	TGFB1	SMAD2	TGFA	FZD7	DACT1	AXIN2	MET	AXIN1	PIN1	CTNNB1	SMAD7	TGFBR2	ERBB2	ERBB3	EGFR	SMAD4	ERBB4	HGF	IRS2	IGF2
BRIDEAU_IMPRINTED_GENES	DLK1	MST1R	GRB10	NDN	PON2	RASGRF1	CMAHP	CDKN1C	ART5	IGF2R	ASCL2	ATP10A	SNURF	SCIN	WT1	MEST	SLC22A3	CALCR	UBE3A	TH	GATM	DCN	HTR2A	MEG3	NAP1L4	IMPACT	IGF2	ASB4	SLC38A4	PEG3	DDC	COPG2	QPCT	TSPAN32	NAP1L5	SLC22A18	CNTN3	SNRPN	KCNQ1	H19	SLC22A2	MAGEL2	APOC2	MKRN3	PHLDA2	TSSC4	AIRN	INS	PON3	COMMD1	SFMBT2	DRD1	RB1	PPP1R9A	OSBPL5	DHCR7	PEG10	PLAGL1	NNAT	CD81	FBXO40	SGCE	GNAS
BROCKE_APOPTOSIS_REVERSED_BY_IL6	SOX2	STAT3	SH2D2A	HNRNPU	STAT1	SBNO2	ANAPC10	WIPI1	DUSP3	HBEGF	RCN2	MCL1	RB1	LITAF	CADPS	PTP4A3	RALA	JUNB	DPM1	MT1X	RNF13	GADD45A	FLOT1	ZFP36	IRF4	IL6ST	SLC2A3	ID3	ST3GAL6	IER2	GATM	DUSP5	SGK1	MUC1	HSPA13	PNO1	EPB41L2	MAP3K8	CD8B	SLA	DAPK1	CD44	MAP1B	ACPP	PRDM1	MYLK	LRMP	TXNDC9	MX1	FOXO3	LTBP1	PIM1	TNFSF10	AMPD1	PHTF2	HSPA1A	SREK1IP1	MAPKAPK2	PIM2	ICAM1	SPP1	ID1	EEF1E1	NAMPT	POLR3F	POU2AF1	CEBPB	DYRK3	CHST15	DNAJA2	ARFGAP3	BCL6	PTPRG	GRB2	MSMO1	IRF9	ZBTB11	ELL2	SRPK2	TGIF1	RGS16	PDGFRA	LDLR	GADD45B	PLSCR1	OAS1	C10orf10	BHLHE40	IFNGR1	AP1S2	POU2F2	TWF1	NMI	CCNC	NCBP2	SOCS1	ZNF101	HHLA1	SOCS3	DNAJB9	HCK	CCL2	PLEKHB2	PTP4A1	PTPN11	GNA13	MAZ	SLC16A6	HEG1	KIAA0125	MARCKS	MT1H	ATP2B4	TMF1	EVI2B	TMED7	FAM3C	VWA5A	EVI2A	CDK17	GAS6	DOHH	TPM4	PAN2	IRF1	RAD1	CXCR4	CAV2	SF1	SIK1	ZFP36L2	RHOBTB3	LPCAT4	EIF4E	CD180	MAFF	BCL2L11	ADIPOR2	JUN	STK17B	RAPGEF4	BCL3	EIF5	TMEM184B
BROWN_MYELOID_CELL_DEVELOPMENT_DN	GATA2	GTPBP4	KIAA0748	FUT8	NRGN	C21orf62	EIF4E	RGS5	NOLC1	NRIP1	SYTL3	FUT7	SRSF7	AASDHPPT	TF	SSR3	NARS	ANKRD10	CALR	SMARCC1	NPL	FAM65A	TXK	SPNS2	PDIA5	TMTC2	P2RY10	NCL	MSH2	IFITM3	EPB41L4A-AS1	SHMT2	RAB27B	HLA-DQA1	TNFSF11	EMX2	TASP1	FKBP4	RCOR2	LAMA5	SPINT2	NOP16	SOX4	IKZF2	C1QBP	HLA-DQB1	RPL23	NT5C3L	MAT1A	STC2	1-Sep	HLA-DRB1	CPA3	CBFA2T3	CIRH1A	TIMM8A	DIS3	RCL1	WDR43	CSGALNACT2	SF3B3	NPM1	NT5C3	PGRMC1	RIF1	CD48	CDK4	MSI2	HSPD1	CCT6A	SLC16A1	AQP9	SLC7A8	APEX1	F2R	PPAN	NUTF2	BIN1	CYP11A1	RUVBL2	GNAL	HLA-DRA	XPOT	NOP58	ST6GAL1	IDE	SLC22A3	CDH17	PTPN9	MBOAT2	HSPH1	PSAT1	SOD1	PC	NME1	SLC1A5	MYB	NSUN2	CLEC10A	KCNK5	IVNS1ABP	F2RL3	MFNG	AHCY	TMEM97	MEP1B	OSBPL3	GCFC1	F9	TRIM37	ST7	IKZF4	FCER1A	TRIM28	GART	NOP56	POLR1B	SLC7A5	HMGN1	PARP8	ODC1	FAM20A	MGAT5	FAM60A	FBXW4	PAPSS2	GPR56	BZW2	PPEF2
BROWN_MYELOID_CELL_DEVELOPMENT_UP	NEAT1	C10orf54	ACTN1	SOAT1	C2	LST1	CSTA	C5AR1	CLEC4A	RPL13	CCDC125	LALBA	MMP8	SEPX1	CAMP	PIK3CB	TECPR1	MYO1B	IL1B	DGAT2	STOM	CEACAM1	MXD1	CD33	CPD	RPE	JUNB	PLA2G2E	CAP1	KLHDC4	CSF2RA	MCL1	GYG1	SLC15A3	GSN	CPNE3	CTSS	CNDP2	SCARB2	GSTM3	OLR1	PYGL	PSTPIP2	NOS1	GP5	SAMD9L	TP53INP1	PLG	ALCAM	CCND2	ANXA4	PGD	ESYT2	ANXA5	FAM55D	TREM2	BOLL	BCL2A1	S100A6	SPACA7	EREG	GNB2L1	SP100	LASP1	LOC645638	TNNT3	C3	DARC	IQGAP1	CYBB	C9orf46	NQO1	SLC31A2	S100A11	DEGS1	CAPN3	C19orf59	ABHD5	SAT1	GRINA	CLDN1	GLRX	SIRPA	ID2	SGMS2	TNF	UPP1	NFAM1	ANPEP	PLAUR	TNFRSF1A	SERPINC1	CEBPD	G6PD	ABCD2	IL1R2	DAB2	EDIL3	PLK3	IL4I1	TGFBI	ITGB2	QSOX1	ZYX	ATP6V1E1	CLEC5A	TEX101	TIFAB	TLR2	CLEC6A	SLFN12	FPR1	LYZL1	CNN2	EMCN	UGT2B17	XDH	C9orf16	ANTXR2	DOPEY2	HEXB	DSTN	HEBP1	CEACAM21	FGR	EGR1	CD52	CD80	ARHGEF3	IL1RN	FPR2	SIGLEC7	LCN2	ATP6V1B2	CCR2	NPC1	AOAH	FHAD1	SLC6A6	RNASE4	HCK	HLX	GLIPR2	MAPK3	TCL1A	SLFN12L	ITGAX	CD44	SLC30A6	MPEG1	FCGR1A	KLRAP1	ITGAM	EDAR	F10	5-Sep	CD68	FCGR2A	TRPM2	GRN	CCR1	CAPG	RPS17	GNS	TYROBP
BROWNE_HCMV_INFECTION_10HR_DN	NUPL2	NDUFB7	KIF11	RUNX1	RAD17	ARHGAP29	METTL13	PTGFR	RIN2	ST5	PARP4	SON	BDNF	ADORA2B	NR3C1	SETX	B2M	RBMS1	LOC730101	RHOBTB1	FRY	MGA	IRS1	PNN	ETV1	EEF1A1	AIMP2	FBXL2	SCN8A	NT5E	AHR	GLOD4	CBLB	EMP1	IGF2BP3	TTC30A	RGS20	ANKRD28	BLK	MTUS1	HOXA11	NIPBL	TCF7L2	OGG1	SLC5A4	PNOC	ANP32A	ZNF187	RDH11	PCF11	RANBP6	GEMIN2	PRKY	STAMBP	ZNF23	KLF9
BROWNE_HCMV_INFECTION_10HR_UP	CASK	CCL5	TIAL1	CBLB	DNAJC3	SLC6A8	ZNF428	POU2F1	GBP1	MKNK2	SOX5	BRAF	NCF2	IFI6	ZRSR2	CCL8	ING1	PRPF19	KIAA0247	ZNF10	POM121	TAF13	IL24	HIST1H3D	PBX2	ZNF473	FUBP1	RRAD	NXT2	ARFIP2	MBD1	AKAP17A	IL1RAP	FGFR3	EP300	MNDA	PIGH	ANP32E	JUNB	ATRN	TAF5L	TRIM52	NFATC3	DNAJB9	ERVW-1	MSX1	FKBP5	SOS1	GNL1	YY1	PPP1R13B	C13orf41	ITPR1	IL6	CLP1	PCDH9	CXCL11	C4BPB	ZNF177	DNAJB6	ASCL2	RGS2	ZNF197	CRLF1	SST	FMOD	BCL2L11	HIC2	MUC7	DIS3	SLC7A5	FEN1	PTPRE	RMND5A	NUPL1	CDR2L	LIG4	NKX2-5	GBP2	FOXJ1	CDC6	GBF1	TAF4	CCNE2	C1orf63	MAP2	FOSB	HCG26	CREM	ATP6V1C1	CEL	HERPUD1	PTPRD	SERPINI1	IFNA5	TOP1	YKT6	LRRN3	CGRRF1	SNRK	NXF1
BROWNE_HCMV_INFECTION_12HR_DN	MAMLD1	MYH8	ATP12A	C5orf13	RIN2	CBR4	RBMS1	ZMYND8	NR1D2	DHRS3	FHL2	FGF7	CACNA1E	TRAK1	ATXN1	DLC1	ERCC2	APEX1	ZMIZ1	ECM2	PTPRR	POP1	TUBB	RUNX1	GLI3	PMP22	TTLL1	SRSF3	ACSL3	AKT3	SPAG5	SERPINB1	SIPA1L1	CCDC165	SNRPA	C11orf41	ASXL1	RUNX1T1	ZNF623	CDKN3	SLC12A1	ST5	MAP3K5	DAB2	LDB2	PAIP1	VWA5A	THBS2	SSH1	KIAA0020	TRIM2	PTP4A1	TUBA1A	PDGFRA	GABBR2	UGCG	PRIM2	CXCL12	PLCE1	LRRC17	ID2	MGEA5	ZNF415	AIM1	TBX5	GZMK	FLRT2	SPRY1	CMA1	BAG2	U2SURP	MID1	RIN1	TSPAN5	ZIC1	WDR45	NUP155	SERPINE1	ZNF516	UBR5	EXOC6B	DENND3	ICK	INPP5B	SDC2	HMGCL	UBE2C	STK17A	HNRNPH3	JUN	KCNK2	NMT2	SMAD6	RABGAP1L	FAM178A	MAST4	TBC1D8	FYN	PAFAH1B1	FGF5	VPS13B
BROWNE_HCMV_INFECTION_12HR_UP	GNA12	TGFBRAP1	ZRSR1	LOC100129973	MEF2D	CGRRF1	TESK2	REL	TRAF6	RNF19B	MPHOSPH8	SF1	OAS2	FEN1	ARRB2	NEFM	POLR2C	ZBTB5	DFFB	CDC40	PLAGL2	STX11	TAP1	CFDP1	RNF40	TERF1	IL17RA	BTRC	CCK	GPD2	ING2	B4GALT5	TLE3	NEFH	BTN2A1	MMP14	WDR82	FBXL14	RRAGD	LIN37	TNFRSF17	MFAP3L	LOC100288583	BRAF	ASNS	PYY	PML	C18orf25	C1orf38	ZNF238	IGFBP2	AUTS2	CHEK2	IFRD1	TDG	XAF1	OLFM1	KIAA0895	TRIM21	SRCAP	PHACTR4	MAP2K4	HS3ST1	FBP1	AHCTF1	CCDC86	IFI44	RXRB	MTF1	GTF2A1	SNRK	BMP2	ZNF37A	ZBTB43	AGTR1	PITX2	PIM2	C1orf61	NPTX2	SLC12A2	IL8	ITGA2	CYTH1	STIP1	LDLR	STAM2	ALDH3B2	ZNF263	KIAA0391	ZFY	SALL1	RORA	TLR2	ProSAPiP1	PPAT	IFI44L	HOMER1	ZNF184	ZNF273	ZNF391	C10orf137	SYNM	MAP3K13	CAMTA1	RAB5C	SLC6A8	RBM38	DLG1	PLSCR1	HAUS3	HTR3A
BROWNE_HCMV_INFECTION_14HR_DN	CYP1B1	MARCKS	APPBP2	APOBEC3B	ITGA3	SMAD6	NEK1	ATP5S	NDUFAF1	CAND2	BAX	DTNA	FSCN2	SNRPE	RGS20	C1orf123	RBPMS	DYNC2LI1	ITGA2	BTN3A2	ERCC6	EGFR	PRSS12	CDC25B	AHNAK2	RRAS	NLRP1	ST5	PSMB10	CDC14B	RBMS3	TJP1	PIK3CD	ARHGEF17	MAGEA10	OCA2	TRAK1	LOC100287076	ATP2A2	CLUAP1	DHFR	SPTB	HOXA11	CPSF1	SIRPA	NDC80	HIC1	DST	SMAD3	AGFG1	SGCD	CCDC22	DIAPH2	MICAL2	CDH13	PDGFRA	HMMR	NLGN4Y	DKK1	TTF2	PLA2G5	SLC6A15	ACTB	CASP1	PPAP2B	HNRPDL	PEX6	TMCO6	UNC93A	TK1	SERPINE1	ZFR	UBL3	GNG11	DYRK4	SGSM3	LIMK2	CCNB2	FGFR1OP	WWP2	MIPEP	MUC4	TRIO	CACNA1E	SOCS1	SYNJ2	STC2	FAH	KIAA0141	BLVRB	DYNC1I2	ZNF135	CRADD	MINA	AP4M1	BLK	CAP2	CIT	CENPE	CXCR7	MMP3	FAS	EIF3J	MAP2K5	EEA1	BUB1B	MNAT1	RHOBTB3	FGF2	AIM1	CEP290	SMARCE1	MGMT	HMBS	CDH6	ETV1	HAS2	NIT1	VEGFC	BCKDHB	PDE4DIP	HSPA4	FGF13	NDUFB7	SGCB	ANXA2	SLC16A2	DENND3	PRKAB2	CXCL13	AKAP13	ZFP36L2	S100A3	ABCC1	FOXF2	LOC100287387	MAP1A	AGGF1	GRK5	NDUFS2	ZNF205	ITPKA	ACOX1	EPAS1	CHEK2	CHML	ZNRF4	RORC	TIAL1	NNMT	TRAF3IP2	SMS	NUMA1	PAPSS2	SPN	GLOD4	THBS1	TULP3	MET	FARS2	STAMBP	KIAA1462	LAMC2	PDPN	N4BP3	NPTX1	PRRX1	MTCP1NB	MT1F	ZNF7	ZKSCAN1	NEUROD1	RBM10	MRPS31	CA5A	RAB27B	VAMP4	XRCC1	MECOM	MYO1B	CCL2	HIST1H2AI	HLA-DOA	SLC25A12	NR1D2	DDX17	TPM2	PLAU	BTN3A3	THPO	TERT	PIGC	TM7SF2	GAS1	ADA	SLC10A2	GINS1	GSTTP1	NIPAL3	GLRX	TAF1B	BMX	TP53I3	AMOT	IRF2	ABCA2	NOTCH2	GPSM2	SIPA1	RAD50	NIPBL	CMAHP	HSPB3	IL12B	FAM65B	TOX	SPINLW1	G0S2	ERCC2	MLH1	VPS41	ERBB2	PHF15	IRS1	MPI	RUFY3	SPAG9	SLITRK5	PLAUR	ZFP36L1	C14orf1	CLDN4	PSMG1	ME3	SYNE1	PPPDE2	TRAF3IP3	NR1H3	PLEC	HNRNPU	ADH1C	GALE	ADD3	LMNA	LDLR	ASL	MT1E	ATG5	KIAA0101	PDE5A	GJA4	HOXB1	WNT5A	EXT1	MVP	EIF3A	INPP4B	ACAT2	LPHN2	OLFM4	CEBPD	RRAS2	TCF7L2	HIPK2	MMP16	ZCCHC24	REV3L	AXL	PLCD1	PRKCE	PTGER1	STON1	SLC14A2	SKIV2L	PSMD4	MTIF2	DTYMK	ERLIN2	TIA1	AP3S2	ADD1	FGF7	SLC24A1	LPAR1	RASA2	LOC647979	PARP4	LPXN	HIST1H4C	RAB1A	MYO10	ALMS1	AQP4	PDE1C	GLT8D1	RAB3GAP2	MT1A	ETFB
BROWNE_HCMV_INFECTION_14HR_UP	MORC3	SYNJ1	MAX	HERPUD1	FEN1	TAC1	BMP6	DBF4	GPM6A	PRKCA	ZNF20	ING1	DDX3Y	TSFM	TAF1A	ERVW-1	GAPVD1	IP6K1	UBE2S	JMJD6	CPA3	HIST1H2BJ	CLINT1	PDIA4	TUSC2	PPFIA1	CCNA1	BCL7B	SMG7	CDC6	CEBPG	ATF2	SPAG1	ZNF204P	AMD1	PPM1D	ANP32E	RGS19	TARS	FICD	BAZ1A	FGFR1OP	PRPF4B	TOP1	TFEC	ZNF230	KNG1	HOXB2	SRRT	EIF4A3	DLX2	ZNF410	HIST1H2AE	LEF1	ZNF263	GCLC	AQP3	SAFB2	RPIA	NEU1	ZNF44	RCC1	POLR2H	BRMS1	NTS	LUC7L3	TAF6L	UBN1	C17orf76-AS1	CCNF	HIST1H3D	MED1	CALCRL	DDX3X	PPP2R2A	DDX39A	FOXK2	SIAH2	ALAS1	SMURF1	TSPYL2	MAPK8IP2	ATP6V0B	FMO1	GCLM	FZD5	CERS6	ISG20L2	CDS1	MNDA	KLHL18	CDR2	CGRRF1	DCTN5	VCP	MARCKSL1	NDEL1	CASK	PNO1	SLC7A5	HLA-F	HIPK1	FAM161A	C1orf63	AGTR1	THUMPD1	HMOX1	TRIM23	GRPEL1	TIAM1	PRUNE	ZBED4	ATP6V1C1	SYNE2	TIMM44	HINFP	POT1	CDK2	ABCC5	PRPF3	ZNF202	ZNF266	PTGDS	KLHDC10	CCNE2	M6PR	CCDC93	TRADD	GP5	ZNF143	NFATC3	TAF5	ADNP2	UPF2	RCHY1	GLA	ZNF200	EPHA4	CCNE1	HES1	APOE	TSC22D3	RBM14	FOS	NXF1	UBE2M	SLC39A14	PAPD7	POLE3	USPL1	PNN	C19orf26	USP1	UPF1	ETV5	EYA4
BROWNE_HCMV_INFECTION_16HR_DN	TRAM2	CHN1	APOBEC3C	PBX1	MXD4	COL13A1	LMNA	MAGI2	COL1A2	COL1A1	TPM1	ANKRD1	ACY1	ATP2B4	STMN2	MT1H	TSHB	NRP1	POLD2	GDF10	FBXL2	MT1B	C14orf132	MACF1	ROR2	NDP	MVD	DHRS3	CYP3A4	ADH1A	WNT5A	AP4S1	IFT88	COG4	SMAD6	PTX3	ATP13A3	MPG	CACNA1E	METTL7A	SLC16A5	FILIP1L	ADAMTS2	SERPINB6	TUBB	RHOBTB3	ADH5	SVIL	C10orf116	RUNX1	SERPINH1	ZFP36L2	MAP2K6	FBXO21	WNT2	FGF2	SEMA5A	THBS1	ID2	AKR1C3	ANPEP	TMEM187	RBPMS	ACAA2	PLEC	PDCD4	GFAP	ACADVL	ADH1B	CAMK1G	NAAA	TGFBR3	FABP3	DNASE1L1	CSNK1G2	UBE2C	DCLK1	CXCL9	KIAA0930	NR1H3	SLIT2	DIP2C	ITGAM	SEMA3A	PDLIM7	GJA1
BROWNE_HCMV_INFECTION_16HR_UP	POU2F1	BRAF	HLA-DPB1	PRPF19	WHAMM	RGS3	SAP30	DCAF7	STARD3	ANGEL2	PAK3	BTG3	MLF1	ANKRD40	SSR1	DDX10	OLFM1	TRAF3	ENO2	TMF1	C18orf25	ARFGEF2	PRKCD	VAC14	MPHOSPH8	DFFB	ING2	VEGFA	ZNF37A	RND2	ETFDH	NECAP1	PCGF3	CDC40	IFNA5	LAMP3	NAT1	DLG3	ZNF273	ZNF131	STBD1	EXPH5	IREB2	GNL2	RPS6KB1	SOCS2	SNRK	VLDLR	ZNF45	DR1	CRLF3	DLG1	SMG1	TRIM52	DDX21	FBXL14	ISL1	RFXAP	REL	SEC23IP	RAB5A	FAM169A	ARHGEF5	DNAJC24	PTPN21	NR4A3	SETD2	GPR37	FUBP1	PDE4D	N4BP2L1	HSPA12A	IL27RA	SON	BAP1	DYNC1I1	NFE2L3	KLHL23	GATM	CLPX	PPP2R5B	KIAA1467	KHDRBS3	KCNK1	NR2C2	MKNK2	CAMSAP1	E2F6	FKBP5	LIN37	NEFM	IGF2R	FXR2	RNF2	RUNX3	AKAP8L	BMP2	FAM49A	DOHH	CDC5L	MPP6	GPX3	SLC15A2	YAF2	C9orf91	KCNH2	TBC1D12	GTF2B	PTGER2	NUP153	ALDH3B2	CDC6	PTS	ARFIP2	ABHD3	ZNF593	TTBK2	SIKE1	RAF1	EED	PRKD3	RORA	SUZ12	RNF40	TESK2	BLMH	POLR2H	GNA13	SLC25A13	YKT6	KPNA6	IFI6	TCHH	STIL	CTSL2	BAK1	CLCN5	TAF13	IFI44	CHD1	PTPN11	CREM	PRKRIR	ALKBH1	RAP2A	HSPA4L	ZBTB1	SOS1	SFMBT1	WDR47	WDR82	NUS1P3	DHX8	PLCL1	TRIM33	CCNC	RAD51C	IGSF3	NXT2	ZFY	PRPF4	PAQR3	PGM3	THAP11	SLC16A1	KPNA5	MED6	PPP1R2	ZBTB6	SLC7A1	SLC9A3R1	C13orf27	ABCB1	NACAD	ARL4A	MOAP1	MAT2A	ST7	RNF19B	RMND5A	ATP7B	BTRC	GABRE	INPP5F	TTF1	RARRES3	HSPA2	TFRC	POP7	TUBGCP4	PLSCR1	DTNB	PDLIM3	PRKACA	IFNGR1	DUSP7	USP6NL	MAP3K13	PLEKHB2	B3GALT5	SLC30A4	ADAMTS3	CDKL5	MAOA	E2F5	INA	RFK	EPHA2	ATRN	SRSF10	BPGM	NPTX2	ZBTB33	PLS1	PTHLH	PIP5K1A	SLC6A8	LYN	RRP12	PTPRE	PPFIA1	B3GALNT1	PARM1	ProSAPiP1	HLTF
BROWNE_HCMV_INFECTION_18HR_DN	VCAN	CD44	EPR1	FGF8	RAB3B	PLCD1	CDC42EP2	ABCA8	CTSO	VAMP4	ETV6	FAH	PTGIS	KCNK2	PRKACG	GAS6	APRT	TGFB1I1	PTEN	PCYT2	EPX	NME3	PCGF2	LAGE3	MT3	YLPM1	ZNF688	VASH1	RBMS3	TRIOBP	C3orf27	THBS1	SURF1	FGF13	UGT2B7	CTIF	GPR176	PRKCB	DOHH	GUCY1A2	TRAK1	ANGPTL2	CA12	FYN	IRS1	CDH6	GAS2	MSC	RBPMS	PTPRD	RDH5	SLC9A3	OBSL1	NUMA1	ADH1A	ACTA1	VDR	NDUFB7	WWP2	SPINLW1	SHH	PDPN	HSD17B2	RFX1	TPM4	SNX17	FKBP8	PMS2P5	MAP2K5	CCDC88C	DHRS12	B2M	GREM1	CCDC85B	ASL	CIRBP	DST	MYC	EPHB6	CBFA2T3	CRHBP	C21orf33	TEAD1	SGCD	ZFR2	ALDH7A1	OPLAH	SLC22A18	RPS6KA2	GP9	AXL	ADAM12	PDGFRB	P2RY10	UROS	COL6A2	PNOC	PAMR1	OCA2	ACOX2	RAC2	SNX29	TTLL1	S100A1	RAD23A	MYLK	COL6A1	RRAS	MAP1A	SRI	LRRC17	PTGER1	PNLIP	TBCD	ADD3	MAZ	CLIP3	ID1	TNIP1	C1orf123	KCNF1	TENC1	LPCAT4	KIAA1199	LOXL1	PSMB10	TKT	GLI3	SSPN	PTRF	HOXB1	COL3A1	GPR171	POLD4	ATP5S	OGG1	PLXND1	RIN2	LOC100506168	EMILIN1	CARM1	BTBD2	DDT	DHFR	SOCS1	ARHGAP1	CEP250	LOC100131434	WNT6	ALDH3B1	ATP2B4	EXT1	DUSP1	TNFRSF11B	EPHX1	ANGPT1	FADS1	GNG11	CACNA1A	ALDOB	SEMA5A	GSTA4	IFNG	VAMP5	ITGAM	DENND3	LEPREL2	ZFPL1	CD5L	PSG9	PLXNB1	RECK	MEGF8	THBS3	LRRC32	INSIG1	L3MBTL1	NIPAL3
BROWNE_HCMV_INFECTION_18HR_UP	RFC5	TRAF3IP1	SEC23IP	PAK3	TAP1	NOP16	ERF	TLE3	ABAT	RSBN1	PPP1R2	CD2AP	KIAA0226	NEK4	PPP1R26	CFDP1	LPHN1	PDIA4	CXCL11	OVGP1	PEX11A	TROVE2	MKLN1	TMPO	RAB27A	GAP43	STARD8	RPP30	BHLHE40	THOC2	FAM168A	KIF3A	KDM4C	GPC4	MAGOH	PKIA	PCGF3	C14orf109	ZNF473	OCLN	CYP19A1	SS18L1	AKAP10	RBBP4	SAR1A	ETV5	NFKBIA	ZFP37	GAPVD1	CBLB	E2F5	PARP2	ZNF821	DDX18	NPY1R	GSR	CXADR	MRAS	ZFX	FOXA2	PRKAA2	SLC1A4	WWP1	POLR2H	TNFRSF17	SNX27	HSPA6	ENPP4	TGDS	MAN2A2	ST7	ERBB3	KIAA1024	KCTD2	CASP2	SPAST	SERPINB8	STX6	HSD17B6	KIAA0907	CAPN7	SPTSSA	UTP20	ZNF230	M6PR	CCK	PTHLH	CDO1	SLC29A2	TM4SF1	CD83	TERF1	IL1RL1	PEG3	RAB33A	MPHOSPH9	FXR1	HSF2	PPM1A	DHX30	KCNS3	FAM134B	ADCY1	MORC3	ZNF536	CDS1	ABCC5	CDC27	ZWINT	LDLR	MCM3	IL15	MITF	HELZ	AMD1	IL12A	ATP8A1	SH3GL3	BAZ1A	UBFD1	UPF1	RIF1	TMEM5	BCL11A	LAMA5	FANCL	CDC5L	CREM	TP53BP2	ZW10	LYN	RUNDC3B	HLTF	ZHX2	SLC25A4	CASP6	IL1RN	CDK2	SORCS3	CREBZF	EIF2C2	FGF9	MTHFD2	COIL	WHSC2	PPM1G	NF1	EYA4	KATNA1	TOR1B	FGFR1OP	PTPN3	NCF2	PPFIA1	MYOZ3	NUP98	PPP3R1	DLG4	FNBP1L	GPRC5B	RXRB	SLC25A13	GOSR2	CYP2E1	TOPBP1	PIK3R3	WNT11	MED13	IL8	DCP2	RASGRP1	SLC39A7	E2F3	SEC23B	MET	SEC24A	ATF2	SMG7
BROWNE_HCMV_INFECTION_1HR_DN	FAM168B	B3GALNT1	NAT6	DDX23	MYL5	NGF	KNTC1	AMOT	BCKDK	FGF8	CCNB1	PCSK7	SBF1	CLDN7	ETFB	MPPED2	ESM1	KAT8	MGRN1	YY1	POU6F1	TLX2	PRRC1	NCAPH2	ACHE	LIN37	MANBA	UTY	SIX1	CACNB2	SMAD5	ZFYVE9	TAF1B	B3GNT1	ERI3	SPN	PTPRR	DHX57	GGA3	CACNA1E	TTF2	CCDC22	CUBN	DYRK2	ZNF238	ATF1	PIGQ	GRIN1	MLLT11	HLA-DPB1	CCL23	HERC3	POLG	CDR1	MGMT	IQSEC2	RBM6	BLK	CNOT8	MTM1	GTF2E1	POLD2	EPX	FOLR2	IAH1	AGTR2	CCNE1	TFR2	EMG1	COL11A2	SSH1	THOC1	SCN8A	CDKN1B	RER1	HIPK2	EIF5B	CLDN8	ETFDH	EDDM3A	OCA2	MT1A	AGGF1	SPOP	MIR483	HRAS	PAK1	GABBR1	MPDU1	NAT2	NDUFB7	PPIH	RIF1	MMP16	SKIL	FAIM3	PSMD13	SLC16A2	CTPS	DFFA	WSCD1	PSMB8	C17orf108	NMNAT2	SLC16A5	UHRF2	ETS1	CHML	VASH1	WT1	CGGBP1	DHX30	DIEXF	BTN3A3	KATNB1	XYLT1	CNP	CLCN6	IMP4	HOXA9	PHKA1	GCNT1	GABPB1	TYRP1	FRMPD4	TOX4	PTGER1	BRS3	INHBA	GDF5	KYNU	BTC	PAX2	PRPH2	GSTT1	TH	GPR19	TXN2	MORC2	MAN2B2	SRGAP2	SUPT7L	PLCB4	RABGGTA	NFAT5	ZNF710	EIF2C2	DDIT4	PSCA	PPARG	ZNF174	KRR1	DYNC1I2	HOMER1	AKAP10	MYB	STRA13	SRPX2	GDF11	HIC2	DCC	SUMO2	E2F1	SERPINA5	TERF2	HMGCL	ARHGEF12	CSF2RB	BCL6	CLDN4	IFT88	VAPB	MYF5	UCKL1	PIP	DLG4	YTHDC1	ATF7	PPARD	GPR44	CDK5	PMS2P3	GHRHR	KIF14	MYL4	F2RL1	CBY1	DCAF7	GPD1	PIAS3	HSPA4	S1PR1	SLC11A1	SERPINB10	NUPL2	E2F4	MYBPC3	SPAG9	SEC16A	SLCO2A1	MAD1L1	AKT3	PPFIBP2	DUSP9	FRAT2	WT1-AS	FABP2	TBXA2R	RUNX1T1	TMCO6	DYRK4	TRPC2	BBS4	ICA1	ZNF135	JMJD6	PLA2G5	BCS1L	HIST1H2BJ	ME3	RDH11	OMG
BROWNE_HCMV_INFECTION_1HR_UP	ZBTB22	SLC6A1	PMP2	IGFBP5	SOX5	AGTPBP1	AFF2	KIAA0485	ONECUT1	WIZ	GPR18	PPP1R13B	IL6ST	C1orf95	SIK1	ATP2B2	TLL2	UBE2B	NDST1	KLHL23	VAT1	PRKCA	RASGRP1	CHST1	PCBP4	CXCL2	MMP14	IL24	BCL2L11	BFSP2	PTENP1	RET	MBTPS2	CLGN	GSS	FUT9	SEMA3D	LDLR	BRD3	POU1F1	NR4A1	CD4	PCDH7	MT4	TBX5	GRK1	HLF	PTPN11	MAZ	CXCL1	IGF1R	IL8	MFAP3	FGFR3	FSCN2	IL6	DEFA6	GRIA1	HTR7	ATP2B4	TFRC
BROWNE_HCMV_INFECTION_20HR_DN	MAP3K5	TRAF3IP2	BUB1B	BBS4	IGF2BP3	DST	PDE4B	ITGA3	SYNE1	SLC22A4	MBNL1	RHOBTB3	RGS4	ECH1	AHR	BICC1	TGFBR3	AKT3	KRT34	TPD52L2	RHOBTB1	FILIP1L	MT1B	COL1A2	LPP	TNKS	TMCO6	NR1D2	SRPX2	LRRC15	MGEA5	SVIL	GSTO1	WIPI1	CHMP2A	NQO1	ETHE1	DNASE1L1	ATXN10	FBXL2	REV3L	FOLR3	ADD3	KIAA0101	DIAPH2	11-Sep	PTPN13	SIPA1L1	HOXC6	HIST1H4C	C10orf116	LTBP1	ATP13A3	FST	RABGAP1L	SYT11	TNFRSF14	HMMR	MACF1	HMBS	FGF2	GBE1	FRY	AXL	GLRX	ANXA2P1	ATP2B1	LILRA1	C11orf41	NMT2	ANXA1	ACAA1	SERPINB2	VCL	F2R	TRIM2	ACO1	PTGFR	RRAS2	TRIM22	ST5	ANXA2	PKIG	FARP1	ROR2	ALDH6A1	TRIO	CRADD	TRAM2	CTGF	ACPP	MGLL	TBC1D8	CAP2	TMEM158	TFPI	RND3	VPS41	ME3	PMP22	RUNX1T1
BROWNE_HCMV_INFECTION_20HR_UP	PRKACA	MKNK2	BAK1	TSR1	PDK3	TFDP2	PML	ERBB3	UBE3A	FOXO1	ATXN2L	IREB2	ARHGAP44	PDE4A	ZBTB5	NKX2-5	ARHGAP32	RAP2A	SLC22A5	ZNF41	C1orf114	THOC1	PAK3	E2F6	NFATC3	PCDH9	BRD2	KHDRBS3	USP6	PBX2	ZNF273	ARFIP2	SLC6A6	PCDHGA12	CCR1	CDKL5	NR4A3	CHMP7	DOHH	WWC1	HIST1H3H	E2F4	KCNH2	SH2B2	ZNF204P	GNAZ	DOCK3	MLXIP	ZNF131	CA2	EYA2	GTF2A1	BAP1	HUS1	TIAM1	XAF1	FAM49A	APOE	MPP2	REL	ELK4	MPDU1	EN2	CHST10	EED	CLGN	AKAP8L	IMPA1	ALAS1	ERP44	CDKN2B	NEFL	ProSAPiP1	ATRN	USP6NL	ETS2	ZNF263	CDC42	NFKB2	CHST2	MAP3K13	GAS7	PROX1	PPP2R5B	RHOB	AGTPBP1	PTPRE	TAF6L	TRIM26	UBE2M	UBE2S	C18orf25	WASL	LTN1	CDK2AP2	CCND3	MAP2K4	PRPF4B	RABGAP1L	LCN2	GPR37	TMEM110	PPARA	IGF2R	ZBTB43	RNF19B	GNA13	AHCTF1	GAB1	GUCY1B3	ABCB1	FURIN	YLPM1	RET	POT1	RAB5A	TGFBRAP1	MSX1	ZFY	SMARCD2	TTBK2	PCGF3	TMSB15A	TFEC	IGFBP2	CGGBP1	BTRC	ZNF37A	ZNF101	SMG1	EFNA4	DDX52	INPP1	ATP1A3	KPNA6	CBX4	GNL1	COL2A1	LOC100289561	SNRK	OAS2	SAFB2	ABAT	ING2	PTPRB	NFATC1	PRPF19	ATXN7L3B	SLC6A8	KIAA0664	RNF40	ZNF593	NACAD	GSTM3	SIAH2	TRIM33	DUSP3	MTF1	MED6	RELA	CDC5L	TUBA4A	ZNF238	RUNX3	PTPN11	CDC34	C13orf27	ZNF267	OGFR	ADAMTS3	4-Sep	DUSP8	PLCL1	CCNC	HSPA2	TOX3	IL27RA	IFNA5	TMPO	PANK3	H2AFX	RNF126	KIF5C	LYN	MAPT	RAP2C	ABCF3	TFRC	HES1	EDA	TEAD4	CDK20	NTRK2	PTPN21	SOX5	TRIM21	PLA2G16	GOSR2	C19orf26	PLAGL2	CLOCK	DNAJA1	SLC25A20	MAP3K3	PIP5K1B	MUC3A	BCL7B	UBE2H	TOE1	ERC2	TRMU	TUSC2	ZNF391	ZNF202	VEGFA	MARK2	C4BPB	EFNB2	TRIM52	MUC7	B4GALT5	BRAF	HCN2	STARD3	CDR2L	DFFB	PTPRD	FXR2	GBF1	CELF1	SRRT	SIKE1	DUSP7	SRSF3	PGM3	SEPHS1	ERF	DLX2	CASP7	NRGN
BROWNE_HCMV_INFECTION_24HR_DN	MGST3	CA12	CD59	CXCR2	GDF10	LGALS3	TTC15	CD44	SSH1	HOXA11	ATP2B4	YLPM1	GAS6	LAMA4	ANGPT1	IGFBP5	TP53I3	MTMR11	FAM65B	GRIA3	KIAA0930	MGMT	CRIM1	CDH13	TPM2	VWA5A	AP3S2	CTSO	TIMP3	CAV1	COL5A2	POLR3G	BTN3A3	MET	CDKN1A	KIAA1199	TMEM187	GPR176	PTEN	GJA4	11-Sep	DNMBP	ALDH1A1	RIN2	HOXA9	EXT1	ATP5G2	RECK	ANXA4	PRKCA	ACTB	PKLR	KIT	NIPAL3	SEMA3C	GRIK2	SSPN	CFLAR	DDAH1	PDLIM7	COL8A1	MYH8	NOV	B9D1	ABCA8	BNIP3L	COL6A3	OAZ1	SPAG5	DDX17	ATP5H	COL13A1	B2M	BCAP29	RPS6KA2	SUCLG2	RRAS2	TKT	DRD3	DST	MEST	MXD4	TGFBR2	TFPI	FIG4	IGFBP3	BST1	BLK	S100A4	UGCG	OLFML1	N4BP3	BACH1	ACOX1	BIRC5	MXRA5	ERCC2	PDGFRB	TEAD1	FBN2	UROS	NR1H3	GSTT1	SLC14A1	PRKAB2	THBS1	PRKG1	CALD1	KCNMA1	S100A10	GPX1	ITGA2	CPS1	TM7SF2	CDON	PARVA	FADS1	FGF8	RDH5	TAF1B	FDPS	ACTA2	PRIM2	HIPK2	AP4S1	SGCB	FBN1	PDE1C	PRSS23	MMP1	LAMC1	PTPN13	SLC16A4	SLC16A2	CCNG1	DIAPH2	DBP	ARHGEF9	CROCC	PTPRM	SEMA5A	FGF1	ECI1	UBB	LPAR1	BTG1	ABCC1	PAMR1
BROWNE_HCMV_INFECTION_24HR_UP	MSI1	PHF8	FOXA1	IFI6	E2F5	DTNB	SLC17A7	BLMH	PSMD3	RAB5C	TAF5L	DBC1	LRP8	TBXA2R	CLPTM1	TFF3	ICAM1	SS18L1	STAT5B	IL17RA	IL8	SLC29A1	TERF1	PRIM1	SH3GL3	PDIA4	MTF2	TMEM5	BHLHE40	SEC23B	ME2	SNRPA1	ADARB1	KBTBD11	AK4	FZD5	RORA	TOMM40	GLS2	GAL	CSPG5	RAB33A	NFKBIA	RALGAPA1	CDC5L	SLC25A4	UNC13B	BAZ1A	TACR3	SF1	EIF2C2	COIL	APEX2	NFATC2IP	PARP2	MAP3K9	ALDH1A3	POU2F1	CAMK2G	PAK2	MED22	TSFM	CXADR	UCP2	GYG2	AGL	METTL3	TGIF2	RASGRP1	GRPEL1	ST7	TSC22D4	ATP6V0A1	ETV5	MLL4	SYNGR3	GPR64	ABLIM1	EEF1A2	MERTK	MASP2	CD83	OLFM1	ATP1B2	BID	PLXNA2	NUP98	KIAA0907	TNFRSF17	ZNF536	PPP3R1	CXCL2	RAB27A	LPHN1	OCLN	FGF9	WNT11	TESK1	TRDV2	EPHB2	KEAP1	PLEK	NEO1	PCGF3	MCM5	RAB6B	WHSC2	FKBP1A	CHRNA5	SPR	N4BP1	TSPYL5	PDYN	EPCAM	SRCAP	IPO13	MYOZ3	RRM2	TMEM109	ZNF195	SNRPB	GPR18	TRAF3IP1	BRMS1	CHKA	NR4A3	CDK2	CREM	TRIP10	PPM1G	ABHD2	ATP8A1	FKBP4	GORASP1	ABAT	HLTF	CTDP1	TSPAN9	NPTXR	ZHX2	HTR7	CLTB	KIAA0430	SYNGR2	F2RL1	MCM7	E2F3	KNG1
BROWNE_HCMV_INFECTION_2HR_DN	CDKN1B	F3	BIRC5	ITGA3	COL13A1	CDC42EP2	AXL	ITGA6	TTC9	TCP11L1	IGFBP5	UBE2C	YLPM1	MYC	DST	RAD23A	LPXN	MAB21L1	STIP1	HIST1H1C	PRIM2	ABCC1	SGK1	TK1	CENPE	IFIT2	SERPINE1	TNP2	PAK2	KRT19	TPM2	ITGA2	RAB3B	PTPRR	PHLDA1	PLAUR	DGKE	GCDH	KIF23	ERCC6	ANXA2	NPTX1	MUC4	CENPF	CENPA	MMP3	CYP2J2	DUSP6	SNAI2
BROWNE_HCMV_INFECTION_2HR_UP	ADH1C	EGR1	CHRDL1	IRF1	PTGDS	NR4A2	CFD	ERP44	NR4A3	ICAM1	CXCL3	SNED1	SLC29A1	GCH1	ATF3	DAZL	ADH1A	ADH1B	RARRES2	KIAA0368	DHRS3	N4BP2L1	RGS2	FOS	ELANE	NFKBIA	ADCY1	SFPQ	ECM2	ATP1A2	APOE	MAP3K8	NR4A1	FYB	MFAP4	VWA5A	IL8	SRCAP	COL21A1
BROWNE_HCMV_INFECTION_30MIN_DN	KIFC1	VWA5A	OLIG2	RGS3	MLL2	SMAD6	TGM3	ISG20L2	PTPN21	XCL2	RCC1	RUFY3	MET	IL9R	FAM169A	BRCA2	NFYA	NTSR1	ATG5	GPSM3	ZNF205	C1orf144	SSX5	GLOD4	THPO	TRAF3IP3	PION	SIRPA	SLC6A15	NLRP1	LRP8	CBFA2T3	IPO8	FAM65B	CDK1	MIOS	MAPKAPK5	ITPKA	OPHN1	MUC4	TLX2	MOGS	TSC22D2	BCAS1	PTP4A1	LYZL6	VAPB	C16orf88	ITGB2	MUSK	DST	GNRH1	PVALB	SLC12A1	GLB1L2	UGCG	RHCE	GRIA3	EEF1A1	CXCL6	GRM5	RFX1	HOXD3	SHC2	KLRK1	CACNA1E	RABGAP1L	DMXL1	DDX17	TAF13	PPFIA2	GJA4	KCNF1	HN1L	EEA1	MMP3	ZNF142	CENPE	RAG2	CDC42	ST5	ABCA4	C1orf9	CDH13	TROVE2	GZMK	OTC	C1orf63	CASP6	CUBN	OPRK1	NR1H3	PRKAR2B	GLMN	PRKAB2	DUSP2	DUSP4	C5orf45	PAEP	VAV1	RALGPS1	BTN3A2	ORC4	CYP4F2	SOCS1	SSTR4	GALK2	RER1	SLC25A12	VDAC1	LRRC17	DLGAP1	GJA1	NOVA1	ALMS1	DHFR	AXL	EPB42	ZSCAN12	USPL1	ITSN2	AURKA	CEL	TMEM186	HIST1H2BJ	GSTTP1	MAP1A	SAA4	CHL1	RANBP6	IFNG	CDC40	POLR2D	TJP1	DSP	NCAPH	TNFRSF1B	ZNF124	P2RY10	LAPTM5	ACTN2	COLEC10	LMO7	TWISTNB	ZNF749	TNFSF11	PTH	HMBS	KIAA0226	KALRN
BROWNE_HCMV_INFECTION_30MIN_UP	TRDV2	APBA2	PTK7	COL6A2	AJAP1	ST8SIA3	COL2A1	RHOB	EYA4	HSF2BP	C19orf26	BTF3P12	SOCS3	ALB	COL6A1	PLXDC1	LOC100288583	FOS	CAMK2G	IL10RB	APOM	DUSP1	KRT37	TFEC	ZER1	RGS6	CCDC64	SIX6	JUNB	IFI27	POT1	GC	C4BPB	FIGF	TSFM	NFATC3	FAM13A	C1orf61	TRADD	CASK	THBS1	GPX3	EGR2	PDYN	EGR3	CTNNA2	LCN2	ADH1A	PTK2B	SMARCD2	CAV3	KITLG	DCTN5	ASPA	ZFP36	CD38
BROWNE_HCMV_INFECTION_48HR_DN	POSTN	ST5	CETN2	SERPINH1	FAIM3	FLT3LG	LPP	RBMS1	IQSEC3	MOCS3	HAS2	RAP2A	PDGFRL	FLNA	HBB	GALE	MAZ	ESM1	CDC42EP2	NR1H3	GFAP	TDRD3	IFT20	CCND1	TULP3	XRCC6	NTRK2	TRPC2	THBS3	ROM1	EN2	LOC391322	OLFML2A	CALR	KIAA0284	PPP6R2	IFITM2	DLGAP1	LOC647979	OSMR	EEA1	TMCO6	PNOC	TJP1	HYAL1	PPP2R3A	ABCB6	ACY1	TGFBI	SUMO2	CACNA1E	BTN3A2	GPR44	CDH6	CAPNS1	MAP1B	STK17A	TNFSF11	MBOAT7	MAP2K6	PON1	OPRD1	CUBN	DOK1	PDIA5	ZHX3	GOLGA2	OPRK1	ITGB2	PAX2	SKAP1	KAT6B	IDUA	HNRNPU	DTNA	PEMT	PCF11	SERPINB7	TSPAN31	MAGEA12	RENBP	JUND	BRSK2	ATG5	ATP2C2	ZYX	SLC22A18	SRI	HSPA4	RCAN2	FADS1	DHRS1	LAMC2	NCK1	PLCD1	LMO7	SIGLEC6	MYB	IFNG	SYCP1	IGFBP5	MYF5	C8G	OPN1SW	PPARG	MMP16	RRAS2	FAP	REEP5	IFI35	VDR	ACTR1B	KLHL9	RNH1	COL6A2	FRMPD4	TBCD	SEC16A	APRT	UBE3A	CNOT8	KIAA1462	VRK2	CLCA1	NGF	ProSAPiP1	MYH11	SSPN	LOX	PAX4	TRAF3IP3	PCSK7	NFATC4	CAMP	DHFR	CCL27	LAMB1	SIX1	LYZL6	FN1	MMP3	NDUFA6	IGFBP4	DPP4	PSG3	PBX1	RFX1	VASH1	RAG2	SPPL2B	MLH1	TEP1	LOC100506866	EML2	EPAS1	PVALB	CSHL1	BCKDHB	HBZ	GOLIM4	MSC	ANK1	ENPP1	FKBP8	SPRYD7	ABCC9	EFEMP2	UBA7	HSPB6	ERBB2	CA12	EMX2	PSG11	AOX1	CELF2	COL11A1	VPS39	MYL4	RNF41	CXCL12	RNF10	PIGC	TCTA	ZNF749	MVD	SEPP1	ABCA6	MAGEA10	PRAMEF2	CACNA1C	PHF20	CRHR2	ACPP	CCDC85B	CD151	VDAC1	RAB2A	ZNF187	MDFIC	PRKD3	FGFR1	SLC6A3	MAPK14	NCR1	FKBP9	ENPP2	ASPH	CXCL6	LY6E	CTBS	MAPK11	SERPINB10	DLGAP4	FGF13	MASP1	TCF3	EIF2AK1	ERLIN2	GZMK	SSX3	PIR	FARP2	ATG13	EMP3	LAMA2	MANBA	NAP1L1	UBE2L3	TRIO	FAM168B	PTPN21	UCKL1	MT1G	MAS1	LPIN1	SNX29	FGFR1OP	FH	IFT88	DMXL1	DDR2	VAPB	SDC1	BTBD2	GRM8	UCP3	ADCYAP1R1	ZSCAN12	LOC100290973	ECM2	UBE2I	SPP1	RNF19B	EIF5B	CRABP2	MTR	TAGLN	IGFBP6	CPSF1	PLXNC1	PRRG2	MAP2	RBPMS	XYLT1	PTPRO	MTMR11	SLC16A5	NFASC	SLC13A3	KCNK3	CCDC22	COL16A1	PRAF2	COL6A1	LOC100287387	PCGF2	MYL9	PTGER1	LIPA	CDC14B	RNASE1	MPG	LHCGR	FADS2	ALMS1	ITGA4	PTRF	MAP2K5	NEK7	CORO1A	XRCC1	PYY	CCL23	C3AR1	SLC7A1	ZFP36L2	SLC25A1	GJC1	RNASE4	GAMT	GUCA1B	FOXO3	PIK3R3	IGFBP3	GABPB1	SGSM3	ARHGEF11	NAP1L3	CRMP1	TMEM109	FOXI1	ACTG1	CHEK2	KIAA0240	MOXD1	S100A13	MYBPC3	ATP5S	RASGRP2	PTPN11	ACACB	INSL3	RER1	IGF2R	CDK13	YTHDC1	ATRX	ROS1	ZNF135	ADAMTS2	HSPG2	ATP2C1	ACADVL	C1orf21	YIPF3	PTPRD	CBY1	OR1E1	ITPKA	DUSP1	ZFHX3	RBM15B	AKT3	MLN	LOC730101	RAB3B	HOXD3	TAF1	TSPAN6	ZNRF4	GDF10	GUCA1A	JUN	COG7	FZD2	AGTR2	PCDH1	THBS2	RAD23B	ZFP36	YY1	ARHGAP6	SAMD14	DYRK4	STAT1	TBC1D9B	HDDC2	SAA4	HMBS	RUFY3	PSCA	SHC2	PTGIR	GLB1L2	RS1	LOXL2	ETV1	ZFPL1	PLA2G6	PRMT2	TOX4	BSCL2	LTBP2	LMOD1	DCTN1	SLC12A1	TK2	GCDH	SLC7A7	SGCD	SOCS3	P2RY10	DYRK2	SULF1	ABCA4	CHST3	ASCL1	GABRA1	HIST1H2AL	PRR3	PLP1	TRAPPC6A	GPR12	CAPN7	MGRN1	SPTB	WIPI1	NMNAT2	CSRP2	AR	PKMYT1	MAN2B2	EFEMP1	CPSF6	MINA	ITGA3	ALDH6A1	KIAA1009	NFIB	CDC40	NKTR	SPDEF	ISG20L2	CHML	RUNX1T1	LGALS3BP	STK25	CD1E	SDC2	FRAT2	CXCL13	C17orf108	BCHE	PRKAA1	PLA2R1	TPM4	DUSP9	TTC30A	BCKDK	PLAUR	SVEP1	ACHE	KRT5	RAB5B	GLIPR1	LIMK2	LIMS1	FBLN5	NEK1	FADS3	SLCO2A1	EPB42	MEIS3P1	MUC1	RAI14	SH3BP2	OCA2	NIT1	ANKLE2	TGFB1I1	CXCR2	TRAK1	PTP4A1	SPG7	PIP	GJA1	PSMB8	CDR1	CDH16	IPO8	NISCH	MATN2	MICAL2	AP4M1	PER2	IAH1	LOC100288583	GHRHR	FOLR2	HRAS	DYNC1I2	WSCD1	EP400	CEL	PCK1	SH2D1A	GDF11	MTA1	MUC6	DDIT3	SNED1	PRUNE2	RHOQ	CYP3A4	CACNA1A	RAD52	AKR7A3	SLC16A7	HEG1	KIAA1539	RIF1	ADD1	FPR2	INHBA
BROWNE_HCMV_INFECTION_48HR_UP	MNDA	GGH	ANXA3	TMEM106C	CPE	PCGF3	FBXO28	CREBZF	SAP30	IL24	HSPA2	IL18R1	MSH2	EDN3	PRPS2	PPP2R1B	BTF3P12	RUNX3	CCNF	EPM2A	PPT2	FAM13A	PPM1H	ZNF202	SNCA	ATF3	RGS6	IER3	CCNE1	SLC22A5	MAD2L1	MTSS1	AKAP10	RBP4	ZNF529	CTH	GPD2	PRKCA	GREB1	RAB7L1	PPP3CB	BRCA1	BAMBI	SLC6A12	DHX38	DPT	SLC25A5	CHST1	PIP5K1A	TNP1	SNX4	MRS2	TLE1	RFC3	ATG12	GGCT	KLRG1	NUP153	ZNF101	PFKP	RUNDC3B	COBL	ABCB7	CTNNA2	PDE8B	LAMA5	POLA2	ZNF330	RFC4	HSF4	GEM	MAGOH	HAT1	LILRB4	KDM4C	HIST1H2BD	IFI30	OTUD3	KIAA0485	FNBP1L	CD55	ELAC2	CKS2	CALCRL	SKIL	RGS16	SLC39A14	LRP4	CYP1A1	TYRO3	OIP5	MT4	FUCA1	CD4	ERVW-1	RAD51D	TOR1B	IFI27	LMO2	CYP3A4	EZR	ATP6V1B2	CLN3	PC	SPINK1	PTGER3	PPT1	VIL1	ZC3HAV1	COL9A3	PTPRR	APOM	SLPI	C19orf57	C5orf22	PIK3R3	TMEM194A	MTMR9	PDK3	CD2AP	ZNF365	SORD	FUT9	PLCG2	GABPA	GPR18	GAB1	CASP10	RRAD	GADD45B	ITPR1	ZBTB1	ABCB9	AMD1	PAWR	ATP11A	MAN2A2	PSMD11	NUP160	GRIA1	MLLT11	E2F5	TMOD1	NUP205	EEF1E1	SNAPC1	CXCR4	IGFBP2	NTRK3	USP1	SRSF8	CDC7	LIFR	CCDC69	DNAJC7	ZNF20	POLR2H	POU1F1	AJAP1	HMGN3	RNF44	IL10RB	ONECUT1	CELSR2	HADH	DHX9	PLXDC1	MBD4	ITPR2	NFATC3	ABCG1	H2AFZ	POLE2	PTGES	NFATC2IP	BMP6	CD24	POLR3F	TPST2	RET
BROWNE_HCMV_INFECTION_4HR_DN	COG7	KATNB1	C3AR1	SMAD7	HTR7P1	GDF5	GFAP	KAT8	TYR	FAM48A	ABCC10	THOC1	AHDC1	CPSF1	PSME3	RUFY3	JRKL	GNRH1	METTL3	FBXO46	AP1G2	SOCS1	GTF2E1	NCLN	NGF	NR2F2	SCN8A	MED7	GRM5	KLF7	UGT8	KLF10	SHC2	TRIB2	CAPN5	KLHL9	SUMO2	SOX12	ADM	PIP	CXCL13	MICU1	PARG	MAST2	NTSR1	SERPINA1	CSF1R	RANBP6	LIN37	FGF8	DUSP1	ZNF205	CD5L	HMGCL	RUNX1T1	LYZL6	MET	TWF2	DYRK2	ZNF3	PIAS3	FAM65B	DDX17	DDIT3	GABBR2	MATK	AP4S1	PMS2P3	ZNF135	ARHGEF4	PRKAB1	ACAA1	PRKAR2A	CCL19	LRP8	MAPK11	AVL9	SON	RXRA	CSTF1	LOC100287076	FOXC1	BTN3A2	SLC7A1	RALGPS1	NEBL	TMEM30B	ZNF749	NOL4	INPP5B	TMEM186	RBM10	NR2E1	KCNF1	CCNT2	PCSK7	SYNGR3	ZBTB1	CLK2	MAP1A	MNAT1	SLC12A1	SBF1	PPP1R3C	AP3M2	NINL	STARD13	RGS4	CACNA1E	VAPB	HOXB13	CYR61	NCAPH	HIC1	MPDU1	ERI3	POLG	RORC	DYRK4	CHEK2	AURKA	SKIV2L	PPP1R16B	ZNF239	PPP2CA	GZMK	GPSM3	PAEP	HMGB2	UMPS	CXCR6	SETDB1	SIX1	CAPN7	GSTTP1	PIK3R4	SIPA1	ATG5	MICAL2	STRA13	SLC6A15	PDE4B	ETFB	PTP4A1	DNAH9	ALDH1B1	VDAC1	ZFP36	GLB1L2	MCC	OLIG2	PRKAB2	GRAP	LYST	TOM1L1	BARD1	DDX23	NOC2L	RUNX1	DIEXF	ZNF268	UTY	CREBZF	ZNF195	CDK5	NVL	RRS1	PIM1	SOX1	GALK2	C14orf1	B9D1	PATZ1	MPRIP	GCNT1	ZNF238	PROSC	CITED2	OCA2	GADD45A	PDXK	MIOS	SMAD3	RAD17	FAIM3	ERCC6	TFPI	TCOF1	GEMIN2	RABGAP1L	LIMK2	RUNX2	SPOP	PHKA1	PAFAH2	GJA4	SLC1A7	CCS	TWISTNB	RBM4B	RIN1	AMHR2	ODF2	EMG1	PRDM2	HMBS	TFCP2	SMAD6	ZNF629	B3GAT3	MORC2	SPECC1L	XRCC1	KLF6	ABCA4	MRPL49	KCNQ1	EPHA5	PLEC	SERPINI2	ZNF274	NDUFB7	NFYA	POLD2	MYL5	DOM3Z	SOCS5	DYRK1A	ZNF217	ZNF23	LRRC17	PPIH	ZNF710	ZNF623	SNUPN	PTGER1	NLRP1	DNMBP	MOCS3	ETV1	PRKCB	ZNF101	JUN	CIT	CXCL6	NMNAT2	RDH11	POLB	MDH2	SDC2	FZR1	KRR1	SLC25A12	CHRNB1
BROWNE_HCMV_INFECTION_4HR_UP	BRD2	PTK7	RIPK1	AREG	TFRC	TFEC	COL4A6	CCT6B	RBBP6	APOBEC1	PCDH7	PTGER3	NR4A3	RLF	FGF18	B3GALT5	GRIK2	IFIT2	RFPL3-AS1	CGGBP1	ISG15	IFIT3	HEXIM1	PDE4D	ABAT	OASL	IL6ST	IFIT1	ZNF202	POLG2	AGTPBP1	SOD2	LCN2	ERVW-1	PMAIP1	IL11	CSRNP2	PTPN11	FKBP5	TACR3	RANBP9	THBS1	IFNA5	RSAD2	UBE3A	C1orf63	CASK	ZC3HAV1	EFNB2	MUC7	GPRC5B	MTMR7	PTGS2	EYA2	PMP2
BROWNE_HCMV_INFECTION_6HR_DN	GLB1L2	CLCN6	AGGF1	WDR67	ZNF623	MDM1	CASP6	TRIM2	MDC1	OSR2	MTAP	TGIF1	PARP4	C3orf27	BHLHE40	ITGAM	CDC40	ELF2	ALMS1	CENPF	PCMTD2	FADD	GLOD4	MED21	MTM1	S1PR1	GAS1	SCHIP1	HOXC6	TSPYL5	DSP	ID2	CDC23	RPP14	COIL	FRY	SMAD5	ARL4C	TBC1D8	PRR3	WEE1	TTC9	RNF113A	SMAD3	PRKAR2B	PHF3	ITGA6	RIN1	RGS19	IL7	YLPM1	PIK3R1	TROVE2	ZNF175	ORC2	CEP112	ANKRD28	TSC22D2	PSG3	PPP2R1B	HDAC9	F2RL1	CFLAR	BACH1	HMGA2	ETV1	DUSP6	KANK1	MDM2	DKK1	MNT	TCF21	TTF1	MTF2	NCK1	TDRD3	OFD1	TCF7L2	TJP2	PEX11B	FBXL5	GRM8	ZNF230	GRIK3	THBD	ZNF8	ARNT2	HOXA11	DFFA	PNISR	PEX7	SRGAP2	STAU2	BDKRB2	MSX2	ARHGEF2	PHF20	HOXA10	PLCB4	S100A3	NR3C1	CDS2	C10orf10	RPE	TXNIP	SCAF8	CBLB	DUSP10	CEP68	LRIG2	GAS2	FGF2	LAMC2	PRDM2	THOC2	MN1	EPB41	STON1	ACOX1	TLE4	DOPEY1	KIAA0240	ITGB3	BRD1	ARID5B	CREB5	ZBTB24	ADCY7	ZNF24	SMAD1	FPGT	CSTF2T	ZNF44	DMTF1	KDM6A	FBXL2	BICD1	P2RY10	TSPYL4	RND3	BCL9	ICA1	YTHDC1	SLC22A4	ATPAF2	AMOTL2	LOC647979	ADORA2B	MEIS1	NAP1L3	GOSR2	CDKN1B	ITGAE	NTF3	CDKN3	KIN	PION	SGK1	GLI2	FAM168A
BROWNE_HCMV_INFECTION_6HR_UP	EZH2	GAPDH	SLC6A8	ABCC5	GNB2L1	CNP	FRMD4B	ARNTL	BTRC	OMD	PPP1R13B	SFPQ	PDYN	HSPA8	CH25H	FOXJ1	MUC3A	IGHE	TNFSF9	ISG15	CPA3	ACTB	SLC6A6	UNC93A	IFI6	FUT9	TRIM26	TRDV2	MAP2K5	SOX10	OASL	GRK1	MSX1	IFNB1	EIF2AK2	OTUD3	COL2A1	CDR2L	MSLN	PRB1	HLF	RIPK1	PNP	LSM4	MX1	IGF2R	JMJD6	AFF2	MARK2	OAS1	VIL1	C2CD2L	ASCL1	MFAP4	GNS	RARRES2	FBP1	HTR3A	AMD1	MAPK8	CEACAM6	TNNT2	C4BPA	CREM	IRF7	PTGDS	C4BPB	HBEGF	MNDA	MPL	NF2
BROWNE_HCMV_INFECTION_8HR_DN	FAM65B	MSC	DST	FZD2	CEBPD	XPC	TRIB2	MAGEA10	CMAHP	TMEM30B	LPXN	PLEKHO2	NAV3	ZNF7	GINS1	PLIN2	LOC729678	PLAU	ANKMY2	CDC42EP3	LRP8	PIM1	MYC	BMP4	TFCP2	HOXA11	VDR	VWA5A	KRT34	TWISTNB	FEM1B	TPX2	ZNF623	ERCC6	ZIC1	MUC4	KIF2C	SPN	ITGA3	PTGER1	SMAD3	MRPS31	AHDC1	TWIST1	SACS	ATAD2B	GZMK
BROWNE_HCMV_INFECTION_8HR_UP	FOS	ERF	ICAM1	APOE	MARK2	WASL	PTPN21	TGFBR1	RSL1D1	ABCC5	SFPQ	AKAP8L	ISG20	HSPA1A	PLCL1	SNHG3	RARRES3	IRF4	CALM1	RAP2A	GRIA1	C1orf63	CRKL	RB1	RBBP5	NR4A3	FGF18	GNB3	PTPN11	ZNF264	DLG1	GNA13	CDR2	DNAJA1	SEC24A	SPOCK1	TFRC	LYZ	WT1-AS	KITLG	IGFBP2	DDX3X	CBX4	EFNB2	GPX3	RHO	GABPA	EIF5	FNBP4	ZNF35	BLNK	HSPA13	H2AFX	GNS	OCLN	SAMHD1	DBF4	ABCA6	GALNT3	WNT2	CRY1	PCDHGA12	COL21A1	RBM38	HSPA12A	PROX1	NPTX2	KPNA5	OAS1	TLL2	UBE2G1	AMD1	ELANE	RCC1	DUSP8	TSFM	PIM2	CSPG5	RHOB	STAT5B	PPFIA1	CXCL10	RBBP6	SSX3	CCNE1	PAGE1	BTF3P12	AOC2	PP14571	ING2	ACSM1	DDAH1	RAB5A	MAX	NASP	DPT	SOD2	DNAJB1	TNFAIP6	KIAA0907	TNFSF10	OAS2	MX2	N4BP2L1	PLA2G4A
BROWNE_INTERFERON_RESPONSIVE_GENES	GBP1	TYMP	IFI44L	IFI35	CXCL11	ISG15	RABGAP1L	GCH1	MELK	IFIT5	OAS1	CXCL10	APOBEC3G	UBE2L6	GBP2	IFI27	STX11	IFI6	IDO1	LMO2	STAT1	RBCK1	SP110	IFIT2	CASP1	EIF2AK2	CYTH1	IL15	C1orf38	TRIM14	MX2	IFI30	BAZ1A	IRF7	SP100	WARS	IFI44	PLSCR1	PSMB9	OASL	RGL1	NMI	SAMHD1	RSAD2	CCL8	TNFSF10	TDRD7	ISG20	IFIT3	OAS2	MYD88	HLA-F	KIF5C	ZBTB20	TRIM21	TLR3	MX1	RARRES3	GMPR	IL15RA	PDZD2	TREX1	TRIM22	XAF1	PSMB8	TAP1	BST2	PML
BRUECKNER_TARGETS_OF_MIRLET7A3_DN	PLA2G16	PMEPA1	SPARC	ATOX1	RAB34	FAM113B	BCL2A1	BZW1P2	COL5A1	COL4A2	LACTB	BZW1	FN1	PTPRF	ANXA10	GPC1	OCIAD2	SFRP1	LOXL2	CXCL1	PRSS23	SPOCK1	DFNA5	EIF5	LBH	EFEMP1	PTGES	EIF4G2	LOC643650	NNMT	EPB41L2	TRNP1	DCBLD1	AKR1B10	ACTR3	GPRC5B	MFGE8	COL4A6	HSP90AA1	RIN2	PLK2	RNF149	LASP1	CALD1	LGALS3BP	FAM83D	LYSMD4	AKR1B1	EMR3	CD70	COTL1	GALNT1	TGFB2	DIO2	FAM55C	TM2D2	FLNB	PPARG	CTSL1	GLS	ANXA3	GALNT10	VIM	RPL7A	CXCL5	MORC4	COL11A1	TRAM1	MT2A	MATN2	SULF2	TMPRSS9	NRP2	DPYSL3	RASSF10	CXCL3	CORO1C	MT1X
BRUECKNER_TARGETS_OF_MIRLET7A3_UP	PRDX1	RHOV	XBP1	FERMT1	LRP11	PTS	RAB3D	DKK1	DUSP5	C7orf50	SLC23A2	PON2	CYP1B1	LAMB3	SAMD8	KRT9	SULT2B1	PPTC7	OS9	GLIS3	TXNRD1	ACYP1	PTPN12	FGB	PERP	PGD	BTG1	TFPI	BCHE	CTH	SLC38A2	POLB	ELF3	PHACTR2	CLDND2	THSD4	FOXC1	SH3BP5	COL4A4	ARHGAP26	KRAS	VCAN	RBM24	CD55	CXADR	SMOC1	ANXA11	MAGEA2	NOTCH3	NFE2L2	ETNK1	FGL1	AKAP12	VDAC2	EHBP1	CYP24A1	ADCK2	TESC	MAGEA6	C21orf63	SAT1	WWC1	EFNA1	FOXA1	ACOX2	PCNA	SLC12A2	PIR	FAM84B	C20orf30	GFOD1	DAPK1	ERRFI1	C5orf32	LGR4	ATP1B3	WDR67	FGG	GJA1	GABARAPL1	ETV4	GLRX	ABLIM1	CHGB	FAT1	NDRG1	LDHAL6A	KLF4	USP32	PLA2G4A	REG3G	PITPNC1	C19orf28	LYST	KRT85	CLU	CPEB4	SDHA	FAM107B	KMO	GLMN	IPO7	C13orf15	OSGIN2	USP9X	CDK6	B4GALT5	THSD7A	COX7C	TBC1D15	SEC11C
BRUINS_UVC_RESPONSE_EARLY_LATE	HAS2	PTER	FUBP1	LRIG1	TMEM223	TREX1	CAMK2N2	CLN8	CXCR6	DHX33	DUSP14	SNORD55	SRRM2	PSMC6	ZBTB4	ACTR8	USP38	CHORDC1	SGCG	URM1	SHMT2	E2F6	C17orf49	RORA	C19orf57	STK10	CISH	MAPK1	INSIG2	MACROD1	PIK3CB	LRR1	RAB25	FRMD4A	LRP1	DENND1B	C5orf63	EXO1	SMAD6	ARL6IP6	NUP37	CHCHD6	TINF2	KCMF1	FBXO5	PPPDE1	USF2	ATOH8	MVD	HCFC2	C8B	NR2C1	POU2F2	AKIRIN2	C12orf4	TCEANC2	PDZRN3	GUCY1B2	P2RY12	MTA3	SEMA6C	FILIP1L	FAM82A2	PTPN2	CYP26A1	EVPL	SCHIP1	DLG3	RAB3IP	NASP	SNX24	NTF3	UBN1	RNF111	FBXW11	DUSP16	IGF1R	CLPP	EIF3A	SPEF1	DTWD1	STAMBPL1	CCDC6	FRA10AC1	BCAR3	TUFT1	TMEM173	LMBRD1	CDT1	ARHGDIG	FAM175A	C7orf34	GFRA4	WDSUB1	HSPBP1	YAF2	PPP2R2D	ASPSCR1	TGDS	ZCCHC14	TUBB4B	LNX2	PSMG2	HNRPLL	KIAA1199	MSRB2	ULBP1	APLF	MACROD2	QKI	SOCS3	SS18	ABCD3	EPC1	VPS37B	DDHD1	ANXA3	AHNAK	FBXO42	SLC30A6	PLCD3	FAM125B	SIVA1	PHF3	SPRY2	ACVR1	KCNA5	ARHGEF18	MLH3	ZMYND8	PCGF6	E2F3	C1orf135	NUDT7	MED10	NEB	WAC	NENF	PMFBP1	NIPBL	ZNRD1-AS1	GPCPD1	SSB	C9orf167	ARIH1	ANKRD11	C19orf70	B9D1	APLP1	STAG2	ECT2	AATK	GAS8	SMAP1	COL6A4P1	TTN	GARS	KDM1A	RPP21	CASP8AP2	NMNAT3	MTIF2	RASSF5	EBAG9	MAGEF1	RPS17	GMNN	UBLCP1	FAM158A	CDYL	C12orf29	EPHA4	DUSP12	CTRC	SMURF2	C11orf51	SLIT1	TBX15	TUBD1	ZFAND1	ALKBH8	CTDSPL	LSM1	MAP1A	TMEM88	KCNE3	ZC3HC1	MOB4	RILPL1	PINX1	RBM6	SMC6	PRDM5	RND3	ZNF264	SIX3	IFT27	TAZ	C2orf84	CD84	IRGM	UIMC1	MAT2B	SNX10	SMC3	TADA2A	NDFIP2	CRTC3	CCNE2	TOM1L1	MYCL1	C20orf94	RPS20	FAF2	NIP7	KCNK2	LINC00338	PPP1R11	SLC4A1AP	SKA2	ETV5	IFRD1	HPCAL1	CREBZF	CALD1	FES	ZC3H6	KIAA1530	SLC1A2	PKP2	INTS3	SEC24B	GFI1	MAP2	GPX3	C19orf48	PTPN12	RNF115	PPM1F	CAMKK1	EIF1AX	UBE2W	UBE2G1	PMVK	C11orf30	TRIM6	TRIM26	SSSCA1	NXPH3	NOSIP	BANF1	AHRR	RMND1	PTCD2	PVRL2	HDAC9	SORBS1	RRAS2	ZBTB25	C9orf30	DUSP28	C16orf87	TXNDC16	C16orf95	ZCCHC8	SPTLC2	MITD1	ARPM1	SNHG9	ATG3	PLAT	ZNF281	SNAP23	GRIK2	CTDP1	CALM3	KPNA3	C3orf62	DNAAF2	ATRX	RPLP0	DYRK2	C9orf85	THUMPD2	UNC80	NME4	OSBPL6	RBM38	ARID1A	FOXK2	CHD2	PRICKLE2	PGM2	CSTF3	EXOSC7	UBL4A	C7orf42	RNF216	STX17	TGFBRAP1	LPCAT1	APOBEC1	MAP4	CDC40	NCOA6	CCDC130	PPP1R15B	RAD18	TRAPPC2	ASAP1	TULP3	DGAT1	CCDC124	TRAF2	SEC22A	RPSA	PUM1
BRUINS_UVC_RESPONSE_LATE	PPIL2	MGST1	COX4NB	ATP6V1H	C20orf144	TMEM238	CREM	ATIC	SNX1	MYH6	RBL2	IL17A	PDE4B	TIMM44	DCK	BCAS2	MXRA7	ZNF777	SURF2	GATM	METAP1	LOXL2	TPM2	EPS8L2	TMEM192	CDC14B	GKAP1	GAP43	ABCG1	CMIP	SLC12A2	C11orf88	MFAP3L	HOOK2	TXNDC12	C14orf126	DSCC1	FRG1	PDIA6	CERS4	11-Sep	TSPAN5	MYL9	GMPR2	GEMIN6	SLIT3	KIAA0040	CLN3	DDAH1	SOCS2	AREG	NMU	HSPA14	PGM1	SMOC2	TTC35	UCK2	STX18	BRCC3	SVEP1	ACTA1	COMMD9	PTPN11	CDK16	MYL12A	GCH1	HSD3B7	ERAL1	PHF17	AIMP1	ATXN3	PBX4	CAMKMT	C8orf38	TTC17	MED26	WDR5	PSMC1	VAMP7	ERAP1	C1orf123	MEMO1	MSRA	USP12	PEX3	NUDT14	AGK	SLC25A20	ADAM23	TANK	GJB3	SCARB2	TSC2	LOXL3	PPP6R3	CYGB	GJB4	PCMT1	PAK1	ICMT	AKIP1	TTC39C	MYL6	NID1	MRPS22	SUGT1	GPC4	KRT13	NFU1	FNTA	PXDN	RGS17	C1orf35	C17orf101	LCMT1	SMC5	TUBA1A	FBLN5	MYO5A	TOMM20	C11orf49	PRKG2	COL1A2	ANXA1	PTPRK	ACSS2	PSMC2	CHIA	RCAN3	SHC1	DCAF7	NBAS	VAC14	ACP6	TEX2	TFPI2	MBNL2	VPS33A	GZMH	GIT2	RTKN	ITGB4	ATXN7	FGFRL1	NAT9	PDF	ARHGEF7	DYRK1A	SGCE	RASSF7	CD2BP2	UBE2K	GGCT	KDM6A	OSGEPL1	SERPINB9	MRPS34	SH3D21	NPC1	OCIAD2	RBMS3	FTL	SGMS2	CA13	BET1	POLA1	HTRA2	ARL3	PACSIN2	DOCK7	COL5A2	GSK3B	JAK2	GDF3	MAP3K7	LAMA4	KLF13	NDUFA1	ECHDC2	CD40	SELP	RFC3	SPEM1	PTX3	C6orf118	RPAP3	NIT1	NAB1	PTPLAD2	TEX9	PPAP2A	GATAD2A	TLN2	GCSH	FAM86B2	USE1	PRIM1	ARSB	ETNK1	ST6GAL1	CCNH	SARS2	CIAO1	SERPINB8	LMTK2	DCBLD2	AATF	CTF1	RSU1	TBC1D1	VPS26B	CAV1	POLE2	KIF3A	TARBP2	C5orf45	SCNM1	GNPDA1	SLC48A1	NUP43	FIG4	GREM1	TWSG1	ABCB1	SH2D1B	PIKFYVE	TCEB1	WDR33	ST3GAL6	TMIGD1	NKIRAS1	CHPT1	CRABP1	C11orf73	UBE2J1	STRADA	TMEM127	MIPEP	SEMA3E	RALA	RNF138	RETSAT	BTF3L4	DHRS7B	DYRK2	RUVBL1	SUDS3	MIF4GD	PLXDC2	DNAJC24	C9orf156	STXBP5	ARHGEF1	LEPRE1	TRIP4	PGPEP1	MLF1IP	P4HA1	C6orf204	BOLA1	GEMIN2	CASP8	NID2	RASA2	CCDC53	THBS2	CLPB	SETDB1	NTSR1	ORMDL1	CD302	MLLT10	FXR1	CCDC22	PKD1	SASS6	PSMD14	CMAS	C1orf131	PSMG1	EXOC3L4	NMI	PSMD10	MAN1A1	HTATIP2	TMEM123	PSMA1	COPZ2	MRPL33	PPP1R13B	SCAMP5	C14orf166	RCN1	SRPX	MAD2L2	HOXB3	PSMD12	PARVA	APP	CCNE1	GPATCH2	DPY30	ADAT2	NUP93	GKN1	ACOX2	HRH3	C7orf11	PPCDC	CAPN1	STX4	MTCH1	CHCHD3	NELF	MYH10	NEIL1	ATG9B	SGSM3	DDX19A	CRISPLD2	STAM2	TAOK3	RPF2	SPOP	PTPRS	PCCB	COL11A1	AMMECR1L	TOM1	CAB39	PTEN	HPCA	VAMP5	COL6A3	COL6A1	TCTEX1D2	UCHL5	CD55	AKAP8L	GSTO2	RRAD	SIAE	ODF2L	CCL21	GRB10	C21orf2	C16orf53	PICK1	NTHL1	PPIL3	CD8B	DOHH	SHQ1	TMBIM6	DPM1	TBP	MFAP5	NSMCE1	PCGF5	C14orf169	CCDC80	ARL8B	LTB4R2	PSPH	BCL6	NAB2	MED6	VASN	COQ7	KRT20	SLIT2	SRRD	FMOD	KRT16	ANP32B	CCDC86	GSTZ1	ZCWPW2	KRT23	RPL22L1	DSN1	OBFC1	TTC7A	GNB1L	GDE1	PLEK2	C3orf37	AAGAB	COL5A1	UBA2	SNRPD1	MEAF6	ELMO2	SNAP29	RBM3	DNAJC5	TCEAL1	PPP1R12A	DEM1	EPHA1	TRAPPC2P1	ARPC5L	PTGR1	RABEP1	FER	ACOT13	PTN	PDIA5	RPP30	OSBPL9	DKK3	ENO3	SSU72	BMPER	RNASEH2A	WWOX	DDX6	FLT1	KDELC2	VTA1	MYH11	NGFRAP1	CPXM1	PIGP	FAM114A1	TCEA3	AP3S2	YARS2	DUT	CXADR	MLLT4	MEG3	ACCS	TAPBP	TCF4	PEX7	IMPA2	CBR4	NEB	C18orf26	NGF	MAGOHB	GLOD4	HYAL2	MCM5	ARHGAP27	B4GALT1	C11orf52	COL1A1	P4HB	ADH5	RG9MTD3	C16orf61	DPH5	TBC1D7	ATP6V1E1	RSRC1	FAM117B	PPAT	GTF2F2	VPS36	PRKCA	UBQLN1	SPATC1	C11orf74	BCS1L	CCNDBP1	KIFC3	GJB5	PHF10	EIF2B1	ARNTL	VAV2	ICAM5	QRSL1	DPEP1	FBXO6	DPP8	PDRG1	DIABLO	DSCR3	SAMD8	SIN3B	DBNL	TPM1	HIC1	CAST	PIN4	CKMT1B	NNMT	KLHL13	FBXW4	GGCX	APOBEC3B	CCND2	SPAST	PRSS44	AARSD1	HAUS8	DNAJC7	ATL3	OGN	ATOX1	DNMBP	KRT12	CSRP1	PCDH12	RFTN1	SIK3	FKBP1A	GINS4	CDC45	MRPS28	TRIM21	LTB4R	PCOLCE	MARK3	TIAM2	DAPK1	STOML2	ANGPT2	MTM1	OSTC	LEPREL4	TIPIN	MUSTN1	IKBKE	ASPN	C22orf40	GPS2	YKT6	STX8	ACTG1	LRRFIP2	MOK	TGFBR2	PDCD10	ARL6	PYCR1	CD38	ABHD6	ATP5S	PARM1	ZW10	HERC6	PSD3	TMEM55A	WNT11	GRHPR	PLS3	EID3	UQCRC2	SMURF1	GHR	PTPRM	WASH2P	MMP10	C22orf23	MRPS9	RIN1	SLC25A14	EAF1	OFD1	PRPF40A	TUBB6	NMT1	NOVA1	MYO5C	CALM2	MOSC2	ZNF131	BICC1	CHAF1A	TK2	HPCAL1	CENPK	MCM4	CENPV	MRPL15	UNK	DNAJA4	TXNIP	RNF31	SEMA7A	FBXO7	EPS8	VEGFC	MCL1	PGCP	CHRNE	SLC31A1	CITED2	BCL2L15	FAM173B	BLOC1S2	RUFY1	PPM1M	TGFBI	SAP30L	PSMA4	SPTLC1	REST	KLHDC8A	SLC46A1	NQO2	PA2G4	NPTX1	FAH	CCDC47	HLA-DPA1	RLN1	ABCB8	MSH2	NUBPL	PDE6D	STK4	C18orf55	FBXO8	UBE3A	DONSON	LOX	CNNM2	CCDC34	MMP23B	RMND5B	TOMM34	HDGFRP2	EXOSC3	TPR	MUM1	LGALS8	PSTPIP1	C2orf56	AGMAT	PRNP	UGT2A1	IER3IP1	MFSD2A	ROGDI	GIPC2	C10orf35	LDLR	KRIT1	HINT3	SLC25A16	MIB1	MATN2	RAB2A	LOC728637	DIAPH2	FBF1	NEDD4	ECHDC1	KIFAP3	KLHDC10	AGPAT5	DGKA	SFRP1	CD2AP	MOCOS	PGP	PDK4	OCEL1	PLAC8	ACTB	JUB	TOLLIP	GPR124	GLA	HMG20A	TFF1	MYO7A	SEC61B	ATG7	SLC22A15	PFKFB3	HSF1	FKBP7	ZBTB9	HPRT1	ALS2	MLYCD	SARNP	KCTD20	MYO1H	ARAF	ARHGAP17	ATP6V1G2	9-Sep	PAIP1	COX7B2	TGFA	BLVRA	UFSP2	TEAD4	ABHD5	TMEM175	LPAR6	IFI35	TALDO1	SLC44A1	NUDT5	ACADSB	ATG4B	RBX1	COL12A1	TEX261	RNF121	BCAS3	ASCC2	TMEM65	CFDP1	C12orf11	PITX1	SPA17	COMMD10	MMP19	EBNA1BP2	SRD5A3	MNAT1	CCDC56	SPECC1L	MAP1LC3B	UFM1	DISP1	SNX5	CACNA1C	MRPS18C	SLMO2	SORCS2	UBE2B	SLC17A9	TARDBP	CTBP2	DKKL1	C6orf120	XRN2	GLYAT	WDR54	RAD23A	MECR	RAB20	MED15	NUDT21	HMGA2	ATP6V1C1	TUBG1	TUSC3	ANGPTL4	FAM82B	FADS2	CCDC88C	FN1	HRAS	CDK9	ABCG8	C17orf75	DFNB31	TSG101	KPNA4	WTAP	AHNAK	ACTA2	C16orf71	ASF1B	SLC35B1	SPRR1B	SLK	DOCK2	RHOB	LOC100505767	RDBP	PPBP	UBE2R2	IL15	ALOXE3	C11orf24	C10orf27	CRTAP	UTP11L	LOC100127983	FAM198B	MSI2	CUX1	RPAIN	PTP4A2	CLIP1	CTHRC1	ESD	GRIN2D	HEMK1	COL4A2	MSH5	GZMM	ASPH	ADRB2	SWAP70	C1orf114	RAD51	SNX27	NT5DC2	FABP1	TMEM176A	PVRL1	CST6	CHST14	AKR1B15	METTL1	TPD52L1	CNN1	DKK2	HMOX2	DOK4	ATP6V1D	PRSS23	SULT4A1	PFN4	FAM49B	CLNS1A	EHD4	RAB31	COASY	TPMT	KLF10	FAM83D	AMACR	NDUFS3	C9orf64	MRPL18	STX12	DVL1	TFCP2L1	TRAPPC6B	B4GALT3	STEAP3	RIMS1	EPG5	CHMP4C	PER1	LOC646862	PAPOLA	OXCT1	HDHD2	SYTL1	DNAJB1	FTO	PTPN21	FGD6	RFC4	CDK5RAP1	LTBP4	PSMA5	METTL6	TNFRSF10B	VRK3	FAM92A1	C20orf194	PLEKHB2	AIFM2	DDX55	DNAJC18	BMPR2	ADSL	SLC4A7	SIL1	MRPS18A	HSDL2	C4orf52	LRRC8D	UBE2T	C13orf27	EXT1	SH3BP5L	FAM89A	HS3ST1	PNKP	LOXL1	C6orf162	G6PD	LTBP3	TRAM1	KANK3	MOS	PTTG1	TMEM126B	ACY3	DIXDC1	PLIN3	COL4A5	GAPDH	CXCL14	SUMO2	PACRGL	NCAPD2	MYOM1	CSNK1G3	RGS7	C11orf48	PTPRZ1	SDCBP2	HAUS4	TNC	HNRPDL	CISD1	ZFAND6	COPS4	PPIC	CMTM3	MMP13	COLEC12	MRPL17	RP2	XIRP2	EZH2	TJP2	FABP5	WWTR1	AGRN	LIAS	RAB10	MAN2C1	POLM	NMT2	OR10J5	GTF2E2	TMEM126A	XPO4	TOMM5	ENPP1	EFEMP2	ZCRB1	TRIM15	CALU	LRIG3	PRKAR2A	MUS81	TLR4	PEX14	SORCS1	STAT6	PSAT1	FBXO43	AHCYL1	ROBO3	SRPRB	PPP1R3F	P2RX6	MRPL49	PTPRG	MTMR9	CSNK2A1	INSL6	CMC1	SETD6	LOC81691	BCR	ROM1	UBE2E3	TADA3	C18orf34	CDA	PIWIL1	CTU1	PDXK	MMP3	MAP4	SDR39U1	ZNF841	PSMD4	ATP2B1	SEPX1	COL4A1	TPRKB	METTL5	CHEK2	E2F1	COG1	ST6GALNAC5	UHMK1	DRG1	RSPH9	FAM83G	RNF38	ST3GAL4	IRX2	CCDC103	HAT1	ITGB3BP	MFAP4	TSEN15	STK11	FDX1	GABRB1	GNG11	TCTN3	FAM114A2	ACSL4	KCNAB3	AZI1	IMMP2L	POR	TMEM86B	UBAP2	MTHFD2	PIGQ	KLK5	ITPR2	PRR5L	SHISA9	RWDD1	SYP	SSBP1	USP47	NTNG2	DDX59	MS4A10	PREB	FARP1	RP9	LRCH3	SGCD	CCNL2	CHAF1B	C16orf74	PSMB7	IDI1	C11orf67	KRT1	LEPREL2	PRKAR1A	ZNF593	C21orf63	TBCD	BUB3	ELK3	RIOK3	MTX2	ZCCHC17	TNIP1	GYG1	ENDOD1	PLSCR1	DAAM2	LOC643037	DRAP1	ATP6V0D1	UNC5CL	PVRL3	RPA1	MLKL	NPM1	YWHAB	UBAC2	IQCH	NFS1	TPST1	C21orf59	ACOT9	NUDT4	CSTF2	NBN	MCM3	TTN	HFE	TMEM110	AIFM1	ATF5	FSTL1	PIAS2	MRE11A	CTNND2	NADKD1	ELOVL7	KDSR	SMG9	TMEM183A	ZNF326	KDELR3	LMNB1	C11orf34	ALOX5	TCF19	SOS1	FMO5	GTF2A1	BTBD11	PLIN4	GALNT2	SQSTM1	ACN9	DNAJC15	WARS2	GCLM	TLN1	CYTIP	CPA4	AKR1B10	RBPJ	LOC344595	TOB1	SLC8A1	SLCO3A1	H2AFX	USP17L2	OSBPL3	ATP6V0A2	CCDC90B	POLR3GL	CELSR3	DUSP19	TRAPPC5	ANO1	MCM2	MTAP	DNTTIP1	GPX7	VAMP4	UCHL3	POLR2J	IKBIP	PTPN22	RBMS1	NANS	XRCC1	AHR	IPP	NDUFAF3	CYP27A1	EXOSC8	ANXA6	LRRC28	TMEM41B	PLA2G2D	C15orf40	LRRC17	ANKRD1	CDK1
BRUINS_UVC_RESPONSE_MIDDLE	DBC1	GPN3	EPHB3	DFFB	ZFPM1	TAS1R2	DDX41	SH3YL1	TRAF4	SEC24D	BTG1	XRCC6BP1	CLDN2	ZFP64	C17orf56	MSH6	FASTKD3	C14orf149	POLR1E	FBXO17	CASP6	LIMK2	DDIT3	PPP2R5D	FCHSD1	SPRYD4	SLC25A12	PIDD	BTG2	GPR84	IMP3	TRIM13	CLUAP1	C7orf70	C7orf68	TP53RK	DEF6	RBM43	ARVCF	LPIN1	GMIP	PNP	SAP30BP	DUSP11	NSMCE2	ULK1	C10orf88	ISG20	PPM1D	ICAM1	FGF18	CRISP2	ELOVL5	TTC23	TMEM41A	KIN	ZFYVE21	ZNF622	PTCD1	ZSCAN29	C16orf88	CAMLG	FAM159B	RPRM	CMTM6	HMGCL	ZNF125	MRPS31	USP27X	WDR73	TLE1	FBRS	RAP2B	DYRK3	OTUD4	IFT43	MTERFD2	PTK2	SAC3D1	FDXR	CHST11	ZNF263	TGIF1	C6orf203	SLC7A6OS	C17orf103	CCNT1	SAP30	TWIST2	OVGP1	PIGF	MRM1	DCAF4	ZXDC	DEPDC7	CDAN1	NAA30	ARMC10
BRUINS_UVC_RESPONSE_VIA_TP53_GROUP_A	PGBD5	STEAP1	LOC81691	FAM65A	ZZEF1	KRIT1	LEAP2	TM7SF4	CACNG2	RTN2	CNTNAP4	RNF208	LOC390760	P2RX1	CNTN1	DMGDH	DPEP3	LYPD2	ITGA7	SLC7A9	LAS1L	LYPD3	SNORD7	RND3	COL22A1	HSD11B2	SENP7	CMBL	ITGA9	ANKRD2	GABRG1	RAB18	IL1RL2	CAT	STEAP2	SIGMAR1	CA5A	HIVEP3	C22orf13	RAB3A	VRK3	INHBB	DHODH	GALNTL6	MYO5A	COX7A2L	MMP13	ZNF81	KCNAB3	CCDC93	KLKB1	PDE7A	EGR2	UTP23	IRAK1	C20orf103	TRPV4	GZMA	DPF3	ANXA13	GLP2R	CNOT10	MAG	GLOD4	PAG1	MOBP	SLC4A4	TTC9B	ZNF436	CD248	ICMT	DHRS7C	ARMC2	LIPG	YKT6	RASGRP2	LAT2	HSD17B3	CLTC	ISL2	PAOX	ACCN1	TUSC3	MAP3K4	MRPL10	SLC25A30	AKT3	PRRX2	FGF19	GCC2	EPB49	GSDMA	FAHD2A	LRRC46	KBTBD11	NECAB2	ADAMTS8	TM4SF4	MZB1	RPS6KA4	ERO1LB	FAM101B	SVIP	CADM3	C9orf25	TMEM86B	C2orf72	C12orf44	RNF151	PTCH1	GPRC5C	PDGFC	ABCC1	CMTM5	SOBP	MBD4	TAF1B	C16orf42	DSCAM	CACNA1S	STK33	DYX1C1	LOC474358	MPV17L	FAM65B	BTBD11	TMEM189	RUFY3	G0S2	ZFR2	CALML4	COBL	C10orf118	ASPA	CBFA2T3	CPXM2	TMEM161B	APPL1	TM4SF20	SST	MB21D2	OSBPL10	PECAM1	TTYH3	RHOH	LIMK1	C4orf21	HOXD3	MYL7	PIP5K1B	INADL	PRSS1	TNFSF9	TMEM160	PPP2R2A	MPV17	POU2F1	HMBOX1	DMRTB1	GNG3	MYO1B	SLC25A23	MED15	PSORS1C2	MYOZ1	C6orf26	PPP2R2B	NADKD1	PROL1	SPATA24	SLC16A2	DAB2	NAT8L	C14orf135	PPFIA3	IPPK	DBX1	MYO3A	TBC1D8B	NCALD	SLC35D3	RAB33A	TMEM63A	ZNF773	UCK2	NLRP5	ZIC4	SIGIRR	NME3	ATXN10	CD93	SLC44A4	PLA2G4A	PNOC	TLR4	SNX7	CYP4F3	CD164	NHSL2	CSRNP3	BHMT2	RHAG	TNNT1	TEAD1	WNT5B	AMDHD1	MOK	LCA5	BCL2	UBE2L6	MAP7D2	NTN3	C14orf105	C5orf47	KCTD9	C7orf11	LRP2	HELZ	CD247	THY1	NUP62	TTN	EHMT1	MGST3	CPB2	PDS5A	ATG16L2	SLC6A14	ARHGEF3	CA8	FEZF1	TTLL12	CMA1	TOX4	ARPC4	MCART6	TOB1	KCTD10	CAPN5	IFI44L	EMID1	GLDC	LECT2	SMAD6	GLIPR2	TMEM93	UBE3B	NPAS3	MLKL	ODZ4	C10orf54	C17orf80	EPDR1	SERPING1	ELTD1	SRPRB	RESP18	SUPT4H1	PRKCI	ATP2B1	WDR89	SLC35F4	CNTFR	WNT5A	TWF1	HSPBAP1	GIMAP4	TLR1	DCHS1	COL27A1	PIK3R1	KIF3B	ERO1L	DMXL2	PCNT	LXN	GPR108	MEF2C	KLRC2	RPS6KA5	NPR2	NAAA	COL11A2	ARSB	BICC1	DYSF	NPAS1	CHODL	MYL12A	SDC2	MAPK6	RBM47	CD69	ADD2	OR2S2	C4orf29	APBA2	TEX14	CACNA1D	VAMP2	TMEM106B	C7orf31	PWP1	FCER2	UCMA	GRHL1	AIRN	PDXDC1	KNDC1	COPG2IT1	ECEL1	PRELID2	SEMA5A	ECT2L	EDNRA	CEL	GABRA2	GREM1	WDR1	ARC	DDR1	ITGA5	PCOLCE	SH2D4B	MAP3K1	NRGN	ALPL	PTPRD	CECR2	ACVR2B	FXYD2	FOXB2	SOX11	RNF125	B3GALT5	APOA4	SLC6A4	STAC	ADAM15	CNN1	CLGN	BNIP2	TTC9	C14orf119	KIAA1644	CIDEB	SEZ6	REM1	GNG10	KLF9	CACNG4	GNPNAT1	MS4A3	PRLR	MEG3	SRPX	TEX16P	SMAGP	ANK3	CAPG	TRIB3	ACOT9	TMEM8C	ZDHHC13	PPP1R1C	ADAM22	RBM18	LCE1D	CTSE	AGRN	ASPRV1	VSX1	CSRP1	JAK3	CHD6	C11orf86	TFDP2	WDR33	RHBDF1	DSPP	SIAE	KLF12	CTHRC1	SOCS4	CDH1	SLC25A24	TTC15	ASL	GNAO1	PACRG	SERPINH1	NUDT12	BEND5	GNGT2	RUNDC3A	NKX1-2	SLX1B	SERINC3	SLC30A6	RAB31	DDX25	KIF5B	FXYD1	ART4	GAPDH	GPR155	CRYGA	FNDC5	CTF1	BMP5	ARHGEF26	KCNJ2	C4orf19	TTC1	BRSK2	HESX1	WDR86	SNCA	TMEM163	PDCD4	KIRREL3	DOCK7	WNT3	CX3CL1	TSPAN9	C11orf49	XPOT	DNMBP	RRH	FKBP1A	TMEM150A	ANO9	GLA	TRAF5	DOCK4	TAX1BP3	LYSMD2	LRRC4	DHRS3	TRPC2	ICAM2	CRYAA	CRLF2	BCL6	CGA	IL4	KIAA1199	SULT1E1	FN3K	NHSL1	OR56A5	SOCS5	SLITRK1	APOA5	GATM	CYP11A1	PRSS36	DCAF11	APBA3	SNAP91	DAD1	KCNJ11	LOC732206	METRN	CCDC134	ART3	C19orf44	CACNA2D2	IGSF5	AHSG	TMED7	SRY	DEFB1	TAPBP	CCL27	CLDN11	C2orf82	DNAJB4	DPH1	MXD3	SLIRP	FOXC1	HOXC4	C17orf109	TEPP	ZBTB20	ACAN	C5orf62	CAMK2D	ACE2	CCL21	ZCCHC4	AGTRAP	PARP6	TEX101	RAB3C	ACTA2	LMAN1	UCP2	DNAJB12	SCPEP1	C19orf21	PDIA2	C14orf93	LNX1	HIPK2	KRT85	BICD1	PER1	S100A14	CYP51A1	DOCK5	SPATS2L	DBNDD1	PIGW	RGS7BP	TCAP	VPS37A	NPL	GNAZ	NOL9	FXYD7	FOXA2	TAAR1	CFC1	IFITM3	EPX	XRN1	C1orf130	CCDC125	NTM	CA1	ANKRD24	STRN3	SERPINB12	SELENBP1	EGFL6	CCDC88C	PCSK1N	SLC17A6	FADS3	RABIF	NKD1	ENTPD2	ATF3	LENEP	ANKRD33B	ST3GAL2	CIB4	CAMSAP3	CYP4B1	SALL3	IER3	APCS	OR51E2	RGS8	ARRB1	LOC646627	EVI5L	DST	CLDN3	TSPO	LYVE1	MPHOSPH10	PRDM2	FOPNL	GNPAT	FKBPL	LOC100129480	RASSF8	RSL24D1	HGD	C6orf120	DCAKD	RNF6	CALY	PNPO	LOC100133311	TNC	NOG	MAP4	SEC16B	EGFL8	DGKE	ERP44	HSPA1B	ITGB6	ZNF560	BCAR3	SLPI	NR3C1	PLXNA2	PRDM16	FEM1B	TBK1	KLC4	GPR31	ISYNA1	SSTR2	RPTN	B3GNT2	MAP3K8	KRT16	CLIP3	ELF5	KIT	MYO1C	RAC3	MOSPD3	UNCX	SPAG1	TRAPPC3	WNK4	ENTPD8	GPIHBP1	LYSMD3	ATP8A1	KRT34	EVPL	TULP3	C20orf29	IREB2	PAX3	KIF16B	SPACA1	GM2A	DKK1	NDP	ELANE	CD47	POU3F2	ISLR	NRBP2	AOX1	NFIL3	PRKCQ	CORO6	CALML5	WNT6	GPC5	FAM82A2	KCNMB4	GPRASP1	CACNA1G	MAOA	DOCK6	MYO1H	STK32B	ZEB2	MED1	WFIKKN2	UBN1	NTRK2	LPAR3	TFR2	BCL11B	PDZK1IP1	CEBPB	GTF2F1	DKK3	MUC16	ENPP1	CSTA	C20orf123	HSD17B7	ACTN3	FBXO21	SLC46A3	MLL3	RNF220	PCTP	C9orf150	HAS1	LY6G6E	KIAA1324	TSPAN33	AFF3	FRAT1	SLCO1C1	CTSG	CCDC28B	IRX4	SLC22A16	CHGA	TEK	GOSR1	MCOLN2	OC90	CLPS	FBLN7	SLC39A4	NCAN	STAG3	YWHAG	CREB3L4	BPIFA3	ODZ2	BCL2L13	SPAM1	PTP4A1	SMARCD3	PATE4	FAM101A	LMAN2	POU5F2	TBC1D5	ITFG1	GSTM2	LDB2	MC4R	FYCO1	ACP5	LMOD1	CKMT2	LRRN3	TUBB4A	ASB2	C9orf156	ALOXE3	CDH20	CMYA5	CHM	ZCCHC12	GP9	MYO1E	NEDD1	KYNU	ACER2	FAM162B	PTGIR	FLVCR2	GSTT1	DHCR7	IFT88	PGRMC1	C10orf107	WNT10A	CD55	SPRYD7	RNF111	C3orf70	ATP2A1	NNAT	ZNF536	AKAP5	FLNC	ITGA2B	GATA3	COL13A1	SEC62	NOC3L	GALNT4	GIPC2	PLCL2	FRMD5	ZNF2	ANKRD22	ZAK	RAB11FIP1	NCLN	CRYBA2	FMO5	IMPA1	AGBL3	SLC30A7	GIMAP1	SEMA5B	UBB	ACTL6B	MAPK10	NFATC2IP	PYGO2	WIF1	VCAM1	FNBP1	UNKL	ADORA2B	LOC388588	MYT1L	MYO5B	RNH1	KDM4B	LIN7C	C1orf122	MCF2L	MAPRE1	RNF180	FOSL1	GPR160	KREMEN2	C9orf24	ILDR2	PTCD1	ALDOB	CLCNKB	LEPROT	MYL3	SFTPC	C2	LRRC58	SMCR7L	LHFPL4	ATG2B	MAGI1	XCL1	MATN3	HPX	ANPEP	CDHR5	ITPR3	TECTA	SH3KBP1	GPATCH2	APOM	BDH1	NEB	KCNE1	CXCR5	ZNF358	HSF4	KCNN1	GON4L	ZNF467	STK38	VTN	SCUBE1	SEZ6L2	HSPB2	SYNE2	RNF187	KRT12	LYPD5	IL17RA	PCDHB13	ANKS6	RASIP1	CELSR1	GJC2	CYP1B1	PLXND1	PBX2	U2SURP	HOPX	AGXT2L2	MYOZ2	TMEM88	BCAS3	CAV3	VSTM2B	INSM2	C8orf46	KCTD4	NEAT1	GGPS1	RYR1	MSTO1	FGD4	EEF1A2	GATA1	PI4K2B	SDF4	PTPN5	PNKD	PGM5	LCP2	C14orf126	MYO5C	FBXL22	VPS33A	RASGRP1	GPR65	ASCL1	SPINT1	NUDT16L1	ADAMTS9	C1orf21	ENTPD1	ELAVL3	KIAA0895L	FOS	FETUB	LPXN	ARPP21	THEM5	SNAPIN	SH2D4A	LYZL4	CLIC4	RASA2	PLEC	EPS8L3	C3orf24	DYNLT1	OR2A7	ANGPTL6	DEGS1	MYBPH	RAB38
BRUINS_UVC_RESPONSE_VIA_TP53_GROUP_B	CNNM2	SRPK3	CDKN2D	GJB6	GPR19	UBQLN1	ABCB4	POLK	RASGEF1C	GZMH	SND1	MAPK8IP1	SYNC	HIST2H2BB	LIX1	FBRS	DUSP14	EPHA2	BMP1	SMPD1	ABCD4	CCDC127	CLEC10A	FAM198B	SERPINE2	IL10RB	CHMP1A	AGRN	DTX1	METTL6	PIAS1	DRAM1	ALDH3A2	CASP8AP2	LATS1	OIP5	NDRG4	TMSB4X	PIGF	SLC50A1	LCN2	LTBP4	ARAF	NKAIN4	NMI	IGF1R	RELA	CRISP2	CFL2	SLC35A1	PTGS2	ADAM23	CCDC3	NKX2-8	ANXA1	C15orf39	RNASE1	TGFB1I1	C14orf102	PNCK	PAPPA	SPINK9	AKT1S1	EYA4	C20orf26	HTATIP2	NOS1AP	NGF	OLIG2	HYLS1	OBFC2A	COL10A1	KIAA1199	LTB4R	CCRN4L	HLA-DMA	FLYWCH2	NOV	QSOX1	NQO1	HSPA1A	ENPP5	FAM159B	OR51B2	LINC00338	MFGE8	RALGPS2	PRKCD	SETD7	RYR3	LOXL3	SLC31A2	KRT71	AREG	PGLYRP1	PDRG1	DARC	SP6	MFSD5	TEX261	TRMT11	GSG2	PBXIP1	NINJ1	RENBP	RIN1	NEB	DCXR	RFX4	INMT	EAF2	RNF41	PRPS1	GBA	EIF1	SPAG4	COL7A1	RAD54L	CBS	POLD4	SPTLC1	FAM114A1	SHC3	ROCK2	CD44	ZCCHC3	RG9MTD3	CGREF1	ALG5	ZNF3	C6orf146	RAB22A	SHISA5	HGSNAT	RAG2	TEAD3	INPP1	CITED1	TPD52	PMEPA1	SCN1B	P2RX3	NFYC	RPE	UCN3	ETS1	C16orf87	NFKB2	SYPL2	NR4A1	FNDC4	S100A6	SH2B3	C5orf43	FGFBP3	OCIAD2	GADD45G	FADS2	CELSR3	NDNL2	EPHA3	FOXA1	PNMT	BTG2	SEMA3D	PRSS23	C11orf2	MYD88	TIMP2	HSPB11	ERCC5	SPARC	MIPEP	MMP14	RINL	ZNF235	BMP2K	AGA	F3	MARVELD2	SMAD7	PDGFRA	PACSIN1	PHTF1	FUCA1	ZFPL1	CCPG1	RAB23	CLTB	LTBP3	PLD3	NCR1	MT4	MCFD2	PLA2G2E	S100A4	PLK3	ETNK1	OSBPL5	PRTN3	EBF3	WFS1	COQ10B	TMEM132C	PKD1	FMO2	CAP1	CRIP2	LRRC27	WIPI2	CPOX	DNAJC17	SLC35E3	YES1	MTTP	FAM20A	DYNLT3	ENO3	CXorf40A	SLC20A1	ICK	PMAIP1	ANO1	FNBP1	METTL21A	RBP4	MSX2	COL5A3	PLAUR	GATSL3	TES	GAS2L3	DYNC1H1	CTSF	ULK1	PTPLA	BHLHE40	ZBTB41	C7orf55	ANXA8L2	ELOVL1	SNRPD3	SCN11A	BTG3	NME6	KEL	CCDC109B	SOX1	GPC4	JPH2	IL11	CHRNE	C19orf25	MVP	MXRA8	AKIRIN1	ZNF688	GNG11	IL6	VASN	TRIM11	PIGM	JUP	TRIM3	OR51B6	TJP3	TMEM53	UNC5CL	C16orf72	COPZ2	ARX	SHD	LAMB3	GALNT14	KLF16	BET1L	PHF19	COL17A1	WDR90	SIDT2	FRMD6	FAM165B	AMOTL2	PHYHD1	SERP2	RAI14	AHNAK	CHST14	ZBTB49	MGAT2	CISH	TSHB	WDR64	C14orf149	CISD3	FOSB	REEP6	UTRN	TEF	LRP1	SQSTM1	FBXO6	HCN3	MORN5	MATR3	SLC1A1	DFNA5	GRIA3	SEMA4A	INF2	RNF128	GTF2IRD2	LGALS8	HSD17B11	ATXN7	C11orf88	LRRIQ4	LAPTM4B	SERPINE1	WISP1	SEMA7A	NRXN1	AVPI1	PRR5L	CHMP3	HERPUD2	IVL	AEBP1	SAP30BP	NR1I2	CALU	CCRL2	CHPF2	FLJ39061	C11orf24	MAP2K3	MLYCD	CMTM6	DEPDC7	HBEGF	IGHM	GOLGA7	RYR1	BPIFA1	CASP2	NR6A1	UPF3A	KIF15	FAF2	C5AR1	RNASE3	TIMP4	SERINC1	VNN3	SFMBT1	EDEM1	TFRC	CENPN	HPD	NPDC1	HEXIM2	HOXD13	WDR31	NCAN	PVRL3	RRAS2	C6orf72	GNA11	SLC35A2	JUB	SDCBP2	APAF1	ECHDC3	P2RX4	RPS12	TRIM16	PLBD2	UBXN6	XDH	SOX17	ADAM22	SERPINB5	TRAF3IP2	LIF	GGCT	CCDC101	SH3GL1	RPAP3	DUSP6	YIPF6	CAV2	MFAP3L	SAT1	ASB9	EPYC	BCL10	PFKFB1	ANXA3	ZNF821	ARG2	SPRR1A	ADRB2	COL4A5	LRRFIP1	HPS1	PCDH8	RGS16	FBXO25	BDH2	RIMS1	SGCD	TNFRSF12A	ALPK3	KLF6	CTSA	COL4A1	RASSF1	IL3RA	THBD	TMEM41B	TMEM216	ABHD4	ACAD8	FHL3	THAP7	SLC23A1	UNC5C	GPCPD1	DNAJB1	ALDH8A1	APP	SLC48A1	TMBIM1	CCNA1	PHACTR3	DFFA	HIST1H1C	CHPF	GPR85	STK11IP	SP5	MAFK	MUC13	IL15RA	ZFAND2A	SRXN1	MYADM	UBE2CBP	PGM3	CXCR6	TSPAN17	CGRRF1	PAK2	BAG3	FBXL3	C17orf59	ASAH1	RSPO1	LCE2B	SEPX1	KLHDC8A	RAB21	GRB14	SERPINB2	ITGAL	SORBS1	DNAJC22	CYP46A1	CRCT1	LYNX1	AMOTL1	TCL1A	FBXO4	NXF2	ART1	RASA4	EREG	NUAK2	MCPH1	KRT4	ITPKC	OLR1	PLSCR3	TAP2	ANTXR1	CD274	CPEB1	FAS	FGF1	ANGPTL2	MYO6	INHBA	REXO1	ALDH3B1	SLC10A6	PICALM	NFKBIZ	GTF2IRD1	COL4A2	NDRG1	B3GNT1	CHMP1B	DDC	MRPS18B	TNFSF8	DDAH2	MMP3	IL5RA	GABRB2	C1GALT1C1	AEN	KLHL21	C1orf212	DUSP1	GZMM	KRT8	TRAPPC2	RASD2	PTK7	TCF21	SYN2	TSPAN13	TNFSF12	PIK3IP1	STK4	SULT1A1	CTGF	SLC12A4	LOC283692	TINAGL1	CHST5	C6orf204	CRLF1	BCL9	GCC1	TNFRSF10B	RGS18	TNFRSF11B	ZWINT	C21orf59	MGP	TMEM192	EPHX1	TEC	SPP1	GSS	DNAJC18	JHDM1D	MRAP
BRUINS_UVC_RESPONSE_VIA_TP53_GROUP_C	LHB	SLC16A13	UVRAG	NAGA	DES	ERG	C20orf108	COCH	ENTPD6	TAOK3	SNCB	SH3GL2	EMB	RNF219	ERI1	BVES	EIF3D	MTCH2	TMC5	MTOR	KLF10	GEM	ZNF700	PDE3A	MECOM	ATP6V0C	EFS	TLR5	KCNQ4	FOXQ1	IL1RL1	SLC22A3	MALAT1	CCNK	PSD3	FAM78A	LENG9	HPCA	C11orf52	BMPER	POLQ	MX2	CDH8	FGF7	HSPH1	PDZK1	TRPM2	SDC4	MESDC1	SEC14L3	BZW1	P2RY14	PACSIN3	DHX33	LRRC3	SRRM4	SGSM1	SSBP2	KRT78	SOCS3	SNAI3	IP6K2	GCH1	AGRN	EIF3G	BMPR1B	C1orf49	MEP1B	PRSS41	DHX40	RABGAP1L	ETF1	LCN10	KCNK16	SIK3	USP14	GPR98	UBA1	KCNH2	SHKBP1	DHRS2	GNG5	ARL4D	C4orf52	BCL2L15	CXCL6	NMU	KLHL8	PTGS1	HMGN3	HECTD3	AXDND1
BRUINS_UVC_RESPONSE_VIA_TP53_GROUP_D	KIF16B	RBM25	SRCIN1	SGCB	ZFP92	FCHO1	PLOD3	SNX9	TNFSF13B	NKTR	STT3A	HSPB7	CITED4	NEFM	CCDC76	DNM1L	SEMA3A	LBX1	SPAG5	ZBTB8A	CARD11	OSMR	EFNA2	NR1D2	SLC17A9	SNORA64	CPA1	PITX3	MALL	SLC20A2	KRT2	BOC	PHKA1	SPATA9	FAM107B	CCDC64	SH3PXD2A	RAB15	3-Sep	APPL2	CYP1A2	UBA5	PRUNE2	RUNX3	RNF165	KCNA3	RHD	PRPF3	C8orf82	SLC12A9	CCL2	UXS1	MORN1	SPEN	FNDC8	PRDM4	TBX20	ADM	CPE	PDPN	ENPP3	AQP11	SCGB3A1	ADIPOQ	DMD	PHGDH	ALDH5A1	EARS2	ZDHHC3	BLK	GAPDH	AMIGO1	CD79B	CALCRL	ATP1B2	VEGFC	APOF	SPHKAP	PPP1CB	FCGR2B	C20orf27	GABRA5	PRR24	GDF10	PGM2	CCK	MACROD1	C17orf85	COPB1	TEKT5	SERPINA1	GNAT1	GTPBP4	MID1IP1	TTYH1	KIF26B	TCAM1P	CCDC132	BMI1	CD99	B3GALNT1	DNAJC10	KCNMA1	LGR5	SREBF2	LTBP1	TRAK1	RNF138	EXOSC6	CABP1	RHBG	LAT2	BID	SPOPL	PRL	RBM20	TMEM35	TADA3	PHKA2	DDX21	KDELR2	MYOG	DENND1B	ABCB11	CFLAR	PARN	GGTA1P	TIPRL	PPP1R12B	ATP6AP2	DUSP10	KRT84	FBXO32	ALS2CR12	DDX3X	IFLTD1	RARA	CCL7	PLVAP	TRDN	RNF121	FMOD	AZIN1	MBP	SLC9A2	GPR172A	UBE2QL1	FHAD1	TXNRD3	LOC100507043	TAF1	SOCS6	POLR3G	ARHGEF10L	LRRC8E	CNFN	FADS1	CBX6	NDOR1	TGFBR3	SLC32A1	PLEKHA3	GSK3B	TNFRSF4	SLC22A23	NR2E3	ONECUT1	DKFZP434H168	ENHO	C16orf90	PHKG1	HHATL	PXDN	RAB3D	CYS1	SCAPER	CECR5	IL2RA	BCL2A1	DIAPH2	TMEM176A	HMHA1	CHRNG	ALDH1B1	RNF122	TRIP10	NRARP	FMO2	ZC3H13	EXOC6B	HK1	HOOK1	C10orf46	LGALS3	SDR39U1	OCA2	USP32	C1orf192	CRYGC	C22orf39	IZUMO3	KLHDC5	IPO4	TSC22D2	CD2	EIF2C2	PRKG2	MZT1	PDCD1LG2	TIAM1	CYFIP2	FBXW11	SNAPC1	GADD45B	ZBTB22	B3GALT1	SH3BGR	OSBPL3	MYO1A	PLCB2	FAM151B	TMEM170A	SLC30A1	OLFML2B	CTPS	VDAC1	ZNF841	HEMGN	SLN	UBE2O	C19orf18	DBIL5P	LAMA5	BLOC1S1	TRIM59	GSTA4	MFSD6	C6orf222	SAG	THEG	TPI1	STBD1	LUC7L2	CSMD3	ADRBK1	CCDC57	ZRANB2	SLIT2	ARRDC2	AKR1C1	CRMP1	EXTL2	SYNPO2L	FAM190B	C12orf45	C5orf50	MIA	PUS3	DUSP23	GPR124	GSDMD	LOC388796	CHRNA6	PTK2	CD48	PAX5	RBM34	ARIH1	GJB3	LRRC15	KDM5D	PITPNC1	CBLN2	ZFP14	PHACTR1	EFCAB1	ITPR2	TMCC2	ETV4	KERA
BRUNEAU_HEART_GREAT_VESSELS_AND_VALVULOGENESIS	NOTCH1	TFAP2B	MED13L	TBX1	PTPN11	NKX2-5	JAG1	NOTCH2
BRUNEAU_SEPTATION_ATRIAL	TBX5	NKX2-5	GATA4	MYH6	TBX20
BRUNEAU_SEPTATION_VENTRICULAR	NKX2-5	TBX1	TBX5	KRAS	SOS1	GATA4	RAF1	TBX20	PTPN11	CRELD1
BRUNO_HEMATOPOIESIS	VAMP5	ELF1	NET1	RCN1	RNF19A	HIST1H2BC	IL4	CRISP3	REPS1	NOV	ST6GAL1	TEC	DAG1	SESN1	CCNG2	GALK1	DHCR7	ENAH	CTSC	GLB1	PFKP	FKBP1A	ZFP106	S100A6	MAP3K1	CD9	HSD17B10	EMR1	AQP9	SQSTM1	TIE1	LAT2	RBL2	CAPN5	SLFN12L	ELOVL6	NDRG1	SERPINF1	SLC39A6	TJP1	HK2	SNAP23	CD53	CPE	PRDX4	HMGCR	MSMO1	BHLHE40	FGF3	CD55	PBX1	IGFBP7	AK1	CCRN4L	SPARC	TSPAN32	CALCA	PTGIR	BCL2	H1F0	ANXA2	SPINT1	CCL3	BNIP3	PTGS2	SCD
BUCKANOVICH_T_LYMPHOCYTE_HOMING_ON_TUMOR_DN	PAPSS2	HES1	SLC1A4	ACTR6	SEC61G	TAF3	EDNRB	ENPP2	KIAA1609	ZNF423	MYBL1	EMX2	SGCB	MPHOSPH9	MSI2	NCOA1	SAC3D1	DLK1	MEG3	ALDOA	WT1-AS	KIAA0146	SCARNA17	ATP9A
BUCKANOVICH_T_LYMPHOCYTE_HOMING_ON_TUMOR_UP	LOC283663	FLJ44342	DPY19L2	ADRBK2	PRPF38B	GBP1	CALD1	IGLJ3	CYP1B1	EIF5B	C3	ARMC8	CFLAR	AKAP10	SERPINB6	IKZF5	CCDC102B	ESR1	SKAP2	STK3	MICAL1	ZNF521	NOL7	MYCBP2
BUDHU_LIVER_CANCER_METASTASIS_DN	IL12B	IL1A	IL1B	IL12A	IL2	TNF	IFNG
BUDHU_LIVER_CANCER_METASTASIS_UP	ANXA1	HLA-DPA1	IL8	IL5	HLA-DRA	IL15	SRGN	IL10	IL4	CSF1
BURTON_ADIPOGENESIS_1	CEBPB	ID2	ARL4C	RHOB	ERRFI1	LITAF	NFIL3	SGK1	PER1	WEE1	VEGFA	BAG3	ETS2	MYC	ID3	RPS25	CTGF	MAFF	TSC22D1	CEBPD	FOXC2	DNAJB4	IRS2	PHLDA1	DLX2	UNC45A	THBD	IER3	IL6	FOSL2	SLC25A25	DUSP2	NR4A2
BURTON_ADIPOGENESIS_10	ANKRD57	NOL7	MTM1	RAB3IL1	HMGCS1	ANXA6	FDPS	CPEB2	TMEM37	FLOT1	MBNL1	FAM107B	LRRFIP1	SQLE	STRBP	10-Sep	DOCK9	SDPR	PYGB	VCL	ATP6V1C1	FDFT1	CCNG2	UBA3	NSDHL	GYG1	ACADL	LPL	MSMO1	ZFAND6
BURTON_ADIPOGENESIS_11	DDIT3	GCFC1	ATP6AP2	ALCAM	IRF1	CDH11	PNRC2	ARHGAP5	KIF5B	CCDC88A	RASA1	SNAPIN	RBMS1	AHR	ZNF644	RAB9A	LMO7	ATF2	ZNF187	SHOX2	LPAR1	AAK1	OGN	TULP4	PKD2	PAWR	SLC25A36	KIF16B	AMOT	TOP2B	AKTIP	SMS	SNAI2	SLC12A2	ATF1	KIAA0947	EPHB3	GAS1	GADD45A	FNBP4	ACVR2A	PBRM1	LIMS1	TBK1	C11orf46	GBP7	ARFGEF1	NFIX	NR3C1	COL3A1	IDI1	ZMYM6	ZFP62	RNF13	MARCKS	RBM39	SMARCA2
BURTON_ADIPOGENESIS_12	TTC35	HNRNPM	KITLG	IREB2	NIPBL	UBR3	IMPAD1	LUC7L3	SP3	PUM2	ARGLU1	H1F0	FAM76B	KIF2A	MLL5	C3orf58	SRSF10	ROCK1	UBE2V2	CAPN7	MTM1	KIAA1524	DNAJC3	C1orf63	CYP1B1	CASP8AP2	ZNF638	MOB1B	MYEF2	ARID1A	MKI67	ROD1	TMEM68	BUB1	GTF2A1	BOD1L
BURTON_ADIPOGENESIS_2	IL1RL1	AVPI1	SPSB1	XDH	TGFBR3	MCL1	TLL1	GRWD1	COL4A1	RBM14	GJA1	PRR5	HMGA2	KRT13	TEAD4	TPM4	CAD	TUBB3	SLC7A6	TLE1	ITGA5	SERP1	RASA3	PRDX6	CCND3	PTGES	PA2G4	SNAI1	SLC6A6	BOP1	SRM	FTSJ3	RHOU	ANK3	FGL2	SDC1	SAMHD1	FOSL1	HSPH1	KCNN4	SASH1	PER2	LXN	NF2	RHOJ	FKBP5	MAP3K6	IL1R1	BCAT1	LIMK1	SRXN1	HSPD1	ST3GAL1	PRKCE	RAMP3	SIDT2	PGD	CLIC4	VDR	PTTG1IP	UGDH	SFPQ	GSTO1	RRP1B	GNPTAB	NOP56	MKNK2	WDR92	TIMP1	IVNS1ABP	SPHK1	FST
BURTON_ADIPOGENESIS_3	TCF19	HGF	TNXB	NASP	CENPK	CDCA8	TK1	ASF1B	RFC5	BUB1	CCNB1	CKS2	NCAPH	RRM2	KIF22	PNP	OSMR	TRIP13	IL13RA1	INCENP	KIF20A	NUSAP1	ABCA1	SLCO3A1	RAD51AP1	BIRC5	MCM3	CKS1B	PCNA	USP1	NID1	MTM1	CDC7	PRIM1	HELLS	MKI67	DTYMK	KPNA2	MCM5	CCNB2	RNASEH2C	ILF2	AURKA	PRC1	CSRP2	KLF5	MAD2L1	TMEM167A	TYMS	RAD51	KIF11	CDC6	TACC3	TFDP1	BZW1	ADAM8	NQO1	SMC2	CDK1	MCM4	SLBP	CCNE2	TOP2A	DLGAP5	PLK1	FEN1	CDC20	MCM2	RACGAP1	DNMT1	HIST1H2AB	KIAA0101	MCM10	CDCA7	MAN2A1	KIF2C	LRP5	IMPDH2	KIF4A	PTGFR	CX3CL1	CDC45	BRCA1	WNT4	TOPBP1	TUBB6	POLA1	VCAN	MCM7	LMO4	FIGNL1	RRM1	TTK	GAS6	HMGB2	EZH2	AQP1	DCK	DTL	CCNF	CSTF2
BURTON_ADIPOGENESIS_4	GLUL	C16orf61	COX4NB	LDHA	COL6A1	SNRPA1	COL4A2	BZW2	NHP2	COL18A1	AGTR2	ENTPD6	ABCF2	H2AFX	RHOU	NOP2	NSUN2	ADIPOR2	PPP2R1B	IGFBP4	PPM1G	EPHB4	EIF2B1	ANGPTL4	RCL1	CSE1L	LSM3	IDH3A	H19	COL6A2	GART	ANXA8L2	ZNF706	ZBTB16	UCHL5	FKBP4	ST3GAL4	DDX51	DPEP1	CERK	BCL6	ZNF385A	PEG10	TSKU	MRPS12	PLXND1	SREBF1	CCT3
BURTON_ADIPOGENESIS_5	LMAN2	BCL2L13	MRPS2	GRPEL1	G6PD	HIST1H2BC	C12orf62	POR	TOMM40	ABHD5	PEX11A	JAGN1	MDH2	PC	COQ9	CEBPA	SCD	PSMA1	GYS1	AGT	ESRRA	NDUFAB1	GNPAT	RREB1	SCP2	PDIA6	COX6A1	LPIN1	MRPL15	MTX2	FDX1	TMEM97	TMX2	IFNGR1	TIMM23	SIPA1	PIM3	BRP44	CYCS	NDUFA8	ADAM12	GK	LRRC59	TIMM8A	MRPL34	UQCR11	MKNK2	SLC5A6	LIPE	CBR3	PTRF	MRPS34	MGST3	ACADM	NRIP1	PPA1	SLMO2	FABP5	PPIF	COX17	PRDX3	TOB1	UQCRHL	CISD1	FAM73B	C3	EXTL3	IGF2	CHP	ACSL1	FABP4	PPARG	GPHN	KIAA1161	PTGES2	PRPS1	SORBS1	PHB	TBL2	ROMO1	ACO2	GPI	FAM82A2	RPP14	AIFM1	C13orf15	ATL2	PHB2	MRPS26	TALDO1	ISCA2	RASD1	DBI	LOC645638	DNAJB9	IVD	C16orf74	ZNRF2	NDUFB10	ORMDL3	MRPL20	SLC1A5	C22orf13	CPT2	SOD2	ECHS1	BCAP31	C6orf72	SDHD	C18orf8	ALDOA	TIMM9	AK2	TYSND1	PTCD3	XBP1	PRADC1	PSMA5	ETFB	CRAT	MRPL12	HK2	TIMM17A	CYC1	MAPK6	CLOCK
BURTON_ADIPOGENESIS_6	CD151	TANK	COL15A1	HADHB	CAMP	DGAT1	ORM2	SLC25A10	MC2R	SCD	SCARB1	APOC1	NDUFB9	LUM	ADCY6	GBE1	HIBADH	G0S2	QKI	DLST	TSPAN12	HP	ATP5D	DECR1	NDUFB5	HADH	ADIPOQ	CMBL	PSEN2	SETD8	SUCLG1	KAT2B	HIPK2	LCN2	ACAD9	FAM49B	CBR1	AOC3	GDF5	SDPR	UCK1	QDPR	RAB3D	MGST1	C10orf58	OBFC2A	NDUFB6	C20orf3	MPDU1	EHD1	ETFDH	MOSC2	NNMT	C20orf27	PARM1	PLIN4	C9orf16	MRPL51	PLA2G6	UQCRQ	PXMP2	ORM1	RARRES2	HSD17B12	COX7B	SAMM50	SLC2A4	SFXN1	NDUFA5	HSD11B1	AQP7	CA3	ISOC1	FXN	ALAD	CIB2	ACADS	DHRS7B	ACAA2	MGLL	REEP5	BNIP3	CYB5A	MAP4K4	CAT	DLAT	SLC19A1	DBT	RETN	NDUFS3	LTC4S	NDUFB8	PEMT	APOE	PSAT1	SDHA	THRSP	FASN	PPP2R5A	FAM132A	LDHB	GSR	DDT	CHPT1	ABCD2	ATP5O	PDHB	LPL	TP53INP2	SCP2	ADIG	ISCA1	GSTZ1	PGM1	C6orf136	MRAP	LIAS	UQCRB	FAH	LONP2	MCCC1	ANKRD57	PCYOX1	RNF11	UQCR10	UNC119	PEX19	NDUFB3	PON2	GCSH	TKT	SLC25A1	TST	ME1	PNPLA2	ABCA1	SDHB	CYB5B	ACYP2	HSD17B4	GPD1	CHCHD3	CFD	COQ5	MCAM	TUFM	COX5B	AGPAT3	SLC25A5	ARL4A	ITGA6	SGCD	CA2	RBPMS	CIDEC	RTN3	REEP6	S100A8	NDUFS1	S100A1	ACADL	PDAP1	BCAT2	NDUFA9	CCNG2	ALAS1	CS	CDKN2C	DLD	DHCR7	NDUFC1	BCKDHB	CD1D	OGDH	DNAJC15	C9orf72	NR1H3	COX7A2	SDHC	CCRN4L	PHTF2	TAB3	UQCRC2	WFDC12	RETSAT	NDUFB7	HIBCH	UQCRC1	IMPDH1
BURTON_ADIPOGENESIS_7	CTTN	CD47	CTSL1	TPM4	CD44	PLP2	SYNPO	TIMP1	THY1	S1PR3	CPE	PRRX2	CCND1	IFITM3	PTGS1	TGFBI	HMGA2	FBLN2	TIMP2	S100A4	DLK1	NQO1	UBQLN2	TINAGL1	PROS1	APBB2	FBN1	RBP1	PLAC8	PNP	SLC29A1	SLC6A8	15-Sep	TAGLN2	PLXNB2	PBX3	XPO1	MARCKSL1	WISP2	DNM1	SERPINE2	BAG6	TMEM45A	NONO	RHOJ	H2AFV	S100A6	VAMP5	IL6ST	VCAM1	RNASE4
BURTON_ADIPOGENESIS_8	CAPG	GNG10	PRAF2	F2R	FLNB	FXYD5	SKI	GSTM2	ANXA3	USP22	PRR13	GBA	WBP5	PTGIS	PGCP	PHLDB2	CAP1	ITGAV	CTSA	RAB7A	SERPINB6	NSA2	SLC38A4	APP	PLD3	EMP1	PDPN	GNB1	LEPROT	DSTN	TUBA1A	TPBG	SCPEP1	MAPKAPK2	PLTP	VCL	RPS6KA4	RAB31	TES	LOX	PLA2G7	MAP1LC3B	KDELR3	ANXA5	BAX	SERTAD1	TMSB10	ACTA2	CD99	HMGCR	KCTD10	FGF7	COL4A5	LAMB2	TWIST2	CD276	NCAM1	SUMF1	PRSS23	FAM91A1	PSAP	SLC7A5	MSN	OGN	SMAD6	VCAM1	PDLIM7	TIMP3	TMSB4X	MATN4	SERPINF1	ZFP36L2	SPTAN1	BDNF	MYH9	PLXNB2	B9D1	SLC1A4	ASAH1	LAMP2	TSPAN6	PRDX4	TNFAIP1	EMP3	CMTM3	TAPBP
BURTON_ADIPOGENESIS_9	ID2	LGALS9	CSRP1	HCFC1R1	PTGS2	ASAP1	DPP7	ANXA1	PHLDA1	RASSF5	CCL2	CYR61	EGR1	JUP	DOK1	ROCK2	EXOC4	ARMCX2	PRKCD	CXCL12	NDRG4	GEM	MAOA	IFI30	TXNDC16	CYTH3	KLF4	CSF1	BCAR1	HEBP1	AKAP12	TPD52L1	CNN3	GALK2	FZD2	GRN	SNX6	CXCL1	RNF13	CDKN2B	TSPYL4	TPM1	F3	SFRP2	CEBPD	ACVR2A	PLA2G4A	EPHX1	C16orf89	RECK	FADS1	RASA4	MAGED2	PCGF5	KIFAP3	F2R	CCL7	C6orf25	THBS1	CTNND1	ID3	C1orf85	GSTM1	CDK4	SPP1	FOS	PLAT	SLC8A1	CDKN2A	NME4	VCAM1	LATS2	CITED2	PLK2	CNN2	GPC4	DNM1	FERMT2	TOR1AIP2	STXBP3	DDAH2	ANXA11	AMOTL2	GSTT1	SPG20	MFSD1	GGTA1P	SKAP2	GAS2	THBS2	NEDD9	SIRT2
BURTON_ADIPOGENESIS_PEAK_AT_0HR	FZD2	NOV	HLA-G	IGF1	CYB5R1	DAB2	TRIB3	SERPINB9	PLAT	CALML4	TGFB3	ASAP1	TLN1	OGN	RALGDS	SFRP2	APBB1IP	MAP4	RUNX1T1	VEGFC	IDH1	C5orf13	MXD4	CSF1	FIGF	COL8A1	ISG15	ACTA2	F3	THBS2	GADD45A	NEAT1	FLOT1	SPP1	PSMB10	RASL11B	SORD	GAS2	LPL	SERF2	RAB11FIP5	FAH	DDIT3	MGP	GAS1	MYL9	CRYAB	TPM1	CTSK	PDGFRB	PLIN2	MARCKS	TIMP3	UBE2L6	PCK2	CCNG2	ADH1C	COL11A1	PCCB	PDGFRA	AES	KLF2	NAA10
BURTON_ADIPOGENESIS_PEAK_AT_16HR	CDC6	CHAF1B	ABCF1	DNMT1	MCM4	FAM111A	PRPS1	ASF1B	IFI16	MRPL18	RRM2	PGP	SMC2	MCM7	CDCA7	MTM1	ECM1	SNX5	VCAN	DUT	HAT1	HELLS	POLD1	HMGA1	ABCF2	POLA2	GRWD1	ASS1	MCM5	FEN1	HMGB2	DDX21	NAP1L4	MCM3	SERPINA3	MSH6	MCM6	EMB	IFRD2	RAD51
BURTON_ADIPOGENESIS_PEAK_AT_24HR	PTTG1	AURKB	CAD	RRM1	TOP2A	STMN1	RANGAP1	BUB1	CCNB1	TRAPPC5	AQP1	RACGAP1	C9orf16	H2AFX	CENPL	IPO5	EXOSC5	S100A8	SLPI	MELK	ANLN	KIF22	UBE2C	KPNA2	AGT	LCN2	ISYNA1	CDK1	DCTPP1	WFDC12	CCNA2	CDC20	NUSAP1	PRC1	CDC25C	ELAVL1	TK1	GALK1	SNRNP70	ANXA8L2	HMMR	SRSF1	KIF20A
BURTON_ADIPOGENESIS_PEAK_AT_2HR	NR4A1	TNFAIP6	PTGS2	CXCL1	LONP1	PPP1R15A	BAG3	HK2	ID3	CEBPD	CDR2L	FOSB	DUSP1	CXCR7	CDR2	VEGFA	CYR61	THBS1	RHOJ	DNAJB1	FOS	SLC20A1	BTG2	FOXC2	WEE1	ERRFI1	KLF4	ID2	CAPN1	PHLDA1	SEMA3C	DNAJB6	TNFRSF1B	CTGF	MYC	DNAJB4	NR4A2	ZFP36	GADD45G	ADM	JUNB	ID1	MAP2K3	RGS2	SERPINE1	RHOB	IER3	EMD	IL6	PIM1	ETS2
BURTON_ADIPOGENESIS_PEAK_AT_8HR	SLC23A2	ARL4D	SRXN1	PLAC8	PPA1	KLF5	WDR92	GSTO1	BZW1	POR	XPO1	SLC16A1	RRAS2	NOP56	PRDX6	FOSL1	SLC7A6	SAMHD1	UCP2	TUBB2A	EREG	RCL1	TIAM1	PPP1R2	TOP1	CD44	ITGA5	PRR5	TUBB4B	IL1RL1	BCL3	TSC22D3	IFI16	CEBPB	FGL2	HMGA2	VDR	TEAD4	HSPH1
BUSA_SAM68_TARGETS_DN	CDK2	EGF	IGF1	BRCA1	CDK3	CLU
BUSA_SAM68_TARGETS_UP	CCND1	CDKN2A	PAWR	NR2F1	NR4A1	MAPK11	NR3C1
BUYTAERT_PHOTODYNAMIC_THERAPY_STRESS_DN	SSSCA1	FEM1B	GM2A	C11orf41	YLPM1	HOPX	ST5	WDR7	BDNF	CCL2	PCSK6	CLDN11	SETMAR	E2F1	FKTN	KIAA1797	NME3	MEIS2	NASP	CALD1	DAG1	DHRS11	CENPI	SLC16A7	PCYOX1L	GPAA1	PSME3	CCDC28B	HOXB7	DEPTOR	CREBZF	INTS5	BCL2A1	ADAMTS3	CRIM1	DERA	HN1L	BRCC3	NR2F1	SCAND1	DPM3	RRS1	THAP11	TCEB3	POLR2I	FOXD1	NNMT	TMEM177	MCAT	FAM158A	CDC42EP3	CDCA4	NLRP3	PARD6A	PWP2	PDGFB	FBXO9	SEPHS1	ICMT	FN1	NHP2L1	GABBR2	MRPL40	CLTB	KIF15	FBXO5	OSBPL3	ZBTB25	BCL2L1	B3GNT1	NAA40	SERPINE1	TSEN2	IRS1	FJX1	SMURF2	SUB1	C2orf56	ACP6	CYP24A1	ENC1	CDK1	GALNT14	SLC37A4	C1orf144	CDK5	PRIM1	OSTF1	RABIF	WDR77	GGCX	ZMYM3	CCNE1	SLC25A20	DNAAF2	C9orf40	TRMT2B	DNA2	PLCXD1	ALG8	TMCO6	C2orf44	NRGN	PLXNA2	NHP2	SPTSSA	HES1	LMNB1	TASP1	ELOVL6	CTNNBIP1	ADAM12	MSRB2	NEDD4L	ST3GAL4	BLOC1S1	CD302	MRPS11	PGRMC2	NDUFA3	NDUFA7	KIF20A	BCS1L	MPPE1	RAB27A	PYCARD	UQCR10	MREG	DHRS1	TCTA	AMD1	TRMT12	BCL2	HOXA1	DET1	LOXL1	APITD1	MECP2	COL4A1	CAV2	LYPD1	RBM8A	EHD3	PIGN	RGS4	ENSA	CDC7	RSAD1	ENDOD1	ID3	PNPLA4	ACN9	BIN3	UBQLN2	MKI67	POP5	PEX11B	SMTN	C16orf57	PSRC1	VCAN	RAB38	COX16	CLN6	MPHOSPH9	LCP1	FAM86B1	PAQR4	IGF2BP3	ITGB3	LAPTM5	NDUFB7	HELLS	FAM86A	TGFB2	SMARCD2	DFFB	PLCL2	NEIL3	FOXL2	PHTF1	MTCP1NB	LOXL2	PPOX	C1orf106	NLK	BLCAP	FAM82A2	AURKB	EIF2B1	TOR3A	NAV3	C9orf46	ZDHHC3	TNFAIP1	ARL5A	BTD	XPA	METTL13	SRSF7	GPR176	ERLIN2	CTSC	TTPAL	GTF3C2	AP2A2	ANP32A	LCMT2	UTP3	COPS7B	HOXA10	PIGF	KDELC1	RBL2	ICAM1	MYL9	AP3M2	BUB1	TMEM80	TARDBP	HDHD1	SYNJ2BP	TMX4	SRSF8	GSTT2	H2AFX	SH2D4A	POLR2L	IL13RA1	ZFP161	JRK	CKLF	NID1	MDM1	RGS7	GMPR2	LBH	ATP2A2	SNRNP25	EXOSC4	TIMM8B	WNT5A	CHPF2	N6AMT1	PKI55	NUDT6	MCM3	NME7	ATXN10	LOC81691	ALG6	MAP3K5	PIGC	FZD1	TTLL4	FERMT1	FBN1	PEX12	VCL	DHODH	ISOC2	THTPA	NMU	MAT2A	FANCL	DBF4	MRP63	WWC1	CCND3	TUSC2	BIRC5	CDCA3	AK1	PPARD	CTPS	ICAM3	EML3	AMOTL2	EHMT2	DTYMK	PARP2	KCTD14	FABP4	FAM64A	ARHGDIB	CCDC85B	CNPY2	PSMB9	WDR5B	HNF1B	SLC26A2	PON2	RAD51C	CSTF2T	TOP2A	EFEMP1	INHBB	PDSS1	ADRB2	RAD54B	TUG1	EXO1	MCM10	UROS	IFIT5	MED22	MANSC1	ABHD14A	ZFP112	MTMR1	C6orf120	PKP4	DPM2	TRIM14	CDKN2C	NAAA	ZNF238	C1orf216	FANCF	EFEMP2	EXTL2	PPP2R2D	MGST2	FANCA	AURKA	CCNF	DEAF1	IVD	SLFN12	B4GALT6	HRSP12	RNFT2	C7orf44	DUT	GCHFR	FNTB	RRAGA	BSCL2	BDH1	EML4	VANGL1	MLLT11	TNS3	GBP1	PXMP4	RANBP6	SPC25	PHF17	SRGN	TUBB	B3GAT3	C11orf75	SLC25A12	NHLRC2	COL4A2	MYCBP	PGP	APBA2	ZDHHC4	PYCRL	POGLUT1	LMNB2	TMEM223	TACSTD2	HLA-DPA1	HHEX	TEX261	PSMB10	FARSA	TMX1	APOL1	EPHA2	CDKN3	SDC2	FGFBP1	PXMP2	CARD10	HYAL2	ARSJ	MDH2	NTHL1	UGGT2	PPM1F	PITX1	ATRN	ATR	PRMT7	C6orf108	MAPK14	TMEM109	DCTPP1	THYN1	HK2	GEMIN4	ORC1	WTAP	BOLA1	SKP2	MBTPS2	C17orf81	TCTN3	INTS9	KANK1	MRPL24	CCDC15	SLC5A6	CBY1	TSPAN4	CYR61	ACOT13	GINS4	EN1	SHMT1	ANTXR1	TM7SF3	KIAA1609	ACSL5	DCAF8	MCCC2	USP13	SLC25A11	EFHD2	METTL21B	WDR76	EXOG	SLC38A6	PPP1R3C	POLR3K	SIX1	M6PR	FUT4	TLR4	GPR3	GLIPR1	ID1	USP18	VOPP1	THBS1	MLPH	DARS2	TBL1X	TGFBI	DPY19L1	CNN2	NF2	CD3EAP	C14orf109	POLM	BRP44L	POLA2	CADM1	RPS6KB2	CORO1A	GALNT6	PIGO	PCDH7	C11orf51	LANCL1	TLE4	ADAM10	ALDH1B1	HEXIM1	MDFIC	TRIAP1	SSX2IP	NMB	PGRMC1	UBTF	SOX9	ERLIN1	FAM173A	MRPS14	TXN2	NUDT1	EID1	SLC39A8	TRAM2	HOXA9	CHCHD8	ANAPC13	LIPA	ZNF93	FHOD1	ADAT1	CSTF1	ZFHX4	HADH	RHOBTB3	POLE2	RFC3	CLN5	LIPT1	KIFC1	ERMP1	ANKFY1	CHST2	JAG1	TAGLN	DBI	CFLAR	TGIF2	ENDOG	TTLL12	ARF3	SAC3D1	TM7SF2	STX8	APEX2	AK2	KANK2	MALL	LEF1	CTDSPL	PTCD2	PTPN18	SLC43A3	SURF2	CXXC1	EBAG9	STX10	ZNF239	GEMIN6	TIMM10	METTL18	ARAP2	ATP5G1	EDN1	PLK2	ISOC1	FPGT	BRIP1	BARD1	NEK2	HJURP	CCNA2	IQCC	FAM8A1	SPARC	DHFR	TIMM8A	CTGF	NUBPL	SYNPO	PTPRN2	HCFC1R1	PIGK	ADO	GINS2	PNN	C14orf1	ATP6V0E2	ETFB	AGPAT1	TBC1D2B	CISD1	CYB5A	FBXO31	ZNF22	ZNF365	C5orf54	BCL7C	ALDH5A1	THAP10	TGM2	NCOR2	IPP	TMEM14A	C11orf71	C7orf68	GLRX5	UCP2	BDH2	PTDSS1	SRF	UBR7	ZNF174	DLEU1	TMEM160	RAC2	MLXIP	ISG15	PGAP2	GATC	EBP	PRR16	LAGE3	MRPL34	FUCA1	RRM2	C16orf53	LSM2	PIP4K2B	C5orf13	PLAU	GALNT10	CBR3	ZHX3	TREX1	IGFBP5	TGFBR2	CCND1	DOLK	LRP8	TPM4	7-Sep	DOK1	MPZL2	TMSB15B	PPIC	AGBL5	UBXN8	CD40	PMS1	BAG5	NDUFS6	PDLIM5	ASTE1	MRPS34	IMP3	ROR1	RNASET2	HMBS	AP1S1	TSPAN1	KIF18B	NGF	HMOX2	C1orf112	FBXL18	HDDC2	PRSS23	FAM192A	MOSC2	IVNS1ABP	TBC1D2	ZNF512B	C22orf29
BUYTAERT_PHOTODYNAMIC_THERAPY_STRESS_UP	TANC2	KLF3	PSPH	ZMIZ1	TJP1	TMED5	RTN2	TRIM36	RBM25	PLIN2	GSK3B	RAB40B	ELL	EP300	BAZ2B	ARID3B	SETD2	DCP1A	GTF2H1	IRF1	ARHGEF3	SMOX	TANK	COQ10B	GK	INPP5E	MEF2A	BHLHE40	HSPA6	OASL	NFIL3	BAZ2A	ARMCX3	DSE	NPC1	PIM1	NPIP	DDIT3	DDIT4	MAP1LC3B	MSX1	RELN	TNFRSF11B	FAM134A	PTGS1	DCUN1D2	ATF3	HERC4	MUM1	POU2F1	KDM4B	DOK4	WDR19	FEM1C	PRRG4	SREK1	ING1	FGD6	AKR1C1	FAM102A	GMFB	BAHD1	ATF4	SORBS1	CDK17	MAP4K3	ARMCX2	CSGALNACT2	ETS2	RGS2	GABPA	PAFAH1B1	ZKSCAN5	ANXA10	MAP3K14	SENP5	KLHL24	HUS1	PMAIP1	DUSP10	NRAS	GCC1	LSS	TSC22D2	HMOX1	SRSF11	SOS1	AKAP17A	MMP13	MKRN1	UPF2	SRC	IKZF5	FOS	CCNT2	ZEB2	HECA	GGPS1	ZBTB40	SAT1	TMF1	IRS2	SLC17A5	ABHD3	NRG1	ORC6	RB1CC1	NR1D2	RIPK2	SLC39A14	ZC3H7A	C7orf64	ABTB2	CLK4	KDM4A	TTC17	ZNF254	JUND	SNAP23	NAV2	SLC12A7	ADAMTS5	SBNO1	TXNL4B	RGL1	CLCN6	DDAH2	RRAGC	SKIL	NFAT5	FTL	FNTA	SQSTM1	TFDP2	KLF9	APPBP2	POR	CDR2	HSF2	TCF7L1	GMEB2	PMP22	MGEA5	KHNYN	ANKRD10	VEGFA	TMEM39A	MAFF	METTL21D	UPF3B	NEU1	CDKN1A	HSP90AB1	FGFR1	GON4L	WRN	BTN2A1	MAP4K5	CEBPB	PLEKHM1	ZMYM5	PKD1	TFPI	HIC2	ABCA1	RASSF1	CNNM4	SPRY2	FBXL12	DENND4C	SEC24B	GNA13	TRIM33	N4BP2L2	DCTN4	HIPK3	TAF9	CHKA	PER2	FOSL2	PTGS2	FEM1B	ZNF24	NCOA6	RNF103	EFNA4	SNX16	IER3	F11R	BMP2	ZBTB43	ZNF202	ZSCAN5A	SLC3A2	H2BFS	PAX8	THBD	CCDC28A	BTN2A2	IBTK	RPS6KC1	ZHX2	EGLN2	OSGIN1	SP2	SLC33A1	CBFA2T2	PGF	LHFPL2	ARID4B	KCNK1	UGCG	DYNC1LI1	CNOT4	WDR48	ITGA2	KLF11	GOLGA5	KLF4	NR2C2	TSC1	CAMTA2	PPP2R2A	STK17B	CDK8	SMAD4	ASS1	ZNF165	NFYA	SLK	CELF1	BAG3	LRRC8E	6-Mar	MKLN1	HINFP	IGF1R	MLF1	PPARG	CCNL1	PHF3	MAPK7	CHORDC1	MBNL2	KPNA5	GOLGA2	FAM18B1	TICAM1	SETD5	SIK3	HSP90AA1	CGRRF1	SNX6	MEF2D	PRKD2	MKNK2	STXBP3	RALGAPB	INSR	IRF9	AFF4	CLIP2	NRF1	NOTCH1	TRIM23	TRIM25	MEGF9	SNIP1	FNBP4	SNN	SFSWAP	YPEL5	KHDRBS1	ST3GAL6	SLC30A1	RNF44	7-Mar	PLXNA3	GCLM	FA2H	GPR137B	MRPL18	RND3	TMEM159	RIT1	GOLPH3L	PPP1R15A	SENP6	SERPINB2	SLC38A7	GPATCH8	N4BP1	ADNP2	PPIF	NSMAF	TTBK2	CREBBP	ATP6V1B2	EIF5A2	PNISR	MORC3	ABHD5	SIRT7	F2RL1	PRRC1	NXF1	CNIH3	IST1	GDF15	CDKL3	ACBD3	BACH1	TCF20	AHR	AHSA1	TRIB1	WAC	FRS2	OSBPL2	IP6K1	COPS2	CD55	RELB	KDM5B	IL13RA2	UBR2	TMCC1	LOX	HSPE1	PUM1	MLL4	UBE2D1	USP36	KDM6B	ZNF140	NAB2	WIPF2	C12orf35	UBL3	NRBF2	AHI1	WAPAL	GFPT1	PJA2	IL15	UBE2B	ATP2B4	CENPJ	ITSN2	PLA2G4A	AXIN1	BRWD1	ZNF322P1	ATF7IP	CHAC1	STX3	IL1A	PGM3	TP53BP2	ZNF323	ABL2	XBP1	BTG1	ZC3H12A	GADD45A	GPATCH3	PLAGL2	RHBDF1	GJC1	MBP	MAP1S	LYST	ARHGAP12	ZNF282	IL8	CTH	RIOK3	FBXO38	GOLGB1	CCDC68	DMTF1	TFPI2	PDCD4	PLK3	ZNF354A	MARK3	STK10	TUBB2A	CUL7	PER1	UBAP1	IFI16	CUL3	CLCF1	C20orf111	CDC42	HMHA1	RCBTB1	RSF1	CHTOP	ZFX	BET1	RCAN1	HSPH1	PCNX	SIK1	TOB1	SLC2A3	LAMTOR3	BPGM	TLE1	HAUS6	DHX34	AP3S2	STX1A	CDKN2AIP	BRAP	NCF2	IGFBP1	SLC6A8	THUMPD2	SYF2	MTPAP	ARMCX6	SLC7A11	NOV	ARFGEF2	ADCY7	C3orf52	MTMR3	ADAM17	SFPQ	ABCC5	CDR2L	PIAS4	TLR2	SWAP70	CUX1	ZNF274	ITCH	RASAL2	SLC4A7	KIAA0415	TTC33	RMND5A	AZI2	BTN3A3	DUSP1	PIK3CA	VAT1	WDFY3	KLF5	SOD2	ARFGAP3	MAFG	UBXN7	ATP2B1	TOB2	NUMB	USPL1	TXNRD1	WSB1	CLK1	STX5	FKBP4	RABGAP1	AMPD3	RGS17	ProSAPiP1	ZC3HAV1	C10orf12	RNMT	SCG5	SLC25A38	CXCL2	MKL1	ZNF557	RSAD2	MTF1	ZCCHC14	CEBPD	DNAJB4	PRKCD	MTUS1	RWDD2A	DNAJB9	FAM53C	RAB6A	ARL8B	SEC24A	AARS	RRAD	RBM39	KLF12	YRDC	SERPINH1	BRD4	AKAP8L	RHOB	CTNS	WIPI1	HIST1H2BD	RHOQ	MED17	TRIB3	TRIM13	C6orf106	PTBP2	PLEKHO2	CHIC2	WBP5	ATF2	RHOF	SYNGR3	ZNF426	CCNJ	MID2	CXCL3	ARHGEF7	ROD1	RPS6KA5	AP1AR	CPT1A	NFKBIA	ZNF84	ZNF83	CDK19	HERPUD1	N4BP2L1	RNF19B	ZNF16	LARP4	UPP1	AKR1C3	FTH1	PLA2G15	TBC1D17	NDEL1	EIF2AK3	PSG6	DYRK3	NUPL1	SEC24D	ZNF143	GTF2B	FAM178A	RAB7L1	CBLL1	NAMPT	EREG	NIPBL	PRDM10	HIVEP2	TNFSF9	MMP10	MAP3K9	SLCO4A1	WBP4	PLK1S1	ACVR1	RLF	SIRT1	INHBA	ATP6V0A2	MAP3K2	BRD2	DIEXF	FOXJ3	CCNA1	RABGGTB	CCDC93	HSPA4	AHNAK2	SGPL1	GPRC5B	LMBR1L	TIPARP	STK3	PTX3	KIAA1598	ULK1	ZNF212	HOXD1	RAD54B	PSG4	ZFP36	CEP112	HBP1	RYBP	DLGAP4	SOCS1	FAM65A	IL11	PSEN1	STAM	LGALS3	CLDN14	KIN	CSNK1G1	EIF5	CBLB	TRIM16	DUSP5	LRIG2	EZH1	GRB10	GNAI3	RABGEF1	HSPD1	VPS4B	FAM164A	MTHFD2	ZNF395	RABEP1	RAB5A	BSDC1	HPGD	RRAS2	IL6R	KLF10	LIN37	RAB8B	PSG9	VPS37B	LRIF1	XIAP	UAP1L1	KIF3C	PER3	HIVEP1	TCF7L2	KDM6A	CCNG2	NFE2L2	ZNF277	MYO9A	BTN3A1	ZNF394	ABI1	RSL1D1	SECISBP2L	GEM	BRD1	SMC5	NCOA1	TXNIP	EIF2C3	MFHAS1	UFM1	AKAP9	RNF38	RSRC2	SPSB1	TGDS	PPL	SMURF1	PLEKHB2	RAB9A	GPR107	ELK4	IL6	FXR1	SERP1	AREG	PI4K2A	PALLD	RAB7A	KIAA0182	PDE4DIP	DST	PRDM4	NDRG1	CSNK2A1	KIAA0355	TSC22D1	PKNOX1	FAM13A	LARP6	PLEKHF1	UGDH	PPAP2A	HSPA4L	RRAGD	DNAJA1	IRF7	SLC31A2	IL18	RAB22A	SYNC	C10orf28	GPRC5A	TJAP1	WDR47	ZNF473	SERINC1	MXI1	FAM59A	DNAJB1	AADAC	IL24	FGF2	KDM3A	RCAN3	SIM2	PELO	NUDT4	HSPBAP1	MMP1	FZD7	GCLC	SPSB3	GMEB1	PSG7	PDZD2	MXD4	PSG1	BRF2	PHLDA1	PRRC2B	TOPORS	SLC6A6	ZNF442	IP6K2	RALGDS	DNMT3B	RP2	GABARAPL1	CITED2	LYPD3	SLC38A2	ATG14	UBE2H	CYTH2	SPAG9	SOS2	SLC25A36	DAAM1	EIF1	HSPA13	CLU	PTP4A1	LUC7L	CDKN1C	DHRS3	PHF1	ARHGEF2	ATXN3	KITLG	GNPDA1	CSTF3	DNAJB2	GNAI1	EIF3A	TSPYL2	ACVR2A	FAM169A	GPBP1L1	GTPBP2	HIST1H2BF	ACVR1B	OSBP	SLC1A4	PDE10A	P4HA2	STC2	HIST1H2AC	HMBOX1	CIR1	GTF2IRD1	HEY1	ATP6V1C1	FICD	PNRC1	ELF1	DNAJB14	SPTLC2	ANKRD12	OPTN	IQCB1	C9orf156	MAU2	KLF6	TRAF6	CSF2	MT1X	PLCD1	STAG2	HDAC5	CSNK2A2	DNAJB6	PPP2R5B	HRH1	GPR161	CDYL	RAB11FIP1	ARPP19	ARIH1	RNF6	JMJD1C	CEBPG	NCOA3	KDM2A	NUP50	PFKFB3	FAM190B	MED13L	FAM189A2	PTHLH	HS1BP3	TBC1D15	JMJD6
BYSTROEM_CORRELATED_WITH_IL5_DN	PIK3R1	RNF13	TRAM1	CAND1	KPNA3	MXD1	PAPOLA	PTPRJ	ARNT	HIVEP2	MATR3	ADAM10	PIK3CD	FOXM1	PITPNB	RARA	IKZF1	CD180	ERCC2	DDB1	CEACAM21	NCF1C	MAPKAPK2	PKNOX1	SLA	EIF4G1	INCENP	EIF2AK2	CNOT7	NVL	ZNF22	BCL2	ADCK1	HCFC1	TFDP1	SF3B1	PSTPIP2	MAPK9	LYST	CD44	CLK4	BAZ1B	MTMR1	CYBB	SLFN12	ITGAL	CASP7	SRSF1	HIPK1	WRN	NR3C1	RAB10	KLRK1	PLD1	PIM1	AP1G1	SORL1	ADAR	IL6ST	TMPO	STAT5B	RNF2	SYK	ITGAM
BYSTROEM_CORRELATED_WITH_IL5_UP	MAP4K4	RPL41	GTF3C1	DOK2	TACSTD2	RPS12	CBX3	BRD4	TBC1D24	GATA1	ASB3	PERP	SERPINB2	RDBP	TSPAN32	CTSH	ALOX15	VAMP8	HDGF	RPLP1	EPX	RPL10	HDAC2	NUCB1	HIP1R	RBBP4	PRG3	GGA1	CAMP	PRG2	RAF1	VCAM1	GORASP2	SET	SART3	LYL1	NUCB2	DYNC1H1	NFKB1	E2F1	RPS15A	PTPN2	GATA2	ETF1	CD63	POLR2L	IKBKB	CTDSP2	SMARCD2	IL3RA	STX3
BYSTRYKH_HEMATOPOIESIS_STEM_CELL_AND_BRAIN_QTL_CIS	PADI2	ZFAND5	PTPRF	TOX4	GNB1	MRPL35	MRPL44	THUMPD1	ALDH9A1	SRP9	MTIF2	ALAD	CUX1	USP38	C9orf95	MLL5	ARL6IP1	NDUFA7	N6AMT2	LOC728392	MED1	TRMT1	CLEC16A	SKP1	PDXDC1	CPSF2	DYNLL2	PRDX2	ACADL	TCEB3	MRPS7	GATAD2A	CTSC	DAP3	AGTRAP	TUBGCP4	ZFP91	DDA1	GEMIN5	DPP7	ACAA1	VPS52	ARHGAP9	NECAP2	GLO1	TMEM66	PSMB6	SNHG6	GFER	OCEL1	C5orf34	NOP10	KCNJ9	CCND2	KLC1	IQGAP1	SC5DL	SCOC	DCTN6	HARS	MYO7A	PRKCE	SNRPB2	FAM114A2	SPG21
BYSTRYKH_HEMATOPOIESIS_STEM_CELL_AND_BRAIN_QTL_TRANS	SYPL1	STX12	ACTR1A	HNRNPH2	MED10	SFR1	SALL3	PCK2	NXF1	C18orf8	ORMDL3	ABCC3	TAMM41	EYA3	TSHB	MCM3AP	RANBP9	HSD11B2	ASB3	IGFBP4	C9orf114	STMN2	SLC16A2	SLC2A1	SAMM50	C6orf203	MMP17	NDUFS2	SART3	UPK3B	EIF5B	NFKB1	EPB42	ANP32A	TTC17	S100PBP	SF3B5	SPTLC2	CHP	SEMA4F	NNT	NRBP2	TCIRG1	EPB41L4B	BAZ1B	KRT81	MYH3	BPHL	AIP	TRIP12	RPF1	TSPAN33	MKI67	MAP3K12	EGF	ICOS	MSI1	CHD8	LAMB3	VAMP1	GDI2	MRPL50	DAD1	RPN1	PDK4	PRKCD	NCOA1	UBC	PGAP2	PXMP2	USP22	KLHL7	SNRPB	AHCY	SDPR	NAA30	CKMT2	PTCD3	ORM2	CNBP	LRRC58	FABP5	ZFYVE16	SLC35C2	E2F8	HSD17B2	NOP58	FLCN	XRCC5	SFPQ	CCDC6	MAP1S	PIGA	UCP1	FBLN1	CRYGB	MNT	TMEM222	PSD	C1orf85	VDAC2	KCNN1	CTCF	FGF9	NAALAD2	GLDC	SLC2A4	TIPARP	ABCA1	ZFP161	RAP1GDS1	XPOT	SF3A2	MIF	MKLN1	ATP5G2	STK11	ZFAND6	HOXD4	TPST1	C17orf96	NSD1	PLD2	ZNF771	REPIN1	RAP1B	DDA1	PSMD14	AKAP8	SKAP2	CHCHD7	TK1	SBNO1	EIF2B4	PKIA	TBC1D15	CLEC16A	MOV10	HP	PDXDC1	HAND1	ST8SIA1	NF1	EPB49	NEK1	IFIT1	ZNF444	PVALB	RNF19B	COMT	PDLIM1	HPD	BLM	OTUB1	DNAJB6	SGCE	SLC38A10	AGRP	DNAJB11	SERPIND1	ZMYM4	TAPBP	SDC1	TNFAIP8L1	CIRH1A	CYBA	C4orf3	RAB2A	RPLP1	EPS15L1	ZFR2	CRISP2	PDLIM7	NANS	PRPF19	EIF4G1	IGFBPL1	ZNF574	MRPS5	ARFGEF1	DHODH	PPARA	CETN2	CAPN6	HMOX2
BYSTRYKH_HEMATOPOIESIS_STEM_CELL_FGF3	POU5F1	EFNB1	MAP2K6	PKNOX1	EFNB3	BMP8B	SH3RF1	BMP8A
BYSTRYKH_HEMATOPOIESIS_STEM_CELL_FLI1	IL1RL1	DBF4	RAB5B	MYF6	IFT27	TAP2	FANCG	FLT3	HIC1
BYSTRYKH_HEMATOPOIESIS_STEM_CELL_IL3RA	SERTAD1	CCND3	RAC1	MLL	GATA1	EPHA6	VEGFB	BCAP31	GUCA1A
BYSTRYKH_HEMATOPOIESIS_STEM_CELL_QTL_CIS	PRDX2	TTC7B	DDOST	GATAD2A	CTSC	PADI4	ARL6IP1	PIGX	USP38	ZNF275	H2AFJ	LOC728392	ITLN1	BRP44	KIF1C	CCDC56	FGF3	GEMIN5	RCN1	LITAF	CREG1	NSDHL	IL3RA	SPG21	PDXDC1	PSMB6	C15orf63	EMP1	C9orf95	TBCB	OCEL1	TUBB6	NPL	SPAST	ALAD	GLO1	NUB1	FLI1	VPS52	F5	CRYZ	DPP7	GGH	DAP3	DYNLL2	CST3	CCR2	MTIF2	MTMR9	ZC3H11A	AFP	ACADL	PITX2	TTC15	C14orf2	GNB1	AGTRAP	TCEB3	SQRDL	PTPRVP	HARS	DBI	MPO	GCET2	CLEC16A	TFPI	SNRPB2	SRP9	MSH5	NFYA	UBAP2L	FLOT1	CSRP1	PTPRF	GFER	IL12RB1	PON2	GATM	ALDH9A1	TMEM66	CNIH	ATP6V1B2	TM2D3	PSMG4	DIAPH3	GPI	NECAP2	MYL10	NDNL2	ST6GALNAC4	TMCO1	GGNBP2	TSPAN8	HDC	PADI2	VAMP4	GNB4	NOP10	THUMPD1	MRPL35	MYOM1	GPR56	IFI16	CUX1	TUBGCP4	ATAD1	C13orf15	OBFC2A	F2R	ADPGK	CNN3	CPSF2	ARNTL	SCOC	CCND2	MYO5A	RUNX1	MRPS7	DCTN6	SNHG6	CBR1	SC5DL	C5orf34	HLA-DRA	MED1	F11R	CTSE	CBFA2T2
BYSTRYKH_HEMATOPOIESIS_STEM_CELL_QTL_TRANS	FKBP9	CDH1	PDXK	CDX4	SNW1	HDGF	OMD	SOX15	IPO8	IMPDH1	PLXNA2	DGKA	NUMB	HOXA1	SLC25A19	PLA2G2C	UHMK1	PRKRIR	MPDZ	MRPL28	KRT84	CSNK1D	ELOVL2	PTK6	NSDHL	CASP9	HAND1	H2AFZ	PSMD9	PCSK5	ASNSD1	SMNDC1	ZNF276	PTPRA	HSD3B2	CCL4	NOG	ANKRD2	GNA13	ARID1A	DLX3	STXBP2	WNT10B	LEP	EIF2AK3	FXC1	EIF5B	SGCD	COX5A	BOK	CSF3	TOMM5	RHOH	TTR	MRPL48	FTSJ3	SMAD1	AKTIP	MAU2	VPS37C	HNF1A	CUX2	KIF5C	POU5F1	FBLN1	MYO6	HIST2H3C	VLDLR	PIP5K1B	SEBOX	C9orf23	HTR1B	NR0B1	SNAPIN	DNAH8	NACC2	GUF1	TLK2	MRPL16	RECQL	CHD1	PLXNB2	EIF3B	CTNNA2	TPK1	MBD2	PROM1	RPS23	SYK	ADIPOQ	ATP6V1B2	RNF14	FNTA	GIPC2	BRD4	DICER1	AMOTL2	MDM1	COMT	SETDB1	ATP1A1	KIFC3	KCNQ2	SLC25A44	TYRP1	RAN	SNCB	ANKRD17	MAPK7	PSMB7	ADPRHL2	NAP1L1	H19	SMARCD2	ACRBP	PRRG2	HIAT1	PIK3R1	ITGAV	TULP3	KIAA0319L	PCYT1A	NFKBIE	BRAF	CDH3	COQ4	KLC1	FOS	HSPB11	CAPN2	CP	IL6ST	NR1D2	MRPL50	SORBS3	CD151	IGHM	LY6H	GAR1	IGLC1	2-Sep	DNTT	ADAM10	IL13RA2	TRIM21	TSPAN12	BTBD17	PWP1	NQO1	HTR2B	SDC3	VCAM1	CHRNG	ZFP36L1	GSTA3	STOM	IRF8	ZNF703	SET	PIK3C2G	WIPI2	MRPL54	UBE2I	STAU1	TXNRD3	TSPAN6	LOR	FAM105A	ITGB7	LIPE	ADSS	OSBPL9	IRX3	B3GAT3	IER3	AKR1B1	TGFB3	VCL	GAST	GLUL	OCA2	NEDD4L	ZRANB2	PSMD1	PHGDH	PHLDB1	DDAH2	CDKN3	IFNAR2	ANKRD46	C10orf26	ALK	FMOD	MBP	CYP1A2	ARF3	C9orf114	HINFP	ZDHHC6	C10orf58	SYNJ2BP	STK24	XPO7	UBFD1	NEU1	SEMA6D	IL12B	ACVRL1	FRYL	LPGAT1	GALR3	NPEPPS	CTDSP2	GPX1	RFC5	AKR1C1	GYG1	MKRN1	ZNF644	RRN3	HIST2H2AB	ECI1	APOBEC2	SULT1A1	CDK8	TMEM199	SKAP2	SLC1A5	GIPC1	RAB11B	FCGR1A	NR2C2AP	MKRN2	CELA2A	COL17A1	SRRM1	CD79A	HOXD1	CD320	C5AR1	NUSAP1	CKMT1B	CACNA1S	TMEM129	RGS11	ANG	RGS19	AXIN2	WIPF1	ESR1	HNRNPH2	MAP3K1	CHST2	CD34	COX6B2	SERPIND1	EBF3	B3GALNT1	SMARCAD1	PDRG1	DPEP3	HNRNPD	NAA15	HCN2	SLC25A5	RTKN	CRB3	CD36	TEK	FZD3	MMP17	SERPINF2	GDNF	NDST2	PMM2	LPHN1	CASP2	NONO	NPPA	SDHAF1	SIRT3	KCNA4	TBC1D15	GLTP	RNH1	ASB3	WNT7A	XPNPEP1	HIST1H1C	PTGDS	BLZF1	ZC3H15	BMPR1A	TNFSF11	CCL3	RTN3	DYNC1H1	PSMD2	CST9L	COASY	STAT3	PTGFRN	NR5A2	UGCG	LEFTY1	GOLT1B	CA3	SEC14L2	PGR	HSP90AA1	IL1RN	KIAA0930	HTRA1	OSBPL5	LUC7L	STRN4	HMGB1	TIMM8B	MACROD2	STAR	YAP1	REXO1	CD14	FGFR1	HNRNPA1	WNT8A	ENPEP	TOR3A	CDS2	TIE1	GUCY2C	MAPKAPK5	MAP3K7	CERS2	PBX1	AK2	FADS1	CDX2	ALDH1A2	NR2F6	CTNND1	SEPSECS	NPR3	PPPDE2	GPSM3	GYS1	SOX2	GAMT	CANX	GNGT2	UROS	NFYC	TM2D2	SEC23IP	PROC	HIST1H2BD	CUEDC1	RHOD	GHRHR	NUDCD2	KDELR1	ADCY9	CBFB	FAM63A	CTDP1	DCPS	RGNEF	SYCE2	MYO1F	HAS1	IFT27	NDUFV2	UBE2T	IFT20	DVL2	PDE4DIP	RAB4B	KLHL7	ETF1	ATP6V1D	RAB2A	TMEM191B	MRPL13	FEM1A	CAPN7	SWAP70	ITIH3	ZNF518B	C4orf3	IL1RL1	PLXND1	CDH6	PEX14	ANPEP	MOBP	COX7A2L	CYB5R1	STK25	SLC4A4	TNFRSF8	VAPA	FGF18	AGFG1	NMT2	ZMYND8	INPP5A	GSTM3	GABPB1	ALDH3A2	WDR46	CEACAM21	TERF2	ATP6V1H	AHCY	FXR1	CBX5	PCGF2	PLRG1	TCIRG1	RAP2B	TRPM1	GOSR2	BMI1	NDFIP2	CYP2B6	RBM18	GSPT1	CXCR7	GFRA1	DLG3	JOSD2	SETD4	VTN	BROX	PDCL3	MYB	NR2C2	NAGK	UBA5	RBPJ	BPHL	PIK3CD	PEX5	QSOX1	IL13	ZNF277	DNMT3A	SETD1A	UBLCP1	CRY2	ADARB1	BTF3	MYNN	RBPMS	COL4A1	HIST1H1T	UBN1	VEGFC	PSMD11	SCN8A	IFITM3	VEGFB	IGFBP2	KCTD9	ARL6IP4	CXCL10	HRSP12	POLR2I	ID2	NEFL	FKBPL	MAN2A1	ADAM3A	PTTG1	SELK	CHD1L	MNAT1	FUS	TFRC	SIRPA	UCP1	TNFSF12	CDC20	CYTH2	PPP1R12C	CHRNA6	CCS	APBB1IP	TGM2	MFHAS1	MAP3K2	RALA	TWIST1	PACRGL	ASCL1	OGDH	GSTT2	MRPL12	PPIL2	NMI	XCL1	SLC35G3	POLR2G	TNFRSF1A	MLLT1	SMPD1	GPR33	MDH1	SOCS1	NUCKS1	HOXB4	LMO1	RPA2	PAFAH1B2	CCNB1IP1	DMTF1	ALAS1	SLC12A4	NPNT	UBTF	NPY2R	RAD54L	IL18R1	CCDC6	AXIN1	HRH1	PPP1R17	GTF3A	IL18BP	COX8C	GAS8	PTPRR	SNX12	KLRK1	FGGY	ARIH2	CSNK1E	FANCM	PTPN23	GBF1	SKIV2L	HNRNPR	USP39	NDUFAF1	ROCK1	ICAM2	SRI	SYT3	NBEAL2	DNASE1	TOMM70A	PHF13	VPS26B	KCNJ1	SCN1B	COPA	TRAF6	LIMK1	LBP	AKR1B15	MUC17	PAK3	SH3RF1	HTRA2	FOXG1	SUB1	ZIK1	PRMT5	VAV1	RAB11A	PDC	MPEG1	CTNNBIP1	ABCB10	SNAP23	HOXB6	PHF7	ANXA7	CBL	CD48	F7	MYH2	TMPRSS2	ABCF1	YIPF4	MBD3	ERO1L	FXYD3	MYO1B	ARPC5	RAD17	ADSL	HNRNPUL2	MTOR	POP4	RAG1	IBSP	SLC38A2	NLK	TNFAIP8L1	IYD	MYBL1	PDCD1	NFIX	MYO5A	EFHD1	ITGA6	IRF2BP1	FBXW2	MATR3	CUL2	ONECUT1	LGALS4	HPCAL4	SLC30A9	GTPBP1	TSPYL1	DUSP9	RGL2	PNCK	PSAP	RRP1	CD40	C3orf78	ATF2	GPAA1	CNOT8	FHOD3	RGS16	NKIRAS1	CA5A	CACNA1G	PCBP2	MAB21L2	ZNF398	CCNA1	ZNF688	MTMR14	MSR1	IL2RB	BET1	NIP7	CLK4	GZMA	BTG1	KDM1A	CRADD	LRRFIP2	PDXDC1	NPDC1	DDR1	WBP1	LIG3	VPS35	MCM3AP	RASA4	HAND2	15-Sep	RNF103	HOXB8	GSTK1	FDFT1	PPP6C	ZNF436	MED24	TECTA	HSPD1	CD5	SERPING1	TPP1	MEA1	KRT2	MAGOH	SLC16A7	HCFC1	RAD52	WDR43	FASTK	ITGB3	STX6	PTPRN	MPP1	SART3	ACE	GPC4	SEC16A	SH3BP2	NDUFV1	ITSN1	AQP1	EML5	CDCA7L	GRIK5	CRKL	PLCB1	APRT	SF3B14	STK38	FCGR2A	PTGFR	ATAD3A	USP9X	MAF	ZNF746	PRRX2	SP4	TENC1	LMNA	ESRRA	STAT6	KLF9	JOSD1	DDA1	PITHD1	BID	HTT	TNNT3	UBE2V2	COL12A1	FIGNL1	ATP5D	APOA1BP	CCL2	DDX56	RPS6KB1	ADIPOR1	DDX52	KLK8	SNRNP40	LARP7	CHMP6	RAB23	ACP6	ABCC8	CEBPG	BPIFA2	DNAJC7	GRIN2D	CDCA4	ACOX1	TSPO2	BUB1	HIPK2	ASNS	BCL7B	CRIPT	RNASE3	STX4	NR2F1	KEAP1	COL4A4	ARPP19	FOXK2	PDE6A	TFCP2L1	CLPX	TEC	NCAM1	MUC5AC	CYP7B1	ST6GAL1	RPL39L	CCNI	KCND2	FLNB	THBD	IKBKB	DAD1	SNX10	POLR1C	ZDHHC5	POLR2C	NPAS1	TCF4	ZCCHC6	EXTL3	SLFN12L	CD74	ECHS1	ANAPC13	TCF3	PIPOX	GRIA1	DLAT	SLC27A1	KIAA1217	USP19	GPCPD1	ABHD8	GJA5	ENG	NEFM	AURKA	C4orf52	CYCTP	ST7	OTP	MRPS34	ADCY6	PMS2	GAB2	PRR13	CD68	YWHAG	CNTNAP1	GLO1	REEP1	METAP1	GPSM1	GHRL	CDO1	ATP6V1E1	NEK1	IMPA2	TWSG1	MEOX1	TH	SCT	SLC5A6	WBP2	ZKSCAN3	TFAP2A	ABCB8	ENC1	R3HCC1	EMID2	HES5	STT3A	NDUFC1	KRT4	HOXB13	LEF1	PRKCDBP	AVPR1A	DHX9	GDPD3	TBXAS1	SLC25A14	HOXA2	CGGBP1	PDE1A	ZDHHC9	GRIN2C	TPO	LRRN1	COLQ	PARK7	XRCC6	GRIK1	PRKAR1A	G3BP1	DUS1L	UBE2Z	DCUN1D5	CSRP1	FOXRED1	TUBA1A	EDN1	ATP2A1	MAPK12	DNAJB2	SORBS1	HR	INHA	FYTTD1	IGFBPL1	HAT1	HCCS	MED22	STX3	EDN3	GNAS	ETV2	SRSF10	SUV420H2	EREG	SYNGR1	BRD2	NFKB1	TPST2	TM4SF1	MIA
BYSTRYKH_HEMATOPOIESIS_STEM_CELL_RUNX1	PHOX2B	PTGFR	ACVRL1	DAD1	EPHB3	PGR	CD55	CSF3R	IL12RB2
BYSTRYKH_HEMATOPOIESIS_STEM_CELL_SCP2_QTL_TRANS	MYL4	SRSF10	PBX1	FMO1	SEMA5B	POLD4	CETN1	DNASE1L2	DHX40	NKX2-6	CTSG	MYOG	SFTPC	COL4A2	TXNIP	SPARC	ATP7B	PCSK4	HSP90AB1	PSMD3	LIF	TEP1	ATXN2	SLC50A1	FAM164C
BYSTRYKH_SCP2_QTL	LOC728392	GGNBP2	KIF1C	PSMB6	MPO	DYNLL2
CADWELL_ATG16L1_TARGETS_DN	C6orf35	C15orf40	ZNF266	PER1	HIST2H2BB	HAL	SPATA5L1	LRIG3	TTR	RGS5	PDK4	GDAP2	HSPA1B	D2HGDH	USP53	P4HA1	VCAM1	PPIP5K1	SKIV2L2	IGFBP7	TUBGCP4	OIP5	SULT1C2	CLDN8	RNF187	NETO2	IGHM	THOC1	C15orf57	SFRP1	FANCF	YTHDC2	C11orf34	ADI1	SATB2	HSPA4L	H3F3B	NFE2L2	STOX2	PPARGC1A	TP53	GIP	TCHH	LOC100129361	CCDC88C	LOC619207	DHRS1	CAMK2D	PPFIBP1	FAM103A1	DNAJA4	ARSK	FAM129C	RCCD1	IVD	SGK1	TTC3	VPS39	BUB1B	CAP1	C5orf28	ST6GALNAC1	SLC22A15	C5orf34	MCC	RALGPS2	SLC15A2	HSPA1A	NUP62	HAUS2
CADWELL_ATG16L1_TARGETS_UP	APOA1	C1QTNF1	TF	EXD1	SELS	BST1	POU4F1	ADIG	PHF21A	KIF3B	XIST	PC	UPK1B	DGAT2	CD36	FABP4	CXCL1	LEP	AMY1A	CFI	GGT1	SCP2	THRSP	NPC1L1	EXOSC10	ZKSCAN1	HSPA12A	FBXO41	NPR3	TMEM116	CD163	LPL	SAA1	CYP2E1	APOA4	RBP4	CCDC80	APOC2	PCDH17	PTGER3	TMEM87A	PLEKHM1	CIT	SERPINA10	ADIPOQ	SLC5A12	AP1M1	CA3	SOCS3	INMT	KRT12	FCGRT	TRIM15	HAO2	WDFY1	KCTD14	PLDN	SSR1	MTTP	C4orf32	CHAC1	TMIE	PLIN4	GZMB	SMYD1	FMN2	FABP1	RSAD2	CST6	NEUROD2	LTK	DHH	CHST1	THA1P	SUCNR1	CIDEC	FAM3B	WFIKKN2	PDZK1	LHFPL2	AGXT2L1	CFD	FUZ	RBM45	VNN1	RHOV	IFIT1	DBH	ARSK	HP	THPO	ALPI	SASH3
CAFFAREL_RESPONSE_TO_THC_24HR_3_DN	NUSAP1	MT2A	CDC42	HIST1H4I	RRM2	GIPC1	NUPR1	RYR1	CPT1A	PSMD8	WDR89	WBP1	CSNK1G1
CAFFAREL_RESPONSE_TO_THC_24HR_3_UP	CCNG1	CNBP	SRSF5	ABCC12	RPS2	LRRFIP1	EIF3I	SEC61A1
CAFFAREL_RESPONSE_TO_THC_24HR_5_DN	IMPA1	RBM4	FTMT	CALM3	NME1	GARS	POLR2J2	TGFB3	PCBP2	RANBP1	MRPS33	NDUFA1	UBR4	USMG5	NDUFB3	COPB2	CENPL	SLC3A2	IGFBP5	LRRC28	EXOC2	HNRNPL	SHMT2	NUSAP1	ASNS	ARF4	SERPINB2	ZRANB2	MT2A	TYRO3	MLC1	ALG2	SPINT2	POU4F1	DCTN4	RAB2A	UBE2C	SUB1	KIAA0101	FOXM1	YY1AP1	DUT	FXYD3	CDC42	EIF5	EBP	HERPUD1	ATP5J2	KIAA0146	PPIH	TUBA1A	SEC16A	HIST1H4C	CDK1	C14orf2	WARS	RRM2	NEAT1	MCCC1
CAFFAREL_RESPONSE_TO_THC_24HR_5_UP	CCNA2	SLC29A1	KHSRP	RAB5A	PNP	NUCB2	UHRF1	ZFP36L1	CTSL1	NCOA4	EXOSC4	TUBB	CKS2	LIG4	VAV3	GAL	IARS	PSMA2	DDB1	EIF2A	PABPC1P2	C6orf115	PCNA	NAMPT	SEPP1	ATP5G3	TFRC	RNF10	RPS2	CNBP	TXNRD1	FNTA	RBX1	MYL6B
CAFFAREL_RESPONSE_TO_THC_8HR_3_DN	PCDHB14	ACTR1A	RANGAP1	TRAP1	PSMD1	PRPS1	ENO1	CHD4	POLA2	EIF3B
CAFFAREL_RESPONSE_TO_THC_8HR_3_UP	PATL1	AIMP2	EPCAM	CPEB4	RHOB
CAFFAREL_RESPONSE_TO_THC_8HR_5_DN	HSPA8	PABPC4	DNAJA1	HSPA1L	RDH11	SRSF3	SRSF7	DNAJB1	RRM2	HSPH1	HSPA2
CAFFAREL_RESPONSE_TO_THC_8HR_5_UP	IPO7	CDKN1B	AIMP2	USP3	TES	STX5	JUND	CTSL1	GARS	GOLGB1	ID2	ZFP36L1	BNIP3	SRRM2	NEAT1	C20orf111
CAFFAREL_RESPONSE_TO_THC_DN	PABPC4	TMEM109	DNAJA1	HSPH1	DHCR7	TUBA3C	PPIF	SRSF3	CCNA2	CYP51A1	RRM2	SERPINB2	SESN1	CDK1	DHFR	UBAC1	CALM3	EBP	KIAA0146	HSPA2	KIAA0101	HSPA8	TUBB	TUBA1A	MCM6	UHRF1	ZWINT	GIPC1	MCM3	RBM4	PNP
CAFFAREL_RESPONSE_TO_THC_UP	CENPL	KCMF1	FTMT	TGFB3	VEGFA	RPS2	YY1AP1	MYC	ZNF451	UBR4	SEC31A	SHMT2	RAB5A	NUCB2	NEAT1	TFRC	ASNS	IMPA1	ZFP36L1	IPO7	CDKN1B	SLC3A2	USP3	SERINC1	ZRANB2	FNTA	EMP1	HIST1H2AC	CPEB4	HERPUD1	PNISR	MCCC1	EXOC2
CAIRO_HEPATOBLASTOMA_CLASSES_DN	LCK	ZNF862	ALDH3A2	ZEB1	ALAS1	LAMA2	GLUL	TRIM22	UGT2B4	P4HTM	CD5L	DAO	ENPEP	KDM2A	B2M	TST	SNRK	GLYAT	CYLD	SGCB	ITM2A	PRKCH	PLXNB2	ABHD6	CAT	DNASE1L3	HTRA1	SMAD3	ATN1	PAMR1	PEA15	MMRN2	C8A	KLRK1	RASGRF1	AR	TRANK1	ARL6IP5	IL1R1	CYP2E1	UQCRQ	C1R	GATM	SLC30A1	RAMP3	PSME2	DBP	FABP3	FMO3	ADH1C	ITGA8	PHYH	PEBP1	HOMER2	ITIH4	PDE2A	GPR171	ZCCHC24	CYP2C9	TSC22D1	HSD11B1	HSPB6	PLA2G4C	PON1	SNED1	BLCAP	CYP1A1	ZNF238	IL6ST	EGR1	APBB3	BSCL2	AFM	PHF15	KIAA0040	SYNPO	KANK3	ALDH2	SLC4A4	MYCL1	RARRES2	SPTBN1	AQP9	C1S	LMOD1	MAP3K14	TRADD	PACRG	HIVEP2	CTSF	SVEP1	ADIPOR2	CX3CR1	TK2	DKK3	RRAS	RCAN1	DEPDC5	HGD	SHB	UBA7	ANXA10	ITIH5	DCN	NFKBIA	PHLDA1	LPXN	ENG	KANK2	TENC1	PTPRB	NTF3	SPON1	FAT4	APCS	IGF1	COPZ2	HSD17B6	FAM189A2	AOX1	WFDC1	C1QTNF3	C10orf116	GHR	MAST4	MYL12B	FAS	CARKD	ADH6	FMO4	ST3GAL5	GAS6	TSC22D3	GFOD1	GC	NR1D2	TRAK1	CDC42EP3	PREB	ECM1	VSTM4	MAP3K5	DAPK1	MICU1	BLNK	FRY	SULT1B1	CCDC53	RARB	AMOTL2	MAN1C1	HDAC9	SLC6A1	LAMA3	ABCA6	FIGF	ANXA4	ADH1B	KLRB1	CAMK1D	RBP1	ADH1A	KCNK1	SGPL1	SLC10A1	LDB2	CD81	APOC4	KIAA0913	COL18A1	BHLHE40	LIMS2	CD59	TFAP2A	IL2RB	MYRIP	ABCA2	HPD	RPS27L	GABARAPL1	TJP1	TBC1D2B	HCP5	KHK	CASP4	CTSO	BLOC1S1	GIMAP5	BCL6	EMCN	ZCCHC6	SMAD7	SLC27A5	MYLK	NBL1	C7	ZBTB20	TTC9	ATP10A	AADAC	ASPA	CAPN2	MTMR11	SLCO1B3	ACSL5	RAB33A	CSRP2	SERPING1	SLCO1B1	MFAP3L
CAIRO_HEPATOBLASTOMA_CLASSES_UP	CSE1L	RAN	TPD52L2	EIF3M	CERS6	TAF12	PQBP1	EIF3B	LRRC59	LAPTM4B	NCAPG	FAM136A	RCC1	ENO1	FAM60A	MMS19	ILF3	SMC4	ATP6V1H	DDX10	SMARCA4	IL1RAPL1	DDX18	MIS18A	TASP1	AP2B1	CALU	RPS6	HMGB2	NCBP2	KIF18A	PSMG1	POLR2D	SUPT3H	GCN1L1	KIF18B	SSB	MAN1B1	DLST	PYGL	COMMD8	UTP20	PCM1	LRPPRC	TOMM34	NOP56	ATP5SL	C18orf10	SULT1C2	EPRS	MRE11A	PNKP	SFI1	DOPEY2	UQCRH	NPM1	CCDC47	WHSC1	GNB2L1	BYSL	EIF4A3	YEATS2	IARS	CCNF	TCERG1	HSPA13	SF3A1	CENPN	CDCA4	GMPR2	FAM115A	BOP1	EIF3F	POLR3D	AGPAT5	PABPC4	PDIA6	CPSF1	ECT2	MLST8	HSPD1	HNRNPR	SF3B3	SUPT4H1	SSRP1	GTPBP4	THG1L	CDKAL1	GTF3C2	STK25	SKP2	ALDH18A1	HSP90AB1	MRPL15	RNF126	MRS2	DDOST	ACLY	TFRC	P4HB	C1QBP	IMP4	ESF1	PDSS1	MCM10	CHEK1	RUVBL1	CIZ1	PFAS	BUB1	CCNB1IP1	LSM4	HSF1	AK4	SRSF2	PTPRA	KNTC1	KIF23	CDC27	RFC2	IPO5	NIP7	WDR46	DNAJC7	TOP2A	NOP16	PTDSS1	MAD1L1	GINS1	HIC2	CAPRIN1	RRM1	EXOSC2	NLE1	CKAP5	AHCY	ZNHIT3	CANX	NUFIP1	DDX42	DDX41	UTP14A	NHP2L1	DDC	KARS	DCP2	NCL	CKS2	LEPREL4	WDYHV1	PSMB5	FARSA	IPW	PLK1	SERBP1	RPL14	SRP72	YWHAZ	KIF4A	UBAP2	RUVBL2	RNASEH2A	HEATR2	SUPT16H	CNOT6	KLHL7	FANCI	RPL4	RAD51AP1	NOL11	KIF20A	OSBPL2	XRCC5	WDR12	EIF3H	9-Sep	WDR3	HUWE1	ACP1	MAVS	CCT3	RPL24	SNTB1	MNAT1	BZW2	CDT1	DKC1	B9D1	CDK1	RBX1	RANBP1	NDC80	SLCO4C1	ST13	SNX5	CPSF6	MAPRE1	MTA1	FXR1	BLMH	ENOPH1	TSR1	PHB2	ODF2	RBM12	RPL18	FBL	CENPF	ZFR	CCT6A	QARS	MKI67	NUP210	C14orf166	C2orf43	CREB3L2	RPS3	PARP1	PDIA4	MAD2L1	CCNA2	HMGB3	AGBL5	C8orf33	SRSF9	PRKDC	SMARCA1	AAMP	ABCF2	SPTLC2	AURKA	HN1	CSNK2B	SQLE	NUP153	RPL28	RPS16	AARSD1	ACTR3B	NAT10	AMD1	RIOK3	TBL2	EEF1E1	RPS6KB1	MRPS18B	NR2F6	BUB1B	USP10	RPL5	GTSE1	LYRM4	EIF2B4	GPS1	PMS1	DGUOK	RPL8	RDBP	EIF5B	CDC6	HMMR	CBX3	DNMT3A	LTA4H	DARS	NUP205	NAE1	RPL22	KDM1A	DNAJC4	FASTKD1	EIF4B	MSH6	KIF11	NEK2	SLC39A4	TAF1D	PTK2	MEP1A	TPX2	APRT	RPL19	SMC2	UBXN8	KIF14	NPM3	SEC61G	OLA1	SETD8	GART	NUP85	MCM4	RPL18A	SLC35F5	IGSF1	EZH2	TMEM97	NOL7	CIAPIN1	CCT2	DNMT1	SRPK1	CHD7	TRRAP	AGPS	CCDC88A	RPS8	ANGEL1	SLC25A3	PPA1	AARS	TCEA1	AURKB	CLIC1	E2F5	PRDX4	CKLF	SOAT2	UGGT2	HDAC2	PNO1	AATF	PUS7	VTI1B	FBXO5	ARMC9	CSNK2A1	MIF	RPL10A	KPNA2	UBE2C	RPL23	MYCN	EIF3E	MRPS33	SNRPD1	MRPS7	EIF4E2	PPP1CC	CSDA	R3HDM1	TTK	ASPM	DDX39A	GCSH	MTDH	BRCA2	MRTO4	CDC25A	EXOSC4	WDR77	TIMM9	SFPQ	GNL3	RPS9	XRCC6	SMARCB1	UNC93A	SEC23IP	U2SURP	PUS1	DTYMK	FXN	DNAJC10	RFXANK	ZNF696	NHP2	HEATR1	RSL1D1	RFC1	MCM2	CDC20	CEP57	SMARCC1	MSH2	CAD	CENPQ	ZC3H15	MAZ	IPO7	AGFG1	THAP4	SLCO4A1	RRM2	MCM6	PDCD4	C10orf2	FNTA	TXNL4A	DTL	EEF1B2	HMGA1	ATP5G2	PRC1	GINS2	C12orf24	PDCD11	NT5DC2	RPS14P3	NOLC1	KIAA0930	SCRIB	USP24	CHAF1A	OIP5	HDHD1	C20orf27	CYC1	C2orf3	GRK6	RABGGTB	SSR3	RPN2	CCT5	RPS21	HNRNPC	TGS1	COIL	CCT7	BSG	RPL37A	MYL6B	DLGAP5	PHB	CHEK2	MAPKAPK5	LANCL2	MDN1	CRELD1	GINS4	BFAR	ARFGEF1	XPO7	COPS5	ADSL	HS2ST1	TDP1	PRMT5	DAZAP1	VDAC2	TOMM20	PRDX6	CHCHD2	SNRPB	NCAPD2	MYCBP	DGKD	KDELR1	CDC25C	C4orf43	FANCA	TEX2	POLR3E	EMG1	PPAT	POP7	PLTP	TRAP1	KIAA0368	ERGIC3	C6orf48	ATP2B1	DNAJC9	LIG1	PAXIP1	LSM2	PTP4A3	TBRG4	NUSAP1	MCM7	EEF1D	PRMT3	SRSF1	KIAA1797	HDLBP	GTF3C3	LIG3	KRT19	HNRNPA3	CCNB1	GLDC	NUP93	RPL11	PUF60	ZWILCH	TIMELESS	IMPDH2	DBF4	CD164	UPK3A	HN1L	CXCR7	EIF2S2	CCT4	LRRC1	TOMM70A	MRPS27	RPL36	IPO4	VARS	KPNB1	CCNE1	FKBP10	ILF2	PBK	DDX27	TMPO	APEX1	ACSL3	CDKN3	TUBG1	DDX1	SNRNP200	ZNF207	RPL6	GGCT	BCCIP	RPL15	POLR1C	RBM4	SPAG5	RFC4	EIF4A1	RPP40	CLNS1A	KIF22	PIK3C2G	NCAPG2	MRPL12	PRMT1	OXA1L	TMEM48	PLCXD1	CENPI	CIAO1	HJURP	GPN1	KIF2C	ARID3A	VRK1	UTP18	PDGFRL	NCLN	BIRC5	PLIN3	UTP6	CDCA8	RAB4A	UBE2S	ATP6AP1	TRIM28	AFP	RRS1	C1orf109	KIAA1609	RB1CC1	ORC4	MPZL1	MCM3	WARS2	YBX1	TAF9	RFWD3	MYBBP1A	DPH5	FKBP1B	CENPA	CPNE1	BORA	HTRA2	STOML2	ODC1	WDR67	SAP130	NONO	POLD1	EIF3L	PSMF1	TMEM5	TPI1	CDK4	NME1	BUB3	CCNB2	HMGA2	KIF15	PSPH	GPX7	UQCRB	DUSP9	CTSL2	TRIP13	COG5	DDX56	EPCAM	AP1G2	SAE1	METTL8	ATIC	HOMER1	CCDC99	ENY2	THOC5	PRPF6	GTF2F1
CAIRO_HEPATOBLASTOMA_DN	PAPSS2	TAT	ZGPAT	CPT2	EPHA2	RCL1	ADM	HGFAC	GRAMD4	XDH	PDLIM5	GPR88	CREM	FAM134B	SYT17	KLF6	C9	SLC22A1	PCK1	PRG4	ETS2	ABAT	AASS	MUT	PFKFB1	GBA3	AQP3	HGD	GCGR	LPA	BRP44L	CPEB3	ACADL	C16orf45	NRG1	ID2	SHMT1	HABP2	DCPS	STARD5	GPLD1	N4BP2L1	CHST7	CTH	CFP	ACAA1	MYOM1	GPD1	TSPYL5	VIPR1	CYP2C19	ANO1	LPIN2	SLC27A2	CYP2B6	CP	FAM102A	C8B	RDH16	MT1M	NNT	GSTZ1	CBS	ST3GAL6	PTH1R	SOCS2	SRD5A1	STAB2	ACADM	SIGIRR	RND3	KMO	FCN2	CYP2B7P1	APOF	TMPRSS2	SCP2	EXT1	SUCLG2	FXYD1	GADD45G	SLC43A3	MGLL	JMJD5	ECM1	CFHR4	SLC10A1	PLA2G16	SORL1	SAA4	SLC1A1	PON1	GYS2	CYP2C8	OGDHL	MAP3K14	CTPS	CYP39A1	NSUN6	DAO	DDT	PCK2	NR1I3	C1RL	FAM149A	GRAMD1C	CLEC4M	TDO2	GCDH	NFIL3	IL4R	IGF1	EHD3	GCH1	NDRG2	LEPR	LYVE1	NNMT	VSIG4	RAB27A	MASP2	C6	TFR2	HPX	ENDOG	PZP	SLC25A15	CDC37L1	IGFALS	GOT1	CYP1A2	AGXT	SLC27A5	CRP	SLPI	CYP2A6	GNMT	F11	CD14	GPR125	ADK	ZFAND5	CYP26A1	FAHD2A	KCND3	HAAO	MCL1	FAM46A	ALAS1	TSKU	ZC3H12A	HAO2	IGFBP3	HAL	CRHBP	CLEC1B	FCGR2B	SARDH	SDS	FAM59A	AGXT2L1	IL1RAP	SHBG	ITIH4	NAMPT	C8G	RNF125	CIDEB	BBOX1	MAP3K5	ACSL1	ALDOB	VNN1	SERPING1	GLYAT	CYP4F11	TRIB1	AKR1D1	ODZ1	HAGH	AZGP1	PPP1R1A	CDA	KIAA0922	FAAH	CYP2C18	SLC22A7	ASS1	SERPINE1	HPGD	UGP2	NQO2	NR1I2	FETUB	C8A	FOXO1	SLC37A4	CETP	LONP2	GHR	ADH1C	HRSP12	ABCB11	SDHB	GREM2	ZG16	ARHGEF26	AGPAT2	ALPL	PEMT	C6orf145	F9	GLS2	SRD5A2	SLC38A4	INHBB	MAT1A	IL13RA2	ANG	SLC3A1	ANXA10	GSTT2	MAP2K3	ACACB	ABLIM3	ACADS	PPARGC1A	C1R	ENO3	NAT2	PRODH	FCN3	OSBPL1A	STAB1	CXCL14	INSIG1	SKAP1	ABHD2	CYP2D6	INPP1	MAN1C1	SLC20A1	ANGPTL4	AGL	ACAT1	LCAT	DHODH	SERPINB8	ETFDH	CYP3A5	HRG	PXMP2	MFAP3L	GNE	ACAA2	DHRS1	CYP2J2	SLC46A3	HSD17B6	PTS	HP	DNASE1L3	MARCO	CA2	FBP1	ASL	DHTKD1
CAIRO_HEPATOBLASTOMA_POOR_SURVIVAL	ALDH2	HPD	AQP9	C1S	E2F5	IGSF1	APCS	DLGAP5	BUB1	GHR	RPL10A	APOC4	CYP2E1	AFP	DUSP9	NLE1
CAIRO_HEPATOBLASTOMA_UP	CPD	RANGRF	SLC25A36	LRRC1	PMS1	TRIB2	GORASP2	VWF	PEG10	SAC3D1	AKR1C3	GNPAT	RPA1	RC3H2	RNF43	ILF2	RNF38	EMCN	PPP1R2	IMPDH2	CAMSAP2	OBSL1	ITGA6	MFF	DKK1	TBX3	MAP4K4	GLUL	CBX6	FNBP1L	CKAP4	IKBKAP	KIAA0907	KDM5B	NCOA3	RBM12	LGR5	TIA1	SMYD2	SOCS5	MCM3	UGGT1	DRAM1	HSPB1	2-Sep	CAP2	HMGCR	FDFT1	ARL4A	RRP1B	LAMC1	MLEC	C7orf23	ZNF189	RCOR3	GSTA4	EHMT2	UNC119B	CEP68	SQLE	CS	UBAP2	NAP1L1	COL15A1	PSMD4	PRKCA	FASN	CRIM1	TOR3A	TSN	BEX1	MARCKS	HMGA2	8-Mar	TOMM20	SCD	RACGAP1	TNKS	ANGEL2	NUP133	PFKM	PDGFA	LPPR1	MMP11	RBM34	SMARCC1	UXS1	CD24	FKBP1B	CD46	DENR	PEG3	SMYD3	MRPS27	RELN	CETN2	CKB	NDN	PPP1CC	GREB1	ASPSCR1	ADCK3	ACACA	CDC23	LYZ	MAP3K4	ETV1	ROBO1	CLIC1	MPZL1	PDCD2	CLMN	DDHD2	TAX1BP3	PRUNE	SEPHS1	FDPS	UBAP2L	ALCAM	R3HDM1	PRR15L	MCAM	SOX4	WFS1	HIP1	ZBTB38	NSDHL	PLVAP	MAGED1	NUP37	PALLD	SP3	DCP2	PDXK	SLC1A4	SERPINE2	HSPA2	ROCK2	PDZK1	TACC1	ITGAE	UTRN	C11orf95	GJA1	PODXL	LEF1	CCT3	ANKRD27	DLK1	HEATR1	AVL9	SREBF2	ACLY	HMGCS1	JARID2	C6orf48	HMGN4	CBX5	TBCE	ACSS3	FAM178A	C14orf1	KDM3B	VPS45	8-Sep	EPCAM	C1orf9	RPS6KC1	DLG5	GMNN	TBC1D9	DZIP3	HDAC2	TSPYL4	MTR	PLAG1	PRKD1	POLR1D	BAMBI	TUFT1	MAVS	PLXNC1	MEG3	MINPP1	PAPSS1	IGF2BP2	RAP2A	TULP4	BCAM	CYP51A1	CREB3L2	MAGED2	TARBP1	GPC3	TP53	RHOBTB1	CBX1	SMARCA4	SLC26A2	PIEZO2	HSP90AB1	BRD3	TMF1	ASAP2	PSMD10	CDK4	FXR1
CAIRO_LIVER_DEVELOPMENT_DN	LBP	GSTM1	TMEM30B	CYP2F1	NSDHL	F11	GNMT	MAN2A1	A2M	LCAT	PINK1	PRG2	PDE8A	SLC27A5	PGCP	MAOB	DPYS	LCN2	GSTT2	FGG	ANXA1	PON3	CFH	HLA-DQA1	PLG	ITIH1	SPAG5	HMGCS2	RDH5	HSD17B2	PKN2	EBP	SAA4	ORAI3	KIAA0240	SEMA4G	F12	MST1	ALOX5AP	OLFM4	ECH1	SQRDL	LGALS9	AMBP	SLC2A4	ACSL1	SELENBP1	NGLY1	OBFC2A	SLC38A3	HAGH	C5	ABCA7	CYLD	CTNS	DHRS7	SPP2	HMGCS1	KNG1	STAB2	PYGL	FN1	TAC3	CROT	CBS	HPN	CLPX	CYP27A1	PSAP	MORC4	DCXR	ALDH3A2	NRN1	FMO1	ABCC6	LPIN2	PLA1A	FAH	F2	LIPC	IL1RN	FKBP11	UPK1B	SMPDL3A	S100A9	ISG20	ABCA8	GM2A	RAD52	ARG1	DDX27	SERPIND1	CPB2	ACAA2	C8G	HRSP12	GCDH	PDIA5	GLDC	USP32	GRIK1	CAMP	CFP	COL18A1	TFR2	MPO	KIF13B	CDH1	AFM	APOB	KLKB1	TAPBP	ST6GAL1	PHYH	LRP1	NDRG1	CYBB	KDELR3	BDH1	CLDN1	DHCR24	ELANE	GCAT	SERPING1	PCSK7	ANGPTL3	HAAO	HMOX1	TMPRSS2	LTF	H6PD	S100A8	ZNF76	GRIK5	PCK2	C3	ITIH2	IGFBP1	AMY1A	ACADM	BHMT	PPARA	GAMT	SP4	ASGR2	FGB	AHSG	PECR	MATN2	ALDH1B1	PIPOX	C1QA	5-Mar	JAK2	AGT	HGFAC	C8A	SLC30A9	SLC37A4	SERPINA10	CCR2	PLAC8	SLC7A7	ETFA	BRCA1	GSTT1	GC	FRYL	GSN	SLC16A2	APOE	AQP1	SERPINF2	OVOL1	FAM46A	TNFRSF11A	C9	EMR1	PRTN3	NID1	SLC39A4	CSAD	ITIH4	HP	SLC44A4	CRP	SERPINC1	VTN	CD302	NCAPH2	TACC1	QPRT	B3GNT3	OPRM1	SERPINF1	ENTPD5	CD3G	KNTC1	FGA	LCP1	PGM1	RBM14	F10	MOSC1	PGLYRP1	AQP9	HERC1	LYST	PROC	CA5A	ITIH3	SSTR2	CD68	CES3	APOF	TTPA	GJB1	PCYT2	GPLD1	CTSH	CPS1	TST
CAIRO_LIVER_DEVELOPMENT_UP	EDNRB	CDK14	MAP4K1	PRPH2	SMARCD3	COLEC12	CAPN6	ARPP19	IFRD1	AKT3	FZD2	CRABP2	LRP12	CXCR7	PDPN	RCN2	GAS1	NPAS2	TGIF1	NDN	CD248	NR2F1	FAM136A	SOCS6	MAK16	MFAP2	TSPYL4	PRRX2	HMGN3	RNF138	LRFN4	RPRM	NEO1	RARB	GJC1	TMEFF1	BYSL	PFN2	RAB11FIP3	EFNB2	SERPINE2	SPATS2	COL5A2	CPM	POGK	GOLT1B	TTC3	TMEM50B	SLC12A2	FKBP3	PDZD2	PKM2	SLC39A6	KIFAP3	PLS3	ID3	MEX3D	MEST	ZNF423	TBX3	SMARCA1	WT1	PCOLCE2	SRSF7	PTX3	PLK2	PDZRN3	DLG3	SNN	LARGE	PTN	LXN	ARMCX2	LDB2	ITGA8	HDAC2	PDGFRA	WASF1	PAFAH1B3	PTBP2	SLC22A3	AFAP1	SRM	FAM174B	NNAT	RCN1	GDF10	SLC25A4	GPC1	EVL	TMEM184C	GJA1	LPAR4	SMARCA2	TSPAN6	BASP1	CTBP2	PNO1	FKBP10	ASB4	FLRT3	RRP8	SATB1	CDH16	EHBP1	RNF219	PXDN	CSRP2	PFDN4	SH3GL3	WISP1	BNC1	PGK2	MGAT5	PPIC	HMGN1	RHOB	UTP3	KLHL22	LPHN2	SYNE2	PITX2	DUSP4	EMCN	IGF2BP2	JUN	NES	IGFBP5	ARMCX1	PDGFC	6-Sep	PLOD2	HAND2	MDK	TGFB2	MARCKSL1	HMGA2	LPHN1	TULP4	PTPRS	SEMA3D	RECK	TMEM47	TRPS1	HBZ	HOXC6	KCTD15	CYSLTR1	SMYD2	FGF13	SEMA3A	TRO	POLR1E	CBFB	CST6	GRWD1	MYCN	HBE1	RBM34	FGFR1	TBCB	SERPINH1	WLS	CTPS	RWDD1	HEPH
CAIRO_PML_TARGETS_BOUND_BY_MYC_DN	IRF9	CDKN2A	PDGFRB	CDKN1A	CDKN1B	CAV1	BCAT2	GADD45A	FTH1	CDKN2B	HSPA1B	TERT	ADM	CCND1
CAIRO_PML_TARGETS_BOUND_BY_MYC_UP	NCL	POLR3D	CUL1	CCNB1	CDCA7	DDX18	CDC25A	EIF2A	CAD	CDK4	PTMA	YBX1	BCAT1	THBS1	NPM1	ODC1	EMP1	ID2	CCND2	TP53	EIF4E	TK1	BAX
CALVET_IRINOTECAN_SENSITIVE_VS_RESISTANT_DN	TFG	CDH2	CASP10	IGFBP2	7-Sep
CALVET_IRINOTECAN_SENSITIVE_VS_RESISTANT_UP	PTN	ATM	FLT1	RFC2	CD40LG
CALVET_IRINOTECAN_SENSITIVE_VS_REVERTED_DN	PCNA	PTN	HOXD3	CDH5	RHOB
CALVET_IRINOTECAN_SENSITIVE_VS_REVERTED_UP	PGF	PURA	VIM	GMFB	RAC1
CAMPS_COLON_CANCER_COPY_NUMBER_DN	GSTT1	OR2T10	RBFOX1	TEX28	POTEB	NME7	ZDHHC11	MTA2	OR2A1	OR2T11	OR51A2	FCGR1A	HIST2H3PS2	HLA-DRB5	OR4P4	FRMPD2	OR4C11	OR51A4	CES1	HIST2H2AC	HLA-B	NRXN3	TUT1	NEGR1	PDXDC1	KIAA1324	GDF3	WDR47	BTNL8	ZNF630	GPSM2	OR4N4	ACOT1	PTPN20B	HLA-C	LCE3E	HERC2P3	LOC388692	PPIAL4A	OR4C6	FAM123B	TMEM167B	CFHR2	SLC2A14	RHD	OR2T34	HIST2H2BE	CES1P1	HEATR4	CLCC1	DPPA3	CLEC4C	ZDHHC14	APP	OR2A42	OR4M2	CFHR4	BCAR3	ASB12	APOBEC3A	CFHR1	HIST2H2AB	MTMR8	OR4S2	LPA	HIST2H4A	TAF13	HIST2H2AA3	NANOG	MACROD2	APOBEC3B	AHNAK	EEF1G	AMY2A
CAMPS_COLON_CANCER_COPY_NUMBER_UP	OR5T3	KRT34	BOP1	KRT33B	KRT32	TOP3A	KRT37	FLJ35934	HFE2	CSDE1	FLII	SMCR8	LCN6	MAFG	SMCR7	NDUFA4	APC2	GDF1	KRT38	MAFK	NOTUM	SHMT1	C4orf36	CASKIN1	OR8H1	DACH1	THOC4	MPRIP	HAP1	ANKRD10	CARD9	NOTCH1	DAZAP1	MAGEA1	KRT36	OSBPL11	XPNPEP1	MSI2	EFTUD2	LCN10	RXRA	CCDC103	LCN15	PCYT2	NPB	NRAS	MOB2	PEX5L	TRAF7	KRT15	DIRAS1	RPS15	PARK2	LCN8	MYO15A	GPSM1	UPF1	KAZN	LOC220594	DOK6	ZDHHC8	SIRT7	PANK4	GATA4	PAX9	C1orf220	FBXO3	PTPRD	FSTL3	MAPKAPK5	GAST	EIF1	DNASE1	P4HB	KRT13	KIAA1704	KRT35	BRSK2	ANAPC11	CCDC144B	LLGL1	NEUROG2	TOP1	CERS1	RASD1	PYCR1	CANT1	OR5T1	KRT31	C1orf126	CCNYL1	DUSP1
CARD_MIR302A_TARGETS	ZFPM2	E2F1	DNMT1	PFN2	RBL2	EFNB3	IKZF2	RORB	ARID4A	JUNB	FOXG1	CCNG2	EPHA4	RBBP4	ZHX2	CNOT7	NR2F2	CDK2	STAT3	DDX5	SMAD7	WEE1	ZNF367	SOX11	SRSF2	NEUROG2	MNT	JAZF1	FOXJ2	EPC2	VEGFA	CDC37L1	VLDLR	KLF9	CLOCK	NEUROD1	TWIST1	CCND1	FBXO21	ASAP1	RB1CC1	MAP1B	RNF6	RIC8B	ARID4B	RBBP6	TSHZ3	CDK6	ZNF385A	RBBP7	TARDBP	RARB	WNT9B	MBD2	LIMK1	TNFSF11	DLL1	SLITRK3	ZFHX4	STC1	SASH1	EIF4G2	PHTF2	HLF	KAT6A	PPP6C	KPNA2	NANOS1	CCND2	ZDHHC9	MYT1	RAB5C	RB1	E2F5	TGFBR2	YES1	FOXJ3
CARDOSO_RESPONSE_TO_GAMMA_RADIATION_AND_3AB	COLQ	CSNK1A1	CSAD	DENND4C	SATB1	C14orf2	THOC4	BNIP2	NAA30	ANXA3	DPAGT1	FEN1	DDX3Y	TWF2	MED31	ARHGAP17	MPG	GSTT2
CASORELLI_ACUTE_PROMYELOCYTIC_LEUKEMIA_DN	EIF5B	RPE	FUS	UPF1	CHAF1A	DHCR24	TUBB	DHCR7	CDKN3	EPB41L2	ALB	COPZ2	NCAPG	ATIC	KIF4A	PTGS1	MKI67	HNRNPA2B1	TPM1	APOL3	TK1	THBS1	LIN7C	SCRN1	DPP4	TFR2	CCNA2	NPM1	EBP	AP2M1	BLVRA	HPS4	FANCI	HPGD	SERPINB6	ABCF2	ENSA	GLUD1	ORC1	LSM14A	ACACA	HNRNPU	C6orf106	TIMELESS	DNAJC8	MRPL12	KDELC1	CD84	VPS37C	KIFC1	LUC7L3	SLC2A6	ZNF671	HSPD1	EIF5A	NUSAP1	NDN	DDAH1	GINS4	LOX	NANS	FAM115A	MLLT3	ESPL1	ATP6V0D1	PPIB	CENPM	ZNF544	ILVBL	SWAP70	TMEM176B	LMAN2	IDI1	SNRNP40	SMS	NFIB	AARSD1	MCM7	SRPK2	ENTPD6	INSIG1	PCYT1B	PSMB5	NEFH	DDX3Y	PPID	ASH2L	PSMB6	RPS4Y1	CTDSPL	DPPA4	DLGAP5	SERINC3	RBL1	C7orf44	MCM2	G3BP2	WBSCR16	ALDOA	LAMP1	HNRNPK	PSMD13	GLO1	WDR67	HNRNPA3	SLC22A17	CDC20	LPCAT3	ETFB	NOLC1	TJP2	DNAJC12	ARHGAP19	MUC1	SLA	ACP1	LDLR	KIF15	CTPS	BACE2	ELOVL6	SFXN1	SRSF3	TRO	IDH3B	RPA1	PNRC2	PRMT7	NUDT1	C3orf52	TPI1	CSF2RB	SLC18A2	SNX17	DKC1	TPD52	NDUFS2	KIF22	VWF	ASB8	TACO1	GINS2	RANGAP1	HOXA9	VRK1	GGCT	CDC25A	KPNB1	RPL3	CAMK1	TCF4	WDR46	AAGAB	PSMC3	ACTB	PSMA1	EXOC3	LIF	HEXIM1	TRAFD1	NUDC	CDC42BPA	POLQ	NXF3	ACTR3	CHCHD3	BIRC5	ARHGAP6	GRPEL1	NONO	GTSE1	RAD23B	G3BP1	CDC5L	ROBO1	MVD	HPGDS	LPIN1	HMMR	RMND5B	TIMM10	SPINT2	HNRNPAB	CYP1B1	CYP51A1	GLUL	TFPI	QTRT1	IVNS1ABP	PRR11	SNRNP70	RDH11	APOC1	MYH10	YBX1	KEAP1	NGFRAP1	HADH	NUP93	MEF2C	MREG	ADAM28	FDFT1	ITGA2B	SNRNP25	SHQ1	PFKL	CKAP4	HLA-DPA1	DHX9	FLOT1	TMEM97	NEK9	STOM	HOXA10	FEN1	HSPA4	ZNF175	SUMO1	MAOA	SPAG5	STX7	NDC80	MCM4	TMEM14A	ABLIM1	ASPM	LAPTM5	TIMM44	SLC2A10	NUP155	BAZ1B	PROS1	NADSYN1	MAP7	DHTKD1	KDM5D	RABGAP1	ERO1L	OPTN	NCAPH2	HMGCR	LAPTM4B	SLC25A4	RECQL5	TTC27	PUS1	SLC16A3	ACSL3	CENPF	ACAT1	HADHA	EID1	SERPINE2	PLOD2	NCAPH	TBC1D4	SNRPB	SLC27A2	PPAN	MSMO1	UPF3A	DEPDC5	SQLE	FKBP4	ARNTL2	LARP4B	RYK	PGD	IL9R	TARDBP	MRPL28	HSP90AA1	CLEC2B	ENO1	PDIA3	CHEK1	TUFM	TOP2A	CCT5	EIF4E2	PSTPIP2	PPM1G	DHX15	CCT7	KIF2C	STT3A	PLA2G4A	TAL1	KLHDC3	TMEM106C	STIL	C6orf108	PRG2	HSPA9	DDX18	SKAP2	CDC123	SMC4	STIP1	JAKMIP2	KPNA2	HOXA7	POLA2	AKR1C2	FADS2	GALE	FEM1B	PIN4	CLCN4	APIP	MCM5	PIK3R3	CHMP4A	ACOT9	TECR	DUS4L	SEC24C	GFI1B	EDC3	HMGB3	TRIP6	GNAI1	POLD3	VDAC1	CD2BP2	C3orf37	SKIV2L2	MMRN1	CSE1L	RAD54L	C19orf60	ARID5B	SELRC1	GLOD4	SNX5	FZD5	PES1	CARKD	NAP1L4	LSS	RAB3GAP1	PTGES2	CCNB1	RRM2	GUCY1B3	RDX	BUB3	UROS	AARS	PTRF	HDGFRP3	DSCC1	RRP9	LRRC16A	EED	TST	DNAJC9	GPSM2	CBR1	DNM1L	FAM30A	ACADVL	PPA1	SAFB	FUBP1	LUC7L2	ROCK2	APOBEC3C	PDHB	SNRPA1	PAICS	ATPIF1	HLA-DRB1	FADS1	GK	ACIN1	ILKAP	CSRP1	EIF2S2	DLAT	ACLY	CD24	HNRNPH3	RRP1	DVL2	NRIP1	RTN3	THOC6	SLC38A1	CTSZ	AASS	GATA2	BLMH	CENPA	SCD	SLC27A5	MGAT3	HTATIP2	HELLS	DCXR	FILIP1L	ODC1	CD59	GSS	AURKA	NOC3L	FZD6	MACROD1	POLD2	TSR1	DSG2	XRCC5	2-Sep	PFKM	CLC	CKS1B	NDUFS6	UTP14A	DNAJC17	CHTOP	INPP1	INPP4B	PRPF4	CDC6	ILF3	ELP3	EIF2S3	TM7SF2	GMPS	HNRNPA1	ALDH1A1	KDM1A	KLF1	FAM178A	HN1L	FOXM1	ENOSF1	LMO2	GTF2H3	CTNNBL1	CDHR1	LUC7L	EXOSC4	LRRFIP2	DYNC1LI1	SF3A3	MAPK14	SSRP1	RAD54B	AURKB	HSP90AB1	ENPP4	GINS1	AKR1B1	ECI1	C14orf1	PRKAR2B	FDPS	CD40	SAMM50	KIFAP3	MAPRE2	EIF2S1	PDK3	PAF1	MCM3	NNT	PSAT1	ADIPOR2	VNN2	RNMTL1	CDK1	MELK	LMO4	PIR	HSD17B4	ETS2	BUB1B	DDX41	TADA2A	PLEKHB2	LMNA	EIF3B	AATF	EPX	RFC4	RBFOX2	EIF1AY	RFC3	RNF121	PICALM	LDHB	WARS	SDHA	HNRNPC	CMAS	TTLL12	XRCC6	PFKP	ACTR2	HDC	ARF3	HNRNPH2	COIL	NEK2	FAM111A	YWHAH	HMGCS1	FHL2	DNAJC6	MAD1L1	RAB33A	MECOM	AIFM1	BCAP31	FAM171A1	PDIA6	PSMC3IP	LOC100505761	EIF2B5	RAP2B	HNRNPM	QPRT	TUBB2B	CENPE	SSR1	TRIP13	FAM124B	SFPQ	SV2A	FAM174B	KDELR2	DHFR	EXOSC2	NSDHL	SOCS2	CAPZA2	THG1L	C16orf59	GALNT12	NME1	VCP	PRSS23	PCYT2	BEX1	DAG1	MTMR2	DLEU1	GGA2	FTSJ2	NDUFV1	HNRNPUL2	ICAM4	ENO2	VWA5A	C19orf10	PRC1	GMPPB	VOPP1	LMNB2	ECHDC1	PPP1R10	SNF8	PEX2	CHEK2	STON1	CLGN	PLS1	SQSTM1	SERBP1	CYC1	RNASE2	ARL6IP4	CTSL1	ABCC4	STXBP6	HMGA2	CIRBP	UQCRC1	M6PR	TBL3	GAPDH	SHMT2	ARFGAP2	KIAA0125	PRDX4	NPR3	GARS	ALDOC	COQ3	MEIS1	SEMA3C	KIF11	BRCA1	TYMS	LDHA	EPRS	SNX4	TAF15	CCNB2	LGALS8	CEP55	TIMP3	PLK1	ST7	PPP2R1B	CREB3	NTRK1	KYNU	TIMM50	KBTBD2	TSR2	PIM1	ENO3	KIF20A	NCBP1	RALY	NUDT11	NASP	HEATR6	HNRNPD	SRI	AACS	WDHD1	ELOVL5	CC2D1A	YKT6	PAWR	BAX	TMBIM1	NHP2L1	C3orf14	CXorf57	MRPS10	CLN6	CDK9	HNRNPF	RECQL4	ASL	CEPT1	ECI2	FBN1	CDC45	ARPC4	SRP54	PGK1	PTK2	VCL	TRAP1	ACAT2	DLC1	PKIA	CDC25C	RPN1	SLC25A1	SRSF9	FAM57A	ZWINT	HIRIP3	PAFAH1B3	GOT1	RAPGEF6
CASORELLI_ACUTE_PROMYELOCYTIC_LEUKEMIA_UP	CD44	ZNF264	SERPING1	ST3GAL5	GLIPR1	WNT6	WDFY3	MXRA7	CD96	KIAA0754	IDUA	STAB1	RPL23AP7	PDE3B	CSGALNACT2	AGTPBP1	CTSW	UBE2D4	SORL1	ID2	NCOA2	DUSP1	HGF	PLCB1	MRC2	ZNF273	HAL	UBB	ZNF91	TRAM1	ALCAM	AUTS2	ZMYM2	IGKC	ITM2B	ZNF238	ASAP1-IT1	RNF11	CFP	LY75	CEBPD	KLF6	PTGDS	C7orf23	IGFBP7	CMAHP	NR4A2	PLA2G16	HBEGF	JAG1	HIC2	PSMA1	NFKBIA	SAP30	SIN3B	AFF2	XBP1	CECR1	ATP1B1	CHST11	CBLB	NRIP3	JUN	CD8A	EVI2A	KLF2	MOSC2	IGL@	AAK1	ARHGAP25	STK17B	FAIM3	RPL26	VAMP1	SIPA1L1	ZFAND5	GABRE	WASL	MRPS30	CFD	TGOLN2	SLC31A2	TCF7L2	TANK	ZNF185	GPR183	ZFP36	TRAPPC10	PRF1	PLSCR3	ABHD3	SIK3	IRS2	MST1P9	KRT18	CITED2	NFIL3	NDUFS4	SF1	NFYA	NLRP1	HIST1H2BK	NACA	ANKS1A	SIK1	NDE1	COL4A5	RGS2	CD33	SPRY2	FNDC3B	SPEN	ARL4A	TCL1A	FLT3	HIST2H2BE	TIMP1	HNRNPH1	BCL11B	KLF10	AZI2	XIST	CCNA1	GNLY	KAT6B	PRKCA	DENND5A	PLAGL1	ABCA1	ZBTB43	GLRX	TLR2	SPSB3	TMEM131	TOMM20	MRPL33	ATP6V1G1	ATP2B4	S100P	FOS	DRG1	CD3D	C13orf15	TRIB1	TCFL5	SMC5	RPL13	EMR2	MAP1LC3B	FOSB	MYLIP	AP1S2	LOC100507331	MED13L	SMURF2	RAP1GAP2	PLEKHA5	C7orf54	FGF13	LONP2	PER1	RBMS1	BTG1	IGKV1D-13	TSC22D3	PTPRO	NDST2	HCRP1	PTPRE	N4BP2L1	ZFAND6	TPBG	GFI1	MGST3	HCAR3	HELZ	DMXL2
CASORELLI_APL_SECONDARY_VS_DE_NOVO_DN	RPS19	RPL14	EEF1D	RBM38	JAM3	RPL38	RPL27A	RIOK3	RPLP2
CASORELLI_APL_SECONDARY_VS_DE_NOVO_UP	ARHGEF40	HDAC4	FBN2	FZD2	LAMC1	EVI2B	TGFA	DPM3	TFEC	MCTP2	FOSB	ZMYM6	CEBPD	TRIM27	SLFN12	SLC38A6	TMX4	NAGPA	TM6SF1	CSGALNACT1	NID1	FCGRT	FAM105A	PTGER2	PGCP	CLU	SLC24A3	ANXA5	MAVS	ENC1	GCA	CNIH4	ENTPD1	MOSC1	FOS	CAPN3	PLA2G16	KLF4	SLC36A1
CASTELLANO_HRAS_AND_NRAS_TARGETS_DN	RBPMS	IRX3	ANKRD1	NRAS	POLR2M	CALCRL	CXXC5	FHL1
CASTELLANO_HRAS_AND_NRAS_TARGETS_UP	CRABP2	PRDX2	CFH	EIF2D	ANXA8L2	CCNG1
CASTELLANO_HRAS_TARGETS_DN	FAM132A	RPS11	SBF2	HRAS	SLC1A5	FAM103A1
CASTELLANO_HRAS_TARGETS_UP	HOXC8	PRDX2	GFER	GNB1	NNAT
CASTELLANO_NRAS_TARGETS_DN	LIMK1	CDKN2A	RPS6KA2	NRAS	HTRA1	PKIA	FBLN2	NCAM1	RBM38	RBPMS	PLEKHO1	CYHR1	ANKRD1	AKAP12
CASTELLANO_NRAS_TARGETS_UP	PCBD2	PTX3	AIM1	FNDC3A	ZNF703	IL1RN	LBP	KCTD12	SERPINE2	IFI35	YIF1A	MGP	IFI16	TUBB2A	ENPEP	TMEM43	MEST	D4S234E	IFIH1	TRIM11	PHLDA3	PON3	MMP13	PENK	ADCY2	CCNG1	IFI27L2	USP18	SCXB	ITIH2	EPHX1	ZNF32	LEPREL4	ISG15	CLEC11A	B2M	CRABP2	VPS25	LSP1	ANXA8L2	IFIT1	DLX5	LCN2	STAT1	CX3CL1	PSMB8	VNN1	PQLC3	EXOC4	IRGM	NQO1	SARDH	GBP1	NPR3	CRIP2	IL13RA1	PLTP	PPP1R7	ERCC5	SDC1	GJA1	CFH	ACADM	ANXA4	AK1	PERP	BAX	TAP1
CAVARD_LIVER_CANCER_MALIGNANT_VS_BENIGN	REG1A	UBD	MYL6	MALAT1	A1CF	HLA-C	FGB	REG3A	UGT1A8	SLC25A5	DPYD	CD14	PRDX1	FABP1	CES1	FTH1	DPP4	CD74	HLA-DRB3	GGH	MRFAP1	SPP1	AKR1C1	SPINK1	ACTB	PTGR1	GLUL	RPL13A	CHI3L1	FST	DUSP22	FGA
CEBALLOS_TARGETS_OF_TP53_AND_MYC_DN	UGT2B15	MLF2	4-Sep	TCHH	SNCA	PIM1	ARVCF	CHAF1B	POM121	SLC4A1	REN	PLAUR	TCN2	SLC2A5	KIF14	LRMP	CSK	KIF21B	RNPEP	CKAP2L	VARS	GLT8D1	ATRX	CYFIP2	IGFBP3	TRIM31	VCAM1	HBEGF	KRT8	MDM2	TPM1	F2R	GPM6B	NPRL3	FAS	DDB2	DGKZ	ISCU
CEBALLOS_TARGETS_OF_TP53_AND_MYC_UP	ISLR	HARS	UAP1	NEK3	ACSL3	HSPE1	PFKFB1	DRG1	FOSB	HSPA2	MYC	SRSF7	MTHFD2	INSIG1	ACSL1	CTH	STAT5B	CD55	HSPH1	JUNB	ZNF532
CERIBELLI_GENES_INACTIVE_AND_BOUND_BY_NFY	CBR3	C20orf85	APOL3	CXADR	GRIK1-AS1	LOC440157	PPM1F	LOC284837	KCTD17	CDH26	LCA5L	MRAP	S100B	NEFH	RAE1	GAB4	PRMT2	EDN3	BAGE4	NRIP1	POTED	P2RX6	SYNJ1	TTC28-AS1	MX1	RIMBP3	LINC00158	CRYBB2	ZNF295-AS1	IGLL1	C22orf43	GAS2L1	LOC729461	LINC00315	PLA2G3	GTPBP5	RFPL3	ADORA2A	C21orf30	NPEPL1	LOC100129027	UBASH3A	UBE2G2	RBM38	LOC96610
CERIBELLI_PROMOTERS_INACTIVE_AND_BOUND_BY_NFY	SOX10	FAM98B	IL2RB	PI4KA	LOC149651	CLDN8	CTCFL	FTCD	PI4KAP2	HUNK	C20orf201	SEZ6L	PCP4	MCM3AP	APOBEC3B	CLIC6	AP1B1	MX1	DOK5	KRTAP10-3	CHRNA4	C21orf7	TFF2	ZNF280A	CYP24A1	POTED	SERPIND1	IGLC1	APOBEC3A	CLDN14	MGC4294	OR11H1	DNAJC5	KRTAP12-4	CECR6	KRTAP13-1	LOC441956	BCRP2	C21orf81	TARDBP	COL20A1	KRTAP13-2	DIDO1	FLJ41733
CERVERA_SDHB_TARGETS_1_DN	ITPR2	PLA2G7	ADH6	MEP1A	A1BG	ANGPTL3	FABP1	NPTX2	FTCD	EYA4	ALDOC	TTYH1	HMGCS2	MGC12916	ZBTB16	CADPS	SH3RF3	RPL13	MMP16	LYZ	ZNF703	MUM1L1	AFP	PEG10	SLC39A5	HSPA1A	CPS1	LOC100049716	PEG3	CCR6	SCGN	FJX1	F2	CHODL	SULT2A1	PPFIBP2	SOX2	TMC8
CERVERA_SDHB_TARGETS_1_UP	SLC1A1	EPS8L1	UBASH3B	TNFRSF19	FHL2	APLP1	PCSK5	PACSIN1	LHX2	FAM149A	VDR	PLXDC2	PIK3CD	HTRA1	ITGB6	LAMC2	LMLN	SPOCK3	C16orf45	FEZ1	SUCNR1	TMEM156	FAM188B	SGCB	LYPD6B	REEP1	MYOF	GPX8	PLEKHG4	TANC2	SCTR	CACNB3	NEURL3	MFAP4	LYPD1	KRT17	DYRK4	ST6GALNAC2	IGFBP2	RBP7	GOLM1	PLBD1	ATP6V1C2	EMP2	OLFML2A	TNNI2	ARHGAP23	IFIT2	C4orf49	FAM81B	SUSD4	SLC25A24	FSTL1	DUSP4	RIMKLA	WLS	COL1A1	HRG	ST7L	SH3BGRL	PTGER3	SUSD5	IL18	KIF3C	KBTBD11	FAM65C	BAAT	MAP1B	TUBA1A	LOC550643	LEFTY2	S100A6	C2CD4A	SOCS2	CDC20B	PMAIP1	ANXA13	CAND2	C19orf51	PRSS23	SLCO5A1	LIPH	RFTN1	CCDC109B	UGT2B15	NOD2	GALR2	INHBA	EDN1	SMPDL3B	AQP1	TNNT1	GALNTL1	CER1	SCN4B	PGM2L1	LOXL2	TMEM40	PLEKHG4B	TMEM54	NEURL1B	SCD5	MEGF6	GPR68	LONRF2	PCDP1	JAM2	RAB20	SHOX2	CXCR7	MAGEA6	ABLIM2	KRT80	HPSE	MAGEA3	CLIC6	ASCL1	ITIH5
CERVERA_SDHB_TARGETS_2	NTS	HDAC9	SH3BP5	FILIP1L	CXCL5	MOXD1	METTL7A	CCNE2	PAH	TNFSF4	AIM1	NT5E	CREB5	F5	APOM	SYT12	WLS	SIPA1L2	SERPINI1	AREG	PEG3	CADPS2	FMO5	TF	ISX	CSGALNACT1	PFKFB3	CGA	LOC285812	CYR61	IGDCC3	MICB	APOA1	HS3ST3B1	KIRREL	SERPINE2	MCAM	CTSH	AGTR1	CDH6	CTBP2	LOC100422737	GULP1	DUSP1	NMI	A2M	CYB561	NOTCH3	SLC26A2	UBASH3B	RAP1GAP2	TFAP2A	HKDC1	PKHD1	STEAP1	FXYD2	ATP2B2	FSTL3	SOSTDC1	PCOLCE2	DLK1	MICAL2	IL8	MST1	C6orf168	METTL7B	MLF1	SLC12A2	NUAK1	GPC4	VGLL3	SDHB	GJA1	THBS4	LTBP2	CLTB	COL7A1	C2	LOC100506718	MFI2	GALNT3	PRSS23	TGFB2	GPRC5B	DDC	MATN2	FBN2	ELOVL6	LEPR	OVOL2	GAS2	IL1RAP	SCG5	TTR	FAT3	TNFRSF19	SUSD4	CFB	LEPREL1	ITPR2	ZAK	TMC4	FAM84B	ESRP1	IGFBP7	STK17A	SULT1C2	AFP	FMO1	PAG1	PRRX1	SH3BGRL	LYPD6	DFNA5
CHAN_INTERFERON_PRODUCING_DENDRITIC_CELL	KLRC1	GZMB	GZMM	KLRD1	NKG7	KLRG1	KLRK1	GZMA	FASLG	PRF1	GZMK	NCR1
CHANDRAN_METASTASIS_DN	MAN2B2	LINC00339	DUSP1	GLIS2	HSD17B14	VPS36	ATF3	SORBS2	C9orf103	SMTN	ALDH7A1	WNT5B	C14orf45	SORBS1	MRPL45	CPSF3L	TNIP1	PNRC2	IQGAP2	FOXN3	KIAA1191	C11orf80	ISL1	THSD4	FAM107A	NT5DC1	PDGFC	NEFH	FBXO2	HSPB8	ANKH	SYNPO2	KAT5	COL13A1	KLF6	SPOCK3	STAT2	LOC388588	NDNF	C21orf63	CFL2	LOC148189	CHRM3	KLK11	RNF43	LSAMP	KLK10	DPH3	FAM135A	RAB27B	ITIH5	EFS	C12orf10	FOS	BMP4	NR4A1	TMSB15A	PDZRN4	KRT15	SYTL1	TSPAN15	BCAS1	MIR21	CNOT6L	NECAB3	C10orf11	MXRA5	STARD13	C11orf52	RRAS	GSTA4	RNF180	TSPAN2	PTPRN2	BTG2	MICA	PCDH18	SLC15A2	CYBRD1	SMOC2	FUCA1	ITGB8	PYCARD	RAB34	SELM	PMEPA1	AHI1	PPP1R14A	BMP7	CTGF	PTGS2	PCDH7	CAV2	AMD1	TM9SF1	OGN	PYGB	DACT3	RASSF4	CTSO	ARHGAP27	KCNN4	UPK3A	MAGED2	TWIST2	MED11	ARL5A	SLMAP	PAK1	NBL1	NSMCE4A	MEIS3P1	FAM208B	ME3	EYA4	PARM1	IGFBP2	PPP3CB	RBM24	GSTO2	MLLT10	C13orf15	ERBB2	MYLK	SWT1	MRVI1	ARMCX1	THBS4	RLN1	SFT2D3	TMEM98	EGR3	RRAD	TMEM150C	C10orf116	FBXO22	FOSB	DNAJC10	PCOLCE2	NEXN	TRIM29	KRT5	SLC22A17	LHPP	DYNC1I2	ALOX15B	GOLM1	EPHB6	GPX7	ZNF641	PSPC1	CACNA2D1	B3GALNT2	MCTP2	PGM5	SLC30A4	C2orf40	TIGD2	AKAP17A	FHOD3	B2M	MRGPRF	PWWP2B	ALKBH3	PPP1R12B	ANO7	LPAR1	ECHDC1	FGL2	SYNGR4	TXNDC11	GLI3	LFNG	SCD5	SLIT2	TBC1D9B	GTDC1	PIGT	NDFIP2	CAB39L	VSIG2	DUSP2	CUEDC1	ASAP3	EFEMP2	C19orf21	ZBTB4	PRRX1	COL8A2	MIR100HG	ILDR1	TUBB6	CD38	EIF3A	SSPN	ZFP36	NINJ2	BOC	SCN7A	IER2	EPHA3	CIRBP	ZMYND11	HEXA	SYS1	KLF4	PRPF40A	ROGDI	PER3	FGF13	PPM1L	TEN1	APCDD1	ROBO2	RBFOX3	ZAK	NAGLU	CNST	CRISPLD2	WFDC1	RILPL2	AZGP1	TRMT6	FAM3B	MN1	AMDHD2	ANXA11	KLK3	B3GALNT1	ZCCHC3	DDR2	NOV	PRICKLE2	RAB4A	GHDC	SERPINB5	PTN	KLF3	TMEM106B	DNALI1	SMAGP	CACHD1	ASB2	RPS27L	ARHGEF10	CDH10	MEGF6	JAM3	FMOD	SLC20A2	RWDD2B	TREX1	C21orf56	EGR2	TRAPPC1	MCC	ANTXR2	SOX2	CLCN7	FAM125B	PDE4B	PAMR1	PSD3	CWH43	LIMS2	XAB2	ZNF747	MOXD1	POMT1	TSHZ3	NFIA	EPB41L5	WFDC2	TMEM199	RAMP2	PODN	ZNF532	PI15	C1orf88	PKP1	PSD2	RASL12	NR2C2AP	RARRES1	TNS1	SFRP1	DKFZp686D0853	GSTM5	CAPS	TMEM129	AHNAK2	EIF3J	MX1	DEF6	MTPAP	SMAD3	FGFR2	SEMA3C	PDE5A	DPP4	ACYP2	SMPDL3B	LOC100507039	PDPR	CNTN3	AXIN2
CHANDRAN_METASTASIS_TOP50_DN	MRC2	FOS	STAT6	CIRBP	WNT5B	ZDHHC4	ABI2	POMT1	RPS27L	PBXIP1	CRYL1	SORBS2	EFHD2	ARL5A	KCTD3	ETHE1	NT5DC1	AGGF1	CHMP4B	AIM1	IER2	CPSF3L	SYTL1	GLTSCR2	RAB34	C12orf57	PHB2	AHI1	SFRP1	MALAT1	TRAPPC1	MAGED2	WAS	PYGB	ANXA11	TM9SF3	ROGDI	BOC	TOMM20	APCDD1	NR4A1	SELM	G3BP1	B3GALNT1	MSRB2
CHANDRAN_METASTASIS_TOP50_UP	G3BP1	AK4	NUFIP2	MSI2	AR	GIT1	LARP1	CELF1	BIRC6	KIAA1147	LOC100216546	TUBA1B	7-Sep	SDCCAG3	MLL5	GNL3L	ZNF605	PABPC1	HSPD1	IBTK	GRINA	HN1	DDX17	NOL8	SOD1	NUCKS1	HSP90AA1	UGT2B15	IRF2BP2	RALA	EIF1AX	GRB2	YY1	CBX4	PCBP2	U2SURP	BASP1	H2AFV
CHANDRAN_METASTASIS_UP	LARP1	CDK18	PRRC1	RBBP5	HBB	7-Sep	OGFR	C11orf80	MALAT1	RNPC3	NGF	EIF1AX	CDK2	ATXN2	SDCCAG3	MLL5	NUB1	C19orf43	PLXNA1	RAD23B	SPP1	COX19	KDM5A	MORF4L2	HES6	PVT1	MAGOHB	BPTF	NEAT1	MINA	UBE2O	LOC647979	EP400	CDKN2D	LOC646179	HIST1H3H	BASP1	CELF1	KIAA1147	DSCR8	GSK3B	LOC100288163	RALA	TIPRL	RBM39	KCNQ1OT1	UBE2D3	FUS	ORC6	SFPQ	AR	IBTK	NCK2	ARHGAP1	SNORA28	TBC1D24	PGP	EML4	C7orf53	CDC26	SIKE1	AK4	NTM	U2SURP	LONRF2	DCAF7	FOXM1	PAAF1	KIAA1267	GRAMD2	DAZAP1	HSPA1A	CPEB4	DDIT4	ZMYND8	KLHL28	HMBOX1	LOC100272216	NCAPH2	UGT2B15	G3BP1	CXorf24	ZNF281	CAMSAP1	NKTR	HN1	EPB41	SPG11	SMG1	GOLT1A	INTS8	RPL37	CSNK1G2	DUSP8	RIPK2	NFATC1	AIG1	LYN	GAPDH	TAF1D	ESR2	BTNL9	PRB4	TARS	ADAM17	NUPR1	TRIM3	MAP3K8	STARD7	ZNF605	AP2B1	GUSBP3	CLDN5	GUSBP4	LOC100288583	PRKAB2	CBX5	PAICS	TMCC1	P4HA1	ZBTB7A	ABHD5	C5orf28	HOXC6	SPIN1	GPR180	TMSB10	GRB2	NSD1	MYCBP2	TYRO3	FNBP4	ITPR1	PDP1	SEL1L	NFATC2IP	FOLH1	ZFYVE16	SLC7A5	VCAN	ZNF148	CRB2	RASAL2	TGFBRAP1	TRIO	RECK	RBBP6	SLC35B3	BIRC6	FSCN1	SMCR3	EIF2C2	GRAMD4	PDLIM5	ZNF395	HSPE1	ZNF621	MPO	BRD8	RAB12	LIMD1	HBE1	GET4	MLL3	FGFR1OP2	VEGFA	ERVW-1	S100A8	MYO5B	ATG4D	PABPC1	RAB6B	FBXO45	LOC642852	PCBP2	MIS18BP1	LRRC37A3	C14orf181	HBD	CNTLN	DONSON	TAOK1	PRLR	DDX17	PRAP1	WDFY1	TMEM70	DNAJC3	NECAP2	TM2D1	HSPA6	HPN	UBE2Z	MTF2	CHORDC1	HS6ST1	ADD1	BOD1L	FN1	TERF1	WNK1	CBX4	NOL8	LOC100216546	DOM3Z	E2F3	DHODH	TPX2	DYNC1H1	HCG18	SECISBP2	SOX4	SLC16A1	GNL3L	LRCH3	GPR158	UBFD1	MSI2	C14orf118	THBS2	LRRC58
CHANG_CORE_SERUM_RESPONSE_DN	ACIN1	SATB1	CYP27A1	MSMO1	FDPS	C10orf26	TSC22D1	SVIL	KIAA1109	PLXNB1	CTSF	MAF	WDR26	ACCS	HECA	LOC100129034	BDH2	LUM	CSF1	GABBR1	PIK3IP1	SAP30L	EIF4E3	FAM171B	TRIM22	C20orf108	GATM	ZMAT3	SFTPB	SVEP1	SERF2	IDI1	C5orf4	AXIN2	C5orf41	ITPKB	CCNG2	ZBTB47	C19orf66	DNAJC21	EGFR	MXI1	MFGE8	WSB1	LRIG2	OSBPL8	TFDP2	MEGF8	SLC5A3	CAMLG	GSN	GLS	C7orf58	C17orf58	CNTNAP1	TRIM25	ETV1	MVD	INSIG1	CDKN1A	MBP	DNM1	C1S	TNFAIP2	NCOA3	H2AFV	PHF21A	C1RL	BBC3	ECHDC2	SLPI	C17orf103	NOSIP	MAGI2	CLCN6	ARID5B	C1orf198	FCGRT	APP	ATP6V0A1	CRTAP	MBTD1	APOD	CD46	SLC22A17	PDK2	ZBTB17	LDLR	HDAC5	ANKDD1A	ERRFI1	IRAK3	NUPR1	YPEL3	SQRDL	ELP2	SOD2	ZNF83	CCNL2	SERPING1	KLHL24	RNF213	KLHL5	LOC100132891	CTNS	CST3	BHLHE40	CYBRD1	TP53INP1	HABP4	DUSP22	ADD3	PNRC1	FYCO1	IGBP1	PLD3	IGIP	DDX60L	GPR124	TNXB	PCMTD1	IL1R1	MAN1A1	BCL6	RPL37	C10orf10	RAB11FIP2	CLIC2	SLC35E2	ANKRD12	FADS2	SNX18	JAG1	PRUNE2	PLA2R1	KLKB1	CD82	SQLE	VASH1	NHLRC3	TIMP2	WBP2	KIT	TNFSF12	PDZRN3	LOC729013	LDB1	ARSD	XRN1	ZCCHC24	SLC25A36	SESN2	ARHGEF3	ZNF219	PBXIP1	F10	ARHGAP12	ACSS2	DPYSL2	ARPC4	LIPA	WTAP	OLFML2A	SUMF1	SNRNP70	FAM198B	GABARAPL1	CALCOCO1	RNF146	PYROXD2	ARMCX3	PGCP	ZFP106	CFB	SLC27A1	SDR39U1	TNFAIP8	METTL7A	LSS	KDM5B	SESN1	C4orf34	ANXA11	PKIG	ISCU	MEF2D	SCD	PTPRU	CDKN1C	FADS1	ACY1	ACSL3	DAB2	11-Sep	RARRES3	REV3L	TRANK1	HMGCS1	SLC40A1	RRM2B	PARP14	CCPG1	VAMP4	IL6ST	CARD17	FABP3	POR	NYNRIN	LPIN1
CHANG_CORE_SERUM_RESPONSE_UP	CEP78	LSM3	LRRC40	STK17A	RPN1	JUNB	NUP85	FLNC	HMGN2	RPP40	UQCR10	AIMP2	CHEK1	VTA1	EXOSC8	CENPO	PNO1	SLC16A1	WDR77	UBE2J1	NOP16	NUDT1	SMC2	SLC25A5	NUPL1	DLEU2	PDAP1	CCBL2	COX17	BCCIP	PLG	RGS8	SNRPC	PLK4	NUTF2	LSM4	SMS	EBNA1BP2	C13orf27	VDAC1	PSMD14	MYCBP	SMURF2	GNG11	F3	IL7R	BRIP1	HNRNPA2B1	DCK	ALKBH7	HN1L	MSN	TPM1	HYLS1	HAUS1	NUP93	SNRPE	ITGA6	CENPN	C11orf24	GGH	PFKP	FARSA	EIF2AK1	CENPW	TUBA4A	TRA2B	UMPS	MRTO4	NUDT15	PGM2	DBNDD1	SNRPB	MNAT1	NUP35	TCEB1	HSPB11	C19orf48	ID3	IPO4	FARSB	EIF4G1	SKA1	MFSD11	PLAUR	MARVELD2	MCM3	DHFR	RNF41	ID2	H2AFZ	CDK2	NCLN	ZWILCH	DYNLT1	C16orf61	SLC25A40	RHOC	CCT5	PDIA4	SNRPA	RBM14	PDLIM7	PITPNC1	TPM3	CORO1C	ERLIN1	PAICS	TPRKB	SKA2	MYBL1	SH3BP5L	BRCA2	SAR1A	POLR3K	MRPS28	NUP107	TUBG1	PNN	FAM167A	RFC3	MYL6	MCM7	MAGOHB	FAM89B	TOMM40	CDCA4	MT3	MTHFD1	PSMD12	MYBL2	CKLF	NRIP3	EZR	C12orf24	GPLD1	SRM	RAB3B	NLN	MT1F	TNFRSF12A	TPI1	HAS2	APOO	FBXO41	MRPL37	GSTCD	SDC1	WDR54	RNF138	APITD1	RMND5B	ENO1	MAP3K8	TMEM130	SNX17	KRR1	TAGLN	PA2G4	RUVBL1	SNRPD1	LOXL2	POLE2	MAPRE1	IMP4	EMP2	PSMD2	MET	IFRD2	LMNB2	PLOD2	NCEH1	NME1	STRA13	ACTL6A	DLEU1	SNRPA1	CBX1	LYAR	PTPLB	PFN1	CENPJ	COTL1	SPRYD7	USPL1	MRPL12	ADAMTS1	GLRX3	WSB2	MRPS16	DCLRE1B	MKKS	C3orf26	CPEB4	SPAG17	MLF1IP	UAP1	COQ2	WDHD1	DCBLD2	KIAA0090	SAR1B	PSMA7	PSMC3	COPS6	DUT	PPIH	PHF19	TPM2	MCTS1	EIF4EBP1	HNRNPR
CHANG_CYCLING_GENES	MAD2L1	CASP3	CKAP2	TRIP13	FEN1	PBK	GMNN	PRR11	NEAT1	LYAR	FBXL20	MCM5	HN1	BUB1	MBOAT1	CCNA2	NUF2	CDC25A	DEPDC1B	GINS3	ANLN	UHRF1	SLC30A7	EZH2	ZNF814	DKC1	PWP1	FAM111B	NLRP2	PRPS2	BIRC5	TACC3	WSB1	ANP32E	GINS2	MND1	CKAP2L	ASF1B	CDCA8	MCM4	LMNB1	SPAG5	RFC2	NCAPH	EXO1	CDCA5	KIF23	CDC25C	EFHC1	CKS2	MNT	MELK	POC1A	RANGAP1	RAD51AP1	CENPM	DHFR	C7orf41	PRIM2	KIAA1370	MAPK13	CCDC99	RRM1	ATAD2	NUSAP1	IFIT1	PHTF2	HJURP	ESCO2	UBE2C	UBE2S	TIMP1	HMMR	NCAPD2	CDK1	MET	E2F1	PCNA	TUBB	TUBA4A	SGCD	BUB1B	TOP2A	SDC1	RFC4	ZNHIT2	WDR76	CDKL5	TIPIN	FAM64A	FAM83D	C11orf82	BARD1	CCNF	CENPA	FAM72B	PRIM1	H2AFX	KIF22	CENPF	MLLT6	ARL4A	AURKA	ILF2	CDC6	RECQL4	CCNB2	MCM8	GTSE1	DLGAP5	TUBB4B	AMD1	LOC441052	FOXM1	RRM2	CENPQ	CDCA7	G2E3	DIAPH3	DEPDC1	TSN	KDM5B	KIF20B	PSRC1	SMC4	HELLS	HIST1H2AC	BUB3	SKA3	KIAA0101	DONSON	ITGB3	ADAMTS1	FANCG	PTTG1	TPX2	MLF1IP	CDKN3	ANKRD10	MCM6	USP1	MZT1	SCML1	UBE2T	GAS2L3	KIFC1	PLK1	CIITA
CHANG_IMMORTALIZED_BY_HPV31_DN	DSP	P2RX7	BPGM	UBE3B	CTSL2	IFIT1	GPA33	ENTPD3	DMKN	IFI27	HMGCS1	STAT1	LYST	DSG1	C13orf16	MVD	PEA15	THRB	LRP1	IFIT2	PSG1	IL1RN	DSC2	PLA2G1B	SPRR2E	LAMA3	TRIM22	KLK7	PTPRU	MX1	TNRC6C	SLPI	IFITM1	SNRPA1	PHF7	MX2	SULT2B1	AR	NMT2	KLK6	IFI44	TAGLN	DEGS1	PRIM1	MXD1	SFN	CD24	PRSS1	ACVR2B	GBP1	LCN2	SERPINB2	DEFB1	SMCP	PTGS2	IFI35	SPRR1A	TRIB1	CBFA2T2	SAMD9	HBB	OAS2	FOS	KIF1A	IL1R2
CHANG_IMMORTALIZED_BY_HPV31_UP	ABL2	BMPR2	FZD7	FPGT	LOC100506577	TAOK1	DNAJA2	LOC100288911	SOAT1	GPR108	MS4A4A	ALDH8A1	SLC2A2	TMEM119	UCHL1	TTC38	BHLHE41	SOX17	MS4A6A	SLC18A1	PAX8	FAM104B	FMOD	PAN3-AS1	NAALADL1	CRH	PPARG	C16orf62	HEY1	FAM161A	S100A12	ZC3H10	UBXN2A	VANGL1	CYP4X1	ACVR2A	ARID4A	SUCLA2	KRT7	PRKAA2	PART1	APC	USP31	HLA-DPB1	REV1	CDK14	XAGE1D	SHCBP1	MUM1	RBM4	TEX261	CP	C7orf13	EDIL3	WDR81	ASAP1	C2orf69	LTBP1	HMG20A	TCFL5	ACER3	PSME4	CTSH	SIRT3	G0S2	GABPA	SLC9A9	SUFU	SNAI1	FANCG	MANEA	MAP3K4	SSH3	LGALS1	KIAA1107	METTL10	NDUFA10	ARHGAP36	SGIP1	FBXO3	DLEU2	MAP9	CD86	C11orf96
CHANG_POU5F1_TARGETS_DN	TFEC	SOCS3	PPAPDC1B	POM121	CST3	TFPI2	TXNL1	GRSF1
CHANG_POU5F1_TARGETS_UP	ABI1	SMARCA4	CXCL17	TGFB3	ATAD2	OPHN1	COL5A1	COL3A1	KAT2B	FN1	CYR61	MMP13	AOC3	SLIT3	VASP
CHANGOLKAR_H2AFY_TARGETS_DN	H2AFY	TMEM98	PTGDS	P2RY1	GHR	MPHOSPH8	GTPBP4	C8G	VAMP7	SUCNR1	GPR61	C9orf142	TMEM39A	CMKLR1	CSDA	USF2	SECISBP2	VCPIP1	CD109	LUC7L2	DLEU2	PROX1	ATP6V0A2	CIRH1A	ELL2	ABCG5	MSL1	NEK4	C7orf25	EIF4A3	AR	TSR1	MASP1	TBCEL	PEX19	CRYL1	AFP	MFN1	RELN	MYLK
CHANGOLKAR_H2AFY_TARGETS_UP	APH1A	SMAP2	SERPINA7	RICTOR	CD99	C20orf160	IVD	SLC35G1	GNAQ	GRAMD3	SPSB4	AVL9	LPL	CBLC	ENPP3	MCL1	PTGFRN	DLG3	ITPK1	FNIP1	GLO1	SERPINA6	WDR11	SLC6A8	MYSM1	TRAF4	SMURF2	FAM129B	GRPEL2	ILVBL	IBTK	FAM126A	TMCC3	ATP11A	CA1	RHOU	SLC25A39	ABHD1	TMEM70	PAPD4	CCT8	KRT23	SLC44A1	TMEM176A	ZC3H12C	SCD	TBC1D7	SDR39U1
CHARAFE_BREAST_CANCER_BASAL_VS_MESENCHYMAL_DN	ZCCHC24	IL11	RGS7	CNKSR3	TRIO	LOXL2	DPY19L1	BCAT1	RNF182	STRADB	ARHGEF40	SCG2	COL6A2	UTRN	TRAF3	RBM24	MMP16	NUAK1	SH2B3	CMTM3	PFKP	SHOX2	AK5	ZEB1	PNMA2	SEMA3A	MAP1B	TTC28	EDIL3	ALPK2	KIF3C	KLF2	APLP1	GULP1	GRK5	TUBB2A	FAM171A1	FLNC	FZD2	BDNF	MB21D2	CD99	GRB10	ADAMTS12	GNG11	ARHGAP17	GFPT2	TNIP1	ARNT2	FAM92A1
CHARAFE_BREAST_CANCER_BASAL_VS_MESENCHYMAL_UP	OVOL1	CDH1	EPN3	EHF	ITGB6	PDZK1IP1	LITAF	GRAMD2	HOOK2	C9orf123	RNF144B	KCNK1	CCNL1	SPINT1	PRSS8	KRT5	RHOD	PRRG4	CBLC	ENTPD2	C6orf132	C1orf116	MAF	SH3YL1	APRT	MARVELD2	TC2N	EPB41L4A	TMEM30B	KIAA1522	CD24	SERPINA3	MBNL3	ESRP1	DSG3	IRF6	PKP3	MUC1	RAB25	BSPRY	WDR61	PRR15L	KLK6	KLK5	TRIM29	MACC1	DUSP16	SH2D3A	ST14	SPINT2	SSH3	ITPA	GJB3	SLC11A2	DMKN	DIRC2	SYTL1	FXYD3	EPHA1	RTKN	SERPINB5	LOC93622	STEAP4	DRAM2	KRT16	KRT15	MYO5B	COX5B	GPR110	LAD1	GSN	LIMK2	OVOL2	ELF3	GRHL2	CDS1	TACSTD2	PTPN6	S100A14	AKR1B10	TMEM191A	MPP7	PROM2	LOC642587	LCN2	KIAA0040	TLCD1	SCNN1A	MPZL3	RNF39	FGFBP1	TMEM134	S100P	KIAA0247	ACSL1	C20orf111	RNF43	SETD6	ZNF165	ELMO3	ELF1	AIM1	PPL	BLNK	TMEM87A	CDH3	TSTD1	FAM59A	F11R	ZFP36	RBL2	SLPI	TSC22D3	S100A8	FOSB	MAL2	C19orf63	ATP1A1	ESRP2	CLCA2	PPP1R14C
CHARAFE_BREAST_CANCER_LUMINAL_VS_BASAL_DN	CAV2	RND3	SERPINE2	ANXA2	FAM69A	LUZP1	ADRB2	C1S	CLIC4	IGF2BP3	EPHA2	GABRE	GNAL	SRI	ANKRD33B	TLR2	CTSC	CORO1C	KIF1B	CD44	GART	GPSM2	FNDC3B	SFN	PRNP	LOC100505633	RIPK4	GSTP1	CALD1	SCHIP1	IL20RB	TMEM173	CFI	NSFL1C	GNA15	HSD17B11	LEPREL1	CBR1	10-Sep	TNFRSF10D	LAMB3	ORMDL1	RBMS3	ITGA6	HRCT1	MT2A	OSMR	FBLIM1	FSCN1	RGS20	CSDA	DSG3	IFNGR1	SKAP2	FST	TUBA4A	PTK7	KRT6B	ATP1A1	MDH1	LYN	MET	VAMP3	HOXA5	ALDH3A2	PI3	REXO2	GNG12	OBFC2A	JAG1	GLIPR1	SNX7	SMCHD1	SVIL	ZC3H12C	MTMR2	CAV1	PSMB9	NMI	LOX	ARNTL2	EGFR	ANXA1	APOL6	SEL1L3	S100A10	STAMBPL1	PIK3CD	MME	AKR1B1	CD97	ACTN1	CXCL3	TMEM154	TRMT6	NFAT5	RGL1	LAMA3	ITM2C	KLK5	NDEL1	DCBLD2	GPM6B	RALBP1	HRH1	PGM2	IL7R	LOC100499467	TGFBR2	YBX1	FERMT1	WBP5	DSE	MT1X	TOX2	STAT3	SLC16A1	ARHGAP5	BTN3A2	DSC3	IGF2BP2	KRT5	CDC42EP3	SH3GLB1	BTG3	ITGB1	FHL1	RBM7	DPYD	CRK	FMNL2	C10orf10	MAML2	LAMC2	PLS3	MT1E	DIRC2	HLA-E	MICALL1	MT1G	AKT3	COL4A2	COL4A1	S100A2	ESYT2	NAB1	ITGB8	C12orf39	YAP1	CD59	TAP2	SFRP1	FAM101B	ANXA3	IRX1	BIN1	PTRF	TNFAIP8	NDFIP2	GNAI1	TRIM29	DOCK5	FAP	NAMPT	GM2A	SLC6A15	MBNL2	CEBPD	DSG2	DMD	ARAP3	SERPINB5	EREG	ADM	EMP1	CD14	SOAT1	F3	PSAT1	BNC1	MDFIC	RGS2	IL15	TWSG1	CHST3	SLC25A37	MIR100HG	CCNA1	CCDC28A	ADA	SH3KBP1	BICC1	MFGE8	INHBA	LBH	CRYAB	CFLAR	RRAS2	IGFBP6	NAV2	EXT1	MT1P2	SCPEP1	RUNX3	AKR1C2	OSBPL3	TRIM22	SIRPA	CYBRD1	DUOX1	STAT4	FAM176A	MT1F	ANTXR1	KRT17	FGF2	ARHGAP23	ANXA2P2	ICAM1	WWTR1	KLHL29	INPP1	PM20D2	AXL	PDP1	NNMT	CMPK1	UBASH3B	GFOD1	CRIPT	NRP1	MBNL1	ABCD3	SRPX	GBP1	SP100	ZBTB38	VSNL1	CFB	DST	FDFT1	MMP14	CSNK2A2	B3GNT5	CCDC82	KLF5	PKP2	KRT16	GALNT2	MIR22HG	HMGA2	TP63	RBMS1	ASXL1	RNF145	TNFAIP3	BIRC3	DCBLD1	ARPC2	PDZK1IP1	MAP7D3	NR3C1	ANKH	AKR1C1	F2RL1	ZBTB16	GPX1	SH3D19	HOXA3	LOC346887	LIPG	MYL12A	TMED5	FZD6	CASP1	ATP1B3	HP1BP3	HOXA1	IRS2	C21orf96	TKT	AMD1	PHLDB2	IL1RAP	CDCP1	PTPN2	LAMC1	IL1A	C13orf15	PNLIPRP3	PLAU	HIF1A	KRT6A	CLIP4	FAM171A1	TRIP10	NUDT15	NCK1	TBPL1	AIM1	PHLDA1	CYLD	IFI27	CXCL2	GJC1	PDGFC	KRT15	ATP10D	ITGA3	FAS	SNAI2	CAMTA1	ETS1	CDH3	CCDC88A	FOSL1	LOC100506621	GJB3	DNAJB4	TWIST2	GBP3	GTF2B	CDK6	CD58	SPTBN1	MYO1E	SPATS2L	TGFA	DGKA	MMADHC	YES1	C15orf52	CHMP1B	TM2D1	ZMYM6	NUP50	LARP6	PTPRM	RIOK3	ELK3	MIR31HG	NFE2L2	15-Sep	ERAP2	FAM92A1	ALDH1A3	MPZL1	LY6K	ELL2	FSTL1	BMP1	RAC2	RBFOX2	TLE4	SLC1A3	PRSS12	C21orf63	KRT14	MYO1B	IFI16	KPNA1	WDR1	FRMD6	C3	COTL1	MAP4K4	ADD3	IFI44	GAS1	ANXA4	SERPINB2	CLMP	ZDHHC2	NXN	PTGS2	TAX1BP3	CCDC80	BICD2	WLS	MBP	PARP4	FGFBP1	COL8A1	FAM83A	C1R	PELO	PLAT	IFIT3	EMP3	UBE2E3	CCNYL1	OSBPL9	CD109	TUBB6	SRPX2	MT1H	PKN2	MSN	RALB	CASP4	KLK10	NT5E	SSFA2	UPP1	PRKD3	STK17A	SGK1	CARD6	FXYD5	PLSCR1	CXCL1	SLPI	TMEM30A	C9orf5	SOX7	PPP4R1	EHBP1	C6orf145	IL18	B2M	PRKCDBP	RGNEF	COPS8	RETSAT	AGPS	TGFBI	SMAD3	FKBP1A	LOC285812	HTRA1	PPP1R14C	CYB5R3	PLA2G4A	KIRREL	ADORA2B	SPRY2	ETF1	OGFRL1	FAM83D	FOXQ1	PERP	CDH13	DCTD	ETS2	AKR1B10	SAMD9	GPX8	IGFBP7	NOB1	SLC9A6	CFL2	AKR1C3	PSMB8	LOXL2	TBC1D1
CHARAFE_BREAST_CANCER_LUMINAL_VS_BASAL_UP	PRRC2C	CHN2	HPN	FRMD4A	KIAA1211	SPDEF	KIAA0232	FUS	THSD4	TBC1D16	AR	PRR14	RND1	TNIP1	ESR1	SLC9A3R1	DKFZP586I1420	SLC44A4	ZNF84	RAB40C	USP42	MAPK9	CACNB3	C17orf62	RAB11FIP3	PRLR	NPDC1	SIDT2	CHTOP	ABHD12	ARRB1	TBC1D30	CYB561	ASTN2	CACNA1D	RHOH	SCYL3	CISH	SHANK2	HIP1R	PLCXD1	ERBB3	TSPAN13	LINC00312	KIAA0040	SLC2A10	RGL2	SLC1A4	SYCP2	NDUFS8	ANKRD13D	MIF4GD	FLJ38379	FRS2	SOX12	CERS6	AFF3	KAT6B	KIFC2	TFF3	HNRNPA2B1	PLXNA3	HPX	ZFYVE16	FAM115A	DLG3	MYEF2	RDH13	ONECUT2	F7	TESK1	IVD	TSPAN15	ARF3	GSPT1	ANKRD30A	ABCG1	SLC16A6	BCOR	ZNF24	LOC692247	ELOVL2	HMG20B	SLC24A3	ICA1	INTS3	FBRSL1	ISG20	SLC38A1	DNALI1	SPTLC2	CTNND2	TOMM70A	NUCB2	CFD	TC2N	XBP1	TMEM57	CSRNP2	SOX13	DUSP8	KDM4B	LOC643837	SNED1	FGFR4	TOB1	ZNF12	TJP3	KLHL22	GART	TMBIM6	STARD10	SNX27	RNF103	DIP2C	LARGE	SERF2	TRPS1	INHBB	ARFIP2	PI4KA	KIAA0913	MAPT	HK2	RALGAPA1	SIDT1	ATP2C2	DENND4B	CA12	ATP8B1	EFR3B	NUDT4	PREX1	ERGIC1	ZNF704	EVL	EPN3	BLNK	ETNK2	PPP2R2C	MTERFD3	FAM65C	EIF3B	BPTF	CERS2	PGGT1B	RABEP2	SLC25A29	API5	PPP1R16A	ZDHHC8P1	NME3	NKAIN1	CLSTN2	ULK1	TTC3	LOC100272216	NLK	TAPT1	SLC4A8	SMARCC2	VIPR1	ENPP1	CADM1	IRGQ	KIAA0182	ZBTB42	GPR160	MCCC2	RHBDF1	MDM4	LFNG	POLE	LUC7L3	ZNF467	TNRC18	TMEM80	ABHD11	DNAJA4	MXRA8	FKBP4	RIIAD1	TMEM184A	SBK1	DSCAM-AS1	GARNL3	CAPN9	GALNT6	C9orf91	PATZ1	CAMSAP3	GATA3	IQCE	HMGCS2	FOXA1	C17orf28	BAZ2A	RUSC1	GGA1	PBX1	GTF3C1	KCTD15	TGFB3	ANXA9	ESRP2	PVRL2	ZNF444	C7orf26	POMT1	LOC100506966	SFMBT2	ARID2	MARS	DDAH2	KIAA1324	CSNK1D	KIAA0889	TRAPPC9	SDCCAG3	LMCD1	PTPRF	SYNGR2	ADCY6	GRAMD4	KRT19	GAMT	DEPTOR	LZTR1	INPP5J	RAB3D	CXXC5	ATP6AP1	C4orf19	C19orf46	TMEM229B	RSAD1	SFI1	RAB17	DOPEY2	CCND1	PCBP2	GPD1L	MLPH	PCK2	SLC37A1	KIAA1244	ZNF703	CYHR1	TLE3	AVL9	USP3	GGA3	FLJ22184	C9orf152	C10orf12	SPATA2L	PRRT2	MAGED2	LRP3	DEGS2	KLRG2	LARP4B	CEP350	KLF2	TADA2B	UAP1L1	TBX3	DACH1	CIRBP	PLA2G12A	PGR	BCAS1	ATXN7L3B	FTX	USP7	STRADA	ABCA3	SECISBP2	MYB	KLHDC9	FAM46C	LNX1	DNAJC1	CACNG4	CTXN1	PLEKHH1	SLC7A8	TTC9	ASH1L	GARS	JHDM1D	ATP6V0E2	RHOB	SH3GLB2	DAAM1	P4HTM	C9orf7	DDX42	MLL2	SRRM2	TBL1X	MYO6	BAI2	GPRC5C	VPS37C	RBAK	ARHGEF26	DENND1A	NBPF1	MEGF9	C14orf132	CANT1	MB21D2	ACVR1B	TRIM3	C12orf51	ANXA6	C10orf82	ZNF398	THUMPD1	ZNF74	FZD4	KIF12	WFS1	AGR2	CACYBP	SLC26A11	CREB3L1	KIAA1598	PCP4	ZMIZ1	CCDC117	GNA12	LLGL2	IQSEC1	PRRT3	SLC35A1	SCUBE2	TRIL	KIAA1467	CREB3L4	MYCN	LOC100130987	CACNA2D2	SLC25A44	VPS72	CDC42SE1	FAM110B	ASB8	MGRN1	MYO5B	EPS8L1	UBN1	DHRS13	KIAA0226	RHPN1	ZNF296	GOLT1A	SLC38A10	TGIF2	TMEM150C	C17orf58	KIAA0556	FLJ45983	EMP2	HEXDC	LRRN1	LONRF2	POGZ	RSPH1	MGAT4A	TFF1	CRNKL1	TTC39A	SEC16A	STRBP	REEP5	RALGPS1	PYCR1	NACA
CHARAFE_BREAST_CANCER_LUMINAL_VS_MESENCHYMAL_DN	LYN	PTPLA	F2RL2	MAP7D1	FEZ2	CASP1	ASXL1	SOCS3	WBP5	KLHL29	PHLDA1	IL11	VIM	COL4A1	CAV2	FAM126A	BIRC5	NDEL1	ANTXR2	PRKD3	GNG2	BNC2	AKT3	SH3KBP1	DENND5A	NR3C1	POPDC3	CORO2B	LAMB1	NAV1	GPR161	FAT4	ANKH	BCHE	ACTR2	CUL4B	CD44	FZD2	AKAP12	NT5E	TRNP1	SACS	NDC80	PFAS	ARHGAP21	BCAT1	FHOD3	STK10	ECHDC1	SPATS2L	PARVA	HEG1	FAM176A	TNFRSF10D	CAV1	COL4A2	PXDN	PFKP	HSD17B11	IFI16	AGPS	TPM1	MID1	ADORA2B	DAB2	SFRP1	PLAT	ETV5	CALD1	LIX1L	DCBLD2	FAM92A1	PTTG1	SMAD9	FXYD5	CRIM1	FAM132B	NNMT	PRR16	NONO	CDC20	FAM101B	TWIST2	HRCT1	MXRA7	DHX33	MTMR2	ATP10D	CDC27	KIF3C	CORO1C	SV2A	GNAI1	RAB31	ENG	ITGAV	G0S2	NRP1	PICALM	LRRK1	TFPI	CHST3	PTRF	FOSL1	ADAMTS5	KCTD12	IL7R	WIPF1	RFTN1	EGFR	CDH11	RGS2	FAS	MDFIC	ZYG11B	AK5	TGFBI	LOXL1	MCAM	SPRY2	EMILIN2	PDP1	CCBE1	GNG12	INHBA	IPO5	CMTM3	MAP1B	NAB1	TGFB2	CRTAP	TRAF3	CD99	TUBB6	RNF145	PTPRM	CLMP	AP1S2	HTRA1	BDNF	LARP6	LDHB	APCDD1L	PPP1R18	GPR176	BACH1	FLJ42709	MALT1	LAMC1	CENPV	ASB1	GLS	ATM	SLIT2	FHL1	PMP22	PAFAH1B1	EXT1	STAMBPL1	FAM69A	ACTG1	FAM20C	CTSC	PTX3	HAS2	RAB8B	BIN1	RGS4	PROS1	ALPK2	FBN1	SERPINB1	MET	BUB1	NUP88	MSRB3	SGCB	NMT2	TMEM158	FSCN1	UBASH3B	MIR100HG	FLRT2	IKBIP	FOXC1	AXL	ACTA2	ARSJ	ALKBH5	MFGE8	FLI1	PSMB6	ZEB1	SLC35B4	DEPDC1	RTN4	PRKCDBP	COL6A1	SH3GLB1	LOXL2	FOSL2	PLP2	PSMD1	TBC1D1	GLIPR1	SPARC	C17orf39	ILF3	STIL	PIM1	ACTN1	GADD45A	NID2	SPTBN1	GJA1	KIF18B	ZMYM6	SERPINE2	SNAI2	C17orf81	NUP155	EMP3	AAK1	AKR1C3	SEMA3A	FLNC	CTNNAL1	DPYD	WRAP53	TWSG1	ITSN1	MAML2	COL5A1	GPX8	GXYLT2	DFNA5	STRADB	SLC16A7	SRPX	C9orf5	MPRIP	BICC1	PELO	PAPPA	ZDHHC2	STK17A	RAB34	FBLIM1	TGFB1I1	PSMB9	SH2B3	MYLK	NCAPG	SDCBP	CLIP2	RALBP1	CDK6	DMD	TNFAIP3	TYMS	CDKN2C	FMNL2	QKI	NEXN	PRKCA	CCDC50	BICD2	PRSS12	GRK5	GSTP1	EYA4	RBMS3	NMNAT2	CNRIP1	DNM1	SDPR	SRGN	PPP4R1	FST	PLK1	TOX	SOAT1	ANXA2	FAM200B	DPY19L1	FSTL1	KPNB1	SNRPD1	ADD3	MPP1	FAM57A	KDELC2	CPNE2	TUBB	C9orf30	BAG2	MAPRE1	LBH	AKR1B1	CXCL2	ANLN	OSMR	ANXA2P2	KIAA1033	COL6A2	GPRC5B	IGFBP7	TRIO	KATNAL1	LEPRE1	HJURP	MRC2	IGF2BP3	FOXF2	COL13A1	VPS54	ARHGEF40	GLIS3	KIRREL	PDGFA	EFEMP2	MARVELD1	UBE2S	TIMP2	IL15	CCDC165	JAG1	GULP1	CYP26B1	LPAR1	PDE4A	TAP2	AHNAK2	LTBP2	ASAP1	C1S	ZCCHC24	DOCK10	NAP1L5	SGK1	ANXA5	WLS	SNX7	EXTL2	ANXA1	TEAD1	SERPINE1	FAM171A1	PABPC4	CEP170	ELK3	NR2F1	NAV3	ARNTL2	ADAMTS12	ABCC4	IGFBP6	RGS20	PHLDB2	S100A2	CFL2	ANKRD28	SHOX2	FER	SKP2	CKAP2L	UBLCP1	TOX2	ZC3H12C	IGFBPL1	ZIC2	SH2D5	LAYN	ARHGAP23	PSMB2	PYGL	STX2	CD97	FOXQ1	LHFP	EPB41L2	PDGFC	ELAVL1	IL6	MAP4K4	EIF4A1	SYDE1	DZIP1	HMGA2	NOL7	CHST2	DSE	CCDC82	CSRP2	PRNP	TIMP1	PTGS2	BASP1	CCDC99	TTL	PIK3CD	SMAD3	CHSY1	TGFB1	GALNT2	PNMA2	PTPRG	LEPREL1	VCL	FZD7	UBE2G1	KANK2	EHBP1	MCFD2	ANKRD33B	DNAJB4	DKK3	LUZP1	EPHA2	EIF5A2	PLAU	GFPT2	GNG11	SRGAP2P1	AIDA	MMP2	SGTB	UPP1	INPP1	B3GNT5	PVRL3	ETS1	WWTR1	PDE7B	RNF182	ITM2C	IRAK2	SFPQ	TRAM2	IFNGR2	HRH1	RAI14	SPAG9	MSN	ARAP3	EDIL3	CCDC88A	TGFBR2	COL6A3	IGF2BP2	NOL9	SSFA2	ITPRIP	SLC25A37	ANTXR1	CMTM7	WNT5B	GLIPR2	RUNX2	RNASEK
CHARAFE_BREAST_CANCER_LUMINAL_VS_MESENCHYMAL_UP	PLA2G12A	XBP1	CLDN3	MPP7	F11R	PLCH1	ZBTB7B	EPN3	REEP5	CASZ1	CA12	ISG20L2	SYCP2	FAAH	TMEM183A	ATP2C2	TRAPPC6A	RFWD2	C18orf45	JHDM1D	STARD10	CXorf40A	DDR1	MEGF9	GRHL1	RABEP2	FEM1B	SYNGR1	TRPS1	CRABP2	CACNB3	CGN	TMPRSS2	PRLR	SELENBP1	PPCS	ESRP2	CYB5A	DLG3	ZNF467	SH3YL1	KLHL28	S100A14	IRF6	ANK3	CAMSAP3	TC2N	RHPN1	MYH14	EHF	MAL2	GALNT6	PLEKHA6	BBIP1	CLDN7	MYLIP	PDXDC1	S100A8	TRIL	SPTLC2	EPHA1	VAV3	RNF144B	C11orf80	TBC1D30	WFS1	GPR157	EPB41L5	EPPK1	PNN	CNNM4	AZGP1	SSBP2	TSPAN1	TMED3	DUSP16	RERG	CYHR1	AGR2	GPR89A	IDH2	CD24	ANO1	DBP	TMPRSS13	LIMK2	DHRS13	GPD1L	RMND5B	NPDC1	PGAP2	KIAA1324	DCAF11	CHD2	KIAA1244	LMTK3	MAP7	PPP1R16A	MRPL41	BIK	NOL3	PLXNB1	FRAT2	INHBB	METTL7A	C1orf9	ZG16B	PPDPF	FXYD3	FLJ38379	PRR15L	JTB	C10orf116	TOX3	CDS1	C19orf46	CAMK2N1	SLC7A8	TOB1	RAB17	ADCY6	TMEM229B	C17orf28	MSX2	SLC25A29	EMP2	TRAF4	C22orf29	CSAD	ARF3	ANKRD22	C9orf91	ENTPD2	SLC29A2	GSPT1	ALDH4A1	TFF3	HIP1R	FOXA1	TADA2B	SERF2	PDCD4	FAM59A	TFF1	C2orf55	HOOK2	SLC9A3R1	SLC37A1	PROM2	MPZL3	ULK1	CLDN4	ELF3	ERBB2	PRODH	NEBL	CIRBP	RAB25	PVRL4	GATA3	ST14	C9orf7	SIDT1	TTC39A	MYO1D	SSH3	MYO5B	MACC1	PREX1	IGFBP2	MUC1	HOOK1	FA2H	C7orf68	PER2	FAM174B	COG7	SPATA2L	ABCC11	MGAT4A	SFI1	CBLC	C16orf53	DEGS2	FAM63A	ENSA	LLGL2	CERS6	MED28	MMEL1	ACVR1B	TJP3	CYB561	CEACAM6	TMEM30B	FAM83H	CCDC97	LOC93622	EFNA4	RAB40C	CRNDE	RUSC1	FKBP4	SPDEF	AP1M2	CHMP2A	SCAMP2	SERINC2	SYTL1	EPCAM	CDH1	RALGPS1	BLNK	GSTO2	FAM102A	C9orf152	KIAA1522	TRIM3	CRIP1	LNX1	ESRP1	ERP29	CRIP2	ABCG1	INPP5J	PRKD2	BEX5	RAB5B	SHANK2	PEX11B	PIP4K2C	SSR4	NR2F6	RASEF	ASB8	RNF103	BSPRY	BCAS1	SPOPL	ANXA9	EPB41L4A	IRX5	PLXNA3	CCDC6	ICA1	GGT6	CLN3	DAAM1	BOLA1	S100P	EPS8L1	ITPK1	MYO5C	C20orf54	TM7SF2	KRT19	MB	CDC42SE1	TPD52L1	NME3	ABCA12	MKNK2	ERBB3	FAM110A	EXPH5	MRFAP1L1	VIPR1	ARRDC1	KLRG2	UBQLN4	TMBIM4	PLEKHF2	PRSS8	IFT20	SMPDL3B	DOK7	DSCAM-AS1	C4orf19	GOLT1A	APH1A	EPHB3	MYO6	TMEM45B	ZNF74	ENPP5	MYB	FLAD1	MCF2L	CXorf40B	TUFT1	ALDH3B2	DNAJC1	LAD1	TSC22D3	TTC9	PATZ1	GPR160	SCYL3	TP53TG1	BCR	RAB11FIP4	RAB3D	SEMA4A	SLC16A14	ANKRD30A	KIAA0247	ULK3	OVOL2	CADPS2	USP18	AAGAB	MARVELD3	RHOB	FGD3	PPP1R3D	SPINT2	KIAA0319L	ST6GALNAC2	LSR	C1orf43	ABAT	PPFIBP2	BLOC1S1	FREM2	TLE3	MUCL1	TNK2	CHN2	FAM65C	TMBIM6	TMEM79	ZNF385A	GRB7	RHBDF1	SYMPK	ARHGEF5	C14orf167	TMEM134	GGCT	TSPAN13	SEPHS2	ARHGAP8	CTNND2	KIAA1370	RHOH	JMJD8	TMEM184A	CAPN8	LYPD3	RAB27B	COMMD3	MGMT	CACNG4	PTPN6	SPINT1	ZNF24	GRHL2	CYP4B1	MARVELD2	CCDC64	H2AFJ	ARFIP2	TMEM41A	LOC100286909	RPS6KA5	DDI2	CEBPA	OVOL1	VPS45	SEMA3F	ROGDI	PKP3	CDH3	DNAJA4	ZCCHC8	MCCC2	SORL1	SETD6	INADL	ABHD11	SUOX	FUK	SULT2B1	SLC44A2	ZNF165	PADI2	MREG	MLPH	EFHD1	KRT23	TRPM4	CHMP4C	SIGIRR	PCK2	GPR56	ALDH6A1	KIAA0556	KIAA0040	TMEM125	GRAMD4	SLC35A1	FAM195A	TSTD1	FBP1	GET4	FUT1	C11orf52	TMEM191A	VRK3	PCDH1	ARRDC4	DENND2D	RGL2	PPP2R5A	FAM46C	SEPP1	RSPH1	PAQR4	ZBTB42	PGAP3	FANCF	ARFGAP2	CREB3L4	SH2D3A	SYNGR2	JUP	AIM1L	SYT7	IQCE	ELMO3	C6orf132	TNKS1BP1	RBM47	PWWP2B	CCDC64B	P4HTM	ZHX2	PPM1H	BLVRB	KIFC2	ATP6AP1	ESR1	TMC4	ZXDC	ZKSCAN1	CACNA1D	SOX13	TRIB3	PRRG4	PRR15
CHASSOT_SKIN_WOUND	KLF2	JUNB	EGR2	ID3	FOS	FOSB	REL	EGR3	EGR1	JUN
CHAUHAN_RESPONSE_TO_METHOXYESTRADIOL_DN	EIF3M	NAP1L1	PIM2	WBP2	FOXO3	EIF4B	METTL7A	PCBP2	CCL3	TAF10	UBE2S	EIF3K	HLA-G	XBP1	B2M	ERP29	H2AFZ	MARCKS	AP3S1	TRBC1	MORF4L2	ARHGDIB	YWHAB	MXI1	CD48	LGALS1	CTBP1	HADH	NRD1	TNFAIP3	RPL12	COPE	CD74	UBA1	ADM	CTDNEP1	ATP6V1F	BTG2	BTF3	LTA4H	COX6A1	DDX17	ATP5O	VAMP2	ARL6IP1	MCL1	CSNK1E	ADD1	EEF1A1	HIST1H4C	UBE2I	SEC61G	ZFP36L2	HCLS1	NPC2	IL2RG	NUCB1	EIF3F	UGT2B15	CYFIP2	HSP90AB1	MDH1	PABPC1	HSP90B1	TLN1	S100A10	PCP4	UBE2J1	PHB2	ENO2	PDLIM1	LITAF	RAF1	TUBB4B	PTPN6	AP1S2	LSP1	TUBB	SLC1A4	ARPC5	SLC25A6	TMSB4X	NCSTN	IDH2	ATP5J2	TAPBP	LOC730101	CAPNS1	NME4	VIM	MKI67	BTG1	DDOST	GNAS	FDPS	PGK1	TMSB10	UBC	MAN2A1	PKM2	CD164	HERPUD1
CHAUHAN_RESPONSE_TO_METHOXYESTRADIOL_UP	CRYBB1	TARDBP	YARS	HMGN2	EIF5AL1	MUC3A	CHMP7	CKS2	CKB	RBM3	HDGF	ATF4	GPR161	RBPMS	TIMM44	SLC3A2	CIRBP	MYC	PRODH	HSPA8	TRBC1	UBE2S	C1QL1	PTTG1	SRM	NME1	PPIL2	SLC7A5	ASNS	SNRPD3	AARS	MUC1	CCNB1	SRSF6	PSMD1	COX7B	CBX6	AHSA1	UBE2L3	DNAJA1	HSP90AA1	SERBP1	ITGB5	CARS	ST5	UBE2G2	DUSP10	WNT11	UBE2M	SRSF2	GARS
CHEBOTAEV_GR_TARGETS_DN	SLC39A10	IGDCC4	FKBP14	EFEMP2	C2	FGGY	JAZF1	S100A3	PRKD1	COL1A2	ELAVL2	IL2RG	CPE	MYL9	ATP6V1C2	KLHL10	LOXL1	DAB1	RHOBTB3	SLC14A1	IGFBP3	DMPK	FAM19A5	ZFP36L1	ZSCAN18	CNTN1	PPP1R3C	PTGER4	SVIP	CH25H	LRP4	AGPAT9	PDLIM3	PTPN14	CACNB4	PFN2	CLEC11A	MYEF2	TGFB2	NRCAM	CXCL12	PALLD	SYT9	RASA3	THBS2	ANKRD6	BCL2L15	SOX21	DNAJC6	CHSY3	GBP7	GFRA2	FAM26E	STAG3	PKIA	PLAT	STBD1	GPM6B	NRXN3	CA8	KIAA1024L	TNFRSF11B	DPY19L1	ZC3H15	IGFBP5	NEXN	MOB3B	PHLDB2	RTN2	NPTX1	SAMD12	TUBA8	SH3KBP1	LIMCH1	PLA2G4A	AR	KCTD4	GNA14	TSLP	PDZRN4	RSPO3	SYNE1	SIPA1L3	AMY1A	VAV3	TSC22D1	FAM20C	ATP8A1	C11orf65	CRISPLD2	ARSI	FKBP10	TCEA3	CNN2	HSD17B13	SMARCA1	S100A4	SORCS3	LOC440335	PLCXD2	GUCA2A	CHIC1	CPEB1	MXRA7	SARDH	IRF4	TMEM56	USP18	GDNF	GPHA2	RSAD1	VWA1	SLC38A4	ZNF704	LRRN3	FAM70A	SOX6	ALMS1	COTL1	FLRT2
CHEBOTAEV_GR_TARGETS_UP	ABCG2	GALNTL2	SLIT3	FKBP5	SPINK2	RAB11FIP5	ENPP1	NT5DC2	COL19A1	ASB7	NR3C1	ZBTB16	SULF2	IL17RB	FXYD4	FLG	PARVA	RECK	NRP1	ANAPC16	CPEB3	ADD3	HPGD	KCTD14	SLC26A6	EDNRA	TRAK1	IFIT2	ATP1A1	DDIT4L	C2orf88	SCNN1G	EDNRB	LCORL	FZD1	SCRG1	MYB	DOCK5	TFAP2E	SPOCK2	BEST2	BCL2L11	NDRG2	IQGAP2	STC2	RRM2	TSPAN13	PDE9A	GNMT	TTC28	MEX3C	ITPR1	TNFRSF21	FAM190A	SEMA6A	PDGFRA	TTLL7	DNM3	CMAHP	RASSF9	TGFB3	GULP1	LAP3	TMEM140	P4HA2	CYP27A1	MGAT4A	ST6GAL1	RAMP3	MEGF6	ACOT6	OLIG1	NTRK2	TRIB2	SLC43A2	PMM1	C7orf74
CHEMELLO_SOLEUS_VS_EDL_MYOFIBERS_DN	ACTN3	MYBPH	MYH4	MYH8	MYL7	MYOM2	MYOZ1	PAK1	PDLIM3	PPP3CA	TMOD1	TNNC2	TNNI2	TNNT3	VCL	ITPR1	PVALB	CALM3	SOS2
CHEMELLO_SOLEUS_VS_EDL_MYOFIBERS_UP	ACTA1	ACTN2	CRYAB	HSPB1	ITGB1BP2	MURC	MYH3	MYH6	MYH7	MYL2	MYL3	MYOT	MYOZ2	SMPX	SMTNL1	TNNC1	TNNI1	TNNT1	TNNT2	TPM2	XIRP1	ATP2A1	ATP2A2	CASQ1	CASQ2	ANKRD2	CSRP3	FHL1	FHL2	HIST2H2AA3	MYF5	NFATC2	PDLIM1	PPARA	PPARGC1A
CHEMNITZ_RESPONSE_TO_PROSTAGLANDIN_E2_DN	FUT6	SDR42E1	KLF4	PPL	FHL1	ACAA2	C1orf172	SMAGP	KAZN	LCN2	IQCH	LOC283481	CLCF1	PCLO	ELF3	PRPSAP2	PAPPA	NSUN7	TNFAIP1	CCL28	RBL2	TGFBR3	NUS1	SCNN1A	CXADR	GLOD4	LOC283278	XPC	NAPEPLD	CACNB2	DNAJA4	PKHD1	CLIC6	MYH8	AIF1L	SLC6A20	FREM2	ABHD11	LOC100506098	ALS2CR8	CDC42BPG	LOC100292408	TNFRSF10C	ITGB8	SLC12A6	LRRK2	MSI2	ASRGL1	UBB	CYB5B	GATS	RAB3IP	C6	MCFD2	LOC100505894	VTI1B	CLIC4	CHDH	CLDN7	TMEM43	MED11	LOC100507603	C14orf105	C19orf46	FNDC3A	MID1IP1	AKAP5	VAPB	CRYZ	FOXC1	ASTN2	TRIL	EPN2	WDR48	TPK1	DYNC2LI1	MAN2C1	GPC6	MMP15	ATXN1L	EDNRB	SLC44A4	RBM47	FAM110B	SHH	GBA3	SIPA1L1	MACC1	ZNF238	MITF	NFIB	PIGV	EVC	CCND2	EPB41L5	FRMD4B	CNKSR3	LRRC19	GALNT3	AP1S3	GK5	LMTK3	PRKAA2	BEND7	LOC100506497	BBS12	DNAJC16	PAX8	MARVELD3	NSUN5	C9orf5	LOC100506802	NBL1	EPS8L1	NLRX1	NRF1	BBS4	KITLG	DIRAS3	CDS1	CTAGE9	KIAA2013	GPRC5C	TRIOBP	IL12RB2	LOC100271722	C12orf75	TINAGL1	GATAD1	PARP4	AR	FAIM	GIPC2	PTPRK	PDSS2	CYB5D2	CST6	NSUN5P1	WNT5A	GALNT11	BCAR1	ITM2B	UPK1B	SESTD1	AXIN2	FAM60A	HCG11	MUC3B	DBT	SEMA5A	CLDN12	SLC24A1	FAM63B	PITPNA	FAAH	BCL11A	EDIL3	FAM18B1	PROM1	PLS1	MYL3	ZMYND12	NUS1P3	OSBPL10	UG0898H09	CCDC57	GMDS	SEL1L3	SLC2A13	TNFSF10	GATM	TAX1BP3	ALDH3A2	IQCA1	NAA38	EZR	LINC00476	ARL6IP6	CLSTN1	AHR	ID4	PRICKLE1	MIR31HG	SERINC2	SNTB2	CUX1	TNFSF13	IL17RB	LOC375196	LOC646934	RUNDC3B	TBC1D5	ST14	RGP1	IRX3	FOXP4	EFCAB6	WDFY3	SPTLC3	AOX1	MET	PTPRD	LYPLAL1	PDCD6IP	CHL1-AS2	C1orf186	OPN3	SPSB3	ZNF599	OR7E14P	TPMT	C1orf133	SLC2A9	PRSS8	GPBP1L1	ZFP3	C3orf23	HRH1	LMTK2	FLJ13197	TSPAN1	AKAP12	SOSTDC1	LINC00271	NFIA	BBS2	CD200	ICMT	NFATC2IP	SUN1	PHYHD1	CCDC122	FAM48A	SLC39A8	SHMT1	CLDN4	RSPH3	GLB1L	CHL1	ITFG1	GRHL1	SNORA74A	MUC3A	VAPA	SH3D19	CAPN1	C2orf55	OCLN	KCNJ15	FAM134B	PAX2	FZD1	OSCP1	LOC100129069	EPHA1	LIME1	COBL	ZNF655	CYP4V2	FMO5	SLPI	NFAT5	DNAJC1	ZNF323	TMEM139	ODC1	KRT7	NRXN3	MSLN	RPS6KA2	RGS12	LRRFIP2	PIK3C3	RELN	RND2	POM121	FBXL16	C11orf52	ACSS2	STXBP6	TM7SF3	LNP1	DEGS2	LPXN	SYTL2	PHACTR2	DYNLT1	LOC100288092	SENP3	KIF9	PLEKHA7	KCNK5	FAT1	RBP4	SIK2	ADAM10	WFDC2	P4HTM	GORASP1	IP6K2	MIR17HG	CCDC148	SCMH1	GLUD1	PSMA5	NDFIP2	SCHIP1	RBMS2	DLG1	SPTLC2	IL20RA	ADCY9	PPIA	C6orf132	VPS37D	SUMF2	VWA5A	PPFIBP1	SIRT5	SLIT2	LOC100506591	IFT140	SLC22A2	ILDR1	LRPAP1	CCR9	SLC35E2B	FLJ37453	C7orf63	C15orf59	BCL7B	TXNIP	PPM1A	SGCB	CCDC30	TMEM125	WFDC5	CDKN1A	CDK6	SPATS2L	KIF1C	TJP2	SPAG6	UBXN10	KCNT2	CAMTA1	KIF1B	ANXA11	TMC4	DEM1	CASP9	EDAR	ARHGEF16	MAP7	CTSC	WDR78	TJP3	ACN9	BICC1	CNTN4	SPRYD3	FOXP2	FUT3	SAMD13	REV3L	C1orf210	WSCD1	MON1B	CRAMP1L	PRR15L	LYG1	FHDC1	TRIM38	GPR125	SATB2	LOC729013	LMF1	RWDD1	LOC283392	EXOC4	LMO7	BPHL	DMTF1	ST18	MRI1	DAZAP2	C9orf71	PLA2G16	SRGAP3	FAM81B	CTAGE5
CHEMNITZ_RESPONSE_TO_PROSTAGLANDIN_E2_UP	CKS2	CDC45	PRAF2	MLF1IP	AFAP1L2	CDKN3	DGAT1	KSR1	CHAF1A	SLC16A1	RRM2	MICALL1	SMC4	CHMP7	STAMBPL1	ATAD2	PVT1	FAM69A	GEMIN5	ASMTL	SGOL2	DYSF	ASF1B	IMPAD1	TPX2	BRIP1	RFTN1	FAM64A	KIAA0101	PAICS	SNRPA	CCNB1	PRR11	NPM1	LMNB1	MZT2A	KIF3C	MKI67	FANCL	ZAK	C19orf48	BUB1B	GTSE1	NECAB3	MTA3	SHMT2	FLT1	NSMAF	PTP4A3	ARAP3	LRRC8C	FAM171B	TOP2A	ZNF37BP	ERCC1	GRAMD1A	AFAP1L1	ANAPC1	IQGAP3	WDR76	TTK	TNFRSF9	BOLA3	C4orf21	HSPA9	BIRC5	GMPS	LOC84856	URB1	UAP1	BARD1	PEA15	NUSAP1	XPOT	PTTG1	NCAPG	MTHFD2	UBE2S	OVOS2	PRC1	AP2S1	DLGAP5	PCBD1	SPAG5	BUB1	NOP16	AURKA	SAE1	SCNM1	MINA	UHRF1	SH3KBP1	MCM4	OLFML2A	CASC5	RAPGEF4	AKAP17A	CCNB2	TGFB1I1	TGS1	DLEU2	CENPF	EIF4EBP1	RAB15	RPL8	KPTN	ATP6V1C1	PCGF1	MZT2B	NUP210	TK1	TMEM55A	TRIM28	GRINA	RPIA	TTLL6	NES	TPD52	CCDC99	ST3GAL5	DNAJC18	MLLT11	CDC6	KIF20A	SLC39A14	RNASEH2A	LOC100130275	TMEM22	NCAPH	HJURP	ADAM19	ASPM	POLR3D	GJC1	CHD1L	UBE2C	ANK2	CENPE	C8orf59	SKA3	PWWP2A	FEZ1	RPS9	LARP1	C11orf82	SLC7A1
CHEN_ETV5_TARGETS_SERTOLI	FCGR2A	KIAA1199	XIST	CXCL12	PLEK	FCGR2B	MMP12	CLEC7A	ANGPTL2	GCG	THBD	C1QB	GPNMB	ARSB	ARID3B	CD53	CCL7	CXCL6	CD36	IL6
CHEN_ETV5_TARGETS_TESTIS	CDCA7	DAZL	HELLS	STRA8	MKI67	RBMY1A1	DDX10	CRABP1	HAUS6	CCNB1IP1	RBL1	RAD51	DCK	SOX3	DMC1	CDK2	CCNE2	TKTL1	TGFBR1	MCM2	LOC284023	NFYB	MAD2L1
CHEN_HOXA5_TARGETS_6HR_DN	TUBA1A	PRPF31	FJX1	C5orf54	CD24	NPTXR
CHEN_HOXA5_TARGETS_6HR_UP	ZNF35	GADD45B	TIPARP	IL8	EGR1	SAT1	IER2	PTN	KLF10	SNAI2
[truncated: 2,500,907 more chars]
