# Supplementary material for: MGOGP: a gene module-based heuristic algorithm for cancer-related gene prioritization
Source: BMC Bioinformatics. 2018 Jun 5;19:215. doi: 10.1186/s12859-018-2216-0 (PMC5989416; doi:10.1186/s12859-018-2216-0)
Supplement: Supplementary file 3 — Breast-Cancer-Gene. This is the known breast cancer-related genes downloaded from SNP4Disease. (TXT 2 kb) [file 12859_2018_2216_MOESM3_ESM.txt]

ABCB1
ABCC1
ABCC11
ABCG2
AGTR1
AHR
AKAP13
AKT1
AKT2
ALDH1A1
AMPH
ANKRD30A
ANXA1
APC
APOD
AR
AREG
ARID4B
ATM
ATR
AURKA
AXL
BACH1
BARD1
BAX
BCAR1
BCAR3
BCAS1
BCAS3
BCL2
BCL2L1
BECN1
BEX2
BIRC5
BMP1
BMP6
BMPR1A
BRCA1
BRCA2
BRIP1
BRMS1
BRMS1L
C11orf30
CA9
CASP3
CASP7
CASP8
CASP9
CAV1
CCNA2
CCNB1
CCNB2
CCND1
CCND2
CCND3
CCNE1
CCNG1
CD44
CDC25A
CDC25B
CDC27
CDC42
CDH1
CDH2
CDH3
CDK1
CDK2
CDK4
CDK7
CDKN1A
CDKN1B
CDS1
CHEK1
CHEK2
CLCA2
CLDN7
CSF1R
CSF2
CSF3
CSK
CST6
CTCF
CTNNB1
CTSD
CTTN
CXCL12
CXCR4
CYP17A1
CYP19A1
CYP1A1
CYP1B1
DNMT3B
E2F1
E2F3
ECM1
EGF
EGFR
EP300
EPCAM
EPOR
ERBB2
ERBB3
ERBB4
EREG
ESR1
ESR2
ETV4
EZH2
FAM175A
FASN
FBLN1
FBXW7
FGF1
FGF2
FGF4
FGF6
FGF8
FGFR1
FGFR2
FGFR4
FH
FHIT
FIGF
FLT1
FLT4
FN1
FOXA1
FOXO1
GADD45A
GATA3
GNL3
GNRH1
GNRH2
GPNMB
GPX1
GRB2
GRB7
GREB1
GRN
GSN
GSTP1
HBEGF
HDAC1
HDAC4
HEATR6
HGF
HIF1A
HMMR
HPR
HRAS
HSD17B1
HSPB1
IGF1
IGF1R
IGF2
IGF2R
IGFBP3
IGFBP5
IL2
IL6
ING1
IRS1
ITGB3BP
KDM5B
KDR
KIF15
KIT
KLK10
KRAS
KRT14
KRT18
KRT19
KRT20
KRT5
KRT7
KRT8
LASP1
MAD1L1
MAGED2
MAPK1
MAPK10
MAPK12
MAPK14
MAPK3
MAPK8
MAPK9
MCM2
MDM2
MET
MKI67
MLH1
MMP1
MMP11
MMP14
MMP2
MMP9
MRE11A
MSH2
MSH6
MST1R
MTA1
MTOR
MUC1
MUCL1
MYC
NAT2
NBN
NCOA3
NCOA6
NET1
NF1
NME1
NOS2
NOTCH1
NQO1
NQO2
NR3C1
NRG1
NRP1
NTRK3
PAK1
PALB2
PARP1
PBOV1
PCNA
PDGFRB
PELP1
PGR
PHB
PIK3CA
PIK3CG
PIK3R1
PIP
PLAU
PLAUR
PLK1
PPM1D
PPP2R4
PRKCA
PRL
PRLR
PSG2
PTEN
PTGS2
PTHLH
PTK2
PTK6
PTN
PTPRC
RAC1
RAC3
RAD51
RAD51C
RAD54L
RAF1
RARB
RASSF1
RB1
RB1CC1
RBBP8
RHOA
RHOBTB2
RHOC
ROBO1
RRAS2
S100A4
SCGB1D2
SCGB2A2
SCGB3A1
SERPINB5
SERPINE1
SFN
SGK3
SHBG
SKP2
SLC22A18
SLC9A3R1
SMAD2
SMAD4
SNAI2
SNCG
SP1
SPP1
SRC
ST14
STAT1
STAT3
STK11
STMN1
STS
SULT1E1
TACC1
TDGF1
TEK
TERT
TFAP2C
TFF1
TGFA
TGFB1
TGFBR1
TGFBR2
TIMELESS
TIMP1
TIMP2
TIMP3
TNC
TNF
TNFSF10
TOP1
TOP2A
TOX3
TP53
TPD52L2
TRIM25
TSG101
TWIST1
TYMP
TYMS
VEGFA
VEGFC
WNT1
WNT10B
WNT5A
WWOX
XBP1
XRCC2
XRCC3
YBX1
