# Supplementary material for: MGOGP: a gene module-based heuristic algorithm for cancer-related gene prioritization
Source: BMC Bioinformatics. 2018 Jun 5;19:215. doi: 10.1186/s12859-018-2216-0 (PMC5989416; doi:10.1186/s12859-018-2216-0)
Supplement: Supplementary file 4 — Final module list. This is the refined module list after removing irrelevant genes. (TXT 2736 kb) [file 12859_2018_2216_MOESM4_ESM.txt]

ABBUD_LIF_SIGNALING_1_DN REXO2 SUCLA2 MTSS1L DCAF11 C16orf89 S100A4 FOXA2 ANKRD40 DDC BCKDHB SYTL4 CAPN9 HOXC9 LIMS1 CYFIP1 TSPAN7 HK2 ITGA6 ALCAM AHNAK EFNA2 CD24 PELI1 OSTF1 ENPP2 GRIA2
ABBUD_LIF_SIGNALING_1_UP ELF3 RNASE3 CEBPB IRF1 IL1R1 UPP1 HAS1 NMI LCN2 STAT3 KLF10 RGS4 TMEM176B POMC SQRDL RHOU FGG SOCS3 RASA3 GRAMD3 PSMB8 GPX3 SCT BCL3 MAN1A1 CXCL14 LRG1 CYB561 AHSG ALDOC TNFRSF1A ANXA8L2 XBP1 KNG1 TAPBP PTPN1 TMEM176A ACAA2 TSPAN4 GPCPD1 MPO ST3GAL1 FBP1 LBP PLD1 VWF
ABBUD_LIF_SIGNALING_2_DN PITX2 PTHLH ZNF280D SCN1A CITED2 CGA NALCN
ABBUD_LIF_SIGNALING_2_UP ATP1B1 JUNB PFKP FGFR1 PPP2R2B GPX2 EZR ANGPT1 COL11A1 C2CD4B PTPRO DIO2 DCN NRP1
ABDELMOHSEN_ELAVL4_TARGETS NCAM1 CDC42 BCL2 RHOA PARP1 DLG4 CAB39 CASP3 LEPROTL1 ITGA1 EIF2AK2 SETD8 RAB10 KCNQ2 CDH2 ITGB1
ABDULRAHMAN_KIDNEY_CANCER_VHL_DN RHOBTB1 ACTA2 PALLD ALDH1A1 STX11 ITGB3BP MPPE1 ALDH3B1 SEC31A UGT2B7 PDZK1IP1 SNRPN PJA2 MTMR3
ABDULRAHMAN_KIDNEY_CANCER_VHL_UP F2RL1 INSIG2 GLCE SLC5A3 TMSB15A
ABE_INNER_EAR ZP2 RPL28 ZBTB20 KIAA1199 PCDHGC3 RPL21 RPS11 RAB1B PLEKHB1 UTY RPL32 RBP1 DGCR6 WNK2 ATP1A2 DDR2 IGFBP6 LHFP OTOR CLU CRYM RPS15 MGP LRP1 NENF USH1C MIA MT3 UBXN1 C19orf53 APOD CCS RPL35 VAMP5 COCH UBA52 HYI CA14 USP11 COL9A1 S100A13 COL9A3 ISLR FOXD1 RPS5 SELM TMX4 PTGDS
ABE_VEGFA_TARGETS CDR1 THBD HERPUD1 HBEGF MRE11A ANGPT2 ACE CD1B EGR2 PTGS2 MCM2 PPAP2B A2M PCTP PPY RCAN1 EGR3 SLC4A7 BPI PODXL
ABE_VEGFA_TARGETS_2HR CD3EAP RAPGEF1 PDCD1 CDR1 PPAP2B LDLR UPP1 AURKC DAPK3 PRKCD RDBP HERPUD1 TNFRSF14 NR4A1 CUX1 HBEGF APOE LAD1 CD1B PTGS2 PPY CARS TKTL1 ELAVL4 EIF1 BPI XPO7 MCM2 CDKN1A SERPINB2 PPL ZCCHC14 RCAN1 CYP1A1
ABE_VEGFA_TARGETS_30MIN PPY EGR1 TRIB1 PCDH17 GZMK TAC1 PTGS2 TKTL1 C2 ALAD MPG DBC1 KRAS APOE AURKC HDC ELAVL4 DUSP5 MYO7A NR4A1 EGR2 HBEGF RCAN1 MCM2 CYR61 SCRN1 CD1B VARS EGR3
ABRAHAM_ALPC_VS_MULTIPLE_MYELOMA_DN TGFB1 UCHL1 CDK4 CDK5 XRCC4 PTEN PSEN2 MYC RELA CDC37 XRCC5 CD47 CCNB1 TXN PSEN1 CDK9 TCF3 CASP3 IL6ST
ABRAHAM_ALPC_VS_MULTIPLE_MYELOMA_UP MAPK12 A2M RARA HMOX1 CDC25B NFKB1 IGFBP5 APP CDKN1B IGFBP3 APOE DCN FAS RUNX2 CCND1 BTRC CXCL12 TNFRSF1A JUN CD36 SERPINA1 RB1 PDGFRB CD44 BCL6 FGFR1
ABRAMSON_INTERACT_WITH_AIRE SMC3 SUPT16H RUVBL2 MCM2 PARP1 KPNB1 CAND1 MSH6 EFTUD2 GCN1L1 XPOT IPO7 HIST1H2BO DDX5 RAD21 HIST3H3 POLR2A RANBP9 NOP56 TRIM28 MCM6 XPO1 HIST1H2AC PRKDC SNRPD3 C1QBP PCNA DDX17 MSH2 POLR2B TOP2A MYBBP1A NASP SMC1A PABPC1 RANBP2 LMNB1 GEMIN5 NUP93 MCM5 SNRPB CHD6
ACEVEDO_FGFR1_TARGETS_IN_PROSTATE_CANCER_MODEL_DN SLC24A3 UBE2E2 HIST1H4H MUM1L1 HUNK FLNA RAI2 NFIA CELA1 RTN2 MST4 TGFB1I1 EYA4 MYOC SSPN PDLIM7 FMOD SLCO4A1 GAS1 SH3BGR HIST2H2AC PKIA HERC2 DCLK3 SUSD2 SLC6A20 SYT10 PROM1 RAB26 ART3 CGREF1 SORBS1 TPM2 SLC7A8 GPX2 RSPO3 IRS1 IGFBP2 APOF PAPPA2 S1PR3 PDE8B TGFB2 WDR91 FAM132A NRN1 EYA1 PTN VNN1 C5orf13 EPHA3 NRAP SNRPN ACOT2 AFAP1L2 MAT2A FOXP2 DEFB1 HPGD C1R CLDND1 PNLIPRP1 ABHD3 PDLIM3 MTHFD2 RPL18 GLRB SRD5A2 CLDN1 TCF21 MYH11 TP63 WIPI1 SMAD6 DES ABI3BP TIMP4 MYBPC1 FGFR2 DNAI1 CHRDL1 GPT2 CRABP1 CCND2 PECR SIPA1L2 SCIN KHDRBS3 HAVCR1 GNMT UPK1A SLC4A4 ATXN1 ST8SIA2 CBS LGI1 ITLN1 CITED2 TRPV6 CCL11 PHKA1 LGI3 RECK COL4A4 PRDX6 G6PC2 TTC7B EPHB6 CAMK4 MOCS1 CRYL1 CKB WFDC3 BMP4 REEP1 KCNIP1 FGL1 PCP4 KRT15 ACRV1 BHLHA15 FNDC5 SDPR ATP12A SATB1 MAN1A1 ACTG2 ISM1 CNN1 DNAJB14 JPH2 ENPP2 CREG2 TAGLN GPR37L1 DMPK P2RX1 TNNT1 SLC35D3 S100A4 NCAM1 COL4A6 LCT BANK1 G0S2 BEX2 PLEKHA4 SCUBE2 RUFY3 TACR3 GRIA1 GXYLT2 COL23A1 FLRT3 PADI3 BCAT2 GPM6B ACTA1 TLN2 ZC3HC1 OGN PYCR1 WIF1 KCTD1 EGF CACNA2D1 UGT2B15 C7orf46 CRIP1 IBSP CHN2 MEG3 ASB2 KRT5 AMY2A SPOCK1 MYL9 PRELP FST TEAD2 EIF4EBP2 TPM1 MRVI1 GPX3 COL17A1 GATA3 HHIP SLC16A9 GREB1 FMO2 DPT TGM2 KCNQ5 PPP2R5E SNHG11 MYLK LGR5 CLIC5 FHOD3 SLC26A3 MYCL1 GSDMA TSC22D3 RETSAT CCDC126 FAM55C ASNS GNAO1 MMD THOC2 HDAC9 SYT17 LAMA3 TM6SF1 SLC7A5 PIRT ISL1 MGLL P2RX6 GGA2 LMOD1 CALD1 EDARADD DNER NDRG1 SYNPO2 PFKM MAP1LC3A HSPB11 CLDN23 RBPMS2 ACE TMCC2 SYNM CSRP1 RIMKLB NPTX2 ALDH18A1 ANGPTL4 GSN COL7A1 CTNS RGS13 PROM2 SLC2A4 DEFB4A SLITRK6 LAMB3 COPZ2 DNAJA4 ACRBP CACHD1 PIK3R1 TSPAN2 SPOCK2 CEP97 PPP1R14A MT1A PCBP4 HSPB6 TULP3 ATP6V1C2 PNCK ITPK1 SMARCD3 C9orf125 RGS12 SULT1E1 BEX4 TNNC2 PLCB4 KEL UPB1 UGT2B10 FMO3 SMTN ACTA2 LMCD1 TSPAN7 HLF PHF19 KRT14 MT2A LIMS2 INMT FAM171B MYOM1 TRPM3 OGT CCDC80 C18orf10 CD93 MALAT1 INHA TANC2 CALN1 N6AMT1 FUT9 FHL1 PDZK1
ACEVEDO_FGFR1_TARGETS_IN_PROSTATE_CANCER_MODEL_UP PDE2A FOSL2 ARC CCM2 ACER3 GPRC5A CWH43 NFIB SPHK1 UPP1 COTL1 HOMER2 LRRC3B GNE LIPH IGJ IHH DUSP4 TMEM71 NIPAL1 PLSCR1 SDCBP2 CHODL NPNT C1orf116 OXCT1 RAB31 CEP55 TNFRSF12A ANXA13 CAMK2B RAB32 PLAUR TIFA MCM3 PPARGC1A ATP10B SERPINB11 S100A11 VCP CPD ARHGEF4 PBX3 CHRNB1 ARPC1B LRRC8E TACSTD2 SMPDL3B PGAP1 HELLS SULT1C2 DUOXA1 KCNE3 SOX9 AKR1B15 WIZ KRT4 THRB COL8A1 CXCL1 CAPG RGS19 IFI44 CXCL17 F2RL1 KCNMA1 EGR2 DAZL MLKL ABCC3 TIMP1 VTCN1 SPP1 PGLYRP1 TMIGD1 SPINK8 CITED4 CD44 CMAS EGLN3 FOXQ1 FBP1 SRGN C10orf58 EPPK1 NUDT21 SPRY1 AFAP1L1 TFRC FRRS1 REG3A SOCS3 SLC4A7 TMEM173 BZW2 DENND2D LCN2 KRT7 SERPINB5 MFSD4 TMEM40 DUSP16 CDH17 RIPK3 LELP1 DTX4 RASAL1 BASP1 UPK1B SLC41A2 OBFC2A ARHGAP18 MFAP3L CCL2 CKMT1B CP ECT2 WFDC2 C8orf84 EIF1AX IRGM CD38 TNIK TESC CDK6 KLF6 HYLS1 ENC1 SPRR2A ARHGAP6 IL10RB TSPAN8 SLC40A1 RTP4 SERPINB6 FAM55B C8orf4 GALNT7 VILL KLF5 HK2 TLR3 CREB3L4 MCM6 FAM176A EMP2 MAPK11 TIMP2 IL8 ATP7A TSPO CXCL2 CAPN13 PKIG CLU CDCA8 ANXA3 MFGE8 FMNL2 PIGQ S100A14 EPHX4 FOXP1 SLC5A8 LY6E TLR4 USP18 RNF39 GMDS MTM1 SERPINA3 TNFAIP3 SP5 TRIM31 CDC20 TTLL10 MCM4 MSL3 MID1 B3GNT3 SGMS1 FZD4 FUBP1 PARP8 CDO1 STAG1 ARAP2 PSTPIP2 MLLT3 GOLM1 LRG1 TEX10 DUSP6 HGFAC C1GALT1 SMC2 ARG1 HCCS SEMG1 EDN1 RASSF9 NELF NOSTRIN BCL3 MPZL2 IKZF1 CXCL6 ALB IDI1 CENPA MACC1 SLC12A2 LRRK2 CYP51A1 DDX60 PDHX CXADR PARD6B EFHD2 SPNS2 STIM2 CXCL16 CDH1 CHL1 BACE2 PRPS2 ASPA ST3GAL6 SH3KBP1 CDCA5 CA8 SLC25A24 DCBLD2 PLCL2 CAMK1D TFF3 SPRR1A APOBEC1 ANXA4 BIRC5 MGAT5 LGALS3 ABCG5 LPO FAR1 PLCH1 FXYD4 STEAP2 SLK NONO RPS27 DKK3 CTSE OTOP1 PPP1R1B THBS1 F5 OAS1 LGALS3BP NPAS2 PABPC1 CLMN ARL4A ISYNA1 PBK RDH10 GALNT4 TAF15 ZNF7 ATP1A1 ENPP1 KCNN4 GPER B4GALNT2 CDKN2B ENTPD8 SOCS2 PCM1 CCNA2 ALOX5AP PDE7B TTR ABCG1 ERMP1
ACEVEDO_LIVER_CANCER_DN SERPINF1 CYGB ZNF180 LONP1 ETS2 PRODH2 CSRNP1 PCYOX1 CLDN2 KRT8 CYP39A1 DNMT3L SLC2A2 SERBP1 DEFB1 CNNM3 NR4A2 DGAT1 MT1X MSRA SRD5A1 ATF5 ACOT12 C11orf24 PAFAH2 STK11 SDC4 GCGR SOD1 LTBR ELP3 PLG PHLDA1 SLC25A11 PGRMC2 C3 GRAMD3 F8A1 ASCL1 SEC14L4 RPUSD4 CENPV DCPS ECHS1 LAMP1 VARS2 GLTSCR2 ADM PPP1R13B ZDHHC14 SCYL1 ITIH1 IGFALS CTSB HEBP2 PEX11G ASGR1 CSK HSBP1 LPCAT3 C14orf43 TRIP6 FOS FITM1 GNPTG UBE2J1 CD81 RPF2 PHGDH NDRG2 FAM54B MYO10 C5orf27 TRIM44 LDLR EZR FGA DHRS1 ALDOB OGDHL ACCS C4orf34 AZGP1 MT1A ADIPOR2 MRPS2 FAAH ZBTB48 CD99L2 GLUD1 SLC25A23 INHBE HAMP C1RL SAA4 SLC10A1 MACROD1 KHSRP CPEB3 MLPH SARS2 ZG16 IGF2 KIAA0182 IRX1 MTRF1 C1orf50 CCL16 HDAC6 RELN BBOX1 SH3BGRL2 KIAA0664 SEPW1 C21orf2 DMAP1 ID2 F9 ACAT2 BCO2 NDFIP2 H3F3B JMJD8 MPND SKAP1 DECR1 FAM160A2 THRSP RPL12 KMO DCUN1D3 NCOA4 ADH1A GJB2 ATP6V1B2 DNAJA1 AIG1 MPDU1 ORM1 SLC20A1 POLE SECISBP2L C12orf52 ENO3 IRF8 HADHA PON1 ACADS PTH1R CAMK1 PHF13 PLA2G2A CHMP7 SHBG ADH4 MYOM2 GSDMB LRRC28 MLLT3 PLOD1 TMEM30B GNB2L1 DIAPH1 HAPLN4 NAT2 SHMT1 LRP5 GTF2E2 PSMA2 COX4I1 EEF2 RAB26 GOT2 SERPINA6 FERMT2 DPYS LHPP SYNJ2BP TERF2IP CTSF EPHA2 PCNX TMEM66 TM7SF2 PLIN2 URGCP C10orf125 SFXN1 CYP1A2 FAM100A FKBP4 CACNA1H ZYG11B ZBED1 AKR7A3 TCF25 TSHZ2 AGMAT LYRM1 GATM CXCL16 BOK GNA11 IGFBP3 IGF2R SRF SERPINA10 KNG1 TRAPPC6A PCBP2 PLEKHG3 SFXN5 MRPL53 TTR ARHGAP10 FAM32A HIPK2 PRKAG2 ALKBH3 HDHD2 ANKRD46 RNF115 EGR1 ZFP36 HMGCR SELO DYNC1LI2 MXRA5 CYP3A43 CYP2C8 C5 AGPAT9 C7orf58 NEK6 CYP4F22 HMGCL HBA1 TMEM82 TCEA3 VAV2 RDH5 CFHR3 KCNJ10 APOF CYP2E1 TMPRSS6 MAPRE2 HOOK1 C16orf48 ACAD11 ENO1 CRP MUM1 IFNAR1 CHD8 VPS37B GSTP1 TPCN2 TNFRSF1B BCKDK KIAA2013 LECT2 SNAPC4 TBL1X PSMF1 ALDH2 KANK4 CROT TUBGCP2 C16orf7 FURIN DYNC1H1 CCDC28A GLRX5 APLNR TMEM86B F12 C1orf115 STAP2 PMPCA SPP2 INSIG2 NUCB1 PBX3 FST ZNHIT1 PPARGC1A PINK1 FUCA1 PCMT1 SLC22A1 C12orf44 WFS1 BHLHE40 APOB NADK C17orf61 CFI ESR1 ATOH8 SLC6A12 HGFAC SERPINA5 MT1F DAK RPL3 RAP1GAP CNDP1 TNFRSF1A CMBL AGPAT2 BCL2L13 ZNF395 MASP2 ZNF330 PCOLCE MFN2 FCN3 MAMDC4 NFKBIA MT1G TNFRSF14 CHCHD10 SERTAD1 DIS3L ACACB RGL1 PGM2 COL6A1 AQP12A PNPLA7 PDXK PZP SAP18 GJB1 ANXA10 C8A PLSCR4 PRG4 NDEL1 TPRG1L L2HGDH JUND MT1M CRISPLD2 LY6E THOC2 ENTPD5 KLF2 COLEC11 6-Mar ACADVL NTHL1 FN3KRP TRIB1 HSD3B7 IDH2 ANKRD33 SLC35A1 SLC39A14 ADAMTSL2 RCN1 TMBIM6 ASPDH GHR CAPN6 EIF2AK1 BGN IRF1 ZFPM1 TP53INP1 SLC19A3 ADI1 ACP2 ERLIN1 AMBP ARFGAP1 UPB1 ATP5A1 C19orf43 KIF13B ACOX3 FASN DGAT2 MT2A WDR72 ABHD10 EIF5A HADH C14orf102 KLKB1 VTN F7 SERPINE1 DPT TMEM97 AK3 RND3 REEP6 PPP2R2A PPFIBP2 ACADSB CCND1 CYP4A11 KIAA0913 TPT1 CDK9 FTCD DUSP5 ESPN SLC25A10 ARNT RNMTL1 AGT HMGCS1 SDHB MAT1A TRAPPC2L EBPL PRNP SAMD4A C19orf66 SLC24A6 TOLLIP CHST7 EXOSC6 AVPI1 TAF6L PEPD FMO3 PSMC1 MT1B SDHAF2 CXXC5 MVK TFF3 HSPA5 THOP1 PHKA2 C9orf103 ITIH2 CALM1 TSPAN9 KLHL36 SGPP1 LDHA AGXT2 LCAT CCRN4L ANPEP NDUFB8 APOA2 BRP44L PROSC CLDN3 ARMC6 ENDOG NUDT14 RXRA IER3 TGDS RDH16 ZCCHC14 NNMT SHMT2 DCAF8 PTMS PSMB10 VTA1 KYNU PPP1R15A FAM46A C1orf162 ITCH PAF1 IGFBP4 DYNLL2 SLC13A5 APOA1 MAP7 XPNPEP2 ACAA1 SIRPA SCD CYR61 INTS10 STAB1 MAN2B2 ACAT1 NCLN VPS26B SLC7A5 EVL FBP1 SIDT2 DHRS7 RETSAT APLP2 ARL6IP1 ARG1 ANGPTL3 VNN1 C8orf4 ATXN2 SERPINF2 ICAM3 TOR3A ALPL TRIB3 CDA RCL1 EPHX2 DERA ALDH9A1 FOSB OAF GPD1 NMT1 JMJD5 FAHD2B NOP14 UBXN6 C9 PLEK2 INMT NAP1L4 OAT
ACEVEDO_LIVER_CANCER_UP SLC36A1 EIF2B2 SEC11C C14orf93 F11R ILF2 FAM192A TUSC2 PIAS1 HLA-DRA TSPAN8 UBE2Q2 PEX2 SMARCC1 ATP6V1A KIAA1279 HLA-F ZCCHC9 RPLP1 MAFB ABHD3 STAG2 TYMS BBX LCP1 GPX7 HBP1 DTWD1 ARPC5 C1orf35 TRAM2 SF3B14 PIM2 SPARC TMCO1 ISCA1 TCN2 TCEB1 XRCC6 GBAS BZW2 SH3GL1 PTGES3 PTBP2 GTF2IRD2B NSMCE2 TRIP4 NBAS RTCD1 WARS LSM1 NTAN1 EXOSC4 IDI1 CTCF SRP72 RHEB PHF23 C9orf3 HNRNPH3 TXNRD1 KLF15 MPV17 METTL5 PTP4A1 CSTF2 KPNB1 RAMP1 FAM83D ZNF581 IL32 LIPA C4orf33 MCTS1 GLB1 CCDC51 CALML4 RBBP5 BET1 CHCHD3 DCP2 FRS3 TFG ASXL2 C12orf65 SLC29A3 ACBD3 PHLDA3 ZNF791 CYBRD1 GMNN DMTF1 CASK ARHGAP19 CCNA2 ZBTB33 AFF4 GSTA4 VWF FAM160B1 HIST1H2AC PSMD14 C8orf33 KLHL2 SUMF2 HIST2H4A FARS2 RPS27A MUTED CLEC3B YTHDF2 SLU7 FRZB PPT1 RHOBTB3 UBE2N RPN2 FAM127A CCDC117 ASF1A IMMT GRPEL2 C7orf36 RBM47 DPH5 TFB2M PIGT HSPB11 FAM84B TTC37 MRPS28 TP53BP2 RANBP6 GTF2H4 IPO9 LLPH CXCL9 CAP2 FOXC1 NUCB2 HES1 XPO1 IRX3 TUBA1A SERP1 COL1A2 TMEM199 LIX1L HIST1H1C C9orf46 SNX4 LAP3 DDX21 SLC38A9 ERLEC1 EIF1B CMC1 DHX36 RPL7A YWHAG SH3D19 PHPT1 PRODH PRICKLE4 CTSO C9orf30 IMPAD1 TMEM183A SLC30A1 SRP19 NOL7 ZMYM6 AUH CXCL10 TMEM188 ACTR3 LANCL1 INTS8 TFIP11 PALLD MINPP1 NFE2L2 KIAA0020 VAMP7 ZNF217 PEX1 BOLA1 PON2 C16orf91 DUSP12 HN1 YPEL5 SPNS1 C19orf52 ELOVL5 MKRN2 PLCL2 JAM3 DYNLT3 MYLIP COMMD2 PARP1 HMGN4 TM2D1 DOCK10 DAD1 MCM4 GNG11 SLC17A3 MRPL13 KRT222 TMEM167B DPH3 SPCS1 SSR1 TMEM38B TOX4 SRXN1 PHIP FKBP11 DISP1 UBA3 IFIT2 COL1A1 PMF1 PRRC1 LRRC59 PHAX THY1 LRP10 CBLB TAGLN2 NUDT16P1 HIGD1A MRPS33 SAP30L FNDC5 MIF4GD STXBP6 RBM34 CDC20 ITFG1 ZNF83 PTTG1IP SAR1A ENOPH1 FAM113A UPF3A JKAMP ACTR6 ACP1 FAT1 RBP7 PRPF3 SERTAD2 WDR13 GMFB IK NQO2 COPS4 MRPL9 CDK5 HSPA1B EIF3H RSRC1 BLVRA KCTD3 METTL3 TSPAN14 GMPS PNN EML2 PAPSS1 TK1 SERPINB1 VIM C6orf130 HIST2H2AA3 RBBP7 KHDRBS1 KIAA0556 PREPL RAC2 STC1 VPS35 SPPL2A HLA-E EEF1E1 ABLIM3 DOK4 UQCRC2 DNAJB1 USP3 HDAC2 ENOSF1 LARP7 HIST1H2BK FOXQ1 AVEN GORASP1 TRIP12 PIR PTPN12 UBLCP1 PKP2 C17orf97 MFSD1 GGPS1 SUN1 PEX19 KIFC2 GOLPH3L PRKCDBP COL3A1 ZNF7 DTL RGS1 IPO4 H3F3C HMGB2 PPL RPS7 CPVL PAQR9 HLA-B SLC25A46 C7orf50 YIPF4 CHCHD1 TMEM37 SLC33A1 VAMP5 GRN VPS25 ROD1 DHX15 MYRIP RPL14 CENPN SBDS TOPBP1 C2orf44 RFX5 COPA EIF4A3 TRIM38 RNH1 MGP HYOU1 TSC22D2 TAF12 RUNDC1 GOLT1B ZSCAN18 15-Sep GIMAP7 RAB33B KATNB1 CDK12 GNG10 DERL1 SLC1A3 RIC8B SLC39A8 LRP11 CTSH MRPL50 UFC1 SMC3 PPIC HSD17B11 SLC9A6 C7orf42 LMAN2 GINS2 METTL13 KLHL20 SEC13 RAB4A PIGB LAMB1 DCTN4 PPP1R16A CCL5 WDR41 C16orf42 ATAD1 MTSS1 AURKA GTPBP4 TEAD2 DDX27 CD2 EAF1 CDC16 TMEM209 PGAM4 MET MAN1C1 FUNDC1 RPF1 TRIM2 KIFAP3 PDGFRB WIPI1 GPR116 SWAP70 GADD45GIP1 TRAPPC4 ARHGAP12 FAM35A PIGR TMEM14C TMEM109 B2M MRPS23 TIPRL BLVRB MDC1 XYLT2 ABCB1 FAM162A MARCKS RDH14 ARL8B NRBP2 TAF7 TTC27 MBL2 TALDO1 KIAA1267 ADAM15 FAM98A UQCRH LPGAT1 TARBP1 NUP205 CIAPIN1 SCNM1 HSPA1A TMED7 TYMP SMARCE1 PRKAB2 EXOSC3 DHX35 KLHL9 OSTC ITPR2 C3orf26 ATXN1 GTF3C2 C7orf25 APOLD1 HCP5 PRKAR1A ANKMY2 GPR137B CANT1 CFHR2 C6orf226 SELENBP1 BAG3 PRPF18 CD9 UQCRB KIAA0907 XRCC1 UBE2Q1 S1PR1 SLC17A4 C14orf129 RRP12 TRIM27 PSMA6 TAP1 MCFD2 POLR3E C5orf25 NDUFA4L2 RRM2B TATDN1 NUSAP1 TMEM14B PLA2G4C PYCR2 ABHD15 ARMC7 SOX18 ZNF329 RNF26 ZDHHC23 NUP153 RPL7 GNG5 PDE12 ZFP36L1 AHCTF1 TMED5 PROL1 SNRNP40 UBQLN2 TJP1 SLC2A10 TMTC4 CES1 LYAR C6orf62 HEATR1 FADD DARS2 SNRPC METTL7A LYSMD2 PCTP SMAP2 SRP54 RCN2 UIMC1 C5orf32 AP1S2 CDC5L MCM3 TMEM9 PHF3 DCAF12 LMBR1 ZNF467 CETN2 KDM3B GPKOW WDR11 TBCK CUL9 PURA SP2 ZBTB4 TOM1L1 DIRC2 ZDHHC11 C4orf27 RAP2A 2-Mar CD74 HLA-C BMI1 KIAA1797 ZFP106 ACLY ANGEL2 RBX1 SRCRB4D NISCH NAGS USP30 ARF3 TMEM14A CHKA UBE2S CYP3A5 LRRC8D ZXDB LCMT2 HEXDC SLC4A1AP GPAA1 C2orf18 KCNK5 ACTL6A AP3S1 CARD10 C9orf5 PRC1 ABCB11 C14orf142 DUSP23 IGBP1 IRS2 GBP4 SLC30A10 C9orf80 NCOA6 CKS2 UBE2V2 CKS1B CKB CFHR5 EPSTI1 KDM5B NUDCD2 HSPA14 TMED10 CHMP1B SLC26A6 BTN3A2 LSM3 GNA13 PLCG1 NUP133 OSGIN1 CCDC91 SRGN KDELR2 ZXDC HARS2 IFI27 ANKRD43 HERC6 PIGC NOC3L LAPTM5 FBXO28 CD46 RDX FAM82B MTX3 CREBBP P4HA2 SEC23IP GPBP1 IMPA1 HSP90AB1 TIMM10 KLF13 SERPINH1 MRPL44 ARV1 SENP2 LCOR MPV17L NEDD8 MRPS7 BAIAP2L1 AHSA2 HOMEZ HSPB1 SUB1 SMARCA1 CALU RPL13A C1orf63 UBE3C RPL23A TXNL1 DTYMK GPRASP2 C17orf48 STRBP NGLY1 UTP3 CWC27 TWF2 VBP1 FIP1L1 MORF4L2 DNAJC14 GOLGA4 ZFYVE26 CD93 ASPM NDUFB5 VPS8 LCN2 PGCP CYYR1 WDR26 PSMD10 LMO2 MR1 WRB JARID2 C5orf39 ZNF212 CLDND1 S100A10 GIMAP5 CFHR4 SLC25A14 HLF ANAPC10 NCKIPSD TSEN15 KPNA3 STAMBPL1 MARVELD2 XPR1 USP34 DNMT1 KIF1C SEPHS1 TIGD5 PRKCH CPE PSMD2 CNIH4 TRIM22 ZHX2 ZFAND1 AASDHPPT TTC32 ETNK2 C1orf131 BTG3 TSNAX DENND5A SMYD3 CNPY3 PECAM1 AMDHD1 MTFR1 PDIA6 C19orf50 DPM1 ABHD5 TDRD7 ZSCAN16 MFAP1 DYNLRB1 NCBP2 H2AFZ GMFG GTF3C6 C17orf63 CXorf38 C16orf57 SNAPC3 YEATS2 MTERFD1 TRMT61B PRKD2 ATL2 RPL23 ARL2BP MS4A7 DNAJC19 ZNF259 STT3B EPRS KIDINS220 KIAA1370 ZBTB9 COL4A1 ANAPC13 CCNG1 GNPAT BFAR FABP4 BTAF1 HCFC1 ZFR WSB2 H2AFX YRDC ZNF434 ROCK2 SCOC POLD4 EDEM2 TUT1 RPL17 USP13 IRF9 CUL5 NAT8B SPA17 C1orf54 C18orf56 CWF19L2 SIRT7 UCK2 ANKRD49 GGH MTMR6 ACSM5 TIMM8A C5orf51 TBC1D2 COL4A2 RMI1 ZNFX1 PPID SNX2 SDCBP CYB561D2 GAK SORT1 KIAA0196 ZNF277 SMNDC1 CCT3 APAF1 GYPC SDF2 GTF2IRD2 PRKAB1 RB1CC1 ERGIC2 UCHL5 USP8 PDCD7 HNRNPR LRRC42 IRF6 GBA ITGAV DVL3 GGCX UTP14C CHMP2B PPP2R5A IQGAP1 RIN2 PLS3 ARPP19 C18orf21 NFIA 11-Sep UBE2T PAK1 BCAT2 XPOT FAM120AOS NAA10 ATF6 UBD MAOB KLHDC9 TMEM126B NR2C2AP APIP CLP1 COX7B C14orf166 SCML1 C7orf11 IGFBP7 F13B ALG6 MARS LYZ CLDN7 PIK3IP1 SLCO2A1 ETS1 RNASEH2A NMD3 ATP6V0E1 SLC35E3 NT5E SUMO2 PSMD6 COMMD10 SSR2 ADAT1 SCYL2 SHROOM3 NPC1 SRRD ADIPOR1 ALG14 EIF4ENIF1 IFT74 DSN1 VPS26A ABCB10 MUC13 LRRC14 RBM6 CHMP5 OCRL TCHP EFHA1 RRP15 LYPLAL1 GPC3 RAB3IP RPA3 RBPMS2 YTHDF3 DHX29 TESK1 VOPP1 DHX16 ZNF544 NRAS CKLF PYGB PSMB8 IGJ HIST2H2AC GBP2 KANK2 POLR2J3 ESM1 KLHL12 HIST2H2BE TOR1AIP1 ASAP2 CFHR1 RNASE1 TRIT1 IARS2 PSMG1 COPB2 SPDYE3 IFI44 CYP51A1 CISD1 UAP1 RGS5 FNDC3B MYNN PLVAP MED7 SDHC RBMX SRPK1 SPARCL1 PDGFC PPPDE1 RFC4 MBIP VPS45 AQP11 TINF2 FKBP5 UBA6 HEY1 IRAK1 UVRAG MRPL51 TCFL5 POLR3F ACBD6 MICA KPNA2 SEMA3B OSTalpha CDH5 GNAI3 HIATL1 RAB18 IRAK2
ACEVEDO_LIVER_CANCER_WITH_H3K27ME3_DN TTC9 FAM170B HIST1H2AJ HIST1H2AH LYST POLR3H DTNA APCS RAPGEF4 FOXJ2 KCNIP1 HIST1H2AK CDKN2A PCDHGB7 XRCC6BP1 IGSF3 PCDH11X PNCK CRMP1 STK32B SCN8A HIST1H2BF INSM2 GRIK2 HAUS7 HIST1H2AM DTWD1 LOC96610 PIK3C2B ADAMTSL3 RCAN2 HIST1H4H TYRO3 PCDHGB5 COL18A1 HIST1H2AE SOHLH2 OR4C13 MBTPS2 COL27A1 HIST1H4D ZFHX3 C15orf33 OR4M2 ZFHX4 MORF4L2 PPP1R16B TMEM121 OR4N2 OR10J5 YAP1 COCH HIST1H2AG CELF3 GPC6 OR10S1 SATB2 AGTR1 TUB PDE4DIP PCDHGB6 HIST1H2AB PDGFRB HIST1H4F HIST1H4A HIST1H2BI PCDHGA10 PCDHGA8 APOL2 IZUMO1 NCLN OR4K13 OSTBETA OR4K2 ANKRD29 RUNX1 HIST1H2BD OR4K15 RECQL PCDH11Y TNFSF4 NBPF1 LAMA3 PHGDH OR4M1 TREX2 DHRS7 BMP4 TSPY1 SLC6A10P NOMO3 NMI FRG1B ACTRT1 KRTAP20-1 C9orf53 ANKRD42 RALY ANKRD12 SHISA6 PLCB4 ANKRD36B PCDHGA9 NBPF15 LOC399744 ULK1 FRMPD4 TMEM119 SPG21 CMTM2 SCUBE1 MYF6 NBPF14 PLP2 PCDHGC4 PCDHGB4 LGALS3 ANLN HIST1H4C KATNAL2 PRPF39 NTRK3 ZDHHC11 GOLT1B HIST1H4B TPTE2 HIST1H2BG FAM89A KCNC4 CHST4 HIST4H4 USH1C POMP CD44 PLEKHH3 HIST1H2AL KIF15 OR4Q3 ZNF461 CCT8L2 SERPING1 CPLX2 WHSC1 TDH PCDHGA6 FLJ36000 PPP1R14A KRTAP6-1 OR4C16 SHISA4 TSPY2 NOMO1 HIST1H4E OR4K5 CHD9 CHST15 PRG4 HIST2H4A OR8H2 HIST1H2BE OR5L2 ALPK2 CCDC81 PCDHGB3 HIST2H3C GRPR OR4A15 EIF3C MRPL1 FRG1 GP5 PCDHGA11 KIAA0895 PCDHGC3 OR5T3 FSIP1 KIAA1143 PCDHGA7 HIST1H4L HERC2P4 GGN RHPN2 NOMO2 BTBD3 HIST1H4I ATP8A2 E2F7 JUB OR5D14 HIST1H4J C6orf201 HIST1H2BO RNF185 TMEM132C HIST1H2BC NPRL3 HIST1H2BJ HIST1H4K C6orf146 SCFD1 FLJ45445 PROX1 NUCB2 TSHZ2 HIST1H2BK PCDHGC5 KRTAP19-7
ACEVEDO_LIVER_CANCER_WITH_H3K27ME3_UP CRISP2 XAGE5 C1GALT1C1 ODZ3 MSRB3 MGA PTEN PAM NAV3 CSAG3 SCAND3 OR4D6 ZNF827 IKZF1 PRPS1L1 MAGEB1 SRI GUCY1A3 NTF3 PRNP RBPMS PTPRR DFNA5 MARK1 KLRK1 AREG HTR7 COL3A1 YTHDC1 C11orf53 SEMA3C SERPINB13 AGR2 DNASE2B HSFX1 ACN9 PALLD C7orf31 BTC CHRM3 SMAD9 MMP8 GPRIN3 GPR110 IFNA13 PRKY HSPD1 CREB5 IFNA6 KCNK2 IFNA1 ANGEL1 GADL1 HSPB3 SLC1A3 PDE1A ST18 GUCY2C GAPT GLRB PDZD2 LPPR4 RGAG1 FAM47C H2AFY2 SPRED1 MMP27 EDDM3A CYP2E1 B3GALT5 ENPP6 OPHN1 C6orf141 KIAA1377 SDK1 AIM2 TMEM144 SEMA6D KBTBD10 RGAG4 SLC12A6 MLLT3 CSRNP3 XAGE2 SLC35F2 TMEM71 EDDM3B TSGA13 MARCO SATB1 NOP10 SSX7 KIF5C PLSCR2 CSTF2 PTENP1 SERPINB12 SSBP2 LMO2 RHAG PDE6H ZNF311 SV2C WDR64 GRM8 COLEC12 SPP2 FAM192A FUT8 GSPT2 SULF1 THEMIS PES1 GPR1 TMPRSS11B PRTG LIMCH1 FZD8 KIAA1217 CALD1 OAT LRCH2 SLC16A9 TINAG BICD1 CTNNA3 IL6 OCA2 IPCEF1 GPR98 OSBPL10 PLA2G2A MUM1L1 TNIK PKHD1L1 HSBP1 GSDMC LCA5 FZD1 GPR111 SYT14 IGSF1 OR10A7 C9 PRMT2 MAGEB4 QSOX1 FRAS1 INSL5 TOMM7 FMN2 GPR116 LPAR3 DEFB126 NCALD C17orf69 FAM9A GPBP1L1 CLEC7A ENDOD1 MTX3 ZNF624 PRKCQ MAST4 PBX1 MCOLN3 IL29 LHFPL1 MBOAT2 RNASE1 NFIB C10orf96 TCF3 VWDE CCR9 KLRC4 HOMER1 RNASE6 BMPR1B ANGPTL5 PIK3CG HAVCR2 TLR2 OR2H1 GABARAPL2 FLJ23867 TANC2 LYSMD2 F11 RNASE9 SERPINB11 PRKAR2B GDF3 TLR8 GPR115 CLCA1 LRRC8C CHST2 GNPDA2 SELP C5orf62 MGP TMPRSS7 GMPR PRKACG TTN CPB1 TOX MST4 MAGEH1 DOCK8 KDM4D ESRP1 COL1A2 MAGEB3 COL19A1 ENTHD1 DCUN1D5 GPR119 IL1RL1 CRISP3 AGTR2 ZNF471 PNLIP MAGEB2 ZBTB46 MAGEA2 TMOD2 OSMR MPP1 PELI2 FAM189A2 AWAT2 TYR CXCL1 SERPINB2 TMSB15A HAUS5 PLBD1 CSDA PRIM2 SCIN HECW2 CCDC141 ARHGAP10 PRKD1 CDH12 ELMOD1 SPIRE1 MAGED1 CACNB2 CYTIP SYCP2L C7orf23 GCG DEFB129 STEAP4 DSC3 OR2T27 OR2T35 CRB1 C3orf52 C15orf55 ITIH5 CR1L DLC1 ARHGDIB DYNC2H1 CLEC12A POU6F2 UBE2G2 USP51 KL AKT3 SCN11A MIR17HG
ACEVEDO_LIVER_CANCER_WITH_H3K9ME3_DN CCL28 MTHFD1L ST6GALNAC1 HIST1H4F KITLG NUP210L CFH VSX2 SLC26A8 DRAM1 CLUL1 UTP20 MBTD1 IQUB PTH2 HOXA7 HOXC11 HIST1H4I SLC26A2 HIST1H2AG HIST1H2AM ZNF134 HIST1H4J PTPDC1 C7orf63 USP39 HIST1H4H HIST1H4E QTRTD1 DGKH LCT NECAP1 ZNF385B BMX KLHDC1 ZNF30 CA8 HIST1H2AE RAB25 SLC24A1 HIST4H4 HIST2H4A KIAA1107 HIST1H4L CAPNS2 SCG5 CXorf23 POLE2 NCAPG2 LOC153684 CFHR3 LOC81691 AAGAB CEP350 HIST1H2AH HIST1H2AB VTN HIST1H2AK C5orf39 TRAPPC9 MYBL1 ISL2 KIF20B PIWIL1 DYSF SLC25A12 SQSTM1 HIST1H2AJ HOXA13 GFPT1 TOX3 PTPN22 TPM1 RALGAPB HIST1H4D UBE2Q2 HIST1H4C HIST1H2BN AHCYL2 HIST1H2BJ HIST1H2AL C4orf33 NUSAP1 SLC12A8 VSTM1 HAT1 KIF15 ZNF613 WDR67 HIST1H4A OSBPL1A SLC28A2 HIST1H4K ZIC2 ZNF185 NCF2 ENAM NSF C14orf23 C7orf33 KDM5B SPATS2 HOXA1 TMEM219 ANKRD36 HMGN4 ZNF563 MID1 HIST1H4B BTBD7 CDCA2 HIST1H2BK
ACEVEDO_LIVER_CANCER_WITH_H3K9ME3_UP LIMCH1 SLC9A10 KRT20 ANK2 FYB MAGEH1 WDR64 HERC2P2 IGSF11 PRY2 LTC4S MGAM SCGB1C1 BMPER SERPINB4 VWDE CACNB2 FRMPD2 MITF SPATA6 CLNK ODF3 IPCEF1 MAML2 RGS7BP PGCP C21orf63 PGBD1 SERPINB3 MYO16 INTU FAM105A OR6W1P SIRT1 RFNG GNG2 ZDBF2 ABCB5 SULT1C2 AMOTL1 KRTAP9-9 RIT2 CDY1 GPS1 CRLF2 DNASE2B SLC35F2 MS4A3 POU6F2 MEP1A ZPLD1 AK5 ARHGAP18 RPL13AP17 EBF4 CCDC54 TNFSF12 FAT3 PKHD1 IRF2 CXorf26 B3GNT2 C1orf88 FOXN2 GALNT5 MLF1 RPE65 SEMA6D CALCR ORAI2 LRRN1 RARA ABCA13 PPP2R3A NELF PRB3 MMP13 KRTAP3-3 NAP1L2 LPAR3 FAM188A LAMB4 TRPM2 CYP2E1 KCNK2 C6orf26 CA1 NRXN3 TMEM192 KRTAP13-1 LOC388796 TLR2 PLBD1 NEB SETD5 ARMC3 MME NOVA1 OR2F1 ENOX1 GTF3C2 CDY1B SMCP TNFSF13 THEMIS KCNMB2 FAM164A MSH5 SIPA1L2 KIAA1377 KLHL2 CLRN1 TNFSF12-TNFSF13 VCAN FAM170A C2orf54 CDY2B TMEM108 NCALD UPK1B CLIC1 DCLK3 SPRR1A ELOVL7 KRT10 NRAP ANGPTL5 CRTC1 OR2F2 CAPN13
ACEVEDO_LIVER_TUMOR_VS_NORMAL_ADJACENT_TISSUE_DN TMEM86B RDH11 FGL1 CYP3A5 MFAP4 PTH1R SH3TC1 MFSD2A CXXC1 C7 PAQR7 ACAA1 CSRNP1 SLC15A1 CCAR1 MT2A VIPR1 CHST7 RAP1GAP IGFALS TBPL1 SPTBN5 GSDMB OCIAD1 ARMC6 DEFB1 CYFIP2 PLIN2 AKR7A3 INMT FAHD2B AQP12A C22orf36 EPHX2 PDSS2 SEPW1 MT1M EVC2 SLC22A1 GRAMD3 FBP1 TMEM30B SH3YL1 DPT RAB17 MLXIPL ERLIN1 LIPG ACCS ETS2 FRG1 ATOH8 PNPLA7 KIAA2013 IGFBP3 KRCC1 CYP2C9 C9 CFLAR VKORC1 HOOK1 CCND1 ATF5 SLC25A37 C8orf4 C2orf42 CD68 NAT2 SYNJ2BP HGFAC SH2D4A FAAH PEX11A JUND STAB1 PLG AGMAT DAK OGDHL SLC19A3 ARG1 NR0B2 ASB1 TNPO3 MT1G SYMPK AIG1 PPP1R15A CCRN4L GLUD1 MTTP MAN2B2 SEC14L1 DFNA5 PVR KIAA0664 MT1F SCNN1D COLEC11 ECHS1 F12 MBD3 RBM25 C10orf10 NR4A2 LCAT PHGDH CROT MT1X TCF25 FCN3 CHPF HMGCL VPS37B VNN1 ATP6V1B2 THRSP GCKR MXRA5 DUSP5 CYP3A7 ACADS CDHR2 HDHD2 ANPEP TRPM8 HADHA DLST AMICA1 TNFAIP8L1 ACBD4 ZNF395 DGAT2 VAMP8 INTS6 ENTPD5 PROZ EPHA2 TERF2IP CHMP7 RAB26 BHLHE40 IDO2 CDA PPIG ENO3 DCUN1D3 EGR1 ADAMTSL2 PHKA2 C1RL LTBP4 MFN2 ACP2 ANKRD33 PRNP SERPINA5 PNMA3 IRF8 GADD45G AFM ATHL1 IGF2 FTCD GCGR SPP2 MACROD1 LY6E FAM46A DCPS BGN LYRM1 CHST4 MYO7A RGS2 B4GALT4 C2orf82 MYCBP2 NOP14 SLC7A5 SETDB2 RAB3IL1 NUCKS1 SHBG DENND4C DNASE1L3 INHBE MT1A HAMP ITIH3 CTSD SKAP1 PCNX A2M LECT2 CNNM3 AVPI1 MYO10 C3 ASPDH PLXNB1 AZGP1 IER3 ARHGAP10 RGL1 MAP2K7 C7orf58 SAA4 RCN1 AXL FAM99A FAM160A2 PEX3 PLEKHG3 EIF2S1 ABCB7 SERTAD1 LRRFIP1 ACADVL GPD1 TNFRSF21 SPINT2 RELN C11orf24 ADRA1B PINK1 C19orf66 NDRG2 MAGT1 SPIRE1 BBOX1 KIAA0913 ZNF593 F9 PCMT1 HDAC6 PNMA6A FAM188A PON1 6-Mar PROC CYP2E1 EZR HSBP1 ALDOB NELF GHR ACOX3 PMPCA ZNF148 TMEM66 MYOM2 KLKB1 ZBTB48 STAB2 FOSB TRIP6 WDR72 CYP1A2 TRIB1 FOS C21orf2 RAB33B PPARGC1A C14orf102 CDH2
ACEVEDO_LIVER_TUMOR_VS_NORMAL_ADJACENT_TISSUE_UP ATP6V0E1 YIPF1 PIGC GMNN C19orf52 NEDD8 NOL7 SLC39A1 DYNLRB1 ARHGAP12 RBBP5 ACBD6 FAM83D TUBA1A DIRC2 EIF3J RBM34 SOX13 TCEB1 NAA10 TRMT112 NUDT2 RDH10 RANBP1 EXOSC5 MEA1 POLR3E CD9 NDUFA12 TBC1D16 PSMD2 ZNF664 CORO1B LSM4 RPL10A RGS5 PTRH1 DNAJB11 ISCA1 PEX2 SUN1 TUSC2 FKBP11 C4orf27 C11orf74 TTC37 PAK1IP1 UBE2S HMGB2 GPN1 SNRPC TSSC1 MCM5 ADAMTS4 SPTAN1 HSP90AB1 VAMP7 CYP2A7 SENP2 ASAP2 ZMYM6 GTF2A2 DPCD TMEM38B XPR1 DOCK1 SSR2 IARS2 GPAA1 METTL3 NHP2 STRA13 GSTO1 HLA-F ACP1 KIAA1279 TFB2M IDH1 PPP1CA C14orf93 AHCY HNRNPR ETF1 BMI1 NDUFA7 SDHC SOX18 CD93 AKR1C3 NDUFB5 EIF3F GBA NUP133 CHCHD1 APIP ENOPH1 CPVL KIAA0196 TSG101 CETN2 TEF CCDC51 C6orf226 TK1 VWF SLC30A10 SLC17A3 SUV39H1 PLVAP EPHX1 STT3B FLOT1 SNRPB SPARCL1 PIR C14orf166 CRY1 DHX29 RAB22A TBL2 PPA1 SNX27 SDF2 CMC1 GNG5 MDC1 KATNB1 SMC3 TMCO3 FKBP5 CRIPT ACOT9 LSM10 LYZ CHPT1 FAM84B MRPS21 FABP4 TMED10 RNF26 C7orf42 H2AFX CAP2 CENPN TAP1 RFX5 RAB3IP EPM2AIP1 BRP44 ATP6V0C GTPBP4 ROD1 PIGM HARS2 ATRN PDCD2L GSTA1 HOMEZ GOLPH3L DDAH2 ZFAND1 TAF12 MKRN2 C17orf62 C8orf55 SDCBP WRB MCTS1 PIGY RPL30 THAP11 ACE2 H2AFZ C3orf39 HIST2H4A CFHR5 YEATS2 NHP2L1 LRRC8D ITGAV C12orf35 NDUFA4L2 TOR1B ARSA LAGE3 CCDC71 SERP1 PEA15 SLCO2A1 ARL1 S1PR1 MCM4 ZNF791 UFM1 RPS17 MID1IP1 IRX3 RPL35A NEDD4L UGT2B4 THY1 YARS2 RNASEH2A GPR98 ZCCHC17 PGK1 MRPS23 IRF6 H3F3C SET PPID KLHL20 DCAF12 ZBTB9 CNPY3 CDH5 PSMB5 HSPA14 LCN2 IL10RB HEY1 PTPN12 C20orf11 ETNK2 SRPK1 PPM1K GTF2IRD2B HDDC3 MAN2B1 DUSP12 ARV1 TATDN1 PTTG1IP NAT9 ATP5S MAGOH ODC1 C8orf33 MAPRE1 SF3B4 CNIH4 MRPL36 GABARAPL2 MGST3 TSEN15 LSG1 KLHL8 VBP1 NANS PECAM1 UBE2N KIAA1522 TMED7 ATP1B1 EFNB2 TMEM199 NOP10 ZMYND19 XPO1 PDCD5 ICT1 NCBP2 FAM20B FOXC1 TRIP4 RPA3 METAP1 SREBF2 NUP205 DOCK10 GMDS PSMB4 DDX46 TIGD5 PEX19 ELOVL6 DYNLL1 C15orf17 ROCK2 CSTF2 GMFB PHACTR4 COX6A1 CCDC107 NUDT1 POLR2C ANKRD49 SFXN2 WDR61 MAP1S HSD17B8 KDM5B WIPI1 REXO2 PPPDE2 MORF4L2 TIMELESS RPS21 ARFGAP3 GINS2 TESK1 ACTL6A TMEM14A CDR2 DCTPP1 ACBD3 NDUFA8 FARS2 NDST1 NDUFB6 SCAMP3 APEX1 PPP2R5A ZHX3 SLC6A1 SNAP29 CHCHD8 GOLGA4 DDX21 VPS45 SPARC IFIT2 KIAA0391 PSMB2 APOLD1 LYAR MRPS18C IPO4 RBP7 CCT2 SLC4A1AP RANBP6 COPB2 DNAJC9 SATB2 RTCD1 TP53BP2 SEC14L2 MUC13 PURA STXBP6 KLHL12 MTX3 MIF4GD NUP153 GMPS MTX1 XRCC6BP1 SEC24D DARS2 PRICKLE4 SLC35E1 UBD SLC2A10 NUP107 UBTD1 TYMS PDE12 SURF1 MARCKS KIAA0556 TFG HMGN4 TTC32 MLH1 FAM45A TFRC RPL23A PFDN6 CYP4F2 NUPL2 VAMP5 NAGS ADAT1 VPS28 XPOT MRPS17 CFHR1 TFDP1 TMEM14C WDR55 TEAD2 SNAP47 TMOD1 NPC1 MRPL33 CASK CHMP1B CSTB SERPINH1 COX7A2 OSTC ATP2A2 UQCRB TMEM85 CYYR1 PLA2G4C CCNA2 TCTN1 PIP4K2C KLF15 MFAP1 TMEM167B ACLY C18orf56 SERPINB1 GALNTL4 DVL3 METRN GPR116 C14orf129 MCFD2 COL1A1 HPRT1 DPY30 ZMAT3 SEC13 EIF4A3 OXA1L EIF4ENIF1 TXNRD1 RUNDC1 P4HA2 MARS PIGT USP11 STAMBPL1 IFRD2 AMDHD1 DENND5B PRPSAP1 POLR2H PSME3 GTF2H4 GOLT1B CUEDC2 C1orf74 FADD GPKOW USP34 BCAT2 SAP30L TMEM183A C16orf87 TINF2 UBE2Q1 C6orf62 POLR2J3 CCDC117 ARF3 HIST1H2AC HTATSF1 GSTA2 FRAT2 NUCB2 RUVBL2 MTM1 RFWD2 MAPKAPK3 AP3B1 METTL13 C12orf57 KIAA1191 UFC1 GHDC TARS2 RPS13 ZNF7 PPL RND1 UBE4B MPV17L KIAA0907 DPH5 TRAPPC4 NAGA CDK2AP2 CUL2 PAPSS1 MRPS27 SLC26A6 HLA-C ABHD5 LPGAT1 ASPM TDRD7 COPE C9orf46 POGK DAD1 MTFR1 RPL26L1 MAP2K2 OSTalpha ARPP19 ILF2 FAM174A TOR1AIP1 TAGLN2 KCTD3 LSM3 CANX S100A10 SP2 FZD4 KDELR2 LRIG1 TSPAN14 TIMM8A ERLEC1 SLC25A4 MED7 BIVM MCM3 SRXN1 ALG14 C1orf198 F5 IRAK1 OBFC2B ZSCAN18 ZSCAN16 GBP4 UBB EFTUD1 TCFL5 SELT MYO5C NDUFB3 CDK5 RRP15 SPATA5L1 PIGB MRPL48 HIST2H2AC C1QBP CXCL9 GPR137B TARBP1 C7orf36 SAV1 ADIPOR1 CD59 AARS2 UBA3 PPOX LYPLAL1 LAMC1 RPS25 SCNM1 CCL5 ZNF329 PSEN2 HIATL1 COL5A2 SNRPF TOM1L1 PPIC DOLK HLA-B AP1S1 SPCS1 TRIM22 CKLF SRCRB4D COPA RPS4X ARHGAP19 USP30 CBX7 LMO2 MSH6 VPS25 IDI1 EARS2 ANAPC10 PGCP HS1BP3 TUBA1C SLC33A1 C2orf18 ANKMY2 TMEM147 BTN3A2 MRPL40 MYLIP C1orf35 FOXQ1 SEC61G SMCR7L HSD17B11 CTCF TMEM188 NUSAP1 GRN FGGY SDF2L1 HYOU1 CHMP5 CYBRD1 PPP1R2 GNG11 ARL2BP C9orf80 VOPP1 RRS1 CRKL YIF1B RPL36AL PPAT UCK2 NUP62 C20orf24 ZFP106 C5orf39 TMED4 ZMAT2 SEC61B PARP1 SLC9A6 GTF2IRD2 MRPL24 UBE2T WDR45L TAX1BP1 TRIB2 CCT8 C5orf25 TWF2 RIOK2 AP3S1 MTF1 ALG1L NUDT5 PHPT1 EIF3M USP3 NSMCE2 MAN1C1 FAM120AOS PSMG1 RHEB LIX1L ZMPSTE24 BBX CNIH EIF1B PRODH IPO9 TFIP11 HIST1H1C RAP2A AURKA VPS29 RPS7 DTYMK RPL26 PRC1 EPRS SUPT4H1 SLC29A3 SLC23A1 CPNE8 RPL15 EEF1E1 NRD1 C1orf131 RPP21 GNMT TSNAX COMMD3 NUP37 SSR1 PKP2 DSN1 ANO6 RAMP1 RPLP0 MPV17 ANKRD43 RDH14 TIPRL NUDCD2 LMNA GGPS1 LRRC42 C18orf8 CREB3L2 TM2D1 RCN2 NCOA6 SASH1 GNG10 EIF2A PCOLCE2 C2orf44 EXOSC3 LLPH C10orf26 ZNF319 GEMIN6 NDUFAF2 C7orf11 SMARCC1 ATG3 SPCS2 DRG1 SWAP70 PPP1R16A SLC35B1 CLP1 BOLA1 COL4A1 AMZ2 PSMD6 ZCCHC9 DRAM1 CES1 MRPL9 NR2C2AP DHX35 NUDT16P1 STT3A C10orf32 SEC23B RPS5 HAUS4 HPS6 C7orf25 BFAR CDC5L MRPL18 MMGT1 BTF3 HIGD1A GNPAT FAT1 CKS1B MAN1A2 JARID2 DEGS1 GTF3C2 RFC4 CKS2 PDIA6 NAT6 AQP11 RBM4B SH3PXD2A RSRC1 TBCE C12orf45 CDC20 C3orf26 CLN3 PSMD10 MAPK1IP1L PTPN1 CCDC91 TCHP SERTAD2 DNAJC14 XRCC6 RPS15A MAFB TMTC4 GBE1 CANT1 C11orf10 STC1 TRIM27 LARS IMPAD1 BTG3 C19orf10 C19orf70 UBLCP1 AFF4 SH3D19 F13B DNMT1 DHX16 TMEM9 DTL SLC38A9 PSMC6 HIST2H2AA3 HAX1 DPH3 EIF2B1 SDC2 DENND5A IK NRAS HIST1H2BK TERF2 GPC3 MRPS18B UCHL5 RMI1 KPNA2 C5orf51 ESF1 TBC1D2 BZW2 SF3B14 RPS27A HSPA1A ITPR2 DNAJC19 HIST2H2BE HSPH1 C1orf53 TMEM184B KLHDC9 CKAP4 PYCR2 RBBP7 ATAD1 FRS3 VPS35 CNN3 AIF1L IGBP1 HSPA1B C5orf32 PDCD7 C1orf85 PARP4 CDC42EP4 PFN1 SBF1 BLVRA KLF13 KIFAP3 RPA1 CTR9 APEX2
ACEVEDO_METHYLATED_IN_LIVER_CANCER_DN TRPV6 KRT81 HOXB4 GALNT14 ARHGAP24 FGFBP1 MSTO1 NLRP3 DLX1 SYTL3 FAT2 ADAD1 TXNDC3 TFDP3 ARMC5 LRPAP1 GTPBP1 FCGR1A MTX2 CPN1 ANP32D MAS1 MPST NOX1 ADAMTS13 PLSCR2 IL17A ZBTB8A FAM27L PSG4 SPRY1 SLCO6A1 LOR TRIM42 GKAP1 ARMC3 SSX5 RSU1 FTMT GRAMD1C LCN1 MKRN3 ASPN TRMT12 HDAC11 EGFLAM PPARD NUP35 SPAG11B TRIM49 ZNF595 CES1 ABCA11P TKTL2 ST18 FCN2 RGS18 KRT73 NUDT9 PLXNA4 SLCO3A1 BICD1 TAC1 KIF26B CTBP2 SPAG11A SLC26A4 SSX3 MYH7 SSR3 KCNAB2 PIWIL1 KLK1 KLK15 NAGS GK2 MAPRE2 MUC4 LARS PTP4A3 MATN4 SSU72 VTI1A MDM2 HOXA5 ADD1 ZFY RHOA CSF2RA TNF DUOXA1 NGDN ACSS3 TNFRSF4 CCDC80 CALN1 RGS6 SDR16C5 IGF1R MTMR4 SERBP1 ZNF804A CDH13 GGA1 NHLRC3 GSG1 HOXB6 C1QB IK C18orf34 VNN3 UCN3 SBF2 CLDN1 SLC20A2 GRB14 GDF10 SRGN GLI2 DCAF4L2 FMOD NCOA4 TMED3 HBG1 FAM178B DYNLT1 NMUR2 RBMY1A1 SSX2 MAGED4B JAKMIP1 PASD1 CD86 AK5 TRPV3 DEFB132 ASZ1 E2F6 TMEM184B POTEA SERPINA7 C3orf51 LTB KLF13 TM9SF3 KIAA1211 DMD CLASP2 XAGE1D LRRK1 MTNR1A S1PR4 SCAMP4 CNR1 CCDC47 GSTCD LTA OCEL1 C6orf89 POM121L12 OR6B3 GUCY1A3 OBSCN PTPN3 H3F3A DISC1 LST1 SUGT1 C10orf118 SERPINA1 AMELX TPO VAPA CSTF2T CIITA HOXA6 SV2B FHL5 C1QTNF6 GPR115 ARHGAP25 DAG1 PDZRN3 TSPY4 RPTOR SLC6A19 TRIML2 ALOXE3 KCNA2 PCDHA13 MYADML NEU4 PKD2L2 WDFY4 CRYGA TYR INSL6 FAM75A3 NAT9 FOXP1 SHROOM3 FRMPD1 FGD3 KRTAP3-1 SLC35B4 SNX17 GOLGA2 BTRC CSNK1A1L F13A1 DOPEY1 SLC24A4 MLL3 FCHSD2 OR10C1 FAM183B UGT2B10 GTF2A1L ADAM11 UXS1 FAM78A NAA40 SOX9 IQCA1 TRPC7 DENND3 ARHGAP6 GAPVD1 LPCAT2 HBG2 CAT OR2L13 CRYZ DDX42 FAM131B ODF1 ADAT3 HERC5 FABP6 DPP4 ATF7IP GAGE1 MCM9 FHOD3 ADCYAP1R1 ZNF239 DUPD1 DEFB106A THOC3 F2R DEFB108B PUS7L GRIK2 DCLK3 EPS8L1 C1QTNF1 ITSN1 PPP2R2A RG9MTD3 PRR13 SLC3A1 RBPJL MRGPRX4 TST ADAMDEC1 EDA2R SLC8A1 BHLHE40 APOB PDZRN4 MDH1B GRWD1 XCL1 REXO1L1 MOBP ZNF502 HS6ST3 DIRAS3 PEBP4 ADAMTS18 SEPW1 SNX8 KIAA1826 FANK1 CPLX2 SPANXE DBI TNP1 KRTAP2-2 NMNAT3 GIGYF2 CREBZF PAGE1 GPR139 CNOT2 AHI1 ZXDB FGD5 OR6B2 N4BP3 PDZD8 MGC21881 PDHA2 IL2RA GP2 SLC45A4 CLSTN2 ARSG GPR116 OLFML2B STAM IKZF2 FASLG CHRM3 LUZP1 FBXO33 SH3PXD2B UMODL1 JOSD1 ACCN2 TINAG DYNC2LI1 SLC43A1 AIFM2 TBC1D3C C1orf38 RRH GPX1 KIDINS220 GRAP2 ANK1 MTAP OR4K5 TSPY1 PXDNL SORCS3 GAPDHS CPA1 MATN2 WNK2 HRH1 SERPINB12 CNTNAP4 HMGXB3 ZNF462 SLCO5A1 NFASC C1orf88 MAGI3 OR4E2 OR10H2 MCC NDUFA2 SPATA18 C3orf77 PCDHGA2 SDK1 GATA2 FUNDC2P2 TSPAN5 SLC16A7 PHYHIP LYVE1 ASTN2 HKDC1 OR6V1 MEST DEFB105A TRPC3 WWC2 HTRA4 CRYGC RUNX1T1 COL9A1 HTR3E HMGN5 DNAJC3 MED17 CNGA3 HEATR5A LYZL4 DTHD1 TAS2R3 TWSG1 INTS12 ARHGEF16 CSPP1 CSMD3 TIAM2 LIMCH1 SHF SPANXB2 OR13C8 SPINK7 VPS8 GRM8 FAM74A4 MKNK1 SRF GZMK MORN2 KRT86 NRAP CDHR2 ADARB2 PBOV1 C10orf32 ABCC8 ITFG2 HTR3C IRAK4 BCAR1 PPP1R12B HIF3A MAP2K1 OTUD4 CD5 STK32B PDE4DIP TSSK1B KRT83 PLCH2 MYH4 C8orf74 OR10K1 FGF1 TBC1D3G VIPR2 INTS10 NBPF1 H1FNT ZMYM4 ANKRD30A SCRG1 SYNPO2L CLNK ARAP3 UBE2D1 LPAR3 IL1B RADIL FILIP1 PTPRN2 MECP2 DPP6 C8orf80 SND1 PCDHA11 MAGEA2 SLMAP TMEM170A CCDC141 CCDC7 AIM1L ZNF92 C11orf82 SPANXC KIF5C PSD3 TTYH2 APOE HDGFL1 ZAP70 RBMY1F TMEM104 SMAD9 EFHC2 ACSL1 TBC1D3B HORMAD2 GRID1 OCLN OR1C1 THSD4 OBP2A MLPH RGPD8 FAM27A CACNA1B SVEP1 OPTC OLFM4 HOXB3 CCDC33 NLRX1 CD1D PTPRE CDCA7 RASGEF1C ERF CENPF SCP2 C8orf40 FLG SULT1A1 PDE1A CASQ2 MEPE MAB21L1 TREML2 NPBWR1 AMBRA1 SULT1C4 DUOX1 MAL2 FRMD1 ANKRD36B LOC100287704 GAGE8 FCGR1B MBOAT2 HRNR RDH13 RAP1A C6orf103 TNFRSF8 GAGE2A OR5P2 DLGAP2 PNLIPRP2 C10orf55 OTOP1 FAM47B NAA11 RAPGEF2 OR10P1 GUSBP3 CST3 GPR12 PHEX PPP2R2C RNF17 ODZ1 CCDC136 LSM14A DCHS2 UNC5A MYH9 ST6GALNAC3 ZNF438 RASD2 CA1 SLC17A3 KIAA1755 NCSTN TDRD9 UBE2U NUBP1 MYO5A ARHGEF10 PLAU NEFM BIRC8 GML OR13H1 IFI44 SPIRE1 ESD KRTAP2-4 NPFFR2 DGKG SLC6A18 NTNG2 OR6K2 ZCCHC2 PYY ARHGAP22 ERRFI1 DPCR1 DNAH3 CSAG2 AKNA DGKB MLLT6 PRKAG1 NAV2 LACRT PEG3 SCN11A SEMA6D MRGPRX1 FYN MIER3 FOXO3 CSAG3 TGIF2LX ITGA8 PAGE2 MYO9A NCKAP1L OR2B11 LPHN2 NAV1 POTEE MAGEH1 MYO10 ADAM2 MFAP5 SCIN KGFLP1 FAM160A1 OR51I1 DPPA3 UBL4B WSB2 BBS12 REXO4 SLC2A1 NBPF4 EXPH5 LINGO2 FBXW7 C6orf168 ARSJ ASB5 FAM106A FAM65B MGC34034 ZDHHC6 WDR17 VPS13C TMEM229B SLED1 KIRREL LARS2 NPY2R VPS37D ADAM5P SLC26A3 SLC6A8 INTS4L1 FAM105A PANK2 PRAMEF4 TANC2 CLN8 ECHDC2 SIPA1L2 STXBP5 OR7E24 TDRD6 LYPD6B EMID2 LCN10 PRELP VENTXP7 COPA NPY5R IMPAD1 TYW3 OR2V2 ZCCHC6 HNRNPCL1 TMEM132D FFAR2 FYB AJAP1 FAM190A MUC17 OLAH PLG OR2F1 BMPR1B OR6K3 GCNT7 ZNF660 AGPAT4 DIRAS2 SETD8 MSRA HOXA4 IKZF1 GOLGA1 OR9Q2 LRRC4C TET1 TFF1 ADH6 PTGR2 DEFB1 RBMY1E SRI TXNDC16 TSNAX MAP9 ZNF35 GPR128 CACNB2 PIPSL SBSN OR4F5 FUNDC2 DMRTC1 TUBB8 TSPY3 DENND1A RUNX3 FASTKD2 TGIF2LY POLR3A A2ML1 SPINK14 EPHA10 MALT1 CLEC12B GTSF1 LOC286002 CLDN18 FKBP5 COL24A1 GAGE4 EPHA8 NBPF10 GALNT8 ZBTB34 ZFPM2 TSPY2 GLIS1 TMEM163 LLPH TMCC2 ICOS OR6N2 OR1I1 OR4F29 POGZ LRRC37A3 CC2D2B KCNMB2 WDR36 RGS13 PKIA PRKACG TPRXL KRT27 CCNJL ITIH5 ANK2 PAMR1 DHX57 GALNT7 NBPF22P C19orf2 PARK2 ODZ2 DHX32 UBE2J1 C10orf96 WDR26 XAGE2 SVOP GAGE2C FLT4 ABO CAMTA1 HOXD13 CDH4 DMRT3 IRS1 NCK2 OR2F2 SDPR TBC1D4 OR10H1 GIMAP7 TDRD1 CRTAC1 IGFBPL1 C16orf73 C20orf151 LAMB1 SLC30A8 KIF1A OR2T35 DMKN RBMY1B LOC116437 CPXM2 ARSF DEFB107A MTHFD2L OR10Q1 OR6X1 MYT1L PRAMEF10 RBMY1J CUEDC2 TTLL10 OR2Y1 CSRP3 TMCO3 TBC1D12 FLJ35024 H19 PAGE5 DOCK3 OR5E1P KCTD1 FLJ34503 DPYSL3 LOC619207 C9orf71 LARP4B SYTL2 TNS4 KALRN HOXA3 ASMT PXDN OR8K3 RNF19A C1orf173 GPR98 ZNF37A FCGR2A KCNK2 COX7B2
ACEVEDO_NORMAL_TISSUE_ADJACENT_TO_LIVER_TUMOR_DN CSK CD99L2 TMEM97 TP53INP2 AHCY TMPRSS6 RAB1A FN3KRP HSPA5 MT1B MRPL24 TAF15 DEFB1 SOD1 FEM1A VAV2 MAPRE2 ABHD10 SLC35B1 SRPRB SLC7A5 H3F3B TSSC1 BPHL HMGCS1 RAB5B TRIB1 GSTA1 TBC1D14 APOA4 PRG4 PNP LONP1 PGM2 UBE2J1 ZNF180 ADH6 AK3 BCO2 CYP39A1 C9orf103 MYOM1 SCD HIST1H4C HADH SPTAN1 GALM PBX3 QARS NFYC ACAT2 DYSF ARHGAP10 MACROD1 DECR2 FASN INHBE LDLR CBX7 MGRN1 ATP5SL NCOA4 ZNF330 IGFBP4 THOP1 POLR2F HSD3B7 MVK NDEL1 TFF3 FKBP4 PSMF1 TBL1X DGAT2 AGPAT2 MEPCE RPL12 CAPN5 ATP6V0E2 ABCC2 VPS28 CAPN6 SND1 ZNF672 TMEM82 LPIN2 CTSB ATP1B1 PSMA3 TECR SDHB MRPL53 SMG5 SLC20A2 ROMO1 MAOA EML4 PSMB7 SLC24A6 OTC C19orf10 APH1A CENPV HEPACAM FITM1 TBC1D16 RNPEP SLC25A22 TMEM2 LTBR ALG9 NUCB1 C18orf8 HSD17B14 FAM100A PHGDH KCTD5 SH3BP4 DNAJA1 CNOT2 SNRPF FAM20B CLDN2 GTF3A GPT2 COX5B MAMDC4 CDK9 PRDX5 CYBASC3 KIAA0182 UPB1 SDCCAG3 CLPP DDX18 STK11 ENDOG ANGPTL3 TRRAP CMAS RPL36AL C10orf125 NSFL1C ATF5 SRPR VPS26B ZCCHC14 MLLT3 ZFPM1 NUDT3 BCL2L13 SSU72 SERBP1 MXD4 CENPBD1 EMP1 IRF8 RDH5 ZNHIT1 ARNT SAMD4A PCOLCE SLC19A3 RETSAT STRA13 OAZ1 MRPS31 SLC25A1 SFXN1 NSDHL MYOM2 SLC25A15 KANK4 TNFRSF1A GNMT EEF2 MRPL22 ACTG1 NFKB1 CALML3 CDK2AP2 KPNA1 AARS POLE3 AGMAT GPD1 TMEM160 ZNF689 STARD10 MRPS26 HAGH CLPTM1 ICAM3 C5orf27 LASP1 CCRN4L RND1 CADM1 CCL16 PPP1R15A PTMS PCOLCE2 PPPDE2 NUDT14 NUDT2 SRF BET1L TM7SF2 ERLIN1 PAFAH2 UBAC1 ALPL TST ARMC6 SHMT2 XPNPEP2 TSHZ2 MAPKAPK3 NNMT FST CDA OAT TRAPPC6A EIF2AK1 ATP5O OSBP CACNA1H MRPS18A SNRNP25 CFHR3 UROD FGFRL1 DGAT1 AKR7A3 EFHD2 SEC11A FOXO4 DBH CAMK1 RPL19 PLA2G16 NUP62 HPS6 DNAJB11 TNIP2 MEA1 PDXK ZNF511 REEP6 PLEK2 FGGY NINJ1 SH2B3 RXRA PCBP2 DHRS7 DNMT3L ZBED1 ABHD14B PSMB4 CYB5B GOT2 MYL6B UBAP1 BOK NPRL2 HAAO F10 AGT EIF4A1 DIAPH1 VPS37B NDFIP2 EVL NDUFB8 WBP2 HPR SDC4 GNPTG CBS TGDS GBP7 NMT1 ZDHHC5 NR1H2 MANF RAB5A EEF2K TEF MPND POGK F8A1 ABHD6 PYROXD2 CYGB IMP4 PGRMC2 LRP5 ZFAND2A TPRG1L ZNF281 TTC39C RIC8A CLDN3 SAA4 ADH4 GPR88 CPSF1 SREBF2 NUDT5 RDH16 SHMT1 ACADSB SLC16A11 ADI1 UCK1 FMO3 HMGCR OAF CHCHD10 COQ10B DYNLL2 KHDRBS3 PPM1F GLUD1 DHRS1 SAP18 RPS25 MRPS11 SERTAD1 GSTA2 CNDP2 TRIM8 MOCOS ANXA10 STK35 MAT1A SMCR7L LSMD1 RAB3GAP2 ALDH7A1 MAGOH HPD SH3BGRL2 C11orf67 IGFALS
ACEVEDO_NORMAL_TISSUE_ADJACENT_TO_LIVER_TUMOR_UP LIPG RPN2 SLC15A1 IDO2 AFM FAM188A HMGN4 NUCKS1 SPIRE1 WSB2 SESN1 ABCB11 RBM6 ELOVL5 GSTA4 RBM34 PGAM4 RPLP1 RPS3A DPP4 A2M C15orf24 HNRNPA2B1 PNN UQCRH FAM200A PTMA PERP GCN1L1 SHROOM3 SORT1 RPL27A HCFC1 FKBP5 PNMA3 ZNF721 FGL1 USP49 SLC17A4 MCART1 ERGIC2 ANGEL2 ZNF14 RNH1 FBXO2 ALCAM METTL7A CCAR1 GMFG TMEM37 SESN2 PRKAB2 EIF3A TBPL1 C7orf50 IGBP1 AHCTF1 FAM82B PTGES3 UAP1 ZDHHC11 ARMC1 UGT2B28 GAK GPX2 TRIT1 ZNF212 PIK3AP1 MRPL51 MET SH3YL1 TSPAN8 SCYL2 BLVRB MYO1B PCTP SPDYE3 MYCBP2 RIC8B CDHR2 NTAN1 EDEM2 HES1 NISCH DDX27 TRIP12 AHSA2 YAP1 ZNF266 DYNLRB1 GADD45G LAP3 CYP51A1 ATG16L1 OS9 OSTalpha MYO18A PON2 CTSO DCTN4 F11R GNA13 RPL23 11-Sep NAT8B ACSM5 CYP3A7 HIST1H1C IMPA1 SUMO2 FRG1 SBDS SYAP1 IGSF6 HDAC2 FAM98A CHD1 ZFP36L1 PLEKHA5 C4orf33 COL3A1 RPL14 RPL7A ACTR3 IFT74 ITGAV HLA-B CUX2 ARPC5 LY96 PLA1A GTF3C6 C12orf62 PCMTD1 RBM5 RAB33B UBE2V2 PHF3 C17orf48 HHEX SLPI SACM1L RGS2 MBL2 PEX3 RPL7 ALG5 CISD1 EIF2AK4 CFHR2 GORASP1 ZNF259 EFHA1 MARCKS ACSL4 APOM TDRD1 C9 YRDC CHKA LMAN2 SAR1A M6PR HNRNPH3 FAM162A CYP3A5
ACOSTA_PROLIFERATION_INDEPENDENT_MYC_TARGETS_DN CBFA2T3 SLC10A3 NEU1 HEY1 ALAS2 C11orf21 RHOC IRF4 UGP2 GPR56 GYPB ARHGEF5 GTF2F1 AKR1C1 SERPINH1 KRT10 SNPH TMEM110 LCP2 HMBS BCL2L1 ITFG2 PEX6 GDE1 KLF6 CARD9 AMPD3 CHST12 C10orf2 MYC BCAM RHD SEC14L1 ESR1 HBB CHPF2 SAMSN1 C5orf4 TNNT1 ADAM8 PTPRC RAB13 KIAA0748 JUNB LRP10 ACSM3 FDXR CSH2 ADAMTSL4 EPB49 LYL1 ESYT1 GATA1 FADS1 RHOG GABRE ARHGEF2 SHC1 SLCO2B1 RAB5B CREM SLC2A3 TRPV2 MCAM LMO2 C9orf167 SH3BP1 TNFAIP8 USP11 AKR1C2 STAT5A CTSD CAP1 HOXD1 PIM1 ST3GAL2 RIT1 MPP1 ARFGAP3 EPOR SIDT2 CALB1 SHANK2 SEC24D CD63 MCL1 SNCG RHCE CD97 LYPLA2 ID1 AQP3 KYNU NAGA CAPN1 NFE2 KCNH2 KRT18 CLEC11A S100A11 STAT3 LASP1 CMTM6 KRT8 ACRV1 TAX1BP3 MINK1 RAC2 SLC48A1 ARL4A AIF1 YES1 SELENBP1 MINPP1 POLD4 CTAGE5
ACOSTA_PROLIFERATION_INDEPENDENT_MYC_TARGETS_UP NR1D2 NUP210 DUSP9 TSPO CTPS LOC730101 XPO6 RCHY1 PEX5 SKP2 SLC5A3 KIAA0664 RAB3A EIF4A3 GCDH ODC1 MTRR RGS14 MPZL1 MAST2 CSE1L LPL CECR5 EXPH5 AATF NUP214 PDCD11 STUB1 SLC39A4 RRP1B MTMR4 PRPF19 VPS13C PWP1 CCNE1 SPG21 TRIAP1 DDX28 BLMH NOLC1 GLB1L2 NRTN ZNF395 STEAP1 OPN3 GCSH AIM1L GNPDA1 SLC27A2 TMEM161A MRPL4 LEPR SLC29A1 SLC17A7 KIAA0090 C7orf68 MINA NQO1 ZNF460 LAS1L LYPLA1 DHCR7 WDR74 EIF3J CUTC SLC19A2 JAG2 FBXO41 GLOD4 MATK PARP1 PTK7 PSMG1 RGS16 OXCT1 PEBP1 SORD CD320 REPIN1 C19orf2 GLS UCK2 SLC39A6
ADDYA_ERYTHROID_DIFFERENTIATION_BY_HEMIN ID2 KLF1 MEF2C ITGB5 GYPA CEBPB FDXR KLF6 FECH CTSL1 PIM1 CREM DNAJB4 ADAM10 IER5 RPP25 GTF2I NLRP1 OSGIN1 MT2A FTH1 SLC2A14 MYB EGR1 IER3 SLC43A3 CTSH NFYA HSPA1B JUN DDIT4 PTPN7 DHX9 HBA1 NPRL3 INSIG1 SLC27A2 ATF3 HSPA5 LMO2 CPOX PTP4A3 AKR1C1 YES1 PTRF NQO1 TXNRD1 MOAP1 HBZ CXCL2 APOC1 ANGPT1 FCGR2A RTN4 NCOA1 ETV5 IL8 ATF5 GFI1B NEFH UCP2 ICAM3 AAK1 TAX1BP1 MAFG SOCS2 TXNIP CEBPG BIRC5 HERPUD1 MCL1 NPL
AFFAR_YY1_TARGETS_DN MXD3 MCM7 STEAP1 INCENP REST PSEN1 SERPINA1 DHCR24 HELLS AURKB THY1 PRKG2 KIF20A KHDRBS1 KIF22 SNX5 TAC1 SPA17 MCM6 RIPK4 DUT XRCC4 ASPM NIPSNAP1 RBBP4 FN3K LIG1 LGR5 ZNF143 THBS2 HMGB2 MSH2 BUB1 MRPL19 COL6A3 APOC1 FOXM1 MATN2 BCAT1 SFXN1 TMEM45A CDT1 TFB1M STEAP4 SLC29A1 DNAJC2 NSDHL KIF23 UTS2R FADS2 HIST1H3F VAV1 FDFT1 B3GAT3 TRIP13 CCNB2 FOLH1 ANP32E CYP7B1 ITGA4 ACAT2 TERF1 GSG2 SLC25A26 UTY TNNI3 CCL7 PLCB1 MTHFD2 MSH3 ALOX15B MMP13 SLC4A10 TNFSF11 IDI1 CHTF18 CHST2 AURKA TTK CCNA2 IL1RL1 PTGS1 ADCY7 TDRD1 CDCA3 CCL2 SPTBN4 IL1R1 DIAPH3 CDC6 TUBB2A MAD2L1 WISP2 LIG3 AVPR1A RAD51AP1 POF1B TNFRSF1B UHRF1 RAB27A MCM5 CENPA SUV39H2 NR1H4 CENPH NLRP4 UNG SLC25A5 PLK1 NDN SOCS3 ALDH18A1 GPR65 BIRC5 LPAR1 TACC3 RPS6KA4 THBS4 PIGA PRPS1 DKK2 TTF1 NT5C1B GJB3 PTPRO SFTPC NASP GREM1 UCP3 PCOLCE2 GALR1 PTGDS LRIG1 FEN1 CXCL6 KIF2C LHX4 TOP2A ABHD3 SMC2 TK1 MTNR1A CLEC3B RAD18 CRIP1 FABP9 LUM EXO1 SPP1 CYP3A4 CYP2C19 LEP ELOVL6 IGFBP5 CRABP1 TSPAN8 SOX7 IL1RAPL2 MCM4 AXIN2 MTCH2 POLA1 HAS2 PVRL4 HBG2 GZMH SOCS4 RAB3C PCDHA10 SLC4A4 MRPL52 TRIB3 DUSP9 DLX3 SQLE FUS SOD3 HMMR SEMG1 IFT80 PDGFRA GK2 MCHR1 SCARB1 SETD1A PRELP PER3 FDPS FARS2 TGFBI SLC35C2 STMN1 PRC1 LDLR GPR84 RACGAP1 NEURL COL15A1 FGF7 PCDHB12 MYCBPAP MKI67 RFC4 DKK3 CENPE TFAP4 SLC22A18 ANKH NKX2-3 CREB1 IDH1 HMGB1 CDC25C CHRDL1 EDNRA BUB1B PRDX4 API5 TGFBR1 SHCBP1 GZMA GNB4 OTC CLCN1 POLH HMGB3 NCAPG FMOD FZD3 HOXD3
AFFAR_YY1_TARGETS_UP NPTX2 BEX1 CPEB1 MYH2 KRT19 HEMGN SULF2 GADD45G ELOVL2 TNFRSF10B PEX19 TP53INP1 MYH3 NGFR PMM1 ITGA9 LAMB2 SLC6A14 DMPK BDNF CTSF SLC12A5 TNNC2 RNF41 ABCA1 GFER MYL1 RBMX HACL1 GPC3 MYH7 ARR3 SEPP1 PRSS35 NNAT MAL TAP1 DLEU2 SH2D1A ITGB6 EHD1 TPM1 LGALS9 PSRC1 FABP3 PLCZ1 EGFR NAP1L3 MMP2 SFN PMAIP1 NEUROD6 KIF17 EHF UBC SURF1 PERP MPG UNCX CBLN1 SELM PBX4 GBP6 PAFAH2 PDGFA STK25 FXYD6 DRD4 TNNI1 PAWR MDM2 HIST2H2AA3 CTNND2 CLU SPAG1 USP20 MYH6 LDB3 JUB ZNF385A POLK NDUFA7 EXOC4 KDR EPHA7 ID4 NTF3 PLTP PPP1R15A HIST1H1C JAK3 SIM1 ADAM15 ZNF3 PLOD2 TBX2 TNNC1 MAP6 CEND1 RAMP2 SLC1A6 SLC9A3R2 STX3 TCFL5 BTG2 HSD17B1 NID2 COL10A1 SLC2A3 PFKFB2 ICAM1 CASP7 BMP4 RPGRIP1 CRYAB DUSP1 ABCD4 FAS SOX2 ACTC1 WT1 HHIP SIN3A BLCAP MYLPF RORC TSC22D1 DSTYK FXYD2 BAK1 KIF5B RNF112 BCL2L1 HM13 SYT11 CXCR7 TPH1 HIST1H2BC BMP6 TLE4 TINAGL1 ALCAM CFTR PRKAR1B IL17D MYH11 HSF2 LPIN1 TSLP ZNF264 ANKRD1 CDKN1A CD55 MYH1 NRG3 LDHB COL19A1 ABAT FYB TSSK2 FLT1 SERPINB4 MPP6 EPHA2 KLK8 PLCB4 SNURF EFNA3 MS4A1 MYCN EBF2 PTP4A3 MYO1C TXNIP SPOCK3 FOS SRC HOXA4 ABCA3 TGFB2 RND3 FJX1 CELF4 LRP2 CDKN1C ANXA8L2 MALAT1 PROX1 EFEMP1 ST6GALNAC3 PDLIM3 S1PR5 B4GALT4 PIP4K2B GBP1 WNT16 SLC27A3 ATP6V0E2 ABCC5 MAPK10 MRVI1 UCHL1 TPD52L1 ACOX1 SLC2A4 CHODL CFH CDO1 TTLL1 MYOM1 DCXR TGM2 GRIA3
AGARWAL_AKT_PATHWAY_TARGETS EGF MMP9 MMP2 PTGS2 SPP1 TGFA VEGFC VEGFB VEGFA
AGUIRRE_PANCREATIC_CANCER_COPY_NUMBER_DN PSD3 HMGCL NFATC1 RBPMS ATP2B1 PDGFB NCR1 MPST MYH9 MFNG TAF12 TXNL4A SEC14L2 PHF10 SGSM3 WASF1 MBP TMBIM4 TCEB2 CAND1 SMCR7L GNS EIF3D HDAC2 STMN1 SMAGP COPZ1 RACGAP1 GMEB1 SMPD2 EIF4B DCTN6 CBY1 SEC63 DEPDC5 SLC48A1 SRRM1 CBX5 PRPF31 KLHL9 GGA1 HOXC11 ARF3 E2F2 DUSP6 GALNT7 CLIC4 NFIB PIAS2 XPOT DAZAP2 C1orf63 QRSL1 FKBP11 APOL2 PHC2 TIMP3 PPP1R12A DYRK2 GTPBP1 TWF1 ZBTB24 SMARCB1 PPIL6 MICAL1 SFI1 HNRNPA1 SNX3 MMP11 BTG1 GPATCH3 EXTL3 APOL6 IL20RA THOC5 TST VLDLR PFDN5 ATF4 ATP6V0C DMC1 TMBIM6 SF3A1 TSPYL1 ASCC2 TMEM66 TMEM43 CEP290 TXN2 TRNAU1AP FUCA1 GOSR2 TFIP11 ATP6V1B2 TFCP2 ATG5 PSIP1 MFSD5 GALE SMUG1 RARG HBS1L SPATS2 CCT2 RANBP6 PDCD1LG2 MN1 GRM1 LEPROTL1 PISD SRRM2 TBK1 HEBP2 SNAPC3 CCDC28A ORMDL2 CDKN2AIP IRF2 TOMM22 YTHDF2 CTDP1 KITLG CDK19 HMGN2 LRP2BP PIK3C3 PATZ1 ASF1A CD164 GSTT1 LYPLA2 PIGV CD63 IER3IP1 UFSP2 AMD1 ZNF593 ACVR1B SLC35E3 FBXW7 SMARCA2 NRG1 CARD10 C12orf41 XPC ALPL IGLL1 YWHAH DCTD CHEK2 C12orf29 RPS6 HPS4 BCR LSM3 KDELR3 CSNK1E AHI1 PROSC APOL3 RAB36 HAUS6 DDX23 KCTD17 YEATS4 MAK16 REV3L RNF19B KIAA1797 POLR2F AMDHD2 PRMT2 C9orf46 PPP2CB CACNB3 SUN2 PRKAG1 CDC40 LEMD3 YARS SUMO3 VDR PDSS2 PPP5C SLC11A2 JOSD1 CCDC59 PDPK1 RAP1B HECA PQLC1 SOCS6 ERLIN2 BLOC1S1 NKAIN1 GTF2E2 PTTG1IP AK2 UBXN8 SH3BP1 RPS6KA1 C6orf120 KIAA0020 MGAT3 RRAGA ADNP2 TOM1 MTAP MECR INTS9 SNRPD3 KDM1A HOXC4 KIR2DL1 MAP3K5 ISOC1 GCAT GSR LMBR1L C12orf10 ATP5A1 NAT1 CRYBA4 MCRS1 HAND2 TAB1 FIG4
AGUIRRE_PANCREATIC_CANCER_COPY_NUMBER_UP SARS2 ATXN7L1 RNF139 ZBTB1 TRRAP DLD DPF1 PARP4 PAK4 ZNF331 RPL18 SIRT2 DOCK4 KLK13 AP4S1 DBP ZKSCAN5 ARPC1A ZNF264 ZNHIT1 ZNF419 ANXA13 NAPA WDHD1 NPEPPS CABYR RCN3 NMT1 GPATCH8 CASKIN2 PDCD6 OSBPL1A GPER RSAD1 DERL1 AARSD1 SPOP MPP2 PPP1R3D EPN3 C8orf55 NDRG1 ZNF146 CCDC56 RAB5C MAPK1IP1L EZH1 ASNS MAFK MLX NUP62 NPC1 RASA4 MUDENG AP2S1 TTF2 SS18L1 SNX6 CDC27 ZDHHC24 ANKRD40 KRT10 CRCP BRF2 C14orf135 EAPP LIG1 ZNF304 UTP18 PAF1 PSME3 GPAA1 MYC ARPC1B KDELR1 GRN DGAT1 TCFL5 PTK2 EML2 EXOSC4 RPS9 GPR172A KPNB1 PVT1 CYP3A5 CDKN2A ARFRP1 WHSC1L1 TAF6 NUBPL SMURF1 CPSF1 CNOT3 NPR2 CYHR1 CLTA SNX11 EHD2 MRPS12 PSMC3IP PSMA7 NR1H2 ACLY ARHGAP5 TMEM8B MAP4K1 SMARCE1 MBOAT7 SLC35B1 CREB3 SNRNP70 CYC1 NDUFS6 ASH2L DKKL1 TAF4 BAG4 NOSIP SAMD4A SYPL1 RNF6 NFKBIB RABGEF1 RIOK3 FBXO34 MTAP CASD1 DUSP3 C20orf11 CMAS U2AF2 LUC7L3 ACTR10 FAM117A NUCB1 TLN1 ZNF134 PLEKHA4 MICALL2 PPP2R5D KTN1 MGC72080 OSBPL2 PDK4 PLEKHG3 CBLL1 YTHDF1 TUG1 COX11 SNAPC1 PON3 MTMR6 UPF3A PLOD3 KCTD7 PRKD2 STRN4 TMUB2 HNRNPL TSTA3 KIAA0195 NPAS3 ZNF460 HEXIM1 PRKCH VPS28 SLMO2 PRMT1 GARS XYLT2 RPS21 UCKL1 WDYHV1 STAT5B MAD1L1 GSDMD ZNF573 DDT SDHA FAM49B ID1 LHB ZGPAT GRWD1 SYT5 PPP1R13L CNPY3 ORAI2 ATP5G1 RNF38 LRRC37A4 DMPK LSM1 TSEN34 NSF G6PC3 PQLC3 PRPF6 SIX5 GNB2 SLC25A13 SNRPD2 NME1 WDR67 RPL13A ZNF444 SCFD1 LRRC59 BAX PCTP SPAG8 C18orf8 EXOC3 CD3EAP SLC12A9 SPAG9 ZNF211 ZC3H3 TPM2 PDK2 SLC26A4 EEF1D LAMA5 SLC39A4 GYS1 ATP6V0A1 PSMD8 ATP5E UBE2Z FUT1 SPATA20 BECN1 GIPR GPR124 BRD9 ZNF580 NUDC MYL6 C5AR1 SHARPIN SCRIB FAM134C LMTK2 C7orf42 INTS1 ACSF2 MPP3 ASL MRPL13 WDR3 BMP4 NKIRAS2 EIF3K IRF3 HIF1A CEP72 AP4M1 NBR1 SLC1A5 PHF20L1 ZNF652 EXOC5 DLGAP5 HAS2 CBX1 MYL10 AOC2 ZNF787 ITGA3 BET1 PHB RPL27 FIS1 PON2 SHFM1 SNF8 LPCAT1 PNPO KIAA0947 KIAA0196 ZNF623 RUVBL2 EPN1 TPD52L2 GSTT1 OPLAH TAF2 HLF ACN9 DDHD2 RGP1 OPA3
AIGNER_ZEB1_TARGETS CD24 GJB2 MPZL2 PMEPA1 SHROOM3 EPCAM INADL CRB3 CDH1 CXADR CLDN7 SFN TMEM30B DSP GJB3 MAL2 CDH3 TACSTD2 PPL PKP3 EPPK1 CDH11 SYTL1 MARVELD2 CDH4 DMKN TSPAN1 SH3YL1 OCLN DSC2 TSPAN15 MUC1 F11R SCEL PCDH7
AIYAR_COBRA1_TARGETS_DN APIP BAG1 PCP4 ZNF395 KITLG HSPB1 CLDN4 MCM2 PRDX3 METTL7A SOX4 CPD FGFR3 HELLS COBRA1 SPINK5 GOT2 HNRNPAB HPRT1 SLC20A1 AAGAB DCPS ZNF532 DCTN2 PSMD12 MYO5C PRX EPHB3
AIYAR_COBRA1_TARGETS_UP CLDN1 CTSB DNAL4 UBL3 ACOX2 EPRS ASNS TIMP1 PRLR ENAH SATB1 PRCP AREG PBRM1 SERPINA3 MBTPS1 MAPK8IP2 NEK2 C1orf159 DEGS1 S100A8 PARP4 FRS2 TRIB3 FBXL6 TMEM50A TOMM20 MGP NENF APOD GADD45A TPBG IFITM1 PIP ASS1 TFF3 FHL2
AKL_HTLV1_INFECTION_DN RPIA HOPX PTPN3 DUSP6 TTN CPVL ATP5L PMCH CD3G PTPN2 DENND1B VAPA CCNC TMEM45A SERINC1 YPEL5 PRUNE2 KHDRBS3 GZMA PECAM1 DUSP4 PTGS2 PDE4DIP EMR1 FRY CD86 GZMB CDK19 JUN FYN GNLY DNAJC15 MEIS2 SERP1 GPR171 LANCL1 ATP8A2 UBE2J1 ANXA1 CEP192 MINA MAOA IL17RB DNAJB6 RWDD1 CDH1 LPHN2 ITGB1 COL4A6 IGFBP7 AKAP9 ENPP2 GPR65 MEF2C FAM3C CTSA HTR3A TCTN3 TSPYL1 PKIA MDFIC SDF4 CD96 STAP1 REV3L
AKL_HTLV1_INFECTION_UP ALDOC DFNA5 NET1 CBX1 FABP5 S100A10 GNAI1 SOX4 APP C5orf13 NME1 AP2B1 VAMP8 MAP4K4 SAT1 CTNNA1 PKM2 RAB4A IDH2 SQRDL DNAJC7 ACLY LGALS1 HSD17B8 ADD2 LGALS3
ALCALA_APOPTOSIS CD74 SYMPK OXA1L GAPDH EEF1A1 APH1B KIAA0415 EIF3F SLC25A3 ATP1A1 GNAS IL32 AAAS ELOVL1 CYTH2 RALB STX4 RIPK3 RAC2 HMGN1 GZMB FAS PFKP HSPA8 ATP5L CEBPZ SDHC HCCS MTO1 GPI DDHD2 ANXA7 SAMSN1 SCAMP3 FES BAX ARL6IP5 HADHA CYFIP2 COX4I1 CASP1 RIT1 ATP5B CD7 RPL10A CCT5 UBXN4 MFF AURKA MARK2 TMEM106C TBC1D10C RHOA FUS CASP4 PSTPIP1 BCAT2 MTCH1 RPLP0 HLA-A VDAC1 TRAF3IP3 TIMM17A METAP1 CD48 MX1 XPO1 MSH2 NINL UBE2R2 NUP205 QPRT CHMP7 MTCH2 SLC25A6 FAM104A BNIP3L TOMM20 SCCPDH MATK DENND1A TALDO1 CYSLTR1 RTN3 MFAP1 RHOH
ALCALAY_AML_BY_NPM1_LOCALIZATION_DN KYNU RPA1 SLC1A4 ABCB1 ACAA2 DTYMK KIF4A GNB5 PIP5K1B DDX60 CYFIP2 EVL ATP8A1 KIF2C FAAH KCNIP2 AGTPBP1 NUP210 BIRC5 CORO2A C20orf27 ALDH4A1 PTTG1 TK1 BLVRB FOXM1 MAN1A1 ITM2A USP13 HOMER2 CD38 POLD1 TPX2 CDKN3 MKI67 MICAL1 B4GALT6 CKS1B ASB9 SYNGR1 NCAPH IFITM2 PROM1 VEGFA ASNA1 GALC MAD2L1 INPP4B TMEM106C LY86 IDH2 HADH UBE2C PITPNC1 BANK1 MCM2 SPARC RANBP1 REPS2 STAP1 IFITM1 9-Sep RHOBTB3 CIITA ENDOD1 MDFIC IGFBP7 SORL1 HMGN3 MN1 TESC STK32B CD48 RSAD2 CHEK1 ANK1 HLA-DRB6 ABCG2 SRD5A1 DUT HLA-DRB1 CD200 INSL3 CD34 GAMT GYPC HMMR TRH OGG1 MREG NXT2 STOM HGF ITGA9 FKBP1B POLE2 DHRS3 MECR RPS6KA2 S100B PRG3 HLA-DMA GSN CCNA2 POLE CENPM TNFRSF14 PAK6 GNG7 PMAIP1 RBM3 PLXND1 CDKN2C HLA-DRA SIDT1 EXO1 RRM2 ARL2 EPS8 PXMP2 CDC20 TUBG1 IL2RG KIF23 UBE2G2 CCNB2 PBX2 GPX7 IL1R2 DLGAP5 TRAK2 SERPINI1 MCM10 CHAF1A HAAO CSGALNACT1 XPA GPA33 STRA13 WASF1 MTHFD1 TFDP1 NPR3 NINJ2 CCNF SHCBP1 MAP2K3 KIFC1 PRR5L DHFR FAM105A BAALC NNT SERPINB6 NGLY1 TYMS SERPINF1 CDC6 CD69 PLXNC1 ACAT1 RGS10 TRIB2 HLA-DPA1 RAD23B HDAC9 EGFL7 RHD MCM4 ITM2C CRHBP CDC25C MLLT3 HPCAL1 PLAGL1 GYPA CD96 CCNB1 HNRNPD DAAM1 WDR62 TSPAN13 POU4F1
ALCALAY_AML_BY_NPM1_LOCALIZATION_UP WT1 ITGA5 HIST1H2BC LMNA HOXB2 TANK ADAM17 MTMR9 HOXB5 BCL10 EMR1 HNMT ASPH PTX3 HOXB3 SPATA6 FZD7 DPYSL3 SC5DL WDFY3 HOXA10 PSEN1 LAPTM4B QPRT RPS6KC1 LTBP1 IGFBP2 WDR91 HOXA9 MMP2 FTO CPA3 CDC42BPB DLG5 RASGRP3 F13A1 JAG1 LPPR3 CLU CFH HIST2H2BE ECHDC2 IP6K1 DSC2 SEMA4C RRBP1 SCHIP1 CTNND1 STRN3 TOM1L1 HOXA7 PLS1 PBX3 UNC13B NKX3-1 ADAMDEC1 LAMB2 ARHGAP22 EPB41L3 HOXB7 SMC4 HOXA4 RAB13 FBXO28 SNCAIP HOXA6 AGXT SCYL3 NFE2L3 PDGFD SLC24A3 ZCCHC2 FAM127A MEIS1 HMGCS1 COL4A5 HOXA1 RAB38 SMPDL3A TLR4 BIK GATA2 CORO1B HOXA11 WBP5 LTB KCNK5 NAALADL1 SGPL1 C3AR1 IRX5 KRT18 TGIF2 CHD7 TMEM57 AQP3 FAM127B FAM110B GRB10 SLC29A3 TBL2 TRIM32 HOXA2 MOSC2 HOXB9 GSTM3 NGFRAP1 ATP6V1B2 TMBIM1 ADO UGGT2 PCDH9 ARHGAP25 COCH ACVR1B ACVR1 NAB2 FOXC1 ICA1 HOXA5 ABCC6 SNX10 SNX11 SDPR LRIG1 HIST1H2BE VANGL1 DRAM1 HOXB6 ZNF580 LUM DEFB1 CTNNA1 SEPP1 ITGB5
ALFANO_MYC_TARGETS CSRP1 FGA XK TARBP1 TTLL12 PLEC OXCT1 EBNA1BP2 CLCN2 PCDH8 DNAJC11 RSL24D1 SMTN AGRN CAMKK2 CCNI LTBP1 ASB13 GAD2 PICALM MMP17 TCOF1 KARS PTPN12 PLAUR GAS6 CDK2AP2 TGFB1I1 RUNX3 EIF2B1 MMADHC PDIA5 PAICS ITGA6 HOXC9 STC1 TGM2 TFAP4 RAPGEF2 KIF3C EMP1 DNAJB6 PEX5 PNP ADM CTSK GREM1 CYR61 PLAU PDCD11 C10orf26 BMP4 PYCR1 CACNB2 PTPRN2 PCYT1B PSMG1 RSL1D1 SLC20A1 CXCR7 AKAP12 PHLDA1 QSOX1 PPIF ATP8B1 ARPC5 AES PPPDE2 GNPDA1 ARL6IP1 DLST TACC2 HS3ST1 EEF1A1 MYC TGFB2 LAPTM4A IMPDH1 IGFBP1 EHD1 MAP1B ANXA7 SMPD4 CPNE3 SURF2 RASSF4 CDX1 ADCY3 MAG CDKN1C TRAP1 RND2 SDC1 GPD1L TUFM C18orf1 ZNF177 SLC39A6 GLOD4 DDX17 ADD3 VCL ATP8A1 FARSA DUSP2 NBL1 ACTR1A CLCN7 MVP FLOT1 AATF RAB5B S100A10 AKAP1 LRRC17 CCL2 PPAT CDC42EP3 TOMM40 TP53BP2 ATP1B1 ITGA7 MDN1 MGLL MSTN MYLK TRIP6 MTIF2 IRF1 SOX9 SPARC CRIP2 C12orf24 COPB1 BLMH MXI1 CCNA1 CD1D KCNH2 GNAI2 SLPI VCP PON1 ID3 SNRPD1 SDC4 PPP1R15A CYTIP TIMP2 SLC16A1 RER1 ABCF2 PES1 RCC1 HSPA1L MYL6 MYL12A MARCKS UBE2K PYGB NPAS1 MME DDB2 PDLIM4 MYCBP LARP1 B3GNT1 PCCA QDPR RBP1 PPP6C RBBP7 DDX21 GPR143 PGAM2 LASP1 CD59 RRP12 SYNGR2 GLDC DAB2 ANXA1 NOP56 SMPD1 E2F5 DKK3 NPC2 CPN1 TCF7L2 RAP1GAP GSN ATF7 RUVBL1 CELSR3 HMGB3 STMN1 RBM5 AFAP1 TATDN2 MYBL2 KCNN4 PXN SDCBP PAFAH1B3 FILIP1L CLK1 HERPUD1 NHP2L1 STOM LARGE CSE1L DSG1 EPHA1 PLK4 TCF19 SLC12A1 KIAA0368 UCK2 ABCA3 METAP1 ITGB5 FRZB KCTD12 SVIL ABCC5 BLM DHCR7 MCL1 CTH LY6E CTNND1 ZEB1 GOSR1 ENPEP IMP4 FKBP4 FYN
ALONSO_METASTASIS_DN NTF4 TCOF1 IDS LFNG BCL2L10 GIMAP6 CX3CL1 AKAP13 SECISBP2 PCDH9 CDH10 IFI44L OLIG2 WNT2 RGPD1 EPS15 CCBP2 CYP7B1 REST LOC148145 LRRC2 EDN2 PAPPA FOXO1 CYP19A1 TOB2
ALONSO_METASTASIS_EMT_DN EDN2 WNT2 CDH10 PCDH9 PAPPA
ALONSO_METASTASIS_EMT_UP DSG2 SDCBP LUM ENC1 FGG CLIC4 SPA17 FZD1 MFAP1 CTSB CD63 TUBA3C VCAN PRKCA TUBA1A SERPINA3 RRAGA CDH2 ENOPH1 HMMR SMARCA1 EDNRB ANLN ITGAV RAB1A EMP1 TUBA4A SEPP1 MMP2 TUBA3D SPARC CX3CR1 PFN1 RAN APLP2 TUBB3
ALONSO_METASTASIS_NEURAL_UP EMP1 CHN1 CD63 PDGFRA APLP2 KIT MITF MAGEA6 PTPRZ1 AKT1S1 MAL SEPP1 SETX PMP22 ENC1 SDCBP S100A10 ENOPH1
ALONSO_METASTASIS_UP SPA17 S100A10 TUBA3D EIF5 HSPA8 HSPB1 CKS1B PFN1 ASH2L MFAP1 CLIC4 HIST1H3D HIST1H4C NHP2 FZD1 MRPL37 LRPAP1 FGG AKT1S1 RCBTB2 RPL35A UBL5 MAGEA6 TCEB1 ARID5B ADSL PTPRZ1 TXNRD1 SERPINA3 LHFPL2 RPS10 APEX1 MRPL15 CCT5 XRCC5 ENC1 CDYL TIMM10 TP53I3 ANLN MAPRE1 NCOA4 PPP1R8 CGA HIBADH BZW1 GNG12 TUBA3C PMP22 SLC25A17 TUBB3 EIF1B CASP5 TMCO1 RAB1A ENOPH1 FAM114A1 CHCHD2 NDUFB3 SERINC2 TUBA1A SCD ATL3 CDC5L C22orf32 GHITM SHB DHRS11 SLC30A6 SPCS1 PRDX5 CDKN1A SLC25A33 ACADM PCID2 DCAF13 CA9 CTSB TMEM199 ALDH1A2 WBP5 UBE2D2 ACSL3 VDAC1 VBP1 STK24 LAPTM4A EXOC2 SMARCA1 EMP1 RAN CCT6P1 CDH2 BTF3 CAV1 MMP2 IL1RL1 MAP4K3 MMGT1 HBXIP EDNRB RNASE4 SRI DCK PMM1 DUSP12 APLP2 SKP1 MDH1 PPP2R5C C11orf10 RABAC1 C1orf212 AKR7A2 WEE1 ATP6V0D1 CYC1 EPB41L3 MAL IGFBP1 CX3CR1 HMMR NDUFB11 MMADHC GSTA4 CD63 MRPS22 TUBA4A RPL10A METTL13 HIST1H4B C7orf42 PPP2CB KIF11 GABARAP LUM GLO1 RBM4 COX8A MYB PRKAR1A PRKCA NME2 SDCBP MDM2 TGFBR2 FHL1 POLR3K TMBIM4 TDG PPP1R3C BCCIP ZNHIT3 SPARC SEMA5A GRB2 KIAA1279 YWHAQ ANO6 ITGAV RRAGA PAICS IDE NDUFAB1 GGH C2orf28 IFITM2 LIPA SLC38A9 VCAN TMEM50B PFKM SET TMEM9B DSG2 CXCL12 CBFB EIF3H SDHD NPC2 PDE5A KLF10 ENO1 COX6B1 SEPP1 VKORC1 C14orf142 FAIM CHCHD1 GTF2H2 ATP6V0B PLA2G16 ADK ATP5L2 GOLT1A DAD1
ALTEMEIER_RESPONSE_TO_LPS_WITH_MECHANICAL_VENTILATION RAB20 TNFAIP2 OAS2 IRF7 TNFSF9 UPP1 SSBP3 CSF2RB GEM GBP1 IL1B CCL3 LCP2 CCR1 MT2A GDA GCH1 ISG15 PLEK FGL2 IL1A CMPK2 TIFA CCR2 CXCL2 ATF3 THBS1 IRGM MEFV TGM1 PFKFB3 OSMR ZNF652 GK AKAP12 CCL2 GPR65 GADD45G IFIH1 C5AR1 ATP10B CSF2 ADM FCGR1A CLEC4D SELP CCL17 SELL PLA2G7 VCAN CEBPD SOCS3 IL15 ITGAM IL4I1 BCL3 BCL2A1 JUNB TREX1 CYBB MARCKSL1 MX2 SLA IL1RN IL1R2 TFEC SLC26A4 RFESD MS4A6A ARG2 SERPINE1 USP18 ADAMTS4 STAT1 GBP4 LST1 TIMP1 F3 NFIL3 OAS3 TLR2 GPR84 LITAF CXCL1 RCAN1 TFPI2 CD14 F13A1 TNFAIP3 NARF CASP4 MAP3K8 FCER1G CH25H IFIT2 MAFF SLC15A3 IFIT1 EBI3 PLAUR NFKBIA MT1A CCL4 STAT2 SLFN12L IL6 OR2L2 SOD2 CXCL10 ST3GAL1 SAP30 ADAM19 CSF3R MXD1 RELB FCGR2A CLEC6A CXCL6 CCRL2 BST1 RDH5 HPX CLEC4E CTPS CCL20 NFKBIZ
AMBROSINI_FLAVOPIRIDOL_TREATMENT_TP53 GLE1 NFATC2IP FARS2 CPSF4 MED12 IL11 KIAA0754 GTF2A1 COL15A1 ZNF337 EI24 LLGL2 ACOX2 PASK GPER DIAPH1 PDGFRL STARD3 DHTKD1 ADD3 CTGF KIF5C LRP6 GABBR2 SLIT2 MSI1 NR3C1 DGKA ABHD8 RRAGD TRPC1 CDKN2D BIN1 ZNF701 KHK CDK2AP2 SNRNP27 CXCL3 DNAJC1 10-Sep B4GALT4 FAIM3 ALOX5 TAX1BP3 CXCL2 SEMA3B ATP2A3 CAMK2G MGRN1 HSPB1 MICAL1 PALM CAP2 CELSR2 ITPR2 KIAA0513 CYP4F3 CPT1A IL1RN VAMP2 NEO1 IL21R NEBL KCTD9 ARMC9 ABCA5 DMC1 PEG10 KCNK15 CCDC92 DNAJB2 RNASE4 ZNF532 CC2D1A FAM115A WNT6 ACSL1 IL17B SNTB2 POLR2L SERPINA1 ACACB PRKAB1 SULT1A1 TSHR HMGB1 RAD51 C3orf37 RALGDS PARD3 FAM134B B3GAT3 PLCXD1 SCAMP5 TMEM194A CDK2 HELZ RNFT2 GNA11 TFCP2L1 WHSC1 NECAB3 CCND3 OLFML2A DVL3 PDLIM7 CCDC85C CACNA1G
AMIT_DELAYED_EARLY_GENES HES1 FOSL2 KLF10 CREM BTG2 RBMS1 ID1 MAFF BHLHE40 ZFP36L1 PIAS1 JUNB NAB2 FOSL1 ZFP36L2 ATF3 KLF6 ZFP36
AMIT_EGF_RESPONSE_120_HELA HNRNPH1 MCL1 TAGLN TNFRSF10B GDF15 IRS2 RPS10 JUP IL8 CYP1B1 CHST3 MAFF F3 BCL10 CDKN1A SAT1 IER5 PHLDA1 TGFA JUND C8orf4 LAT2 ARRB1 JAG1 ARPC4 ANKRD57 AMOTL2 CXCL2 MATK RUNX3 MAP3K14 IL27RA IER3IP1 GEM BIRC2 ZNF747 SNAI1 PUS3 BDNF EPHB4 PLAUR DUSP6 AREG NDEL1 HBEGF KDM6B ZFP36L2 CDC42EP2 MVD NAB2 VPS37B CLCF1 DUSP4 UBXN4 OGFR DAG1 CYTH1 FOXC2 CDC27 EPHA2 FOSL1 TBL3 MAP2K3 DAXX MOSC2 CXCL1 MCF2L GADD45A
AMIT_EGF_RESPONSE_120_MCF10A SH2D3A PDLIM5 YRDC HBEGF TXNRD1 ENC1 PHLDA1 CCL20 TRIM21 ING2 EREG MAFF IL1B APOO BCL10 C20orf20 PHLDA3 TESK1 NSUN3 CDV3 SDHAF1 SPRY4 EPHA2 AP1S1 PLAUR IL1A LSM4 FOSL1 GPR161 DUSP6 ALDH1A3 PPP2R4 SERPINB2 GDF15 EIF1 RPS6KA4 KCNJ5 PRDX2 PCBD1 BAX EPOR DYNC1LI1 LIF
AMIT_EGF_RESPONSE_20_HELA JUN TXNIP ROCK2 PILRB SNAP25 PRKAR1B PPP1R15A FOS GADD45B ZC3H12A BTG2
AMIT_EGF_RESPONSE_20_MCF10A SERBP1 AQP3 SLC39A7 SEMA3F SRPR MDFI NUBP2 PSMD13 RAD23B SCARB2 SCD PHTF1 MMP14 THBS1
AMIT_EGF_RESPONSE_240_HELA DNMBP EHD1 CREM THOC1 IL7R GRAMD3 SPRED2 THBS1 SDC4 ZEB1 TOP1 EPN2 FHL3 SOX13 DLGAP4 PPAP2B IL11 FGF2 TM4SF1 EZR GJB3 NUP160 TPM4 SHB AKAP12 SYDE1 RGS2 PDLIM5 YKT6 NDRG1 TUBGCP2 FARSA LETM1 PLK2 GFPT2 ARF6 RYK TXNRD1 LRP8 SRPR ELL2 VAV2 MAT2A ARPC4 RBMS1 CD55 ING2 YY1 PCDH7 CAPRIN2 SLC7A11 EHBP1L1 CDK17 DKK1 BCL3 RPS6KB2 SH2B3 TNFRSF1A ARHGDIA TBX3
AMIT_EGF_RESPONSE_240_MCF10A ITSN1 TNFRSF12A MICAL2 SOCS2 GABPB1 PTHLH HERPUD1 AKAP12 INSIG1 PTAFR TGFA BMP2 PCDH7 B3GNT2 SLC7A11 DUSP4 STK17A EHD4 PLAU GPN2
AMIT_EGF_RESPONSE_40_HELA DUSP1 KLF6 ATF3 CCNL1 PPP1R15A IER3 PALMD DUSP5 JUN SEC23A CDKN2AIP NFIB EGR1 MBNL1 CCNA1 PIAS1 SLC2A3 EGR3 KCNJ12 PIP5K1A BCL3 NR4A1 IER2 BTG2 UBR5 CEBPB RNF141 CBX4 UBE4B KLF2 HES1 PTGS2 IL6 JUNB ZFP36 LDLR MBNL2 SGK1 ID1 DUSP2 RPS11
AMIT_EGF_RESPONSE_40_MCF10A EGR1 ADM NDUFB6 BUB1 CYR61 UNC93B1 LRRFIP1 FOS ZFP36 KLF6 TIMM44 JUN THBS1 EGR3 GNS TUFT1 DUSP5 HSDL2
AMIT_EGF_RESPONSE_480_HELA FGFR1 SORBS3 B4GALT1 BRD2 NEDD9 PICALM MAP2K3 COL4A1 DLGAP4 CTNNB1 CCND1 MTA1 DIAPH1 RNF126 RRBP1 PDLIM7 ENC1 BIN1 TACSTD2 FOXD1 ITGA2 PTGS1 XAB2 SNRPF PLAU ERCC1 IGFBP4 MBD1 GRAMD1B TGM2 SYDE1 COL4A2 EFHD2 FST SERPINH1 SLC1A5 SERPINE2 INPP1 GABPB1 DHPS PVR MTAP SERPINE1 KRT17 PPAP2B CHST11 FAM50B RHOD ITGB5 NUDT4 CD44 ARHGEF2 BCL2L1 ITPR3 TUBB3 SLC25A37 C9orf114 MALL TRIO MT1X 9-Sep GPRC5A MT1H MYO9B AMIGO2 MAD1L1 HMGA1 ISG20 HOMER3 NCLN TNFRSF21 HBEGF MICAL2 PNO1 PCGF2 PARVA NET1 RELA NFKB2 TM4SF1 ARHGEF18 MT2A EGFR DGAT1 AGRN ZYX TRAF4 SMTN SPHK1 USF2 GPAA1 RRP12 HPCAL1 PHLDA2 LEPREL1 LY6E LTBR LAMP1 DAPK3 ABHD2 EHD1 PHC2 HEBP2 GMDS CDV3 SLC19A1 ITGA5 ARHGDIA PPIA SH2D2A CCND3 EGLN1 TNS4 H2AFX LPCAT4 EXT1 PMEPA1 KIAA1539 ZFP36L2 TBC1D2 TPBG TMEM8A ACTC1 TMEM158 STC1 GAK ITGA6 CCDC94 VASP CDK9 RHOC FXR2 PDLIM5 PPDPF HMGXB3 OSMR MT1F PLAUR GLRX3 DUSP7 SFN IL11 ACTN1 DCLK1 MBP RANGAP1 CAMTA2 TSPAN14 PPIF DUSP4 PTPRF PLEC CYB561 BCAR3 CDYL CAMSAP1 C9orf167 RRP1 C2orf18 TNFRSF12A SH3BGRL3
AMIT_EGF_RESPONSE_480_MCF10A ARL4C GFPT1 SRRD STC1 BDKRB1 ITGA2 SOX9 LYPD3 MREG RAB22A RHOF PMAIP1 GIT2 SMTN TRIB3 VEGFC RFC1 FST C1orf144 PTHLH ODC1 CHST11 FOXD1 TIMM10 CYP27B1 APIP SCG5 VEGFA PHLDA2 HPCAL1 GRB10 TMEM22 MAPK1 PLEK2 GPR153 CABIN1 UNC119B EGLN1 SSNA1 FTSJ2 POPDC3 NAV3 SH2D2A
AMIT_EGF_RESPONSE_60_HELA HES1 NAA15 NR4A2 H3F3A SOD2 NR4A3 SLC20A1 RUNX3 CTGF DCUN1D4 FOXC1 MBNL2 FXR1 HSPH1 NCKAP1 VEGFA DNAJC24 CYR61 LDLR PLSCR1 FOSL2 FOSB PER1 EXOC5 UGCG ZFP36L1 CCND1 PTPN11 LIF MOAP1 ATG4A TNFAIP2 SERPINE1 KLF10 TIPARP BHLHE40 MED20 NKTR C7orf44 SLC2A3 SNAI2 PMAIP1 RHOB CITED2 KLF6
AMIT_EGF_RESPONSE_60_MCF10A EGR1 MGMT TNFAIP3 DLC1 HES1 IER2 GADD45A CXCL2 ID1 ANKRD57 CALD1 TPM1 PTGER4 RND3 CYR61 DAPP1 TP63 IL8 KLF7 RANBP3 CTGF INHBA TOMM22 ITGB6 BHLHE40 MAP3K14 IL6 PLK2 C11orf68 MAGED2 JUN PDLIM5 TRIB1 GLIPR1 IER3 ZC3H12A PTGS2 SLC35D2 JUNB
AMIT_SERUM_RESPONSE_120_MCF10A SERTAD3 GADD45A TESK1 CDKN1C ISOC1 CLCF1 SPHK1 KRT10 PLAUR JUNB BMP2 STX12 LIF PDZD2 EDN1 PIM1 MREG MAFF GBP1 DLX2 SOX9 FEM1B GCNT1 MAP3K14 ID1 YRDC SERBP1 ANKRD57 KLF5 ID3 KLF4 EZR IRS2 GADD45B CXCL10 DUSP10 ATP8B1 KLF10 CIZ1 ESRP2 C3orf52 SIK1 MNT CD55 RND3 PDLIM5 DAPP1 RAP2B ETS2 SETD3 ID2 TRIM21 CDR2L FERMT2 CSTF2 PPP2R5D IFIT5 SUN1 PLAGL2 RYBP BCAR3 MCL1 SCHIP1 NEDD9
AMIT_SERUM_RESPONSE_20_MCF10A ITGB1BP1 SERPINB13 WDR74 IL22RA1 SLC5A3 JUN FH EPOR ATP8B2 TRAM1 ZFAND5 RPL18 GLE1 SLC39A9 SPDEF SNCA DUSP6 SORBS3 KCNJ5 SRPR UBB
AMIT_SERUM_RESPONSE_240_MCF10A GLIPR1 EMP1 TLR2 TNFRSF21 PDLIM5 PRSS8 GRAMD3 CDKN1C CLDN1 TGM1 ADRB2 PRKAG2 SERPINE1 B3GNT2 CLTB TM4SF1 CDH1 THBS1 TJP1 LRRC8B MAP3K11 TIMM44 PHLDA2 B4GALT4 HERPUD1 ARHGEF3 KRT6B PKP2 PHLDA3 MRPL33 PVRL2 ITGA5 BLZF1 EZR ANGPTL4 TGFA ALDH1A3 FBXL18 CDC42EP1 BCL2L1 AKAP12 DKK1 CD24 PCDH7 GABPB1 ABLIM3 OCLN EHD4 DSG3 ITGB6 SERPINB2 ITGA2 XBP1 PGBD5 TGFB1I1 GBP1 FST
AMIT_SERUM_RESPONSE_40_MCF10A ADM IL1A RGS2 CLIC4 LGMN CXCL3 GM2A KLF6 EGR1 CITED2 FPR1 DUSP1 CXCL2 NR4A1 NR4A2 THBS1 WEE1 FOS JUN NAMPT TP63 ZFP36 TCTN2 FOSB PVR TOMM22 MCL1 DCN GLUL SLC16A4 ATF3
AMIT_SERUM_RESPONSE_480_MCF10A SPRR1B PARG CD3EAP SSNA1 CYB5R1 C20orf20 NELF GPR64 CDV3 FTSJ2 MCM10 MALL S100P KRT6A PTX3 KRT10 COX10 FOSL1 GMEB2 B4GALT4 SPRR1A SLC25A32 ZBTB24 KRT6B ACTN4 MFAP5 MGC72080 TPM1 SPRR2B PVR CD24 SLC26A2 COPS8 APIP SIGMAR1 HSPBP1 SERPINB5
AMIT_SERUM_RESPONSE_60_MCF10A PMAIP1 IL8 C1orf116 CALD1 SCD GAS1 ZC3H12A BHLHE40 COBLL1 CYR61 PNRC1 KLF7 VGLL3 CCL20 POT1 PLK2 HBEGF RCAN1 SLC35D1 ELL2 EREG TCEAL1 ITSN1 TUFT1 TGIF1 EGR3 CYBRD1 TM4SF1 MAGED2 TRIB1 SOX4 TNFAIP3 NR4A2 PXMP4 SGK1 PTGS2 FRMD4B PCBD1 PTGER4 RHOB STK38L MAFB PIP5K1A INHBA FN1 PDLIM5 BMP1 ETS2 IRS2 EGR1 MAP3K8 MBNL2 DUSP5 SERPINB13 IER2 CTGF TNC
AMUNDSON_DNA_DAMAGE_RESPONSE_TP53 PHLDA3 XPC LIF DDB2 ST14 MDM2 TNFSF9 CDKN1A BAI3 CCNG1 CTSD BTG1 BTG2 PLXNB2 TRIM22 PPM1D
AMUNDSON_GAMMA_RADIATION_RESISTANCE PSG11 BDKRB1 TNFSF13B F11 CELA2A SLC22A4 CHGA CCL7 WNK2 CD40 COL11A2 TUBA1B KLRC3 CRMP1 IGF1R CBLB XRCC1 TSPAN7 C1QB EDNRA
AMUNDSON_GAMMA_RADIATION_RESPONSE PRC1 H2AFX AURKB CCNB1 DNMT3B LBR PPP2R5A PLK1 TSN CDKN2C ESPL1 CENPA PTTG1 TACC3 CDC25C MSX1 UBE2C CKS2 KIF23 MAD2L1 BUB1 CENPE WEE1 KIF2C BUB1B CCNF GTPBP1 CCNB2 AIMP2 CENPF RRP1 TTK KIFC1 CCNA2 NEK2 CDC25B AURKA CDK1 VCX3A PRRG2
AMUNDSON_GENOTOXIC_SIGNATURE AMACR PHLDA1 PAQR4 TFPI2 PPP4R2 MEF2C ARHGEF2 GAB1 GLS2 SIVA1 ELF3 TNFRSF17 E2F5 GRIN2A GFI1 DHRSX ZDHHC5 FSTL3 GFPT1 ACSL4 ITGA4 ARPC4 DISC1 HMGCR CDR2 DARC DDB2 TAF5 ZNF217 SEMA4D C16orf7 NFE2L3 NR2F1 PPP1R8 AXL LCP2 CHUK MT1X FOS KISS1 KDM3B NR4A3 ZWINT CENPA CHST1 GABRA6 PPP2R4 BMP1 PRR3 DDX3Y AURKA SP100 FGF18 PPP3CC RPA2 RASD1 CLN5 NEK6 IRF2 BAZ1A BUB1 BUB1B TARDBP SCAMP2 TK1 SAC3D1 DUSP5 CDC45 GEM RARG PKMYT1 COX7B IER2 PDLIM7 AMD1 PCNA DCT SEC24B MGP PHLDA3 TOR1AIP1 TNF C20orf108 RHBDD3 SLC9A1 ST8SIA4 MYC VCX CDKN2C SPRY2 CCNH ZNF211 AKAP13 EGR1 MFGE8 KPNA2 HK2 CD48 TOR1A ABCF3 BRF1 GTPBP1 TKTL1
AMUNDSON_POOR_SURVIVAL_AFTER_GAMMA_RADIATION_2G LPPR2 USP14 DIP2C ARHGAP4 MFSD11 KIF21B CRTAP CNN3 LAMC1 OTUD4 TNFRSF12A NFIB SMARCA1 PLS3 FAM114A1 ELF1 STIL ZNF207 CCND1 AGRN CSK ZNF532 CALD1 NXN LPP SAMSN1 SNRPG SLA CAPRIN2 GPC1 MYB KANK2 RAB13 S100A10 TJP1 ATP2A3 NOC4L ADCY9 PTPN22 DST INTS7 TRIM14 PLK2 PTPN7 RPS8 YIPF6 SELPLG PCGF2 ARHGAP29 PIK3CG TPP2 PFN2 APBB1 CCNJL RBBP4 WHSC2 IKZF1 DOCK1 ATN1 GNG11 SIK2 ANXA2P1 MYOF PTK2B LAPTM4B PLCD4 LAPTM4A PML DAG1 VRK3 ZNF22 DUT ALDH7A1 TRIM27 RNASEH2B DAZAP1 DLG5 ANP32A ZBTB33 LAMB1 SSBP3 CORO1A HMHA1 ZFHX3 ITGAV ABT1 PCBP4 C9orf78 HIP1 VAMP3 LAMB2 ANXA2 WWTR1 NCKAP1L CDK16 BIN2 INPP5D KATNB1 RHOH TMEM184B POLD1 TAF4B TSPAN4 CD63 HDLBP KIAA0284 FZD7 AMOTL2 NARG2 ELL TMPO CD53 CD93 MXD1 NASP POLR3E MAPRE2 RPIA ULK2 PRMT7 TCEAL4 ADCY6 CDC42BPB REXO4 NFYA LRMP OCRL ZNF200 DDX51 PTPRC SLC19A1 DEF6 USP7 AMD1 PTMS ITGB1BP1 SYDE1 RAD51 RAC2 C11orf2 KIF1C FKBP9 GMFG ARHGAP15 HNRNPD S100A13 C2orf43 CTTN ITGB1 HCLS1 ANP32B PDSS1 NKG7 MID1 MYC ENAH SH3BP4 SLC25A12 RHBDF1 ANXA2P2 LMNA ANXA5
AMUNDSON_POOR_SURVIVAL_AFTER_GAMMA_RADIATION_8G TNFRSF12A LAMC1 VRK3 IGSF3 CST7 ENOSF1 ASB13 TSPAN4 GAS2L1 ITGAV GNA11 CD44 RDX NINJ2 PTPN7 TULP3 LOXL2 ARHGAP4 NFE2L1 TPBG DAG1 FAM114A1 DOCK1 SYDE1 GJC1 PSD4 MAX CCND1 PLK2 PRKX WWTR1 SSBP1 PTPRC ULK2 HCLS1 INPP5D SMARCA1 CORO1A CD53 ABI2 MYB LCP1 ENAH GPR126 LHFP RHOH ANXA5 AKAP12 GABARAPL1 DRAM1 SH2D2A OAZ2 SSBP3 BCAR3 FXR1 LRCH4 DST AMOTL2 PPA1 NCKAP1L VAMP3 ARHGEF17 PACSIN3 PFN2 ELF1 RNF11 LAMB2 BMP1 IL2RG MFNG CDK6 CKAP4 SWAP70 DENND5A LAPTM5 TFAP2A GMFG SGK1 REPIN1 GNG12 SEMA3C U2AF2 GTF3A IL6ST WWOX DEF6 DIP2C MPDZ KIF21B ADRBK1 NFIB PMP22
AMUNDSON_RESPONSE_TO_ARSENITE ARIH1 ASB3 GRN AGXT HSPA13 TIMM17A DNTTIP2 ARNTL CHERP BCAT1 FOXO3 MSC TPP1 SLC7A5 PLOD1 KIFC3 HIBCH ACAP2 KDM2A BAG2 TRIP13 CLK2 ITGAX ADAM17 ZNF24 N4BP2L2 SPRR3 TAOK3 CLK1 RNF115 ZNF184 IARS TNKS ESRRA HSPE1 PIK3R4 TFE3 PLIN2 CCPG1 GTF3C3 TMSB15B MT1L STC2 REV3L MT1F GUCY1A3 SIAH2 SCRN3 SH2D3C RPS6KC1 TUBGCP3 PCK1 TOP3A KLF12 MT1E NPM1 UBE2H HNRNPAB DNAJB4 WARS AKAP1 ATP6V0D1 RPUSD2 FUT4 APBA2 TMF1 HSPA9 STAT6 HSPA1L GARS LYZ HPS5 ID3 MAN1A2 EXT1 TAP1 GOLGB1 UPP1 LEPR SLC22A1 UBXN8 AHSA1 MT1G IGFBP6 ANLN ATP6V1C1 HMBS KCNF1 SLC43A1 TSC22D3 DAG1 IL6ST UBE2B MMD HIST1H2BD CHD2 RELB CDC42EP1 FXR1 DYRK1A ZNF43 MT1B TSC1 B3GNT6 POLR1C CEBPB ATP10D ADNP IGF2R ME1 ASNS TANK ZNF85 HYAL2 LYN IL10RA DAZAP2 GTF2H1 CCT8 ATP6V0A1 SOD1 ZMYND8 SLC1A4 PLA2G16 NEAT1 HSPA4 RCC1 TBL1X CPEB4 VEGFA CTSA TNFRSF10B NAALAD2 MARS CDC42EP3 CNPY2 MAPK7 PAXIP1 MAFF STK10 NFE2L2 CTH RALGDS CIT MLLT11 ST3GAL5 NEU1 DNAJB6 RPL27 ATF3 PRKCA MAFG CDC14A PFDN5 CTDSP1 TLE4 MED14 ATP6V1G1 PDS5B CARS ATP6V0E1 RIT1 STK17A SPARCL1 EIF2S2 MT3 NFE2L1 DLC1 AP4B1 HSPA4L ZFAND5 NKTR RUNX3 BCL2L2 KDM6A HEXA PEX11B OGT ISYNA1 FHL2 ST13 LRMP TULP4 ZNF254 PTPRB CEBPG ATP2C1 DNAJA1 E2F6 MR1 BCAS2 EIF4EBP1 MT1X PLTP BCL3 ZFX MED16 GK2 SRPK2 CDK6 RBM5 ZNF187 SERPINH1 FJX1 DDIT3 RRAGA PRNP ETS2 CLEC2B RAD51AP1 BMP2K JUNB MT1H GLA DNAJB5
ANASTASSIOU_CANCER_MESENCHYMAL_TRANSITION_SIGNATURE PDGFRB C1QTNF3 VCAN COMP GREM1 COL5A1 OLFML2B COL5A2 ASPN TIMP3 SFRP4 SPOCK1 COL6A3 CDH11 ACTA2 LOX COL6A2 MMP2 MMP11 COL3A1 BGN SULF1 TNFAIP6 COL1A1 THBS2 MXRA5 RAB31 PLAU GLT8D2 CTSK NID2 COL10A1 LUM SNAI2 SPARC COPZ2 THY1 EDNRA FN1 CRISPLD2 LGALS1 C7orf10 COL11A1 AEBP1 DCN COL1A2 NTM ADAM12 POSTN NUAK1 EPYC PCOLCE FAP NOX4 SERPINF1 MFAP5 LOXL2 PRRX1 ITGBL1 RCN3 INHBA FBN1 TMEM158 LRRC15
APPEL_IMATINIB_RESPONSE GUSB PPARG C5AR1 CTSB LAMP2 MSR1 CD163 CTSD GBA RARRES1 CTSH APOD HEXA CTSZ NEU1 FUCA1 HEXB GM2A OSBPL3 PLSCR1 ENG CD68 CTSA CD300A LILRB3 APOE ACP5 CTSL1 LAMP1 PLD1 ASAH1 APOC1 GNS
APPIERTO_RESPONSE_TO_FENRETINIDE_DN SLC3A1 IARS2 FCGR1A COL3A1 ARMC9 HIST1H4C LDHA UQCR10 MDH1 ATP5J2 FMNL1 PGK1 PPP1CC MDH2 C1orf198 DHFR NDUFA2 FAM100B SET ISCU CYB5B SIGMAR1 CCNDBP1 UGGT2 C11orf49 IFITM3 SLC4A5 MBOAT7 EGFR PPIH EPC1 PTCD3 BANF1 ARFGEF2 MON1B TRIM28 HEATR4 SERPINB2 PTMA ASNS ATP5O EIF3F FLI1 ATP5B RSU1 H2AFZ MTX2 PSAT1 IFITM2 NDUFC1
APPIERTO_RESPONSE_TO_FENRETINIDE_UP MYADM TSC2 GDF15 FOXJ3 MGP KIF21A NID1 TM4SF1 SRR PSMA7 KRT6B CYR61 SDC4 STXBP3 MYO1E GAD1 HSPA8 AHSA1 PDZD2 BRD2 PSMC4 RRP12 MMP3 PLCD4 PRKACB CCNJL HSPA4 CCL13 ITGAX UCHL1 AKAP9 PALM3 CYB5R1 TFRC ABHD4 UBQLN1 ZNF672 CCNL2
APRELIKOVA_BRCA1_TARGETS TCEA1 HMGA2 ARF1 RPA2 DLG1 CKB PSMC2 WNT3 QKI RIT1 DNAJA1 STAM DDX1 LXN HSP90AA1 EIF3C ANXA5 WARS ATP6AP1 SFN ACTA2 DDX24 PDIA3 FGFR1 CCRN4L FGFBP1 TUBA1A NUMB CA2 SPTAN1 ANXA3 DDX3X PSMC1 TPM1 ROCK2 EIF2S1 EPRS KRT8 ID3 ACTC1 DDX21 TAGLN SARS NEFL PEG3 APP ACTA1 TFAP2C VIM
ASGHARZADEH_NEUROBLASTOMA_POOR_SURVIVAL_DN CHD3 LPPR3 CNR1 GFRA3 GPR85 GNAI1 CACNA1G SOX4 SMARCE1 CAMTA1 TADA2A HAP1 ADCY1 PGM2L1 C1orf35 HRK SCN3B H2AFV ING3 NTRK1 ZNF91 BTBD3 FUBP1 APBA2 SPTBN4 USP8 GATAD2B HOXC6 CENPBD1 WDR33 C6orf168 ST7 FOXP1 TMOD2 SDK1 THAP2 ST8SIA2 HIVEP3 ZNF710 DDHD2 SCN3A ICK
ASTIER_INTEGRIN_SIGNALING MLXIP NUP88 GDPD5 MTOR ACSL3 MDN1 HHLA1 JUND CCT4 GATA2 CORO1A C19orf29 KRT4 IK CHRNB4 GAA SFTPD LIMK2 STARD3 RRAGD PART1 VPS45 TMEM131 LYPD1 COPS5 USP13 ODF1 SQSTM1 EPB41L1 RASSF2 GJB3 PSMC1 SPRY1 DPF2 NUP205 MTCP1NB SBF1 N4BP2L2 VAV2 GPX1 FOS ZYX ETV4 CASP7 FERMT2 U2AF2 TOR1A ACACB LGALS8 ABCA4 PIK3C3 EIF2S1 DLGAP4 CD79A ITGAE KIF21B GFRA2 ZBTB7A
ASTON_MAJOR_DEPRESSIVE_DISORDER_DN SOX10 ST18 CNTN2 TRIO FADS1 SEMA3C KIF13B CNP CYP19A1 PLP1 HSPA2 TIAM1 NUP88 GPR37 EEF1E1 ENOSF1 PSEN1 PDE6B TMEM87A ENPP2 PAR5 P2RX7 PTK2B SCAMP5 FRMD4B ERBB3 SLC31A2 PTP4A2 UBE2A CRYBG3 APLP1 LRP8 CAP2 MAPT BCAT1 COL16A1 PCBP2 TMEM63A RBM8A EPHA5 OLIG2 COPA MX1 RQCD1 SYNJ2 RNF19B DDX11 PPFIBP2 PCSK2 TMBIM6 FGFR2 AAK1 LDB3 BRD2 DFFA SLC4A2 MYO1E ZKSCAN1 GABRB2 STIP1 CACNG3 JAM3 ARHGEF10 LOC729678 NKX2-2 KLK6 MAL GOLGA2 PSMD11 PLAGL2 FAM178A ASPA RASGRF1 CLDND1 MAG RNASE1 SYNGR2 DPH2 LIPE EFS ZFP36L2 PDE8A PLLP PDK2 FOLH1 SNX19 UGT8 ATM MCM7 GLA BBX NPC1 MYO9B COL4A5 MAPK8 ABCA8 SPOCK3 PROSC CDK18 ABCA2 TSPYL1 NTRK2 KIF1B PMP22 FAM53B PPP2R3A DICER1 CDK8 CRYAB MDC1 RALA ADIPOR2 UNC13A EVI2A CDH19 GPRC5B CDKN1C CAPN3 LITAF VAMP3 LILRA4 BIN1 C11orf9 SCARB2 DYNC1LI2 LPAR1 CADM4 ARHGEF2 TAF11 TF APOD MOG AMD1 MAN2A1 NFASC SPOCK1 PRPF19 LIPA SS18 EP300 SF1 PIK3R1 SRPK3 CDC42EP1 TMC6 RDX HTR4 WWP1 LMO4 SNRPE LAMP2 PRKCQ MTMR2 NAPA SORBS2 MOBP
ASTON_MAJOR_DEPRESSIVE_DISORDER_UP TTR ZNF529 CALD1 COMP DLGAP1 TSC1 RAB2A RPS21 TBC1D1 IGFBP7 APC DDX23 AHCYL2 SAMD4A HEXA CEP250 ADAM22 CELF2 TNFRSF25 TPM2 CCKBR REV3L LTBP1 MTHFD2 PPFIA4 ACD PTPRT OSBPL2 ANKRD6 C20orf111 CTNNAL1 GSTM3 JUN PCM1 ATP5F1 PLAGL1 PENK XYLT1 GREB1 MN1 PTH1R MTCP1NB ZNF423 RRAS2 DGCR5 BCL11A DOPEY1 KAL1
AUJLA_IL22_AND_IL17A_SIGNALING CXCL5 CXCL1 DEFB4A S100A7 CXCL9 CCL3 DUOX2 IL19 S100A12 CSF3
AUNG_GASTRIC_CANCER HOXA10 THADA OLFM4 STAT2 TPT1 MIA LRRC45 MAPK13 KIF4A C19orf25 TAPBP CSAG2 CBFA2T3 ATPIF1 NEK9 TMLHE NOP14 TYRO3 SULT1C2 REG4 PRICKLE3 PRKAG1 BRD4 FXYD3 ZWILCH SH3BGRL2 DEFA6 HORMAD1 GOLPH3L MED1 RPL8 ALDH7A1 ETS2 IFRD1 DEFA5 MYBL2 A4GNT IKZF5 SEC31B IL16 MLL4 RCC2 ODAM CYP2W1 DKK4 MMP10 CCT3 BIRC5 NIPSNAP3B AQR THBS3 JUN ATE1
AZARE_NEOPLASTIC_TRANSFORMATION_BY_STAT3_DN PTGES HSPG2 CDA HR TFPI CCL20 C10orf116 AQP3 PLAC8 CPE KRT13 PPL AIM1L FARP1 PTGS1 PEG10 FOXG1
AZARE_NEOPLASTIC_TRANSFORMATION_BY_STAT3_UP SLC4A7 PALLD CYP51A1 CA12 JAG1 TGFA IFITM1 PTPRK GPX3 IL13RA2 DDX58 SFRP1 MAP1B CALU GREM1 SPOCK1 CSF3 PRSS3 VSNL1 ELAVL2 ITGB6 COL5A1 ARHGAP25 G0S2 DCBLD2 STX16 FN1 SCG5 IFI16 RAB6A AOX1 XYLT1 OAS1 DHX9 EMP3 FEZ1 THBS1 CHP IFI6 G3BP2 SRGN PLTP MAN1A1 TP63 ROBO3 HRH1 APOBEC3G PTPN11 DPYSL3 CCND2 YKT6 MMP3 PDPN NEAT1 FLI1 COL5A2 TGFBR1 CDH11 CLIC4 WDR1 CALML3 FST ARL4C HMGCS1 SSR3 PLK2 SH2D2A LTBP1 IPW DDX3X RPS4Y1 CXCL11 CUX2 PRNP CPS1 CDH13 NUP160 CLDN1 MCL1 CDK17 DUSP4 PCDH7 FGFBP1 NNMT NF2 S100A9 VNN1 ROD1 TWF1 CALB1 B4GALT1 KCNMA1 CALD1 ARHGDIB GABPB1 C3orf64 MX1 ARMCX2 STX10 NUP188 D4S234E SERPINE2 IL13RA1 S100A8 TNC CDV3 COPA PID1 OAS2 FOXA2 GNG11 NEFL TGFBR2 SORL1 IFI27 LPXN RAB5A NUPR1 WIPF1 PTGS2
AZARE_STAT3_TARGETS NNMT DHX9 TNC ITGB6 COPA CHP NUP160 MMP3 G3BP2 TWF1 TP63 S100A9 CLIC4 DDX3X MCL1 CDK17 CDV3 NUP188 B4GALT1 CCND2 FN1 THBS1 PCDH7
BACOLOD_RESISTANCE_TO_ALKYLATING_AGENTS_DN EPRS UBXN7 MAP2K6 NHLH2 ZNF124 PDIA2 TBR1 YARS SETDB1 PEG3 TCEA1 RPL24 LRPPRC TRIM28 C7orf44 CCNG1 PURA FZD7 PDCD6 TUBB CXCR4 MTRR RENBP VCAN KDELR2 PHF8 SFPQ SMPDL3A TUBGCP4 MEGF9 ATP8A1 INHBC ATP2B2 KHSRP ZC3HAV1 CS OGT ATRX ARF3 H3F3B HNRNPH1 UBE2J1 INA SUPT6H CCT5 C5orf13 LIG4 VEZF1 COL4A1 TSPAN3 PRPF4 PTTG1IP SLC25A6 CAD FADS1 TLN2 CDC42EP1
BACOLOD_RESISTANCE_TO_ALKYLATING_AGENTS_UP ID2 MDK SHOX2 PRSS12 MYOF MT1X HSPA6 CYR61 PEG10 TPM1 FBXO21 LMO2 DARC MT1A CDH11 HTRA1 SGCE ENC1 ARSF PPP2R1B SEMA3A CA2 MT2A RABGAP1L IGF1
BAE_BRCA1_TARGETS_DN TNFAIP3 MAN1A2 ADD2 HYOU1 TJP2 TKT ZNF135 CRAT MT1F TCOF1 CAD GLUD1 JAK1 STIL NONO HIPK3 EBI3 NPM1 CYP27A1 SMAD5 NUMA1 LAMC1 THBS1 PKN2 BAG1 SEMA3B TNFAIP6 IREB2 AQP4 MYB PEX2 TJP1
BAE_BRCA1_TARGETS_UP GAA KRT19 LIG1 COX7C MARCKS CNBP ATF4 TAX1BP1 LGALS3 NOV PRDX4 NME4 NET1 CAMLG ALDH3B2 ABCG1 JUP PTPLAD1 SHFM1 SAT1 CCNG2 IDI1 PRDX2 UBE2N PRKCA IGFBP3 SPINT2 GMFB BNIP3 TRAM1 ALOX5 KCNK1 GTF2A2 CRY1 SEPHS1 HINT1 ADH5 IFRD1 EPAS1 RNF6 MTMR11 GNG10 CTSL1 PDAP1 EYA2 JUND HIST1H2BD NEK4 VEGFA BCL7B GSN SEPW1 AARS LSS LSM1 STAT6 MGST1 ACCN2 BTG1 DRAP1 SORL1 NDUFA4 EPHX2 KYNU PMP22 RYK TCEA1 LAMP2 BMP7 COL4A5 ANXA1 TGFB2 STRN3
BAELDE_DIABETIC_NEPHROPATHY_DN DLG5 SRGAP2 PDE4DIP TRIM22 STAT1 SP100 OAS1 RARRES2 ARHGEF18 LITAF KIF5B UNG TRIM44 SMARCC1 DPP6 FLNA MTHFD2 MYH9 SGMS1 GADD45A MXRA8 PSMA2 ZC3HAV1 PTPRD OPTN C1S HSPA12A MTDH TMX4 KIAA0232 CD55 ANXA1 DST PSMA3 CSDA PPP2CB NBN ACADM UBE2D2 TAPBP RSBN1 CAND2 CALM2 TEAD4 MCM6 CEBPD PAK1 MCL1 CTBP1 CDKN1C CHD3 PLCG2 CCDC6 DYRK1A ELF2 HTRA1 GLUL NFASC EID1 THSD7A ERBB4 TYRO3 VEGFA EXPH5 DPYSL3 ACSL3 ODC1 ARHGAP5 CTNNA1 PAPSS1 PVRL2 ARID5B PAWR GAB2 LRIG1 FNBP1 ITGB3 VIM ATP9A FYN OTUD4 IGFBP2 FOSL2 TSPYL4 GJA5 FGF1 PRKAR2B MORC3 NEDD9 SPOCK1 CALD1 RCAN1 HPGD GAS1 MXRA7 ARF6 TSC22D3 SLC2A3 TOP2B XBP1 MAGI2 KBTBD11 VCAN BMP7 RGS10 LEPROT ATXN1 FAT1 AXL G0S2 C19orf6 NFE2L1 GALC CALU PODXL DUSP14 RAD23B MYO1B PDLIM5 CHI3L1 ITGB5 YWHAE HNRNPA3 DNAJB9 NMI XRCC5 TUSC3 EIF4A2 ACTR3 NDN FOXC1 10-Sep CTGF ARMCX2 CLEC16A DCTD CBLB OSMR NTRK2 DDN FLRT2 BCAM NPHS1 PFN2 PCK1 WWP1 ST3GAL6 SUB1 TAP1 HIRA FAM98A SDC2 11-Sep TOMM34 ATP13A3 DCAF8 PTGDS LANCL1 ISG15 PRDX6 ACBD3 RNF11 TSPAN3 CDC42EP3 VPS26A FRY C20orf111 AP3B1 RAI14 GYG1 CTDSPL PTPRO CHST2 MAPK10 SCHIP1 ITGA3 SPOCK2 RPN2 GMDS SEMA3C SKP1 HSP90AA1 EFR3A PTH1R BEX4 CAST ADD3 GSTA4 CYP1B1 C3orf37 HOXA9 AGRN COL4A3 ABI1 ZNF516 PRKAR1A SDC4 NAMPT ZNF185 CASP1 TLK1 HMGN3 LPL HNRNPC MECP2 PARD3 TMEM123 FGF9 SART3 SCRN1 SEMA5A IFIT1 IFITM1 IGFBP7 GRK5 USP46 IFI44 AIF1 AKAP11 TRIM37 GMFB PLS3 NUPR1 DUSP1 GJA1 PTPN11 APOL1 CXCL2 YWHAZ PLXNB2 TBCA F2R KANK1 ARHGAP19 GHR SYNPO NAB1 N4BP1 ARL1 PEX14 ITGAV BIRC2 ENPEP DSTN PSMB9 ING1 MYLK RDX PHYHIP CDC14A SERINC1 AASDHPPT MYL12A TOM1L2 RHEB BIRC3 GULP1 ANXA2P1 HSPA2 BST2 CYP51A1 RBBP4 KCND3 TOB1 FGFR2 TAX1BP1 ADORA1 TMEM66 CACNB2 TBC1D9B CREB3L2 RAB21 RHOBTB2 HNRNPA1 GLUD2 TMED10 PHLPP2 WARS ECM2 AASS CRIM1 TUBB2A STX7 PDIA3 PREPL EIF3M PLA2R1 RBMS1 CR1 HMGN1 PTPN7 CLIC5 MYO1E TRIM23 TGFBR3 USP9X AQP3 NDRG1 FAM153A GNE BMP2 SACM1L SERINC5 GTF2A2 LSR HNRPDL MED21 TNNT2 HSPA5 PNMA2 TIMP1 COL3A1 CD47 POSTN PRKCI PALLD MTX2 IQGAP2 PTGER4 ADM UBE2L6 CDS1 VPS13D MEGF9 TRIB2 ATXN10 DNAJA1 SLK UBR2 GPNMB MYL9 LETMD1 GRIK2 NEBL RABGAP1L HSPB11 NPTN CD200 SEC61G IARS PDGFA CD2AP KLHL9 SNX19 SEMA3B TMED5 DAG1 SSBP2 MME KLK6 PAM N4BP2L1 PCMT1 PSMA6 SERPINE1 NEK7 MSH2 COL4A6 OAS2 IRS1 FBXO21 TLE4 WT1 GLOD4 FNBP1L EPS15 CYR61 HSP90B1 SET MAFF CTNNBIP1 CORO2B PLOD2 SMARCA2 ATP6AP2 B3GNT1 GPRC5A BCAR3 ATP7A COLQ CITED2 COL4A4 PAFAH1B1 CXADR PARP1 NFATC3 LOXL1 FERMT2 UGCG PLSCR1 UAP1 C1R TOMM20 DNM1L PDE4B F3 ULK2 PTPN14 UGP2 CDV3 LUC7L3 GDE1 NAPG CANX LOX TCF21 CFLAR RAB1A MTSS1 TIAL1 AKAP10 ALDH3B1 ATP2A2 2-Sep TRAM2 APOD PPFIA4 CLIP3 NR3C1 PRKACB IFI35 PLCE1 ACTG1 SULF1 XPO1 DDX17 CAPN2 KLK7 CD164
BAELDE_DIABETIC_NEPHROPATHY_UP RBPMS ARHGEF15 PPP3CC PTPRB SLC22A6 LTK ICAM2 ENG GAS6 CD34 FBP1 HYAL1 SPG7 PECAM1 MT1G BAX AKR1A1 ASS1 CRIP1 CLEC3B ITM2A HPN AANAT PDE2A ENO1 MYC TIE1 FXYD2 CRHBP CTAGE5 MT2A GPR116 BPHL ID1 CCND1 ACSM2A INPP5K PHF16 AKR1C3 TLE2 PPAP2B GPLD1 DPEP1 ACVRL1 GDPD5 MAP4 EML1 PPM1F CCDC69 HYAL2 MT3 CYP4F2 ACY1 IMPA2 ABP1 ADAMTSL2 CD24 NOTCH4 RAMP2 ZCCHC24 UNC5B PTGIS ATP10B CAPN3 HBB GAS2L1 SEMA6A IGFBP5 SLCO2A1 SLC6A7 CTSH UGT2B7 AQP1 TEK ALDH4A1 PTPRM VAT1 CLU FTL STARD8 BBOX1 CCL3 FAM53B LYZ GPR56
BAFNA_MUC4_TARGETS_DN PIK3AP1 HTR1B PKP3 TLN1 HM13
BAFNA_MUC4_TARGETS_UP PTGS1 ATF7IP IL18R1 NEK6 S100A11 SNAI1
BAKER_HEMATOPOESIS_STAT1_TARGETS CASP7 MMP2 FGF2 BCL2 MYC MMP9 CASP3 CASP1 CASP2 CIITA
BAKER_HEMATOPOESIS_STAT5_TARGETS CCNE1 CCND1 PIM1 MYC BCL2 CCND3 CCND2
BAKER_HEMATOPOIESIS_STAT3_TARGETS CCND2 CCNA2 VEGFA MCL1 MMP2 CCND1 FAS MMP9 PIM1 IL6 BIRC5 PIM2 MYC HIF1A BCL2 CCND3
BAKKER_FOXO3_TARGETS_DN CHST15 ALKBH7 PFKFB3 GPRIN1 TUBB FAM136A WBP1 FCRLA CLINT1 IFI35 TUBA8 FBXO2 MAB21L2 HMGN1 TNRC18 P2RX1 PDLIM7 GPR114 FZD10 RPP21 GPR56 DDX18 PCYT2 RASSF6 POLE3 ZNF292 CDK2 KCNJ16 CETN2 BTBD9 GLRX5 ARHGEF17 YIPF6 BMP5 SNRPA NDUFB10 ARF3 DGCR6 SCRIB POP5 CAV2 NKD1 ARHGAP23 GUK1 FBXO45 HOXD10 ROPN1 PNOC SLC22A2 C14orf43 CCDC65 TRIM27 SOLH PPPDE2 MGP RAB28 DCP2 AGPAT5 VIPR2 PRRT2 UCMA MKI67 PCBP4 POR ANKS4B TSC22D1 WBP5 CDH16 C1orf51 CXorf64 CYTH2 YY1 GNMT SPEF2 DIRAS2 LEMD2 CXCL14 PNCK SLC20A1 TACSTD2 MED10 CCDC84 DCLRE1C CTH APRT CLEC2L KIAA1797 TBP N4BP2L2 SEC61B GFER COPS8 TCF7L1 ZDHHC16 THUMPD1 TSHZ2 ZNF524 ANKRD10 MEX3C PTPRE SPERT CYP2J2 WDR74 SYS1 TIMM10 MUT ZNF600 BCL11A MAPKAPK3 CCS QPCTL PPP4R2 GLOD4 POLB C16orf55 PRKAG1 WHSC2 MMP24 BRI3BP DEAF1 DAPP1 CFD RNASEH2A C1orf210 OTOF COPS7A SLC9A8 UTP6 COX8A WDR4 PSMA1 TCTEX1D4 SOAT1 COBL SMC3 BCKDHA T KLHL22 C19orf20 DMRTC1B RNASEH2C MRPS26 EXOC3L2 PRCC ZNF358 ETV5 FZD8 NRP1 HIC2 LSM10 OR2A7 DMPK RCOR1 STRAP SLITRK1 C11orf2 RDH16 ANK1 PPP1R1A SKIL PAFAH1B2 CHN1 TNPO1 CALU MSC TLR1 SLC19A1 LRRC42 EXD2 ZNF653 C10orf88 ANKZF1 ACAD10 HSPB8 FIBIN SEL1L TULP3 SLPI STRN3
BAKKER_FOXO3_TARGETS_UP BTG1 GRIA3 DUSP4 PGGT1B CTSE UNCX CHIC1 BZW1 HSCB SFT2D2 CDKN1B P2RY14 CITED2 XPO7 CSF2RB NCEH1 CCPG1 SIRPA DCP1A NQO2 DNAJC12 KIT ULK1 TP53INP1 C22orf13 VOPP1 DCN SESN1 DENND5B ATP7A ATP1B3 PGM2L1 ASAH1 IGF1R AMPD2 ARG1 NF2 NKIRAS2 GLCCI1 KLF6 CPT1A TCP11L2 OSBPL9 DSTN CPEB4 SLC12A6 PINK1 RGS2 TMX1 PNPLA6 CCNG2 GNAI2 SEPP1 VCL RBL2 CR2 ZUFSP PIK3IP1 C5orf34 HIPK1
BALDWIN_PRKCI_TARGETS_UP CBX6 NEK9 TGOLN2 MPDZ PAK2 ATP2B4 OXTR IFITM1 SLC35A5 11-Sep NOV SLK ADA HFE TRIB2 MPP5 SDC2 MEF2A SLC11A2 WISP2 EIF4EBP2 AQP9 MAZ TFDP2 TDO2 ATP6V1G1 RHOB GMFB FOSL2 TMEM106C TSPAN6 SLC4A7 SEPP1 EIF1AX
BALLIF_DEVELOPMENTAL_DISABILITY_P16_P12_DELETION ALDOA SCNN1B PRKCB IL21R COG7 ATP2A1 SCNN1G IL4R JMJD5 SLC5A11 OTOA TBX6 CLN3
BANDRES_RESPONSE_TO_CARMUSTIN_MGMT_24HR_DN SLC30A3 HAGH GABRA2 MED1 HADH GAST GOLGA2 SPRR2B SPEG GPR37 TNFRSF11B MDK DHX16 RIT2 IKBKG ADRA1B RAD51 TRAF1 ICAM5 NRTN SORBS2 ACTN1 ARTN ARPC2 COL9A1 MSR1 PZP GTF2F1 TLE3 PFN1 RGR TSPAN4 STXBP2
BANDRES_RESPONSE_TO_CARMUSTIN_MGMT_24HR_UP SMPD2 FNTA SNAPC3 GDI1 SMARCD1 SNAPC1 ECM2 TMBIM6 SNRPB2
BANDRES_RESPONSE_TO_CARMUSTIN_MGMT_48HR_DN GAMT PFKM IKBKG MYOD1 LRMP LOXL1 ACTG2 FTL PRM2 KCNH2 CRYBB1 BICD1 COL9A1 NRTN IER3 CKM LAMB3 GRB7 IRS1 CDX4 PPM1G ADCYAP1 BMP7 FOXJ1 ZBTB17 PCBD1 BRF1 CD151 NDUFC1 BAIAP2 INSIG1 PCDHGC3 MYOG CTF1 CHRNG FKBP1A NPAS1 SGCA MAPK10 CDK8 YWHAH B4GALT5 RAD9A VGF CYP19A1 RGR LAD1 GOLGA2 EZH2 TAC1 SPRR2B RAD23A SRY ASMTL PAX8 FBN1 GHSR PFN1 CALB2 NKX2-2 CRABP1 ITGA3 PTPN3 PAEP FYN CD68 KRT31 ATP6V0C MSR1 HCFC1 SHOX COX6A2 FTH1 CRAT AMH APLNR CHRNB3 CD79A CEACAM3 MGAT3 GRN TCF21 CA6 TUBG1 SRP14 STX1B HMGN2 DNASE1L2 5-Sep ADAM15 MAD1L1 GPR25 EPHX1 GABRA6 APC2 CHRM4 MYD88 HOXA4 KIF5A INSL3 ADRA1B POLR2E TLE3 ALAD IDS CEBPB HAGH MYBPH GTF2F1 AKT2 ATP1A3 MUC2 LMX1B SFPQ OMP BECN1 ATP4B DHX16 PCYT1A AQP8 EIF6 GPR32 ALOX15B HADH PRL TRAF1 MVD ACTN1 ATXN2L WIPF1 PFKFB2 HNF1A CST5 TMBIM6 PBX2 ARPC2 BLK ISLR SLC30A3 ADAMTS4 MAP4K2 SPEG MAT1A H2AFX STAM NPBWR2 ARTN DVL1 GFAP UPF1 MDK SHMT2 PCOLCE BAIAP3 KRT17 ITIH1 INPPL1 SORBS2 GABRA2
BANDRES_RESPONSE_TO_CARMUSTIN_MGMT_48HR_UP SLC10A1 SNRPB2 SLC16A2 TUBB UGT8 CTNNAL1 CNTNAP1 GOLGA4 SLC6A2 GCM1 SMPD2 SNAPC1 GPR65 SNAPC3 SMARCD1 GNRHR PIK3R3 CLTCL1
BANDRES_RESPONSE_TO_CARMUSTIN_WITHOUT_MGMT_24HR_DN GTF2F1 SLCO1A2 TLE3 FNTA GOLGA2 RCN1 HADH ACTN1 INPPL1
BANDRES_RESPONSE_TO_CARMUSTIN_WITHOUT_MGMT_24HR_UP GDI1 SNAPC3 ECM2 GNRHR SNAPC1 SMARCD1 SNRPB2 SMPD2 CD80 AVPR1A CYTH1 EEF1G EIF2B1 STS
BANDRES_RESPONSE_TO_CARMUSTIN_WITHOUT_MGMT_48HR_DN PFN1 IRS1 LRCH4 ACTN1 FBN1 INSIG1 INSL3 ATP5D NRTN ADCYAP1 MAP4K2 TUBG1 PPM1G GTF2F1 AQP8 ACTC1 ITGA3 HMGN2 KRT17 WIPF1 INPPL1 ADRA1B ATP1A3 AMH MDK LOXL1 EPHX1 YWHAH FYN 5-Sep SHOX
BANDRES_RESPONSE_TO_CARMUSTIN_WITHOUT_MGMT_48HR_UP SNAPC1 SLC10A1 RNASE4 GCM1 SNAPC3 LAIR1 ECM2 SNCG BCL10 SMARCD1 SMPD2 CD80 SNRPB2 ST6GAL1 ST8SIA1 GNRHR GDI2 ESRRA
BARIS_THYROID_CANCER_DN RAD50 MMP2 GRB7 KLHL9 FGFR4 RAF1 BGN CDH3 KLF5 TOP2B 2-Sep RAB8A UBA1 ABCC3 ATF1 CD2 NEDD8 UBE2C IRF1 HDGF IGF1R ACY1 CD44 OSBPL1A SNRPF SMARCA5 USP1 CCND1 LMO7 RPL13A INPP5D FNTA LLGL1 RB1 ERBB2 CYTH1 GLG1 SP110 IL13RA1 CSNK2B SRPR TIMP1 CCND2 ANXA4 CD40LG TNFSF13 FGB VCL PKN3 COL8A1 TGFB1 EVPL RECQL TJP2 DUSP6 CTNNA1 CALM2 GATA3 TNFSF10
BARIS_THYROID_CANCER_UP ADA ATP6V1D GCHFR CRNKL1 NRF1 RPN1 ATF4 RBBP5 STIP1 COX7A2 CYC1 COPB1 COX6A1 ERCC5 GSTM3 CYCS SNRNP200 EIF2S2 LPGAT1 PTPRN ACTN2 GLUL COX7B
BARRIER_CANCER_RELAPSE_NORMAL_SAMPLE_DN CNPY3 ALG13 ZFP36L1 C17orf70 CDK10 BCR NELF NFE2L1 PPP1R15A SUPT5H TCIRG1 TLE6 JUN HSPA1A PSD4 INTS1 KIAA0195 SPG7 ATG4B LAMP1 TYK2 TBC1D2B GNB1L RHOT2 CSNK1G2 STK25 N4BP2L2 VPS37C CPSF1 SPTAN1
BARRIER_CANCER_RELAPSE_NORMAL_SAMPLE_UP MAP7 IGF1 CEP70 SNX4 AMPD1 FAS GGT1 PRKAG1 C12orf4 TFAM IL1R2 CLINT1 ADAM28 PTGER2 ALDH3A2 PYY RNGTT CHGA RAB27A CLIC2 CPA3 PRKACB ATP5C1 CREBL2 ITM2A AMD1 LRMP GCG LRRC31 MAPRE2 NF2
BARRIER_CANCER_RELAPSE_TUMOR_SAMPLE_DN REST WSCD1 FOXO4 UNC45A UBQLN4 MAN2A2 C7orf44 C21orf2 TRPV4 C9orf53 ADPRH
BARRIER_CANCER_RELAPSE_TUMOR_SAMPLE_UP DCTN3 ATP6V0E1 CKS1B ZFAND1 COPS4 MED21 DNAJB9 ATP6V1G1 IL8 H2AFZ MRPL24 HSPA13 MMP12 LYN PDCD10 ATG12
BARRIER_COLON_CANCER_RECURRENCE_DN CDK10 TSPAN7 CTSA NDFIP1 ACOT11 AES FOXJ3 CITED2 NUCB1 HLA-C PFKL BTBD2 EPPK1 KCNAB1 CD24 ASB13 STAT2 BSG SPPL2B ARHGAP33
BARRIER_COLON_CANCER_RECURRENCE_UP RPN2 ERGIC2 SRP72 WDHD1 ANXA2 EXT2 SEC62 YIPF6 PSMC2 TIMM17A HGD GPR171 NDEL1 NHP2L1 METTL9 SLCO4A1 CFH THOC2 COPS8 POLD3 ARL1 KDELR3 DNAJC12 TRIM2 CNPY2 FAM46A YIPF1 CIAO1 PWP1 AHI1 UGGT1 SCEL NME7 XPNPEP1 PDHB ANG SULT1C2 SLC18A1 FOXO1 SAR1A ITM2A IER3IP1
BASAKI_YBX1_TARGETS_DN GBE1 SCAMP1 SLC3A1 ACSM3 EEF1A1 MET TNFSF10 TRAPPC6A SPATA20 MLLT4 PRUNE2 LAMB1 SLC22A18 ST6GALNAC4 TPD52 SF1 6-Sep RAB3IP PTER EGR1 PAPSS2 SLC45A3 PSD3 FLRT3 IFITM1 HK2 MAST4 SERPINA1 KLHL24 TFPI ANTXR1 CNTNAP3 RBM47 GDF15 COBLL1 GOLGA8A TRPC6 PRKAB1 KDM4B CLINT1 ZNF207 SLC2A10 SLC25A36 SCD BTG1 ZNF238 VEGFA SLC6A12 NFKBIZ SPP1 GRB14 TMEM106B PIGP SNTB1 CXADR RNASET2 ZNF770 XIST IER2 NDUFS1 CAT KIAA1370 HDAC4 MRPL19 PLOD2 PDK1 SGK2 GDPD1 TMOD1 ARRB1 LCN2 MSI2 SLC40A1 DCAF16 PTGS1 ZNF320 PNP MIB1 MEIS1 HECW2 PDK3 ANKRD36 SULT1C2 ANKRD50 ALDH1A2 IFI27 NDRG1 RDH10 ZNF226 BHLHE40 DHRS13 TM7SF2 PITPNC1 TARSL2 DDIT4 RRAGD VPS13A PTP4A1 RPL37 DPY19L4 RAP1GAP ADM CDH1 SPG20 IRF2BP2 CTBS CA12 H19 RXFP1 CUEDC1 ATM BBX FAM60A NKTR C11orf58 BICD1 KRCC1 PDS5B IDO1 C2orf67 ASMTL HLA-E GPD1L GOLGA8B STMN3 CYS1 TCIRG1 ESR1 DNAH12 TTLL3 SLC1A1 TTC3 TPCN1 CD302 DBP LOC93622 SMARCA2 LMAN1 NT5E CAMK2N1 SSBP4 ANKRD36B LGALS8 PDCD4 RUFY3 WSB1 FAM107B ATRX ST3GAL6 JUNB SAT1 SMOC2 PIK3R1 CKB SPRY1 SLC9A1 BTN3A2 RPL31 FOLR1 ZMYM2 C5orf13 CDK12 SLC25A27 C2orf88 ZNF350 IL6ST LOC375190 SNRPN ARHGAP18 MAFF MALAT1 PDE9A ACER3 PPP1R9A BTN3A3 STOX1 AIM1 HGD FAM83A BST2 C14orf28 PCSK6 GAS2L3 MRAP2 ZNF253 GRB7 VLDLR NET1 FAM175A BNC2 CUL4B HELZ SLC30A1 PFKFB3 PAPD5 HES1 MARCKSL1 TFDP2 IBTK NBN SERPINB1 C5orf24 STXBP3 ZC3H11A SLC7A11 ALDOC PARP8 ABCA5 MEIS2 LMBRD2 KLHDC10 MEGF9 ZNF397 ANKRD29 ETV5 TSPAN1 TNFRSF11A FAM189A1 PRKD1 NEBL MXI1 NADSYN1 FOS XRN1 IFI16 LAMP2 PGK1 APOOL HTRA1 GBP5 FAM162A UBXN4 TMED4 PGPEP1 SF3B1 CRYM IER5L RFX3 HLA-DMA CHGA ZNF780B RBMXL1 DMXL2 MMAA DMXL1 PROS1 MBOAT2 SLPI MZF1 N4BP2L2 DUSP5 PHLDA1 ZNF614 STC1 SBF2 SLC20A1 TSPAN6 BPTF SEPP1 HEY1 YPEL5 TM2D3 P4HTM ARSD SEC62 CD55 GLCCI1 GAL3ST1 H3F3B MED6 SCIN PIAS1 KCNK3 NT5DC1 DHRS3 NAV1 SYTL2 FAM13A TP53INP1 FAM43A TSC22D3 ARL14 SLC27A1 SMCHD1 FAM3C DYNC2H1 FAM73A AMN1 SLC44A1 TMEM37 CCDC50 TM4SF4 MMP1 SEMA4B CDK19 NEAT1 EEF2K ASS1 SPRY2 C12orf35 DNAJC3 TAF9B ATP2C1 SALL1 ZNF626 CPM NCALD MMP24 GCFC1 YIPF6 SMPDL3A PLCG2 ALG13 RSF1 SNORA28 SH3PXD2A ZNF615 MUC1 MGAT4A DUSP6 MKLN1 RBM39 MALL PKD2 BDH2 TMC5 JAK3 HINT3 H6PD MTDH SECISBP2L WDR1 VPS13B BAZ2B RSL1D1 UCP2 DPP4 WIPF2 CASZ1 THBD GLRX KCTD6 CGNL1 DYNC2LI1 MYEF2 PLEKHA1 GALNT14 NAA38 VAV3 MMP7 TMEM47 ISG20 TRIM13 FAM110C MPZL2 BCKDHA RABL3 P4HA1 SEZ6L2 GSTM3 ATP7A TM9SF3 ASPH GALNT3 BRWD1 RICTOR CARD8
BASAKI_YBX1_TARGETS_UP FAM101B DLEU2 MCM4 PSMB6 SLC38A10 CYR61 C3orf14 GALNT2 MYO19 KLC1 PDCD2 SCO1 PMEPA1 RRAS TNFRSF21 CHORDC1 RRAD CCDC99 WHSC1 C11orf24 MT1F AREG DIAPH3 HJURP DLC1 TUFT1 GINS2 TXNIP GART GSTP1 THBS1 C19orf21 FANCI RFC5 CHEK1 AURKB SLC1A5 LAMC2 TPX2 COMMD4 DHX9 PTTG1 NEK2 RHEB HMGB2 MT1G CENPO MCM7 TUBA4A PSMD2 PLK2 AFAP1L1 DKK3 EHD4 S100A2 SFN HN1 ANXA3 MCM5 CAV1 SAE1 CDC20 EHD2 CDK2 SLC7A5 ESPL1 ACTR1A WDHD1 DEPDC1B TPM4 CDC42EP3 SLC39A4 IFRD2 TIMP2 AXL CHAF1A TUBA1A KRT80 COTL1 NMU CENPN ARPC5L CBWD1 KIF2C SLC3A2 CCND3 HAT1 MLF1IP FRMD6 SHCBP1 JUB DAZAP1 CREBZF CCNA2 MAD2L1 RAD51 E2F7 TOMM5 TRIP13 NID2 NDUFS6 PHLDB2 FLNA RBM19 TK1 RFC2 RUSC1 CCNB1 S100A11 ZWILCH DKK1 SNAI2 C10orf47 CDKN3 CTPS CENPW ILF2 RRS1 CCNB2 TCP11L1 ATL3 MDC1 UBE2C MAP1B UHRF1 THOC4 FBN1 UNG FLNB FOLR3 YWHAH PLK1 MED8 SMG5 PINK1 BIRC5 PRKDC CDCA3 SNRPA1 SNX5 KIF23 NFKBIA DEPDC1 DCUN1D5 CDK2AP2 SH3BP4 SIVA1 PHF19 WDR1 DTYMK PRSS23 TUBB6 PLAC8 FGFBP1 CAD RND3 DNAJC9 FGF2 PLCB4 PBK EMP2 NPFFR2 CDK1 PDLIM7 TYMS NUP50 TPRKB PTRF GLRX2 CENPI OIP5 CDCA8 FEN1 IRAK1 TSC22D2 MKI67 DPYSL3 HINT1 H2AFV SMAD7 SMC2 CENPM CTH AURKA ZNF599 NTN4 RNF26 DHRS11 L1CAM ADRB2 PSMC3IP MELK ZWINT PRPF3 BDNF BUB1B SAR1B DDB2 MT2A CDA WWC1 S100A3 CREM NDC80 KRT10 IMMP1L GPR172A PGAM5 POLR2L MCM10 WNT10A CENPA GLS LMNB2 KIF4A NUDT5 FAM83D CTGF CYTH3 POLA2 GTSE1 GLI2 LOC541471 NUF2 KIF22 KIF20A ZNF367 ASPM MTHFD1 RHOD RQCD1 TUBB2A KPNA2 MT1X PRC1 ZNF185 DHFR CACYBP H2AFX FAM36A WDR4 TSEN15 OSMR NCAPD2 MYBL1 NUP93 TUBB3 EPHA2 BUB1 C15orf23 SAC3D1 AHSA1 MCM3 LARP6 FOXE1 CEP55 SPC24 PEX13 CAMTA1 CCM2 DR1 ZNF71 ASF1B ANLN RFC3 TNFRSF12A CDC6 MARS DTL RNMT GINS1 SKA2 RANGAP1 CSTF3 WDR77 MCM2 HTATIP2 RBPMS UCA1 PRELID1
BASSO_B_LYMPHOCYTE_NETWORK PAICS TCP1 FEN1 ZYX HSPA9 PSMB2 AHNAK BHLHE40 POLD2 HCG26 EIF4G1 BUD31 TCEB1 LSM3 MYL12A POLR2F FAM65B NDUFAB1 SNRPF MAP1B GABARAP CYLD SSBP1 RUVBL2 SAT1 SLC25A4 TPX2 HLA-E MAD2L1 SUN2 UCHL1 WDR18 USP4 HNRNPAB LOR EBNA1BP2 RPS26 UBE2S CTPS ETHE1 FAIM3 NME1 SP100 SLC4A3 SHFM1 HPRT1 SPG11 PPPDE2 AIMP2 PLCB2 AFG3L2 BIN1 CCND2 CYC1 ANXA6 UCK2 TOMM40 ZNF593 RFC4 BYSL LITAF IL27RA MRPL3 ZMYND11 ASNS SLC46A3 ITM2A NISCH PSMD14 SECISBP2L CTNNA1 BLMH TUBG1 FAM98A N4BP2L1 AHSA1 QPCT SAR1A PRDX3 ZBTB20 CCNA2 SERBP1 RBM5 PRSS53 LGALS1 EMG1 PSMA3 CASP4 DDB2 SRGN PSMB5 RCC1 NDRG1 P2RY10 SLC7A5 POLR2H EEF1E1 ITPR2 PION PRKCB MRPL12 HDDC2 TNFRSF1B MRPS12 SLC39A14 TRIP13 TGOLN2 DBF4 PES1 MDFIC CRIP1 ARVCF LAPTM5 LGALS9 SSRP1 TIMM17A EPOR CD44 S100A4 PSMD1 PSMB7 PRDX4 CCNB1 N4BP2L2 XPOT ITPR1 NOP16 PCNA TEP1 CYCS GARS EIF2S1 CDK1 PSMD2 MGEA5 HHEX MVP TPP1 CSE1L HSPE1 CTSH
BASSO_CD40_SIGNALING_DN CAMP PTPN18 BLNK GCNT1 NPAS1 ID1 ID3 GRAP BCL6 UBE2J1 ST3GAL6 CRYZ RASGRP2 CSF2RB HSD17B8 IRS1 SYK ITGB7 NINJ1 LMO3 DFNA5 PTP4A2 TRIB2 RERE AIF1 BIK BTG2 VNN2 PTPN22 NCF4 SLC2A5 CTDSP2 PRKAR2B PNOC TCF3 IGJ SH2B2 METTL7A ST6GAL1 BMP7 KCNN3 BICD2 GPER RAPGEF5 C3orf37 RNF187 CD38 RIMS3 CDH17 AQP3 RUNX1T1 ORAI2 ARHGEF18 TUBB3 ARL4C HDAC9 LTB CNR1 IGFBP6 TTC9 POU2AF1 ISG20 ALDH5A1 TSPO RAPGEF2 CD27
BASSO_CD40_SIGNALING_UP MYB UNC119 IRF5 IRF4 RAC2 TNFSF9 PTPRE EHD1 LTA NFKBIE NFKBIA ICAM1 RGS1 HLA-DMA NFKB2 STAT5A GADD45B ELL2 IFI30 JUNB STAT1 TRIP10 CXCR5 MAPKAPK2 HTR3A NEFM CAPG CR2 TNFAIP2 SLAMF1 ARHGEF2 CCL3 CD44 LHFPL2 PTP4A3 MAP3K8 PHACTR1 PTK2B ARID5B PLXNC1 TRAF1 ICOSLG HLA-F IRF9 VOPP1 CHD1 DUSP2 MEF2C DDIT4 TNF LITAF LGALS1 TCFL5 LYN BCL2 HLA-DPB1 BATF SIK1 RNF115 PIK3CD IER3 ADAM8 LAPTM5 TMC6 STK10 MTMR4 KRT7 FAIM3 CCL4 NCF2 TCEB3 CD40 CFLAR HLA-DQA1 TNFAIP8 HLA-DQB1 SYNGR2 RAB27A LRRC32 TAP1 SNN CD83 CCR7 SH2B3 DTX2 IL1B ZFP36L1 SRGN PLEK HSP90B1 BCL2A1 RXRA GPR183 CCL22 TNFAIP3 CD74 NCKAP1L KCNN4 CD58
BASSO_HAIRY_CELL_LEUKEMIA_DN MAPK10 EPB41L2 EMP1 TCF7L2 TIMP1 DLC1 GABARAPL2 GAS7 MAF ARRB2 SYT1 TACC1 PHF2 WWTR1 TMEM59 RNF11 SDC3 AIF1 SIX3 B2M LILRB2 RPLP1 ME3 SUSD5 FGF2 FLT3 DST RECK SLITRK5 RTN2 IL1R2 THBS1 KCTD12 PLOD2 RCBTB2 PTPRM HPGDS PPIC DAPK1 S100A13 MYF6 IL1R1 IL18 SPRY2 ADCY9 VAMP3 HBB PDE4DIP C16orf45 CYB5R1 CTBP2 ARAP2 IGFBP3 CAMTA1 MFAP5 RIN2 CD63 TNFRSF1A DPYD ACTB RRAS ANXA1 PLXNC1 TRIM2 ENG TIMP4 SMPDL3A PCDH9 MTSS1 SCN1B RAB13 PRSS23 IL3RA TBKBP1 CPVL NOVA1 MYOF CCND1 PTTG1IP FGFR1
BASSO_HAIRY_CELL_LEUKEMIA_UP PAWR TNFAIP8 TRAF5 KIAA0922 CXCR5
BAUS_TFF2_TARGETS_DN BEX4 RBP4 ART3 DDX6 PRDX2 HEBP1 CTSC PCP4 TIMP3 BAG2 THRSP
BAUS_TFF2_TARGETS_UP SLFN12L ITLN1 GLO1 LTB TAP1 MS4A1 APOC2 ABCG2 ZEB1 ADA TFF3 DPEP1 GNB1 KDELR2 BCAT2 GGT1 OGFR IFIT1 PSMB9 RBP2 APOA4 PTPN22 DGKA ZG16 CRIP1 SLC2A2 PSMB8 SAMHD1 GUCA2B IRF7
BECKER_TAMOXIFEN_RESISTANCE_DN PEG10 ACAA2 PDCD4 ME1 ADAM17 CEP170 IGFBP5 TCN1 TIAM1 HDAC2 ZNF43 AREG BCAS2 COX7A2 CCND1 FGFR1 TTK DUSP6 CD24 TSPAN6 IL1R1 EMP1 NR2F2 AIM1 ALDH3B2 RBP1 IGF1R NFIB GJA1 ELOVL2 IL8 MSX1 LIPF MSX2 TM4SF1 MBOAT7 ESRRG PKIA LBR GATA3 IRF3 PTPRK KHDRBS3 CLCA2 AGPS QKI LRP2 SEMA3C PDZK1 OSBPL1A
BECKER_TAMOXIFEN_RESISTANCE_UP NMT1 LGALS3BP EBAG9 PITX1 PROCR TUSC3 CRABP1 B2M ID1 IRF2 TAGLN PPP2R2A UGT2B15 SEPP1 IFIT1 CPE BTG3 DECR1 CTSD TFF3 BCAS1 IFI6 NMI RNASE4 ACTA1 IFI44 TFF1 IRF9 SNX1 IFI27 EPHX1 ARL4A CACNB3 PTK6 EIF2AK2 TFPI2 BST2 NRIP1 SCGB2A2 CXADR SEPHS2 NNAT ISG15 GTF2E2 TSPAN3 EGR3 MX1 ID3 E2F1 TSPAN8
BEGUM_TARGETS_OF_PAX3_FOXO1_FUSION_AND_PAX3 JAG1 PTHLH ID4 NR2F1 TOX FN1 PSTPIP2
BEGUM_TARGETS_OF_PAX3_FOXO1_FUSION_DN NTM TNFRSF12A SH3BP4 KIT ITGA3 STEAP3 KCNG1 IL11 CPEB1 LBH PDLIM4 CARD10 F2RL1 MAFB DKK3 VDR ID1 MYC EPHA2 COL5A1 EPHB2 GCNT1 TNC BMP1 SMAD9 BCL2L1 AJAP1 JAG2 SEMA3B DGKD BMP4 SERPINE1 THBS2 TIMP3 CFD VEGFA BIN1 TPD52L1 ITGB4 WNT11 KLF10 CD70 GADD45B SOX9 FLNB
BEGUM_TARGETS_OF_PAX3_FOXO1_FUSION_UP SGK1 SH3GLB1 PLXNC1 EPHA4 PCDH7 PCDH17 GNAS PLN TWSG1 NR2F1 LGR5 AUTS2 NT5E TPK1 CDYL PRKAR2B DACH1 CALCRL FARS2 CNR1 ACADL PTPRG CFHR1 VAV3 GPM6A LTBP1 CLSTN2 PLSCR4 MAP2K5 DPYD ADAMTS1 TMEFF1 MAN1A1 LIFR GNG11 SLIT2 LMO4 PITX2 ID4 STK17B ADAMTS5 LRRN3 PBX1 GOLIM4 SCML1 OMD KITLG STX11 SCAMP1 TUBB1 MDFIC ZNF75D PERP CITED1 DMD TPBG PEG10 SEMA3C SLIT3
BEIER_GLIOMA_STEM_CELL_DN HLA-DRB1 EIF4E3 CACNA1A CUEDC1 SOS2 KLF7 FAM55C LAPTM5 GPNMB LPIN1 MINA TAF8 HLA-DMB ADC HLA-DQB1 GANC USP36 HLA-DPA1 FBXO6 DDAH2 TLE3 BASP1 FAM167A MORN4 AMIGO1 INPP1 DHRS7 SLC11A2 YWHAB LNX1 HNMT FTH1 ZNF717 MGLL GPN2 RNF112 TIMP2 HLA-DQA1 HIF1AN SNX21 HBEGF BCL2L2 DLG5 BTN2A2 FUCA1 IGFBP3 DUSP3 HLA-DRA TCEAL7 CCND1 FZD6 HLA-DMA CD74 IFIT5 ECD MAPRE3 NFKBIZ GLTP LRCH2 BMP2 PORCN COMMD1 EXOC6B SUPT3H
BEIER_GLIOMA_STEM_CELL_UP NRIP3 SLCO4A1 ZNF516 NRARP SV2C LOC441204 SOCS6 C18orf54 OBSL1 PEX13 RTTN CPXM1 SLITRK1 RLBP1 MYO5C RDH13 SALL3 SERPING1 SIX1 C20orf103 NT5C3 TLE1 H19 NEDD4L RDH10 ABCA1 NELL2 PROM1 CHRNA1 AKAP7 GIMAP1 RNF19A EPHA4 COL9A3 FGFR3 RALGAPA2
BENNETT_SYSTEMIC_LUPUS_ERYTHEMATOSUS ISG15 IFITM3 CKAP4 MX1 APOBEC3C XAF1 OAS2 STAT1 FPR2 EIF2AK2 MX2 C2 OAS1 LGALS3BP IFI44L IRF7 AGRN TNFSF10 OASL PLSCR1 LY6E TAP1 SERPING1 RNASE2 TDRD7 CAMP S100A8 IFIT3 IFI35
BENPORATH_CYCLING_GENES SLC44A2 DIS3 CDKN2D HN1 KIF14 MDM2 FAM110A UBE2C RRP1 TTC38 H2AFX INSR CKS1B CENPE ROCK1 CDC16 IL18BP ZNF207 USP53 CTNND1 CIC NPAT RNPC3 FBXL20 IFIT1 PRPSAP1 SRD5A1 C6 KIAA1370 TFF3 NCOA5 NEK2 DNAJB1 CXCL14 SV2B E2F1 SMARCB1 MBD4 HIST1H2AM ITGB3 ZBTB7A NUDT13 IVNS1ABP DTL ZNF587 MID1 PKMYT1 MEGF9 PRC1 TOP2A LBR KPNA2 DNAJC3 CCNA2 PTMS TMEM132A BIRC2 TLE3 HIST1H2AC CFLAR MELK ZNHIT2 CASP8AP2 CWC15 SDC1 FLAD1 GATA2 RMI1 NUP98 CFD GINS3 CD24 PANK2 CYTH2 TFAP2A H1F0 MRPS18B TSKU PPP1R10 MSH2 BUB3 TAB2 HIST1H4H OLR1 CENPM PAK1IP1 EBI3 FOXM1 BBS2 YWHAH HRAS UBE2D3 FOXK2 MCM2 STAG3 ARHGAP11A FAM64A HAUS8 GTSE1 CENPL PBK USP13 NBPF14 CDC6 NUSAP1 QRICH1 GRK6 RCAN1 ADAMTS1 TOMM34 RAD51AP1 CTR9 CRK CDH24 NNMT LMO4 RAD18 HP1BP3 CDC42EP1 HDAC3 SLC39A10 ITPR3 DHFR RAD54L HSD17B11 ANTXR1 PCNA WSB1 FANCA FADD HIST2H4A AP3D1 ZRANB2 HELLS TRIM45 RCCD1 KIAA0182 HMGCR ATL2 TRIP13 DCAF7 PTTG1 ZBED5 CSH2 BMP2 TIMP1 SAP30 ARL6IP1 AURKA RBM8A G2E3 CDK7 ANKRD10 SHCBP1 C15orf29 SLC25A27 KRAS RHEB G3BP1 RRM2 CCNF SEC62 THRAP3 MATN2 NUF2 FEM1B KDM4A CHEK2 KBTBD2 BRD7 SLC25A36 ATAD2 VPS72 HMMR CDC20 HIST1H4E GPSM2 KIF5B EFHC1 PLK2 MAD2L1 PIF1 GPR126 GAS1 DSCC1 ARHGDIB WBSCR22 CRYBA1 C12orf32 SYNCRIP DNAJB9 FAM83D MLF1IP CAPN7 DDX11 VPS37C ESPL1 ZNF593 SLC4A1AP INTS7 HCP5 PRKAR1A ZNFX1 CKS2 RNPS1 KIFC1 CAPS PSEN1 CDCA7 MYCBP2 POLA1 TXNRD1 MRI1 TOP3A ACYP1 CCNE2 ARMC1 ASXL1 TPX2 RNF113A TRAIP TTK MDC1 CDC45 TUBA3C CENPA HJURP FXR1 ZNF414 LARP1 TMEM138 DMTF1 NSUN3 GRPEL1 TSG101 OSGIN2 ZPBP KAT2B DHX8 KDM5B ECT2 SHC1 CDCA8 OGT NLRP2 GMNN HPS4 SNUPN NUP43 MKI67 E2F5 IDI2 RPS25 GADD45A TOB2 AMD1 TNPO2 KIF2C ANP32E AGFG1 FEN1 MORF4L2 ZNF217 VANGL1 KIF23 GAS6 ORMDL1 DLGAP5 NCOA3 SLC38A2 ASPHD2 SRF HLA-DRA HIST3H2A VEGFC AKIRIN2 CCNB2 RBBP8 PRIM2 INSM1 BUB1 RERE NCS1 ZCCHC10 NCAPD2 HSPA8 ENOSF1 CCDC14 C9orf100 BUB1B KDELC1 VCAM1 OSBPL6 DZIP3 SH3GL2 CDC25B RNF126 ANP32B BIVM MRPS2 CSGALNACT1 ZMYM1 MAN1A2 RAN HSPA1L GCSH NR3C1 TIPIN RUNX1 USP6NL SFPQ FANCD2 BARD1 HIST1H4B C21orf15 ANLN BAIAP2 CYB5R2 PPP1R2 ZWINT HIST2H2BE LRRC17 LYAR POM121 MCM4 ATF7IP GNB1 CNOT10 PTPN9 MED31 VPS25 PHF15 RPL13A NASP NUDT4 SSR3 CDC27 MAGT1 PTP4A1 SUV420H1 NIPBL PRIM1 ADH4 CNIH4 ASIP TUBA1A ARL4A SLC17A2 RPA2 RAD51C TTC31 GCLM MITF FKBP1A KIF11 RAB23 HOXB4 AHI1 TULP4 RFC4 TUBB2A STAT5B RHOBTB3 BRD8 NCAPH KIAA0586 ME3 HSPB8 DR1 RFC2 USP1 KIF20B AFAP1 MND1 ARHGAP8 A1BG KCTD2 PRR16 CKAP2 DEXI RANGAP1 PLK1 MASTL TACC3 ITPR1 HIST1H4C COQ6 MNT CDC42 BRCA1 STAT1 STIL UBQLN2 DNA2 NCAPD3 ELP3 BIRC5 CDKN1B ZNF281 PSMD11 TGIF1 SEPHS1 LARP7 RECQL4 NUCKS1 IDO1 PIK3CD HMGB2 CCND1 TMPO CDC25A CENPF PPP3CA SAP30BP FAM113A TOPBP1 DNAJC6 MCM5 CDR2 CKAP5 DNAJB4 ABCC2 C14orf142 MAPK13 CCDC90B CDC25C C15orf23 JMJD1C SLC22A3 MAP3K2 KATNA1 SEPN1 RAD21 PPP2CA ILF2 HSPA13 HSF2 UBL3 NUP160 FRZB TRMT2A AURKB RGS3 C16orf57 UNG TXNDC9 EXO1 COL7A1 A2M NAB1 CDKN2C PLIN3 GDF15 LMNB1 MRPL19 CLSPN POC1A TOMM70A CENPQ PCF11 ARGLU1 GINS2 CEP55 UHRF1 KANK2 LENG8 CCNB1 CREBZF MZF1 DEPDC1B MUC1 INSIG2 RRM1 WIBG SLBP SMTN DNAJB6 AP3M2 NMB MNX1 HLA-DOA PNN DET1 PKNOX1 HERPUD2 RSRC2 RAB3A CDC42EP4 HRSP12 FAM60A KIF22 CDKN3 ZNF521 PASK CD97 PRR11 FAM178A NUP37 FAM105A TSN CASP3 KIAA1598 AGPAT3 SS18 POLQ BTBD3 HMG20B HIST1H2BC NT5DC1 UBE2T VTA1 APEX2 LMNA CDKN2AIP EIF4E CHML LPP SGK1 GOLGA8A MLLT4 NFE2L2 DSP CBX3 ABCA7 ARHGAP19 BCLAF1 MCM6 SPAG5 CTCF DONSON PDXP DCAF16 TYMS FABP1 ACD DKC1 TOP1 MEPCE DMXL2 MDM1 DCTN6 TTF2 GOT1 ZSCAN5A HMGB3 CHAF1B C20orf111 CDKL5 RPL27A E2F8 NDC80 UBE2S MCAM UBR7 AKAP13 SERPINB3 KIAA0101 CYTH3 POLD3 PWP1 VCL CADM1 ZC3HC1 PSMG3 AOC2 FANCI HORMAD1 ABHD10 MAP2K6 CTSD KIAA1586 CCDC99 NKTR USP16 KCTD9 FYN INADL CDK20 NFIA CIT RAD51 KPNB1 TROAP TRA2A ACAP3 MCM8 ADCY6 ASF1B KLF6 CCNE1 FAM189B HIF1A SMC4 CHAF1A CDCA3 HAUS5 INPP5K KLF9 SMARCD1 NDE1 NFIC DUSP4 DYNLL1 TSC22D1 KIAA1147 MGAT2 PDGFA NEIL3 C5orf42 KMO PLCXD1 CDC7 CNN2 MET STAG3L1 CEP70 SUCLG2 KIAA1524 STAG1 ERN2 FANCG ODF2 AOC3 FZR1 UACA CDCA7L TUBD1 WDR62 REEP1 AP4B1 BAG3
BENPORATH_EED_TARGETS SLIT1 FBXO3 ARNTL SELS HOXC5 SLC30A4 HOXD4 MT1DP PLXNA2 DOCK11 HAP1 DUOX2 KCNA1 NAV2 SLC9A3 MSX2 GALR2 TBX21 ATF3 WNT11 TP73 FLJ45983 MAF COL4A5 NTNG2 RNF152 SLC6A10P LRP2 PTGER4 MNX1 ALOX15 RIPK3 FBP1 TFAP2D DKK1 HOXD9 NEUROG1 SIX6 ST8SIA5 HOPX PLXNC1 UAP1L1 TMEM88 FBXL8 ADAP2 ELMOD1 EVX1 ADM NKX2-1 DPF3 HIST1H3I PARP12 LPHN3 IL1RAPL2 HIST1H3H KY DNAJC22 INTU TNFRSF25 VASH1 NEUROD2 KCNAB1 TAL1 GSTA4 FLJ11235 SHISA2 DACH2 KCNQ1 FEZ1 IL7 NKX2-5 SIX5 AGPAT9 PYY COL4A6 DLGAP5 BARHL1 FAM150A GJD2 BMI1 MED11 PABPC1L2A NRG1 TRPA1 GPR12 FRMPD4 SOX17 C5orf39 CHST8 EGR4 HOXD3 GSX1 MDGA1 FGF20 CCDC140 COL24A1 FOXD2 C13orf15 DLX5 EEF2 NTRK1 DCC RIN3 NELL1 RASL10A SCNN1G HIST1H3J BHLHE41 SNAP91 ZADH2 CTNND2 CGB8 GRM3 RSL1D1 OLIG2 CBX8 OPRD1 ADCYAP1 HBA1 PODN MYF6 LHX2 GATA6 IRX3 GHSR CENPL UQCR10 PKNOX2 FLI1 H1F0 KAZALD1 SOX3 LAYN C2orf55 RIMBP3 HOXA13 HYOU1 BHLHE23 HHLA3 DHRS13 DDAH1 TRH NKX3-1 VWA3B CNTFR ARHGAP20 COL12A1 DIO3 MORF4L2 KCNQ5 RPS6KA6 GPR88 FZD10 HIST1H3F KCNH3 PAX3 HNF1B KCNK2 GUCY1A3 SPON1 VIPR2 HOXA2 MKX FUT4 MT1X BTG4 ALX3 FOXB1 NTN4 GRM7 HMX3 C1orf194 IRX4 TBL3 MLNR RGS9BP PLXND1 CXCL12 C17orf82 DKK2 SLC32A1 KLK4 SCRN1 SUSD4 NOL4 CAMK2N1 KIRREL3 ILDR2 EMX2 SIM1 PLA2G7 BATF3 GUCY2D CRTAC1 CDT1 WLS ASCL2 GPR6 ATP1B3 HLF ASXL1 KCNH1 FOXD4L1 FOXA2 KIAA1199 EGFL6 PAPOLA B4GALNT1 MID1 MT1M OR8A1 CCBE1 EN2 TPPP3 CEBPD LRCH2 EOMES NTN1 FAM19A4 IGFBP7 KL ISL2 NKX3-2 ZNF503 GDF7 HIST1H4F SSTR1 ADCY4 SHOX NEUROG3 TCEA3 DPY19L2 NPTX1 MLLT3 FAM84A HOXB6 GFI1 CASZ1 BMP6 HIST1H2AM NEFM HIST1H2BL ANKRD27 HIST1H3G FEZF2 TMEM27 MPHOSPH6 FARSA UCP1 SLC6A5 DMRTC1 MAPT LRFN5 DLK1 SLC22A3 PGR MOXD1 RFX6 SOX7 HOXC6 WNT2 CORO6 TBX1 NAGS LRRC47 CHRDL2 SLC6A1 HIST1H4J NOG ELAVL2 C21orf63 DACH1 ZNF711 CSMD3 DGKG ASTN2 GRID1 DLX4 CACNA1D HSPA1L IKZF3 HOXB7 DCLK2 SLC35F3 MED31 LRFN2 NKPD1 VGLL2 EFNA3 TWIST1 RSPO2 KCNK4 HOXB3 TGFB2 INSRR B4GALNT2 ACYP2 FAM5B GRK5 SSTR2 HIST1H4A FOS GBX2 GSX2 SIX2 MT1A LMO1 C4orf49 CLIC5 HOXB8 SLCO2A1 DRD4 MEGF11 KCNK17 CLIP4 FGF3 ADRB1 HBA2 ESX1 CH25H SHOX2 C9orf156 GSC NEUROD1 ITGA4 SHC4 HTR1B POU4F3 FLRT2 COL27A1 ANKRD20A3 VAX2 RAB24 SFRP5 PTF1A NPAS1 STK32B SOX21 C4orf22 GATA3 BVES HOXD11 SHISA6 PIP5K1B RTN4RL2 DLL4 NCAM1 EPHB1 ADCY8 CHRD MSX1 DSCAML1 HOXC9 ZMAT5 UBE2K PTAR1 ZBTB7A FAM168B AFF2 FBXO39 ONECUT1 ELAVL1 RUNX2 ABHD15 PRDM13 HOXB13 COL19A1 HIST1H2AK GABRA4 BNC1 CD44 HTR7 GNA14 HIST1H3B CYP26C1 IGSF21 NDUFA4L2 ARL9 BMP3 ITPKA TMEM132E DUSP4 FAM163A REPS2 CRHR1 PDE4DIP EBF1 PRAC POLE SLC30A2 DPY19L2P2 HLA-B TNFRSF11A KCNC2 CRLF1 BHLHE22 WNT1 SORCS2 RPRML PARM1 MYO5B SOX1 COL9A2 RAB6C SLC9A2 POU3F1 CXCL14 MAB21L2 ABTB2 NPY1R POU4F2 IRAK3 CTCF HMX2 DUOXA1 FOXF2 EPB41L4B RYR3 TRPC5 HRK PTH2 C5orf38 WT1 VDR HIST1H2AH HIST1H4E OTOP1 CSNK1E INHBB ALX4 BTG2 NKX2-2 HOXA3 CTGF SEMA6D TAP1 EYA4 DOK6 NDUFA13 FOXL1 BMPR1B GDA SPAG6 SRRM2 NPNT CUEDC1 NR2F2 C3orf15 TSSK6 PAX7 SLFN11 OTOP2 RAX SLITRK1 DSC3 CRYBA2 EPHA5 HOXA9 IER5L SFRP1 HOXD8 P2RX5 TMEFF2 TMOD2 MRPS18B NPAS4 GATA2 SHQ1 EPB41L4A TSPAN6 ESPN FOXF1 HIST1H2BK SLC1A4 LHFPL3 MT1B EDEM2 MT1H QRFPR VSX1 CD70 ZEB2 GLT25D2 GRIK1 FOXC1 HCG9 HOXC11 FEV UNC5C OAF ESYT3 WNT7A WNT10A GRIK3 PLEC COCH EGR3 TFAP2B SLITRK4 NT5C1A NKX2-8 PRKCE ADAMTS15 SLITRK3 HOXA1 TAC1 HIST2H4A PRKG1 KLF4 ABCC8 EFNA1 ZNF436 PXMP2 ETV7 ARID3C HTR1E ASTN1 PCDH10 GADD45G NPR3 PRKCB PROK2 LTK INPP4A ZBTB16 EPS8 ZCCHC2 KCNQ3 TLL1 PTGFR ZNF365 HSPA1B ZCCHC14 ISL1 STEAP4 LOX LGR5 EGFR TM6SF1 HES2 OTP CXorf58 PRICKLE1 SLC18A3 CNRIP1 IL20RA WASL PAPPA SLCO5A1 VSIG2 SGPP2 APOO OGFRL1 ALX1 COL2A1 HOXA10 PPM1E GPC5 HSPA6 MAPK4 POLR2I FLJ90757 CALCA PARD3 KCNJ6 OLIG1 PDE8A GHR FGF5 JUN PRDM12 DMRT2 WNT3A PHOX2B CDH7 FBN2 ATOH8 CYP26A1 SORCS3 C20orf103 HOXD12 HOXB2 SPOCK3 ERBB4 CDKN2C RAB32 CHODL SF3A2 AATF LYPD1 BAIAP2 MICB HLA-C MYB CACNA1E CGB7 PAX8 POU4F1 NXPH4 TBX2 BCL2 TRIM9 GLIPR2 GPR126 ICAM5 CA3 FOXD4L3 TBR1 PAX2 SETD7 CIDEA HIST1H4L SLC25A33 C6orf97 COMP ULBP2 RAI2 KAL1 YAF2 PDGFRA HLA-A FOXQ1 PTGER3 INA C7orf57 NEUROG2 WNT6 FAM81A AUTS2 TTPA SRD5A2 RBP4 HOXA7 H2AFX ELOVL2 OCA2 GINS1 GDNF SLCO4A1 ARID1A SORCS1 FOXG1 CTSD ADRB3 ADAMTS5 B4GALT6 DLX3 FUZ PHOX2A C19orf2 NRCAM KIAA1324 RASSF5 DCHS2 EPHX3 SCN4B LHX5 GRIN3A HIST1H4D LRRTM1 RIMBP3C NR4A3 SYT10 FZD8 ZIC2 PIGZ DLX2 PPP1R10 CREG2 RGS6 LYSMD2 NRG2 TUBA4B EPAS1 MYOD1 PENK HIST2H2AA3 COL25A1 NR2E1 DSP TGFA C1orf213 PTGDR HIST1H3C IRX5 ADRA1A GIMAP5 CBLN4 HIST1H2AL KCNMA1 C8orf47 BARHL2 LHX4 ZIC4 HHEX PDE10A GFRA1 LCORL NKX6-2 PTPRT APBB1IP OTX1 C17orf100 FNDC1 PMP22 DHH HHAT C11orf87 SDC2 GALNTL4 USH1G ATAD3B PHF3 OLIG3 HSPA1A DARS2 NEFL LBX1 PITX1 RGS20 PTHLH IGFBP3 GABRB2 PLCB1 DFNA5 EN1 NKAIN2 CRHBP RELN STK17A OTOP3 DCLK1 TBCB CLEC14A BMP8A NGB KCNC4 INSM2 MAP3K3 CYP1B1 ST8SIA2 AIM1 INTS4L1 NPTX2 KCNV1 SYT12 ASCL1 CDK5R2 C1orf122 NPPC HIST1H4K PITX2 TBX3 TRIM67 SLC26A4 C17orf102 PIR CBLN1 RSPO3 ZIC1 DMRT1 GABRA2 MOB2 CHN2 PAX6 ROBO3 GCM2 RBM24 ST8SIA1 HES7 EYA2 CNNM1 CYP26B1 KLHL35 SV2B HIST4H4 SHROOM1 MSC HIST1H3D CD8A MTSS1 MESP1 FZD1 NINL TCEAL8 BCL2L10 PRELID1 DUOX1 PCDH8 POU3F4 ACVR1C FBXL14 SCD5 FAM89A NKX6-1 ADRA2A MAFB PRDM14 KCNJ2 OSR1 HOXB1 KCNA3 FUCA2 HOXD1 MCOLN3 CBR3 ASAH1 BARX1 TMEM106C PNRC2 THBD ADARB2 CMTM2 CXCL16 HHIP GRIA2 U2AF2 GAD1 HLA-G SLIT2 CITED1 GPR50 MAGI2 HOXA6 CYP27B1 SCTR WNT10B SOD3 HOXC8 UPF3A CD34 HIC1 HOXC12 ABCA8 SLC24A4 PAPL SOX5 GPR101 GAD2 SLC27A2 POU3F2 HIST1H2BO PDZD2 OTX2 MEOX2 CYP24A1 MMD2 TCF21 HAND1 RASGRP1 HNRNPM HTR1A LGALS3 TMEM30B OXCT2 PAX1 TBX22 GDF6 BACH2 RASGRF1 SHH SCIN GATA4 HOXD13 DENND3 CACNA1B TBX5 LHX8 DUOXA2 F2R LOC283392 UCN HLX SLC6A3 HIST1H4C DLX1 MCHR2 PTGER2 CNNM2 HSF4 HPCAL4 KCNK13 PKP1 CLSTN2 EML5 PCSK1N SLC30A3 LMX1B NKX2-3 SFRP4 TRIM36 ZCCHC16 FLJ32063 CSMD1 LPL PAX9 LTBP2 GREB1L MAL RIMKLA HTR2C SOX14 HOXC13 ULBP1 HAND2 HOXA4 DGKI FGF9 TRADD CACNA1G JMJD1C NRIP3 FAM43B STXBP6 TMEM59L CUL4A PSD2 TLX1 ATOH1 AMOT KCND3 VGF LPPR1 NFIX TUBA4A ALOX5 COLEC12 FAM5C PGM5 PTPRU HS6ST3 SIDT1 HIST1H4H CAMK2B SLC1A2 MAP3K5 ECEL1 METRNL EEF1D ZFHX3 PLEKHJ1 ONECUT2 YRDC SCUBE3 WNT16 LHX6 FOXL2 ESAM MAP7D2 IGF2 CFTR VSX2 TCF15 KCNK12 PCDH17 T NEURL SIM2 GALNT10 TLX3 RSPO1 TIGD5 HPSE2 ANKRD13C PDX1 ZNF335 STC2 OTUD6B CLCN5 TET2 HIST1H4I FGF10 LOC153684 DMRT3 FZD2 ZFYVE28 TMEM26 HIST1H3E AHR STMN2 DRD5 FOXE1 HS3ST3B1 PITX3 PCID2 TRHDE CALCR SIX1 ANKRD9 CDC7 FBLN7 ADAMTS18 RNF128 AQP5 BARX2 CDX2 GJB2 SLC35D3 ZNF517 EPHB3 FOXD3 TTYH1 TFAP2E NRN1 HTRA1 VAX1 SIX3 SLC8A3 CA10 HOXC4 PPP1R14C RGS10 OLFML2B GPM6B TBX20 ZMYND15 FRMD3 HIST1H2AG C2CD4A FERD3L FOXJ1 CDH23 NTRK2 MAB21L1 PRLHR HIST1H3A TRIM7 HIST1H4B TMEM65 FIGLA HEY1 TSLP SLC10A4 LONRF3 TLX2 GSC2
BENPORATH_ES_1 CSE1L CCNB1 RABGAP1L MDN1 CYP2S1 EPCAM PLCB3 ITPR3 PTPN2 ETV4 ZIC3 KIFC2 TFAM NOL11 SERBP1 RCC2 NAA15 FGFR1 LRRN1 PRDM14 RRAS2 LRIG1 TMX1 CACHD1 OLFM1 NUP107 AEN GABRB3 LEFTY1 PYCR2 NOP16 MAL2 SNRPN SNRPA KPNA2 SMS AMD1 ANGEL2 ST6GAL1 SYNGR3 DNA2 GNL3 MCM10 POLE2 MCM4 PFAS ABCE1 PIM2 ACTA1 FOXD3 MTA3 ADD2 NUDT1 SLC13A3 NUDT21 SPRY4 RNF138 CAPRIN2 MRE11A EXOSC9 SFRP1 HSPA8 FAM46B GART LSR DHFR RAD54B FEN1 SLC29A1 IGF2BP3 BMPR1A TNPO3 NOC3L NFYB C1orf38 MICB CRABP1 CDT1 FAM60A SALL2 TMEM48 CAMKV MTHFD2 KLHL7 OAZ2 SPC25 ZNF267 MAN2A1 PPP2R2B RFC3 DLGAP5 ELOVL6 SLC7A3 POU5F1 ACTN3 MED14 RARRES2 L1TD1 PDCD2 CDC6 SALL1 CDC20 CCAR1 ARL5B USP9X CDK1 ALPL NLN UGP2 BIRC5 C12orf48 PUS1 PRPF40A MYO19 ATP1A2 PITPNC1 PRKD3 MCM2 BOP1 PIK3CB TTLL12 DLG3 CECR1 PAICS HELLS TDGF1 NLGN4X KIF5C CRMP1 SLC6A8 ZIC2 WDR12 UTF1 CRABP2 M6PR EGLN3 RAD51AP1 BUB3 PCDH1 JARID2 KAL1 RUVBL1 HNRNPAB TRIM22 SEMA6A SSB MTF2 RAB3B GJA1 HAS3 TIA1 C8orf42 LIN28A GPC4 PDK1 CER1 C11orf82 FOXO1 AASS CBS NANOG DNAJB6 GPM6B C20orf72 SRA1 HSPD1 CDC25A MARS SLC38A1 CCNA2 RRP15 CLDN6 SALL4 COBL HMMR FANCL DSCC1 FUBP1 NARG2 GDF3 MAD2L2 ZNF398 CEBPZ TRIM24 MFGE8 ZNF589 ROBO1 KLKB1 PRIM1 SEPHS1 TEAD4 CKMT1A ERBB2 CHST7 PMAIP1 TERF1 DPPA4 RFC4 RAP1GAP2 MCM3 NUP37 NPM3 MGST1 GINS4 PRPS1 NOLC1 BRIX1 PIPOX EPRS FAM64A PUS7 POLR3G HESX1 PTTG1 PASK DIDO1 NDUFAF4 TCF7L1 PRKX CXADR MRS2 PPM1B PRIM2 AURKB CDCA5 MAK16 MAP7 PODXL HOMER1 TNNT1 UNG NOP56 EXOSC5 PARP1 DMKN IGF2BP2 CTSC SORL1 TMEM177 CNTNAP2 SCNN1A USP44 NCAPH CBX5 FGF13 DNMT3B NMU CHAF1A KCNS3 NTS FZD7 CASP3 RPS24 DNMT3A FABP5 ZNF770 IDO1 C1QBP CYP26A1 PRMT3 MCM5 VSNL1 TMPO TUBB2B HSPA4 GABRA5 AKIRIN1 HPS3 WBSCR16 ZSCAN10 FKBP5 CHEK2 LCK PHF17 G3BP2 GYLTL1B MSH6 AP1M2 AZIN1 PLA2G16 GPR176 GMNN GLDC TMEFF1 ILF3 MTHFD1 DEK ACTC1 NPM1 NUDT15 IFITM1 PPAP2A GAD1 FXR1 ETV1 USO1 G3BP1 SLC16A1 HMGA1 DCLK1 C12orf11 EPB41L4B ESF1 PPP2R1B FGF2 ADAM23 AUTS2 LARP7 PSIP1 KIF4A WDHD1 NASP BUB1 MAT2A PROM1 GPRC5B KIF2C ITGB1BP3 ZNF195 GPR64 PTPRZ1 FRAT2 RBBP8 BRWD1 MCM7 LECT1 BUB1B PAK1 MCM6 HMGB3 LRP8 LGALS8 ECT2 NCAPG2 LOC157627 NODAL PNN NFE2L3 CHEK1 DDX21 FZD5 SIRT1 GINS2 PAK1IP1 ESRP1 LGR4 DSG2 COCH BCL2L12 SFRP2 C4orf21 SCGB3A2 MSH2 KRT8 DBNDD1 ERCC6L FAM108B1 DDX18 EPHA1 SOX2 CD24 DIAPH2 NTHL1 RRM2 GNPTAB LYPLA1 SLC39A10 OIP5 GAL GPR19
BENPORATH_ES_2 TDGF1 DNMT3A LIN28A ETV4 GPR19 GJC1 CYP26A1 LPAR4 DTYMK AEN L1TD1 RRP9 CLDN6 EPHX3 HESX1 EPHA1 RBM4 NCAPH ERCC6L NANOG MYBL2 DBNDD1 HELLS PRDM14 CHEK2 PRKD3 PWP2 CDC25A DSCC1 TXLNG POU5F1 GOLGA7 WSCD1 ZIC3 SLC5A6 GDF3 MCM10
BENPORATH_ES_CORE_NINE NFE2L3 HMGA1 KLF5 HMGB3 MYBL2 TCF7L1 ILF3 ZIC1 TEAD4
BENPORATH_ES_CORE_NINE_CORRELATED TAF2 KDM1A WDHD1 VGLL1 BCL11A POLR1E GATAD2A RBL1 BCL11B WWTR1 SOX11 TRIP13 GTF3C2 CREB3L2 NMI MSL3 TFAP2C DMRT1 HMGB2 HMGB3 ELF5 ELF4 GATA6 IRF1 WHSC1 MYC NFE2L3 CEBPG SOX4 MDFI CBFB SOX10 STAT1 FOXK2 HSF1 SPIB CEBPB HIVEP1 TEAD4 ID4 TFDP1 HMGA1 E2F1 ATF4 NFIL3 HIF1A MYBL2 TGIF2 ETV6 EN1 MLXIP SRF ETV7 RELB ZBTB5 SSRP1 FOXM1 MAFG EZH2 RUNX3 NFIB YEATS2 DEK TBX19 MED8 ILF2 PAX6 KLF11 TBPL1 HTATIP2 SAP30 FOXG1 TFDP2 MYBL1 HDAC2 NFKBIE TCF7L1 YBX1 FOXC1 TFCP2L1 VGLL4 ILF3 MYBBP1A SOX9 KLF5 PLAGL2 ZIC1 DR1 SUPT5H GTF2H4 EED TCF20 CALR LMO4 E2F3 PNRC1 TLE1 SIX3 E2F8 SMARCA4
BENPORATH_ES_WITH_H3K27ME3 MADCAM1 CDC20B GBX2 FBN1 PRUNE2 FAM115C OTP KIAA1191 NBL1 DCX NPY1R RFX6 FUCA1 DACH2 KLHL1 PARP8 ASCL1 HTR2C WNT2 TMEM88 VAX1 ADRA1A AGPAT9 PRLHR FOXB1 TCEA3 SGPP2 KCNV1 SLC40A1 CALCA CACNA1D ANKRD43 GALNTL4 REEP1 LRRTM1 LRAT HSPA1A PHOX2B OXCT2 SCD5 DUOXA1 SRRM4 TMEFF2 SLIT3 DLX2 ABCC8 ADAM22 HOXD8 SEZ6 NEFH NEUROD1 SCIN PDE4DIP POU3F1 OLIG3 PARD3B RCSD1 HES3 LHX8 NPNT COL27A1 ISL1 RASSF5 CLIC5 CITED1 PCDHGC4 GPC3 TBX3 EVX1 TRIM36 RAB11FIP3 FGF20 DUSP6 POLE LRFN5 DNAJC22 GPR174 ESPN FOXD4L1 MICB DKK2 ADC HSPA6 C1orf115 ABCG4 PYY GRM7 DSC3 CSMD3 MAPT NEURL CORO6 JUN P2RX5 ABCC3 SLC6A5 SIX1 HTRA3 KCNIP4 KCNH1 YAF2 EPHA4 IRF4 DHH PDE10A TLE2 IL17RB GNAO1 KCNA1 KIAA1199 TACR1 DDX25 BARHL1 SOX17 NEUROG1 HS3ST2 TMEM185A SLC32A1 FLJ39739 FAM123A CACNA1B DDAH1 HR RIPPLY2 HLA-B C17orf82 KLF4 DUOXA2 SOX9 TTYH1 RSPO2 UNC5C EPAS1 HOXB13 BLVRB HTR1A HLA-F SFRP1 KY NXPH4 RUNX2 PLEC GLT25D2 LMOD1 PITX1 PTF1A SLC22A3 COL24A1 NTRK1 RNF2 MAL NEUROG3 NGFR CYP2A7 ERO1LB POU3F4 CD47 FEV TMEM30B RNPEPL1 FAM89A ZNF436 GPR26 GPR12 HS3ST4 HMX3 MAST4 COL4A5 KCNH7 WNT10B GAST NPR3 ZIC4 ITPKA NTRK2 HNF1B PAX3 EFNA3 ONECUT2 GCM2 HLX DPYSL5 CDH6 PTH2 RIMBP3 IRX3 CAMK2N2 FAM150A MAB21L2 FNDC5 PRKCE ANKRD20A3 ILDR2 GPC5 C21orf63 SFTPC GPR124 C8orf47 CYP26A1 LTK CHRD SIDT1 STXBP6 GATA6 SIM2 ADRB1 EOMES PADI2 HTR6 ESR1 ZNF503 ADAMTS18 NR4A3 IL1RAPL2 PTGFR NFIC EXOC3L2 OPRD1 CRYBA2 RXRG KCNS3 RFX4 CSMD1 HBA1 ADAMTS17 LGALS3 VASH1 HSPA1B CA7 WNT11 SLC6A11 ISL2 BARHL2 RSPO1 GABBR2 TAL1 PMP22 RGS20 AVPR1B PENK FGF5 SHOX TET2 GDNF PODN NKX2-2 FLRT2 ETV7 SPTB PXMP2 TRIM7 NRIP3 BARX1 TLL1 KCNMA1 NTNG2 BAI2 RAX TNFRSF1B METRNL EPHA5 RASGEF1C NOC2L GALR2 DUOX1 ADCY8 CXCL14 GCC1 FBXO25 EFNA1 NPR1 SFRP4 AGAP2 PHLDB1 KCND3 CACNA1A HOXA3 TCTE1 POU4F2 SECTM1 DRD4 TFAP2B SIM1 CWH43 NKX2-5 NOXO1 DACH1 CRTAC1 ENTPD3 CRLF1 TLX2 ENTPD2 IL11 ABTB2 ASCL2 GJB2 RASL10A KLHL14 POLR3GL SH3GL2 KCNC2 XYLT1 C3orf54 AMPH GRHL3 PAX1 HLA-A GABRA4 NTN1 AQP5 ITIH5 IRX5 HBA2 LHX5 NEFM SPAG6 SAMD11 HOXC12 NEGR1 PPM1E FRMD3 SLC6A3 HOXB2 TBX21 OLIG2 DUSP4 ZCCHC16 DPY19L2 GIMAP5 GATA4 SHC4 MT1DP CSF1 BATF3 HOXC11 SLC30A2 KCNQ3 MAP6 ATOH1 KCNF1 GRM6 CLEC14A FAM70B BMP8A CTNND2 PROK2 REPS2 SLC6A20 DMRT3 AIM1 SUSD4 PRDM12 CDH23 CGB8 SOX7 FGF3 CPM BTG2 HCG9 CACNA1E NELL1 PRKD1 NPY5R PARM1 GRIK1 KCNJ9 HES2 IMPDH1 GPD1L NFIA SPTBN4 FUT4 SLFN11 DLX4 DPY19L2P2 PRR18 PLXNA2 WNT10A KAZALD1 MYOD1 CBLN1 CAMK2B DGKI NEFL EPHA10 USH1G ZFHX3 NKX2-3 PRKAG2 NKX6-2 HOXC8 OTOP2 CHAD GLB1L2 BHLHE22 PKP1 SLC9A3 FOXG1 ALOX15 FOXD4L3 ULBP1 CD38 UCN MESP1 RYR3 CAMK2N1 SLC35D3 POU3F2 LOC153684 TRIM28 TAP1 SPON2 HPCAL4 CGB7 POU4F3 CHDH PAX5 MYB IL10RA LEF1 SLC25A27 EPHB1 EPB41L4A MSC ARHGEF38 CNTN2 SCN4B DCHS2 C4orf49 FEZF2 C2CD4A COL8A1 COL4A6 HHIP RTN4RL2 MMP2 BARX2 PDZD2 GDF6 RPS6KA2 PLP1 CYP39A1 DLK1 GRK5 NT5C1A ARL10 PAX6 NPTX1 ALOXE3 PABPC1L2A LAMB1 SYT12 RIMBP3C RASGRF1 FBXL8 NAGS TCF21 KCNIP2 VGLL2 ECEL1 ST8SIA4 C1QL1 HAND2 MLPH TFAP2D SATB2 FZD10 DMRT2 ESX1 SLC24A4 ZFYVE28 EYA4 COL2A1 MED31 DUSP8 PLLP HPSE2 SLC16A11 ADARB2 NFIX MT1B PDE8B VSX2 HOXD1 CA10 HOXA13 RTBDN FOXE3 PHOX2A GRIA2 PTGER4 SLC17A6 FRMPD4 COL12A1 CD8A NIN MAPK4 FOXF2 GPM6B MLXIPL C5orf39 HOXB8 CBX8 NPAS2 HSF4 ITGA4 ADCYAP1 GABRG3 FAM159A TMEM163 SRD5A2 C3orf15 TGFA RAB33A NKX2-1 SLC1A4 IL17D WNT7A KCNK3 TCEAL8 NPAS4 TAC1 EGFLAM GPR88 KCNH3 OCA2 GATA2 DMRT1 PAX7 OSR2 NKX3-2 CCNA1 OVOL1 LRBA CHODL CNTFR TIGD3 C1orf213 C11orf45 GSN CRMP1 PCDH8 EGR3 FBP1 FLJ11235 INTS4L1 KLHL13 TLX3 CLIP4 CBX4 UCP1 EN1 TFAP2E SIX3 SLC6A1 ZBTB7A RBP7 MAFB IRX1 ALX3 HOXD13 MFSD4 HOXB7 ZIC1 KLHL35 EGR4 MT1M KCNQ1 GSC2 LPL SLCO5A1 GHSR MMD2 RSPO3 GSX2 RGS9BP GATA3 OSR1 CD34 ZADH2 LGI3 KCNQ5 DGKG SLITRK1 AMELX UNC5B PRAC INSM2 SNAI2 FAM167A NOTUM TMEM54 PAX9 ASTN2 GPR6 PTGDR SMPD3 TBX2 LEKR1 KCNAB1 C14orf132 ZACN ANKRD27 ADRA2A FGF9 BMX SIX2 ANKRD35 LOC154761 CHD5 ALX4 SPOCK3 RAB40B FZD2 MYO5B PAPPA CALCR RGAG4 PDE1B PRDM13 HES7 PITX2 TTLL7 PTHLH FOXL2 DLK2 OTX2 ARL9 FBXL14 COLEC12 WNT5B SLC26A4 NRG1 CACNB3 FAM129A ASTN1 HOXA2 SORCS3 CASZ1 SSBP4 PAX8 NKX3-1 HOXD4 ZMYND15 EGR2 ADCY4 PDGFRA NCAM1 KL SLC30A4 PTPRN2 MECOM TBX5 GRIN3A C1orf194 HS6ST3 CXCL16 CMTM2 SHOX2 TBXAS1 TPPP3 EGFL6 MAPK8IP2 DSCAML1 SLCO3A1 PDX1 PTGER2 VAV3 NGF FRAT1 WNT1 T FGF8 TMEM132E TRIM9 GRIN1 HOXD12 NAV2 SNCAIP LOC84931 SLCO2A1 KIAA1324 FNDC1 HOXD9 IRX4 RAPGEF4 ERBB4 PDE8A SCNN1G PRKCB SSTR2 LHFPL3 PRSS12 KLK4 NDRG1 GNA14 FAM43B WSCD1 FGF11 CYP2A6 FBLN5 PTGER3 ADRB3 NKAIN2 CBLN4 MT1A NR2E1 FOXD2 ELAVL3 TNFSF9 CACNG3 TMOD2 FOXA2 HMX2 LMO1 ARID5B EBF1 HSPA1L ACADL CH25H FIGLA PHYHIPL ARHGAP20 KCNC4 STK32B CYP2J2 IGFBP1 FOXJ1 EN2 ICAM5 SNTB1 LGR5 CR2 DPP6 ESAM LHX3 SLC30A10 RARA ARL5C KCNK13 TWIST1 FEZ1 SOX8 FOXL1 CDX2 SHH ADAMTS15 EPHB3 GKAP1 RAB6C ATOH8 MSX1 RPRML KCNK17 LPPR1 CBR3 LRP2 DUOX2 CNNM1 ADAM15 TRPC5 HES5 IGFBP3 FOXC1 HEYL BCL2 MT3 ARHGEF7 GRB10 MEOX2 CYP26B1 NEUROD2 LHX4 PCDH17 WT1 CHRDL1 SLC27A2 TBR1 MYF6 SMOC2 IGSF21 CERKL PAPL STMN2 PTPRT GPR150 FUT9 CRIP1 BMP6 DCC DLX1 RNF128 CCDC140 EBF3 MAB21L1 GUCY2D ELOVL3 STX1A FZD1 KCNK2 INA TMEM151A EPHA3 ICAM4 SLC26A5 PIR CLCN5 DOK6 RARRES2 GPR101 OAF BHLHE23 IL7 CRYL1 TRIM67 SLIT1 TACSTD2 FAM84A FLI1 HAND1 GAD2 DCLK2 ADRBK2 HOXB1 GRIN2D CDK5R2 PRKCH NRN1 ARID3C ELOVL2 CDH4 CRH NKPD1 SPON1 HHAT SCTR B4GALNT1 MNX1 ZBTB16 GDF7 DUSP15 CHST8 GHR PTPRU CYP27B1 RAMP1 DNER HHEX SLC35F3 COMP SLC9A2 SLITRK3 OTOP1 RGS10 VDR ASCL4 NRG2 CYP26C1 HLA-C OSBP2 FXYD7 FAM163A THBD ACAN AMN MXRA7 LAYN PGR HOXD3 TLX1 ATP1A3 DLX3 LHX2 NOVA2 LPHN3 CSMD2 KCNJ3 LY6H KCNA3 EIF4E3 FLJ45983 CYP24A1 PRRT1 NKX6-1 HCN4 KIRREL3 TSLP COL9A2 PCGF5 PLXNC1 C17orf100 TBX1 BCAN INSRR CHN2 ST8SIA2 C1orf94 TP73 PPP1R13B TMEM27 DYNC1I1 HOXB3 NR2F2 CIDEA PIP5K1B GRIK3 FOXF1 RIPK3 COX6B2 HOXB6 IKZF3 DRD5 PIGZ SYNE1 HRK FAM78A AATF TRH WNT6 OTOP3 NRGN FOXQ1 SIX6 DIO3 HOXA6 ROBO3 CCDC96 ATF3 PSD2 HOXA9 CDKN2C CLSTN2 SCUBE3 RIMS4 CLEC4G HOXC4 SLC17A7 KISS1R THBS2 SYT6 HOXA10 SORCS1 LONRF3 KCNJ10 POU4F1 CHRDL2 CNNM2 FOXD3 CRHR1 HOXC5 PRKG1 FAM5B SLIT2 APBA1 CDH7 SSTR1 C1orf51 RBBP7 PAX2 ARNTL FOXE1 ZEB2 DTNB HIC1 COL25A1 DKK1 RIMKLA ST8SIA5 HOXA4 KCNK4 KCNK12 SKAP1 PCSK2 RBP4 ULBP2 MEIS1 MAN1C1 SYT7 KCNS2 SOX14 BNC1 STC2 MKX FBN2 NEUROG2 GABRA2 CNTNAP5 C20orf103 DLX5 WNT16 C17orf102 NKX2-8 TTPA CDX1 MLLT3 VSX1 SLC30A3 HEY1 LRCH2 SLC1A2 HOXA7 TTLL9 SHISA6 LRFN2 LHX6 WNT3A DPF3 SEMA6D CCDC50 HOXA1 HPSE GAB3 F2R TMEM106C CYP2A13 BHLHE41 CD70 NDUFA4L2 ACTL6B DLL4 OLFML2B C13orf15 CNRIP1 HOXC6 CACNG8 RPS6KA6 FAM5C SEMA4F NOL4 FLJ32063 SV2B ELMOD1 ONECUT1 NRXN1 OTX1 IHH FBLN7 GALNTL1 TMEM59L FERD3L RGS9 PPP1R14C ELAVL2 SEMA3B CACNB4 KCNJ4 GRID1 CADM4 GABRB2 FAM81A GSX1 MCOLN3 GUCY1A3 PITX3 TCEAL1 HS3ST3B1 DCLK1 ZFPM1 MSX2 KCNA5 FBXO3 POMC LTBP2 COMMD3 TBX20 MT1H SLC10A4 LMX1B LYSMD2 SLC6A2 ACCN2 PKNOX2 NPAS1 PGM5 GLIPR2 LBX1 GSC KLHL17 FRMPD1 VAX2 RAB9B ADAP2 EFCAB1 HTR7 B4GALNT2 SFRP5 NCCRP1 GJD2 TRADD GPR62 FAM19A4 CACNA1G
BENPORATH_MYC_MAX_TARGETS ATG12 NR6A1 MTF1 HSPA2 SERP1 TMEM5 SCAMP3 HS3ST2 ARPC4 ELOVL1 CREB1 PSMB5 ETFA NDUFS6 RSL24D1 CALR PIAS1 RCL1 ZDHHC3 NDUFB3 SCML2 LATS1 ING1 HIST1H2BC TMEM187 PRKRIR PRKAB1 SNAPC1 PMM2 PDK2 HRSP12 COX7A2L DDX3X SLC1A4 RPS6KB1 NXT1 YWHAH MAPRE2 MFNG HOOK2 ZNF12 APPL1 XK HLA-F CACNG3 POMT2 NME1 POLD4 FTSJ1 HIST1H2BN HIST1H2AG MANF GNPAT MGEA5 ZNRD1 CEBPZ HSP90B1 SCLY RBM39 GNB1L MCCC2 CDC25B LNPEP CRADD KIF20B ATP5S RGS16 RAD9A HIST1H2AC CBX5 CSDA CD97 SUPT5H ENO2 AMD1 HIST1H2BJ PSMD5 TPR MRTO4 TRAPPC3 RAB1A CTSC MAT2A SMC1A MST1R CNDP2 STOM ZNF7 RFX5 C20orf24 ASAH1 TRAP1 SDF2L1 AP4M1 EXO1 POLR1B OAZ1 SARS LDHA MRPL40 MED17 AKAP10 ZNF410 GNL1 TSPY1 GSTO1 NFKBIB EEA1 SLC39A8 DIABLO DMAP1 RAP2B PLA2G15 CKS2 UBL3 GGH PKN2 KCNH4 ZNF35 POLR3G ZNF593 AKR7A2 PCYT1A MAML1 PPIA SYK MAT2B ZNF286A TIMM44 PFKFB4 MSH2 SUCLG1 CAPZA1 MBD4 NACA HSD17B7 CNOT2 CISH ALDH18A1 PSMA1 STX16 SREBF2 DDX1 ULBP1 EIF2S1 IPO5 CHD1L DEF6 VGF NDUFA1 MMP15 EEF1E1 MPHOSPH6 U2AF1 LAGE3 ZFPL1 NGB PEX11B RECQL RRP9 SPAG6 CPSF1 GABPA GTF3C4 NBR2 SPIB MAP2K7 RPS6KA2 CYTIP DDB1 MPP6 ATF4 UBQLN1 RAD54L BTBD1 TMOD2 GINS1 MT3 NDUFA2 PSMG1 MAGEF1 POLR1C CSF2RB HSPA14 EPM2A NR1D1 H2AFX DRG1 RPS5 UBXN8 PTPRF RHEB MAEA TCEB3 RIPK2 NDUFS1 PLOD3 MAP2K5 PRKRA ATP5E HIST2H2AA3 UBXN1 RPLP1 RPS20 HMMR CD79B CLCN2 GPSM3 PSMB7 PTPN1 BRP44L ILK CCDC6 UQCR10 BCKDHA RPL13 CSTF3 NUP153 SNX15 RNFT1 RNF141 PCF11 CDK16 CWC27 HIST1H2BI HLA-A IDH3B RPL8 DYNC1LI1 AKAP9 LSR CCDC41 MAGOH ATP5B BARD1 ENTPD7 ABT1 PCNP H2AFZ ZNF225 METTL1 CXXC1 PRPSAP1 ATP6V1D ZNF85 AGPS H2AFY CAD CDC16 CALM2 SAV1 DLEU1 ST6GALNAC4 MKRN1 USO1 PTPN6 SUGT1 MMP8 ZAK RPS6 COX15 SGPL1 DDX17 IFNGR1 NDUFB4 NUP88 GNS MAPK7 ADAM22 OCIAD1 CBWD1 GINS2 POU2F1 CORO1C CIAO1 RPL35 SCO1 RAB3A RECQL5 ITGB3BP ABCC4 ZMPSTE24 PRPS2 RXRB H6PD KHK CCT7 FADS3 ASB1 KIF11 RAB8A USP11 PTOV1 PMS1 PSMD8 CYTH2 DPF1 DNAJA2 SNX5 STX10 TSEN34 ATM UBE2D3 COPS3 CIR1 RPL27 IFI30 RPS26 PEX6 MADD HTRA2 NOL7 RLN1 DPM2 ALOXE3 TCF12 MKLN1 SPTLC2 NCL SRPR SHPK RPL9 MYBBP1A CDK6 ATP5G2 HNRNPL JRKL MGAT2 BIRC6 SSB CLCN3 DLEU2 DCAF11 RAB11A MAPRE1 TULP3 LZTR1 NDUFB5 HIST1H4L TRIM25 PRKAB2 BAZ1B DPM1 HIST1H2BE TLE3 RBM4 TIMM8B CIB1 GOLGA5 PYCR1 VDAC2 PCM1 TMPO ATF6 PPP1R7 ZNF274 NUP54 LIPT1 GPN3 EIF2S3 ALKBH1 RPS19 GNA12 DDX10 MOCS2 LANCL1 TRIB1 CNTN2 CNPY2 SLC26A4 SRI ZNF259 RPL18 RGL2 PIGP PIAS3 MTF2 CD164 TRIM44 GPR132 RAB3GAP2 TIMM22 DDX58 PLA2G6 CYB561D2 MAP3K5 TAGLN2 RAC2 METTL13 GALC RPS27L RAD50 PEX3 ZNF134 TLL2 ASH2L PRR3 ARL6IP5 PSMC4 PPP3CA DBI CLN3 TSC2 HSF2BP SLC39A6 SAP18 CCDC76 RRAS HIST2H2BE POLH HIST1H2BF VPS52 SLC25A11 ARPP19 DGCR6 KHSRP PSMD3 PSMC5 PA2G4 MTOR PSMB1 HIST1H2AM PREP AZIN1 TTC4 NCAPG VCP ACOX3 CH25H GABARAP MED20 RBBP8 RPL19 PPP2CA CDC6 MLX LY86 RNF4 PDK1 CCT8 IRF3 MAN2A1 GDE1 TUBG1 ARHGEF16 ERLIN1 SP4 HIST1H2BG CYBA PPP1R12A KIF20A TNFAIP1 PPP1CB SLC39A7 ZNF136 FZD5 YY1 SUPT16H LSM1 SLC43A1 COG5 HCFC2 AIMP2 ATXN10 TIMM17A PYCR2 MST4 MKNK1 PFN1 ARFRP1 ANAPC10 AMMECR1 ERCC6 SLC2A4 RPL15 NUP62 PPME1 XRCC6 SDF2 KPNA3 HIST1H2BH PCMT1 AP4E1 SMAD3 C2orf3 DPAGT1 FRY HEBP1 RBM15B ERO1L CR2 SRP54 FLOT2 PEX16 RPS13 NDUFB1 IL17C PHB2 HNRNPA1 TRIP13 HSPA9 APBA3 HNRNPUL1 PSMD14 LTA4H USPL1 PKM2 NUDT6 AP4S1 ABCE1 DDX5 DSCR6 PRDX5 KDM5C YIF1A UBE2K TMF1 RNPS1 TNFRSF21 HIST1H2BM NDUFA6 HIST1H2AK ELL BCKDHB DPYSL3 PSMD10 FBXO5 TGIF2 STUB1 TOPBP1 LAMP1 STX7 WDR4 PPP6C PWP1 LSP1 RPL27A UCHL1 POLR1D SEC62 PNO1 CUTA SCD THRAP3 JARID2 RPS21 PDE4C RAPGEF6 RPL32 PMPCB IVNS1ABP SLC22A4 PPP2R4 KDM5A CDKN1B PSME3 WBSCR22 HADHB NUBP1 ARHGEF7 HIST1H4I MOCS3 PSMA5 ETF1 PPA1 SCAND1 SERTAD1 IGBP1 CDKL3 NAGPA JMJD7-PLA2G4B BLK AP4B1 COPS2 TMED10 CUL5 NCBP2 ARID4A KEAP1 COX7C HMG20A LEPRE1 USP1 POLR3A NFS1 GAK RANBP3 ARFIP2 RASA1 PARG PER1 AIFM1 FXR2 CREBL2 PPP2R1B RPS25 M6PR SPAG5 PDK3 DCAF8 RASSF1 WDR46 SRP68 TRIM24 PRKAG1 EPC1 MARS BTN2A1 POLE3 CNOT4 HBXIP TP53 CLCN6 AHCYL1 CACYBP VASP PDCD10 PRKCSH SOX12 SLC22A3 DAP3 CACNB1 MT2A ARRB2 LZTFL1 MYCBP FABP5 NUBP2 MDH1 DEGS1 ACAD8 ZKSCAN5 HAX1 TYK2 SLC25A40 PPT2 DDX41 NBR1 NFAT5 ZNF142 IER5 NAGA SRD5A1 RAD51AP1 NAA38 IFNAR1 SEC61B ZNF174 PTP4A1 TRMT6 VPS29 UXT SQSTM1 NDUFV1 COIL GRK4 STYXL1 ACSS2 GLRA3 SH2D3C RPS17 VAMP1 GLT8D1 TTC33 MBNL1 MCM5 PTGES3 KIF15 SNRPA MCM3 SYPL1 TIMM9 POLR3K UBE2G2 DAXX EIF3I HIST1H2AJ RBL1 MAFF DCTN4 SNX3 MAD2L1 HIST1H4B EIF4H RRAGA USP4 RNF7 TPT1 RNASET2 MTHFD1 EIF3K IER2 ZNF192 FTH1 CEPT1 FKBP11 RPS29 ATP5C1 SNAPC3 HSPE1 FANCF ARL1 RPS6KA5 NUFIP1 PDE6D PMVK HERC1 PIGF RPS27A NDUFB6 NDUFB2 PCNA DMTF1 DCTN3 GDAP1 DNAI1 BLZF1 SAP30 PRMT5 TUBA1B HDAC6 NCBP1 UQCRC2 MFAP1 NPRL2 HARS FKBP2 SLC7A1 TESK2 RPL37 SLC5A6 DBP SAE1 GMDS SNRPD3 PSMD7 RPL5 ABCB6 ABI3 RQCD1 SLC12A2 EFTUD2 ABCB10 RABGEF1 MAP4K5 CD2AP SLC31A1 TRIM33 VAPA GMIP SIGMAR1 RPL31 PTDSS1 PRKDC TPP2 ACTR3 SOD1 GCLC EIF4E2 CSDE1 GTF3C5
BENPORATH_MYC_TARGETS_WITH_EBOX RXRB MUC1 RPL10 RPS19 ENO1 BRCA2 NIT1 PAICS PSEN2 SIGMAR1 CCKBR GALT TOMM20 ACADM HMBS FPGS GLA LBR HMGN2 PDHA1 PDCD1 DBI VAMP2 PABPC1 IRF2 BBC3 HSPA8 ETS2 STMN1 FOSL1 CDK10 AVP MCM7 TNFRSF8 RGS2 OCA2 RARB POLR3D GAPDH PEX3 SLBP HNRNPA2B1 PTGER2 MPO TFRC HSD11B2 WT1 CCND1 FXN HBE1 CLCN6 IRF3 MET HIST4H4 CD79B ATF7 UROD JUN POLD2 ICAM1 NBN AKAP1 HSPD1 PTEN SYNGR2 SQSTM1 SLC2A4 POLB BAX RPL13A DKK3 SIRT1 CEBPA ARSB AP4M1 CASP8 TGFB1 EIF5A2 MTHFR PRTN3 TSC2 TGFB3 MAGEA6 ZFP36L2 NOP2 ITGB1 MYCL1 JUNB ATF4 RPL27A KLF1 ACTG1 FAH HIF1A AMD1 BMP4 RCC1 ACOX1 H2AFZ INSR SLC9A3R2 E2F1 HSP90AA1 NEFM QDPR IMPA2 NR1D1 ALDH2 SLC19A1 MFI2 APC GOLGA7 ARF1 PARP1 TOP1 MST1 TERT TXN DCK CHRNB1 PLA2G4A HIST1H4E UBA52 PPP1R7 HNRPDL GSK3B TCIRG1 CCND2 RPL36A MGST1 PER1 CCNB1 NTHL1 FGFR4 PTMA HBA2 SLC4A2 PHB FOXM1 LMNA IFRD2 ELK1 CTSF EIF4A1 HERPUD1 SNHG5 BCL2L12 PPID BSG ISG20 CFDP1 HSP90AB1 ID3 EGR3 TIMM17B MDM2 MSN MAN2A2 NOTCH4 BLK LMNB2 CBS RPS15 SMAD7 RHOG TPM2 AMPD3 APEX1 TCF12 HES1 AKR1A1 SRM SNORD4A PLK1 ZNF146 ARF4 AMPD2 VHL RPL23A HBB ASCL2 IL11RA STAT6 PIM2 MNX1 CDK4 CD63 MAGEA3 PSMA3 CSTB PSMB1 FASN MCM4 NSUN2 ACTB CD2 APP DKC1 GPR4 SURF6 NME1 SNORD32A HDAC3 BCL2 HRSP12 UCP3 GAS8 NTN3 EIF4E RBM3 BCL3 EEF1A2 RPS6 RPL19 GSTP1 CEACAM5 SRD5A1 GALNS EBP ACE CLNS1A ACO2 HNRNPA1 WEE1 NCL RPL22 SERPINE1
BENPORATH_NANOG_TARGETS VWA5A OSGEP CBX5 PTN SERP1 LEPROTL1 PSENEN TCF7L2 STC1 RABL3 RSRC2 FAM192A SFI1 H2AFZ JOSD1 KPNA3 RNF219 SERPINA1 AP1G1 ERCC1 ENTPD1 CTGF POLR3G WARS IQCK NDUFA13 ACADM TMEM55B ANO8 TMEM205 SIN3B FEM1A CARS2 SEC22B DDX20 UBC DRAM2 MSC RPS3A DHRS3 LCMT2 HBP1 DPYSL2 LRFN3 LRP3 GLIPR2 PTPN2 SCGB3A2 TBL1XR1 WDR20 C6orf115 SPAG9 RPRD1A TMED10 DYM HAS2 GBF1 TLE3 PCNA VAPB EOMES RAB3GAP2 CCT7 BAMBI KRR1 PRPF19 ZNF434 SMARCAD1 CDK17 HSPA5 LECT1 MORF4L1 FRAT2 JARID2 RPS26 CLDN6 OSR1 BUB3 GJA1 TARBP2 ANP32A KCTD2 FOXJ2 NAALAD2 SUPT4H1 COL12A1 C9orf82 CDK1 PRPF31 SCNN1A PIH1D1 CEPT1 ZNF286A TMEM108 DNAJC9 SERINC3 RBM39 NFE2L3 RRS1 PIK3R2 TBCC 6-Sep PRDM14 PRKCDBP THAP8 SART3 SAT2 SPRY1 PHF17 PITX2 BZW2 KDM3A TTF2 WDR62 HEXIM2 NVL GPC4 EGLN3 GALK2 HNRNPUL1 B3GALT4 PIPOX PCNXL3 STAT3 CALB1 ANGPT1 TDGF1 DHDDS KATNB1 TMEM63A DIDO1 PSMB5 GORASP2 LARS AMOTL1 HNRNPA2B1 FGFR1 PCBP1 SORBS1 ARHGAP11A BCAT1 TAF4B LARGE RGS10 USP3 ASAH1 CDC42EP4 BCL9L FBXW11 CACHD1 CER1 TUBG1 FZD2 COL7A1 SCNM1 TMSB10 RAI1 SEC22C TCERG1 GATAD1 TBK1 FAT1 MUS81 AHSA1 PRR11 FDPS CKS2 LHPP FAM124A NODAL SFT2D3 TRPC4AP SFRP1 AP3B1 ITGB1 MGEA5 AXIN2 PEX1 ARIH1 MKRN1 METTL7A PSMD9 ALKBH1 PPP2R3A PERP SUMO1 SEMA3C GLA FAM100A VPS35 PLEKHG3 C15orf24 HSD17B12 FUS LSM3 MCTS1 OSBPL1A CISD1 RNF25 UBE2W RBM4 FANCF MAP1LC3B SLC30A7 TOP2A SMAD3 MAT2B SLAIN2 MYEF2 TMEM160 TRIP4 UFD1L PWP1 MRPL27 CCDC12 UBAP2 DARS2 ARID5B ZNF202 DNAJB14 TBC1D10B ZFP36L1 CYB5B LAMA4 MAPK8 EPS15L1 TSC22D1 C3orf19 ZNF281 EXOSC9 PEX2 DPM1 HMG20A ZCCHC3 COL4A5 DHCR7 LRP2 HIST2H2AA3 HHEX SPARC ZNF300 UFM1 RSPRY1 RBM14 ALG9 PAPSS2 NOL6 PNP POLR3D DMXL1 R3HDM1 THBS2 SPIRE2 WDHD1 B4GALT6 BAG5 STXBP2 RARB C9orf5 RAB17 GLG1 RBBP4 RPLP1 GGA1 RNF121 ERH FGF2 SLC1A1 COG7 GSTCD LMCD1 RYR3 SLC7A5P2 MICB SUPT7L MBOAT2 FAM35A CCDC104 DCX AMIGO2 P4HA1 MORF4L2 CALR ABCF2 SKIL PPP2R3C HLTF ZNF217 NEDD4L SNRPN SMG5 MSL3 SULF1 JUP KIF26A ANKRD1 TPX2 TMEM43 EPM2AIP1 ASXL1 KNTC1 FXYD5 C10orf26 GLUD1 WDR77 BMP2 BMP7 SLC44A1 DDX23 ROMO1 FZD10 PTPN1 CRYZ DCUN1D5 GPN1 CS CDK14 TLE2 COTL1 ACTR1B VCAN DCTN5 PBX1 NDUFS2 FKBP1B SECISBP2 CAPZA2 C20orf96 AVL9 MTMR1 GNG12 PSMC2 DUSP12 NAP1L2 TRIM24 PPP1R2 VRK2 IGDCC4 CHCHD5 MCC APLP2 OLFML3 DDA1 INF2 POLL ADAL RNF24 TBL1X GPC6 SSBP2 C11orf82 TNFRSF12A FGFR2 S100A11 SET NPAS2 SS18L2 ABHD11 RIPK1 SEMA4F CDC7 NAA30 SON KDELR3 TBP TALDO1 INPP4A TIA1 CDS2 PALB2 SNRPE POLR1A KANK1 TNC EIF4B RRN3 ALCAM FAM92A1 CSNK1E C1orf54 TTC31 ZNF664 NIP7 CETN3 THAP1 SALL2 DPCD MRAP2 KIAA0368 PPP2R5C RASGRF2 SNRPA KLHL18 ADRBK2 MSH2 GNA13 GTF3C4 BUB1B RAD54B CDH1 UBE2T HIST1H2BD PKIG GDF3 AASDH STK11IP HSPA4 PDPN ATAD2 GTF2E1 TAL1 DIRC2 MLH1 C8orf42 ANXA1 MYO3A ELL2 JUN NANOG ARMC6 CITED2 HCFC1R1 HESX1 MPV17L2 NKTR CNTNAP3 KIAA0101 RNF31 ABHD2 IFT27 GNPTAB POU5F1 AQP2 TRAF7 MED23 HOXB5 NDNL2 ERBB2 WDTC1 ANKMY2 HECTD2 PREPL GSK3A C12orf35 CCT6B SDC4 PPAP2A ARID1B FEM1C EXOSC5 DNAJC16 PKMYT1 SCAF1 CXADR PIGL CALD1 CHST4 KIF9 FAM54A FARSA WWC3 FXR1 ADD3 TMEM66 PRPF39 SLC40A1 IER5L GATA6 RANGAP1 ZNF770 PSMD14 CDC45 MRPL37 AKIRIN2 ADO DCAKD VPS52 QARS DNM2 UIMC1 GOLGA4 METTL8 ATG4C C11orf1 UTP14A DNAJC2 RAB25 PTCD3 ZFP42 MTM1 TMEM59 CNN2 ARMCX1 CCDC93 KHSRP PLIN2 LYPD1 SGK3 SGK1 CHD2 ANP32B UBQLN4 NBR1 FAM72B MMP2 CABLES1 SF3B5 SALL1 ROR1 C19orf54 APOM CARKD NUSAP1 MLLT10 DSCC1 CALM2 ACO2 KIF15 DTNA GOLIM4 FZD7 PHF23 ACOT8 FERMT1 RASA1 SEPP1 WHSC1L1 EIF3D URM1 PSMA1 C2orf44 OXA1L BLCAP SSBP3 CBX3 F11R SCG5 XAB2 IFT52 TRIP10 PRPF38A UBR5 INO80C C1orf21 TIAL1 HMGN4 LARP7 TSC22D2 PRSS8 RNF2 SKA2 TYW3 ASB1 MPP6 VOPP1 C2orf56 FAM96A RAB5B FBLN1 TMEM123 ATP5F1 CCDC94 FZD8 CSTF3 ZIK1 EIF2AK3 ZNF473 FHIT TOMM40L MICA FAM63B REST GYPC DLGAP5 PARG NT5C2 PNMA1 ACTR1A EHD4 ISOC2 PRNP SASH1 CELF2 CAV1 LSMD1 CDC123 NIF3L1 MRE11A NMU NCAPD2 FAM20C ZIC2 PODXL FEZ1 DDX49 DCAF11 WDR6 DTX2 NFAT5 DCAF13 UNC5D AP1S2 SLC4A1AP MKKS CYP2R1 NEBL ID1 GTPBP3 RAB38 ISCU PICALM ACAT2 TMEM135 MOV10 TMEM87A ZNRF2 CYP1B1 B2M C22orf32 HELLS TMEM208 WDR36 NADSYN1 BCKDHA DPAGT1 YAP1 JUB C19orf42 IRX2 VIM CA4 C5orf62 TRIM16 OTUB1 PSMB4 FAM131B KCTD15 DDX5 GAS2L1 COMMD3 DDX18 UBP1 NOLC1 GTF2H2 PIM2 C16orf72 ZNF226 ACSL4 TRIM22 CEBPZ GRHL2 FBXL14 RBM22 IWS1 TRIML2 MEF2A MED25 ATP11C NCOR1 KIAA1217 RBPMS OTUD7B TFB2M H2AFX MAP3K11 ZNF701 PPP1R16B NUCKS1 ZNF684 BCL9 CDC14B RPS18 PEA15 VLDLR BCLAF1 CFL1 CLIC4 ENSA ATF4 HN1 ZCRB1 ZNF521 AP2A1 KCNN2 APH1A FAM158A TCF7L1 RAD23A RPS27A DCLRE1C 7-Mar LRIG3 KHDRBS1 NME7 CSTF1 HIST3H2A TMEM60 ABCB7 LEFTY2 SC5DL ARF3 LIN37 EIF3F ANKRD49 NUP54 PDCL ODF2L UXS1 PARP8 TXNDC5 C19orf6 H2AFJ NFS1 ATP6V1A PPP2R1B EEF1E1 PPPDE1 GPR108 SERPINH1 PPP2R1A HIST1H4C COPE RPL17 RIF1 ATPBD4 USP7 TIAM1 SPG20 KIAA0391 SLC7A5P1 EXPH5 USP44 COMMD7 PGAP3 SHISA6 RFX1 SAV1 MAP3K12 ZEB2 MAPK14 C3orf75 ARF4 FOXO1 TXNRD1 ING4 OIP5 SGMS1 RAB15 DDX17 FANCA ZNF331 DDX41 NUDT5 SP2 ZNF516 GNAI1 BNIP1 CASP9 TTF1 TMEM109 COX6A1 SLC36A4 POU4F1 CDK6 EEF2 GSPT2 ZIC3 OAZ2 ETNK1 IGFBP3 CYLD APOB GXYLT1 RAB5A APEX2 DPPA4 SLC7A5 NOC3L EIF2A AURKA PDHB SNRNP70 KLHL5 NOP16 ZNF551 TNRC6A EPHA1 FANCL COL4A6 SALL3 TAF12 KLF5 C21orf59 RBM7 TSPAN6 PSMB1 UQCR10 BSCL2 MDH1 CNOT8 ARHGAP1 TNPO1 ZNF398 SNUPN LEFTY1 C5orf4 SUFU NMT1 RBP1 SEC24A EIF4G2 TLCD1 IGF2BP3 GRPEL2 PKIB MOBP CDH2 SFRP2 RPL32 CA2 FOXN3 ZNF174 RAP1A WDR81 PRCP MMP9 ICMT NDUFB3 ST3GAL2 IFI16 ATPIF1 GNG10 CAND1 AKIRIN1 DPYSL3 RASL11B GDE1 CTSL2 CDYL TCEAL8 USP10 IL1RAPL1 LRRN1 GSTT2 ZSCAN10 ILF3 KDM2A INTS12 MAN2C1 CDC16 CLIC1 PSEN2 SNX1 HEY2 DVL2 PHF8 FAM164A HIGD2A WBP11 STK36 C12orf60 ASCC2 POU2F1 DHX38 PPIL3 HMBOX1 KIAA1143 WEE1 C15orf29 ADAR CNBP MED12 PHTF2 GRIPAP1 EXTL2 IDH3A GANC APOA2 SF3B1 HSPBAP1 PLEKHA3 UBE2S EXD2 CPT1A CACNA2D1 EHBP1 C1orf213 CDK16 CACNA1A RIC8B FAM134C SOX2 USP16 STRN FOXO3 TFPT FAM115A LINGO1 CYR61 ATP6V1G1 DUSP6 TIMP4 TERF1 KLF7 FAM100B TMEM170A KLHL4 NSUN3 RPP25 EXOC4 SENP2 CYP2S1 LRAT RPL21 DKK1 OBSL1 SLC39A9 AK3 HNRNPH2 PPFIBP1 LRRC49 GTPBP1 RANBP10 KDR EIF4ENIF1 ZFP112 GART TSSC1 LSM5 KRT18 MARVELD2 HNRNPA1 ENPP2 ING1 UBE2D3 CLN3 PHGDH MPDZ RPS13 ID2 CNN3 SPRED1 ILF2 DNAJC8 TCF20 VRK3 IGFBP2 CXorf26 ZNF185 RUNX1T1 E2F3 FBXO31 ZIC1 SLC7A11 ZFAND6 ALKBH7 C20orf194
BENPORATH_NOS_TARGETS RIC8B UFM1 ZIC3 IRX2 ICMT LAMA4 UBR5 FZD10 LRAT BAMBI FUS KCNN2 DUSP6 LINGO1 CDC7 TAL1 LARGE MSC OBSL1 TRIM22 NAALAD2 NFE2L3 RAD54B TNRC6A GTPBP3 NEBL COMMD3 NANOG BUB1B MAN2C1 ATP6V1G1 SULF1 GNPTAB DHDDS MTM1 ATAD2 OLFML3 PDCL SFRP2 PHF17 C12orf35 SKA2 TRIM24 RASGRF2 RPS18 CDYL FGF2 LRRN1 C15orf29 SPAG9 THBS2 LEFTY2 SALL1 KLHL5 ANKRD1 USP7 FBXW11 CA2 CDK17 ENPP2 B3GALT4 BUB3 LHPP DPYSL3 KIF15 EXOSC9 TCF7L1 TLE3 KDR TAF12 RNF24 URM1 RAB5A ROR1 SET STAT3 PPAP2A PPP2R1B SPRED1 CA4 JUP SGMS1 SMARCAD1 SNRPN TOP2A MGEA5 DTNA FGFR2 FOXO1 CARKD IER5L KIAA1143 PRKCDBP COMMD7 CPT1A WDR36 ANO8 REST ZIC2 RPS3A H2AFJ PIPOX AASDH RBM22 EOMES CAPZA2 TCF20 C5orf62 PPP2R3A PRR11 POLR3G HESX1 RNF219 TSC22D1 PRPF38A PARG USP44 TNC CACNA2D1 UBE2D3 DUSP12 SOX2 LRFN3 ADD3 KLF5 VPS52 IFI16 ZIC1 RIF1 MLLT10 BMP7 CDK14 PHF8 GJA1 CSRNP2 MED12 CDC14B HHEX HMG20A TMEM170A GRHL2 COL12A1 TDGF1 PRDM14 FRAT2 JARID2 SLC44A1 KDM3A TBL1XR1 TALDO1 ARID1B NUCKS1 ZFP36L1 CTGF FEZ1 HN1 DPPA4 DPYSL2 POU5F1 ATPBD4 SFRP1 GNG10 DHRS3 CCDC94 HAS2 EPHA1 PTPN2 FGFR1 KANK1 CABLES1 DKK1 ZEB2 SKIL
BENPORATH_OCT4_TARGETS CDC123 FOXO1 HN1 CABLES1 SFRP2 KCNMB4 CDC14B ALKBH1 GTPBP3 PHGDH ENPP2 KCNN2 FGF2 SKA2 DUSP12 DPYSL3 SORBS1 LRRN1 GJA1 PDCL UBE2D3 KIF15 TRIP4 IL1RAPL1 PPP2R1B LRFN3 B3GALT4 ZHX2 PRPS1 DTNA HAS2 ZKSCAN5 TCF12 USP7 MTM1 TNRC6A ARPC5 CPT1A JUND BAG5 PIPOX GRHL2 SFRP1 NFE2L3 DDX31 RPS3A ARID1B DKK1 WDR36 C5orf62 HMGB2 MED11 NANOG PTPN2 ID2 POU5F1 ARMCX5 CNTNAP3 POLR3G ATP6V1D DHDDS PHF17 RAD51C HOXB5 TRA2A PARG ZDHHC6 CBY1 TGIF2 SOX2 TMEM170A CXorf26 SUPT7L TCF20 WDR70 MAN2C1 CCDC94 NAA30 ELAVL2 TAF12 SLC44A1 C15orf29 BLCAP THBS2 RNF24 OBSL1 KANK1 ANKHD1 GRID2 ACD DNAJC9 PSMA3 MGEA5 TXN2 SKIL CACNA2D1 FEZ1 CDYL OSR1 SMG5 BMP7 TRPS1 JARID2 SNRPN OLFML3 KDR HESX1 MLLT10 SPAG9 KDM3A SOX17 GNG10 HIST2H2BE FICD COMMD3 COL12A1 GLDC MRPL13 EIF2S1 ZIC2 ENTPD1 LARGE DPPA4 SALL1 KLHL4 RFNG ABTB2 UFM1 PRDM14 ICMT NR2F2 LHPP ANO8 STMN2 CA4 PRPF38A BAMBI AMIGO2 RAD54B ZFP36L1 PHF8 CARKD GPS1 WDR20 NEFL TJP3 BUB1B KIAA1143 FGFR2 H2AFJ MED12 TBL1XR1 BUB3 EXOSC9 GTPBP1 PLAA SLC4A1AP FBXW11 STAT3 IRX2 KLF5 SULF1 NUCKS1 RAB5A SPRED1 MYEF2 GPC3 RNF219 HMG20A SGMS1 AUH DHRS3 ZIC1 DUSP6 SMARCAD1 NEBL TSC22D1 RIF1 RPS18 TDGF1 FGFR1 REST KIAA0101 FRAT2 PPP2R3A CDC7 TLE3 NPLOC4 RBM22 MCC CDH1 DBR1 ANKRD1 GNPTAB KIAA1279 MAGED2 ZEB2 LINGO1 EPHA1 IFI16 RIC8B MKRN1 VPS52 TALDO1 USP44 TRIM22 NEFM RDH10 MSC GAP43 SET ADD3 NAALAD2 TAL1 HHEX TOP2A RASGRF2 EOMES TCF7L1 JOSD1 GAS1 TFPT EFTUD1 CAPZA2 DPYSL2 GADD45G URM1 FZD10 LAMA4 MMP2 PIP5K1C INF2 RPL32 ATP6V1G1 ZIC3 SNX5 AASDH C12orf35 ATAD2 ROR1 PPAP2A ZMPSTE24 HHLA3 PRR11 CTGF TRIM24 GATA6 PAK1 TBC1D22B LEFTY2 CDK14 TSTD2 CDK17 NCBP1 SSBP2 GTF3C4 LRAT TMEM30A TNC CHST5 PARD3 UBR5 IER5L FUS COMMD7 MAP3K3 JUP MEIS2 SFXN1 NUDT5 ATPBD4 WEE1 TCF4 PRKCDBP LSG1 PRPF31 KLF7 WDFY3 PRKRIP1 CA2 KLHL5
BENPORATH_PRC2_TARGETS MAL HES7 NPAS4 TP73 STXBP6 SLC10A4 FOXL1 RSPO2 HOXC8 SCN4B FBLN7 KIAA1199 INA IKZF3 FBN2 SIX1 CD34 TAL1 SORCS3 NRG2 EGFL6 GRIA2 FRMPD4 KIAA1324 F2R B4GALNT2 CCDC140 C20orf103 KL HOXD13 PAX1 DCHS2 PMP22 CYP27B1 ILDR2 SOX17 TRIM9 PTGER4 EPHB3 NKX6-2 FAM150A TBX21 SV2B C8orf47 ZADH2 OLFML2B GPM6B PDX1 CRLF1 ANKRD20A3 TBX5 FUT4 ZCCHC16 SOX7 SIX2 FBXO3 CYP24A1 CH25H MT1B OTP NEFL SLIT2 SRD5A2 INSRR FLI1 ST8SIA2 HOXC5 HOXD3 PROK2 LTK FAM5C DKK1 RPS6KA6 USH1G BARX2 SLC26A4 COLEC12 IGSF21 OSR1 HBA2 CBX8 NKX3-1 VASH1 ONECUT1 POU4F1 SLC30A2 FOXB1 CACNA1B NPY1R FGF3 EFNA3 NPR3 RIMBP3C SEMA6D CGB8 CITED1 TLX2 ZMYND15 SYT12 C13orf15 MT1M WT1 CNNM1 GDF6 ICAM5 PAX6 CDH23 PDGFRA COL4A6 SHOX C4orf49 ONECUT2 RAX TRPC5 ATF3 FAM81A GHR ROBO3 CHRDL2 GATA6 GPR101 PHOX2A ESAM PTGER3 FZD2 VDR FOXD4L3 MCOLN3 GALNTL4 MT1A KLF4 BHLHE23 ALOX15 GUCY2D NELL1 ALX3 DLX1 DGKG HSF4 NDUFA4L2 C1orf194 ZNF436 HOXD12 FGF20 PITX3 RYR3 ADRB3 HOXB2 FOXD2 NAGS CBLN4 BNC1 WNT10B EGR3 ZIC1 CDX2 GIMAP5 C3orf15 CHST8 BHLHE22 GSX2 ADCY4 MYO5B LRP2 FOXJ1 COL2A1 PARM1 CRTAC1 C17orf82 CIDEA EFNA1 SLC35F3 KCNAB1 DGKI LYSMD2 CBR3 MYF6 TRIM36 IL7 EPB41L4A ADCY8 HMX3 DMRT2 FOXD4L1 PTPRT NEFM SLC6A1 SLC24A4 DSC3 OAF LHX2 FOXA2 RAB6C GJD2 GATA2 FBP1 RSPO1 HOXC11 DLX4 CGB7 PAX2 ISL2 RBP4 WNT10A CYP26A1 NOL4 ZNF503 BCL2 LRFN5 ZEB2 FRMD3 SHH NEUROG3 TMEM132E RGS20 SLITRK1 PTH2 RIPK3 CNRIP1 OTX1 NEUROD2 VAX1 TMEM30B GPR88 TET2 NTNG2 BATF3 SLFN11 CTNND2 ASTN1 HS6ST3 PAPPA HTR7 HMX2 HOXB13 EN1 PKP1 ZFYVE28 NKX2-1 BMP8A ISL1 GRM7 FGF5 EGR4 GBX2 PLEC FEZ1 ADARB2 ATOH8 LRCH2 CYP26B1 MKX ARL9 RTN4RL2 LPHN3 PAX9 GDF7 MESP1 OXCT2 PRLHR TBR1 LGR5 ABCC8 STK32B ASCL2 DCC SPOCK3 POLE DKK2 KCNA3 SLC1A2 NPAS1 PDZD2 CACNA1G C1orf213 TLX1 MYOD1 CA10 ECEL1 RASSF5 FOXD3 KCNC4 NPNT SLC6A3 RASGRF1 SLC27A2 FAM43B DCLK2 CD70 SLC1A4 GHSR PXMP2 LHX4 GRIK1 PHOX2B DHH IRX3 TBX2 HAND2 REPS2 SIDT1 TMEM27 TRH SLC30A4 HBA1 GRID1 FAM5B UCN LTBP2 ADCYAP1 HNF1B TMEFF2 HHIP DDAH1 WNT6 KCNA1 GPC5 NKX6-1 BTG2 CORO6 NT5C1A KCNK12 COL25A1 SHC4 SPAG6 C21orf63 PTF1A SLCO5A1 CACNA1D LMX1B NTRK2 HOXD1 PABPC1L2A DMRT3 DIO3 ASTN2 ZFHX3 PIGZ TBX1 VSX2 IRX4 GDNF CRYBA2 GATA4 TRADD KCNMA1 WNT1 DACH1 B4GALNT1 PODN RGS9BP HEY1 DUSP4 LGALS3 PGR WNT3A EOMES LONRF3 SIM2 ATOH1 DSCAML1 CD8A TCEA3 IRX5 HTR1A CAMK2N1 SSTR2 LAYN FOXE1 MAB21L2 HLX FZD10 FAM89A METRNL DLL4 LOC153684 ADAP2 GABRA2 GSC SLC9A3 MSC NFIX LHX8 SIX6 ITPKA NKX3-2 KCNK13 WNT11 KIRREL3 SPON1 DOK6 CHODL ARHGAP20 PGM5 COMP FEZF2 SLC9A2 NEUROD1 ADAMTS18 KCNK4 HOXB7 HHAT TPPP3 SOX14 IL1RAPL2 HOXD8 BARX1 GJB2 ADAMTS15 DNAJC22 PTGDR CSMD3 PTPRU NTN1 DPF3 CDKN2C HOXC12 STMN2 LHX5 GRIK3 GABRA4 PAX3 AGPAT9 SLIT1 CHRD POU3F1 UCP1 PRKG1 WNT16 SCNN1G UNC5C SGPP2 DUOX1 KLHL35 NPTX1 RNF128 GPR12 TSLP KCNC2 SCTR FBXL8 SFRP5 OTOP1 KCND3 KCNH1 JUN SLITRK3 ITGA4 DRD5 CNTFR SHOX2 CASZ1 OLIG2 LBX1 NKX2-3 LRRTM1 OTOP3 FAM19A4 NKX2-2 PCDH17 CLEC14A CALCA GRIN3A HPSE2 FAM84A PIP5K1B SHISA6 MAPT TMEM88 CMTM2 MAFB PRAC GATA3 GSC2 VAX2 SLC6A5 AQP5 SIX3 TMEM59L NKX2-8 SLC30A3 ZIC4 SSTR1 SLCO2A1 PENK ESX1 FOXF1 C5orf39 HOXC4 ELMOD1 POU4F2 FEV COL24A1 NEUROG2 NAV2 HOXB3 MT1H FOXL2 SLC32A1 MT1DP OPRD1 HES2 HHEX SCD5 PLXNA2 OTOP2 RASL10A CXCL16 TFAP2E C2CD4A ERBB4 ADRB1 LHX6 HS3ST3B1 HOXB8 DUOXA2 PCDH8 FIGLA ANKRD27 FLJ32063 PTHLH EPAS1 NEUROG1 PTGER2 ADRA2A CSMD1 PITX2 TMOD2 MSX1 ASCL1 KAZALD1 LPPR1 PITX1 KCNH3 OTX2 FLJ45983 FAM163A C17orf102 RGS10 EN2 GAD2 PRKCE PPM1E ESPN CBLN1 PRDM12 HOXC6 KCNQ3 NR2F2 TTYH1 ABTB2 CDK5R2 RPRML HTR2C PAX8 COL9A2 TLL1 MNX1 CDH7 WNT2 DUOXA1 NRG1 MLLT3 BARHL2 KCNK2 OCA2 GSX1 DPY19L2P2 GUCY1A3 ZBTB16 POU3F4 KY PTGFR MAB21L1 HRK FGF9 NR4A3 GNA14 CYP26C1 HOXB1 ADRA1A FLRT2 SFRP1 GALR2 CRHR1 HPCAL4 EPHB1 FLJ11235 DPY19L2 EPHA5 HOXB6 DLX2 LPL CXCL14 PAX7 CACNA1E HOXD4 BARHL1 THBD PYY VSX1 PDE4DIP BHLHE41 POU4F3 COL27A1 WNT7A SUSD4 NTRK1 GLT25D2 TBX3 PKNOX2 DLX3 PIR TRIM67 HSPA6 HOXD9 RIMKLA DMRT1 COL4A5 DUOX2 RIMBP3 INSM2 DACH2 CLCN5 CLSTN2 ALX4 FOXG1 KCNV1 MAPK4 NCAM1 SORCS1
BENPORATH_PROLIFERATION HSPA14 FANCE PTS GGCT RAD51AP1 GARS LRP8 COX4NB MCM2 MAGOHB TTK RDX NEK2 NDUFB5 NCS1 ATAD2 MRPL9 CENPE TFRC FAM49B SUV39H2 CDCA5 CDKN3 CNIH4 BUB1 COX5A PPPDE1 GINS3 DAP3 CEBPG FAM54A UBE2T CDCA7 S100A9 EXO1 ILF2 FANCA SNRPD1 SMAD2 SNRPG GTPBP4 PRPF18 CCNB2 PBK AGFG1 LBR TYMS EZH2 MAD2L1 DTL CDC123 TMSB10 ANLN RAD51 DBF4 APOBEC3B ARF1 GDI2 CDT1 AURKA PFDN2 CTPS TMEM14A MSH2 PCNA SHFM1 STMN1 WDR26 PRC1 PTTG1 H2AFV CENPM CHAF1B C15orf23 RRM2 NUF2 PDCD10 HDAC2 GNB4 CENPA DEK GART SLC25A5 SPAG5 KDELR2 CENPN ANKRD27 SRPK1 RRAGD MARCO MYBL2 PKMYT1 FAM3C C3orf26 PURB RFC4 CTSL2 PDCD5 CSTB A2M TOP2A LGALS8 A1BG DTYMK IDH2 RAD54L GPSM2 NDC80 PSMB4 MCM3 MLF1IP H2AFZ NCAPG BIRC5 NFE2L3 CENPF UGGT1 NMI MND1 KPNA2 ASF1A RANBP1 ASPM CSE1L S100A11 RIT1 RBM8A PRIM2 HRASLS PSMA3 CSNK1G1 PARP1 PPIL1 C11orf73 NUDT5 PDSS1 TP53BP2 C1orf112 C16orf61 RACGAP1 DCUN1D5 AVL9 CKS2 CDK1 CKS1B
BENPORATH_SOX2_TARGETS DPPA4 VCAN EAPP IDH3G ZNF668 MRPS18B IRX2 GCFC1 CDK14 MED17 CCDC93 EIF2C2 ZNF300 PNP CBX5 RPS29 DDX21 SUFU HIF1AN ZNF646 EIF4G2 SSR4 PPP1R11 RMI1 FBXL14 LEFTY1 IK VIM SMAD3 NDUFB5 UQCR10 PPAPDC1B DVL2 ZNF677 OBSL1 RANBP10 G3BP1 LEFTY2 PPP2R5C CCND1 SLC39A1 ILF3 RRN3 RSF1 TAF12 NKIRAS1 FAM100B TLE2 H2AFX ROR1 RGS10 TIPIN ALDH7A1 SDHD MKKS MRPS31 DNM2 TMEM160 LRAT DNAJC2 ZNF335 TNFAIP2 PPP2R3A AP2A1 RNF31 JARID2 HN1 TALDO1 RIF1 ZCCHC14 CACNA1A RNF24 PHF8 PTPN2 HSP90B1 POLR3E STXBP2 NEDD4L FAM76B MTF2 RAB15 BDH2 RPL9 SULF1 GNPTAB NFE2L3 FOXP1 ENSA CISD1 CABLES1 RBPMS ANKRD1 FTL UBQLN4 SSBP3 EXPH5 FOXJ2 STAT3 SKA2 KANK1 HMOX1 MSL3 GJA1 ATF3 TCF20 ZIC1 KPNA3 PSMB1 FAM124A RASL11B XAB2 LSM3 B4GALT6 ZC4H2 MEX3C ARMC6 ARL4D HSPA13 COL12A1 SCNM1 GRK6 FARSA C1orf21 PPM1B SGTA FZD1 PRDM14 CDYL H3F3B BCKDHA MUS81 FAM98A IWS1 RPL36A SFPQ C3orf75 EEF2 GSK3A VASH2 HLTF FEM1A STC1 CNOT8 BCLAF1 SASH1 NOL6 AQP2 PNMA1 CLIC4 ARHGAP1 C1orf174 TIMM9 PPP1R15A HIST1H4C TBP ANP32B ZFYVE19 BMP2 LASP1 FGFR2 GADD45G THOP1 ICMT ODF2L ZIK1 JUP WDR81 VPS52 GRID2 SET VASP KIAA0368 NANOG SNRPA FAM96A ADAR 6-Sep UBP1 C14orf159 CLP1 SERPINA1 MAP3K11 PRKCDBP KDM3A BUB1B PCNXL3 PDCL RAB3GAP2 ARID1B COPB1 PARG FOXO1 TTF2 SPIRE1 RIC8B ID1 ACOT8 INO80D GXYLT1 OIP5 IFI16 GGA1 AMOTL1 MRPL15 ZIC3 TOP2A DHDDS RPS3A FICD WDFY2 SPAG9 FAM158A UBR1 INHBA RFX1 NME7 AKIRIN2 C5orf4 LPHN1 SCAF1 MGEA5 MRPL47 ABLIM1 SLC7A5 PHF23 MOSPD3 ST3GAL2 LARP7 ANKHD1 FANCC TRIT1 LRP2 POU2F1 LSG1 EIF3F MDC1 NDUFA2 CDC14B HNRNPC REST POLR3G HIST2H2AA3 SH3GL3 OGT NUDT4 SGK3 ALPL RDH11 FIP1L1 FGF2 ZNF331 RAB4B PIP5K1C EXOSC9 SMG7 URM1 FZD2 CTH E2F3 CRIM1 COMMD3 ZIC2 MAP3K12 CYB5R2 LSMD1 NCBP1 PRKRIP1 RASA1 SLC7A5P1 PPAP2A ZNF770 TGIF2 IGF2BP3 ZCCHC3 C19orf43 NUFIP2 MAPRE2 DSCC1 RBM39 USP7 AKIRIN1 FAM115A FOXN3 DUSP6 SLC7A5P2 HHEX LRRN1 PRPF38A RIPK1 ABHD11 PHF17 TLE1 ZNF428 FANCF RTN2 GRHL2 TARBP2 FAM63B MLH1 OLFML3 LRFN3 PPP1R2 SPCS2 FBXO11 UBE2C PIN4 NUSAP1 PGM2L1 MOBP HMBOX1 RNF219 LYPD1 GDAP1 SF3B5 CALR NAA30 RAB17 ARID5B CAPZA2 DUSP12 UGT8 TMEM109 TMSB10 ZNF281 TIMM8B TPM3 BMP7 ABCB7 APH1A CARKD HNRNPA2B1 RPS18 HUWE1 LARGE BCL9 SP2 MORF4L2 C12orf60 NDUFA11 FZD3 DCAKD PPM1N GBF1 OSGEP PPP1R10 CDK12 SNRPN ATAD2 BTF3L4 PGAP3 ZFP36L1 TDGF1 MTSS1 CDH2 EXOSC5 PRSS8 CALM2 NIT1 SDCCAG8 CA4 PRNP VPS35 GTPBP3 TRA2A NUP160 TAF15 MRPS23 HIST3H2A FBXL19 TIAL1 USP49 EPHA1 RPS26 H2AFJ ERBB2 HMG20A IER5L C20orf96 RRS1 SFRP2 SEMA6A GGPS1 MCTS1 FGFR1 CBY1 NBR1 SAP30 EPM2AIP1 PIH1D1 DDA1 KIF20B LHPP ZNF217 ILF2 UBR5 PRR11 FXYD5 WHSC1L1 MRPS27 RPL15 RDH10 NMU CFL1 MAGED2 TBC1D17 CDK1 GSK3B SFRP1 FUS PRPSAP1 HBP1 SLC44A1 FEZ1 HAS2 HESX1 BTG1 SNX1 FZD10 ZEB2 C5orf62 FBXW11 TMEM123 NOTCH1 ELAVL2 FAM134C CPT1A KIAA0319L C12orf35 SLC3A2 JUB PRPF19 TEAD2 DDX5 NCDN NAALAD2 MORF4L1 KCNN2 GNA13 HEPH TXNDC12 RAD54B SCG3 DTNA POU5F1 PLEKHA3 MRPS11 MTM1 ABCF2 NDUFB8 PRCC C1orf54 CACNA2D1 C20orf194 TIMP4 TMEM108 TSTD2 AZI1 PIPOX APEX1 COMMD7 HDAC9 ARRDC3 C6orf130 ATP5F1 SOX2 RPL30 TBL1XR1 APP C1orf55 TMEM63A ATPBD4 FRAT2 SKIL ADD3 KCNMB4 TNRC6A KLF5 SALL1 C8orf42 ACIN1 ACO2 PIK3R3 TRIM16 DARS2 KIF15 DIAPH3 WBP11 KLHL5 PRKAR1A ATF4 WDR36 ZNF140 UBC ZNF516 PUM1 FAM168A KIAA0391 MYNN HIST2H2BE DNAJC16 MED25 POLE3 USP25 HNRNPUL1 PWP1 MAN2C1 OSBPL1A CTGF ZCRB1 CER1 GSPT2 C9orf5 HSP90AB1 VWA5A HECTD2 HELLS NSUN3 SNAPC3 KDR PPP2R3C TRIM22 CASP9 KIAA1143 ZNF286A SNAPC1 DPYSL2 PHAX FZD7 SGMS1 CCDC94 NKTR UBE2D3 ARFGEF1 C22orf13 EGLN3 C16orf80 FAM60A MPND B3GALT4 CXCL5 UBE2W TUBB SCNN1A EGR3 HSD17B12 CBX3 DCAF11 SAV1 LINGO1 SENP2 AK3 UFD1L ARID4B HEXIM2 CAPRIN1 ALCAM PTN TIA1 UBE2T ENPP2 THBS2 KIAA0247 TNC GNG10 TRIML2 SLC7A11 PSMC2 BCAT1 PLEKHG3 ARF4 TJP3 TAL1 SC5DL SAT1 ETHE1 TCF7L1 KIAA1279 HNRNPK PCSK5 NIP7 C14orf119 DPYSL3 ACTR1A OXA1L ANP32A RPLP1 STAP2 INO80C SMARCAD1 ZSCAN2 DHX38 XRRA1 TXNRD1 CLN3 PLIN2 DIDO1 MYO9A PDPN KIF11 BAMBI ARF3 MAT2B LAMA4 PITX2 POLDIP3 CA2 RNF14 CSNK1E TUBG1 PSEN2 HDGFRP2 ZNF664 PPP2R1B PSMG2 SORT1 HDAC2 DPP3 NOC3L AUH KIF26A CETN3 CDC42BPA NUCKS1 C15orf29 PPP2R1A ANO8 OAZ2 PCBP1 RBM22 CACHD1 C11orf73 TBC1D10B TRPC4AP ARHGAP11A GPC6 TCF7L2 CDC7 TSC22D1 USO1 LSM4 DDX17 CDK16 MED12 TMEM55B DPAGT1 PAK1 RASGRF2 DKK1 USP44 WDR77 TRIM24 CDC45 UIMC1 FBXO16 TMEM170A KNTC1 KIF2C MRPL43 CDK17 EOMES MLLT10 RPL7 BUB3 RAD23A LOXL2 GNAI1 AKT1S1 SLC38A2 TLE3 NEBL ASNA1 ACOX1 IGFBP2 ABTB2 AVEN ZNF701 SPRED1 HNRNPL HNRNPA1 ING4 RAB25 CYR61 PCF11 C11orf67 RBBP9 PER2 DHRS3 AP3B1 RBM23 RSRC2 MAST1 C19orf54 VAT1 CREB3L4 PRDX1 EXOC5 COPS7A MSC ARIH1 PIF1 RCOR3 CDK6 MUDENG RAB5A SNRPD3 AASDH UFM1 ATP6V1G1 ERRFI1 SFXN1 ADRBK2 CDH3 NBAS PTPN3
BENPORATH_SUZ12_TARGETS ABCC8 RGS9BP RARRES1 HOXC9 C8orf47 GIMAP5 ARL5C CASZ1 PLCB1 PAPPA TNFRSF1B CIDEA RIMBP3C ZNF287 IL1RAPL1 GRIN3A NGF PHOX2B ZEB2 BHLHE22 SLITRK5 RASGRF1 TLL2 THSD1 PXMP2 PHOX2A RAX HSPA6 RSPO1 IKZF3 HTRA1 OTX2 NKX6-2 WNT2 TRIM67 SLC6A5 NPR3 HOPX CRMP1 TCEAL2 HOXC12 TMEM27 NRG1 CDK5R2 NGB LYSMD2 CRHR1 TAL1 LHX2 PROK2 SLC30A4 CDKN2C SLITRK2 FUT4 SHISA6 GDF6 PHYHIPL PCDH17 NEFM SLC30A10 XYLT1 NT5C1A TFAP2C ALX3 WNT3A KCNIP4 LHX6 GRIA2 DNAJC22 PKP1 HAP1 PAX1 HMX3 PAX2 SFRP5 NPAS4 THBD FBP1 DPF3 POMC ST8SIA2 CHRD OVOL1 TBC1D1 CRTAC1 ASCL2 KAZALD1 USH1G EPAS1 TLL1 DCLK2 C21orf63 SLC6A20 ICAM5 EPHA4 KCNK4 NKX3-2 CYP26B1 RGS10 FAM123A RNF121 MT1B FAM150A FOXB1 ERBB4 ADAMTSL3 SLCO5A1 RASL10A RHOB PCDH11Y MAF NPNT C4orf34 TACR1 SFRP1 CDH6 SCARF2 SLC1A4 WNT7A TTYH1 SFT2D2 CXCL1 CD99 TRADD FLJ45983 NRCAM PRLHR DIO3 KCNA1 C11orf87 WNT10A INSM1 KCNC2 KCNJ5 CD34 SCNN1G EBF3 HHEX RDH10 SLFN11 EMX1 CRIP1 MAPK8IP2 TUBA4A CLEC4G CYFIP1 CHRNA3 EPHB3 HAND2 EN2 FOXD4L1 PDZD2 GAS7 RXRG FOXF1 PTH2 ITPKA CBLN1 PAQR5 FOXJ1 TMEM26 NTRK2 DLX4 TLX1 COL24A1 HBA1 AKR7A2 ITGA11 NOXO1 DUOXA1 PTGER2 COCH TMEM30B UCP1 MECOM FAM70A SOX7 PABPC1L2A LOX HLF STXBP6 SIX5 GABRA2 LHX5 CH25H PLS3 ADCYAP1 ARHGAP6 EMX2 KL ANKRD27 DUOX2 NEUROG2 LEF1 FEV SYT10 INSM2 FGF20 IRX4 C21orf81 PTGFR C4orf49 C4orf22 RIPK4 VASH1 NELL1 PCSK1N GATA5 NRG2 POU3F1 PMP22 SPON2 PTGER3 AMN E2F4 HRK HOXC6 ADCY8 SHISA2 WNT3 NDP EFNB1 AMMECR1 HPCAL4 LPPR4 MAB21L1 GHSR ESYT3 KCNAB1 GSC LGI3 NPAS2 FGF5 PCDH8 PIP5K1B GLT25D2 LETM2 FOXG1 SLC8A3 FZD10 VWA3B FLJ11235 AFF2 ALX4 TMEM54 SETD7 IRS4 CACNA1A GSX1 SLIT2 SLC24A4 MSX1 MT1A SPOCK3 LBH GNAS CACNB4 IMPDH1 TNFRSF9 NEFH EGR4 BARX1 C1orf122 LCORL ADCY4 EOMES FAM81A CYP26A1 ZMYND11 CD8A TCEAL3 EGR2 WNT11 GRIN2B ISL2 CFTR VSIG2 TBX1 COL25A1 TMEM59L SEMA4F IGF2 NKX2-8 EPHB1 DMRT1 BMP8A GPC5 GGN GABRA4 CHRDL2 DBX2 EGFL6 MFSD4 MYOD1 BAI2 FGF13 PLEC FOXD4L3 HOXD12 GFI1 SLC18A3 CEBPD GRID1 HS3ST2 SLC9A3 CSMD3 LPL OTOP3 ADARB2 PTCHD1 MAB21L2 SPATA18 ALOX5 PCSK9 SLC30A3 FOXO4 TBX21 SIDT1 GPR27 DPP6 STMN2 PIGZ PRKG1 IER5L ADRBK2 IRX3 DLX2 KCNA5 GSC2 RYR3 RASGRF2 KCNJ2 SLC35F3 OLIG1 TBX22 C13orf15 CAMK2N1 SPAG6 GPR124 NPY5R RCSD1 KCNK12 C3orf15 SPTB VAX2 REPS2 C1orf115 ILDR2 MLLT3 OPRK1 TBR1 TRIM9 SLC1A2 GPC3 KCNK2 PDE4DIP PIGV IRX1 GADD45G RPRML PRDM12 CHODL PAX7 LRRC8C PTPRT PDE8B SOX10 FGF9 LRRTM1 RBP4 MTM1 FLI1 C5orf38 PYCARD DLX1 SPON1 MCOLN3 HBA2 SYT12 CSMD1 IGFBP5 ZMYND15 APCDD1L OPRD1 ZIC1 MAFB IHH GPR88 SLC6A11 SHOX2 SIAH3 CCDC140 CDK16 ELAVL3 FRMD3 RIPK3 SLC30A2 GATA2 MID1 COL4A5 OTOP2 CLEC14A FBXL8 DPY19L2 SOX21 SLITRK4 TLX2 HOXB3 LOC153684 SORCS1 KCNH3 MT1X FBXO39 NPHS2 SPOCK2 QRFPR ADM DACH1 SLC40A1 ADRB3 NEUROD1 SCN4B AMOT ZCCHC16 NTN1 MAPK11 KCNC4 TMEFF2 DSCAML1 OAF NEFL KCNJ3 PPM1E CADM3 RIMKLA LOC283392 BHLHE23 TACSTD2 TRPC5 C17orf102 TSPAN6 CDH7 CELF3 HOXD13 HPCAL1 KCNQ3 CCBE1 NEUROG1 LRRC3B SDC2 RAB40B CDH23 CBX8 EGR3 PAX6 TFAP2E MESP1 MAPT KCND3 ASTN1 KAL1 ADAP2 KLHDC1 RORB VSX2 PIR SLIT1 TRHDE HOXD1 NR2F2 PKNOX2 SIX1 OCA2 SHC4 SOX1 KCNJ6 SSTR2 ADAM12 HMX2 MT1DP HTR2C CRYBA2 LAMA3 BMX HPSE2 ATOH1 ZNF711 HOXC11 ETFA FBLN7 SHOX EYA2 GFRA2 KIAA1324 ZNF703 SLC6A1 DKK1 GPC4 DGCR6 CRHBP FOXL2 ST3GAL6 VSX1 LHX8 SLC12A5 DUSP6 PTGER4 MAL RBBP7 CLIC6 NOL4 PCDH11X EPB41L4A CDX2 GPR158 PAX9 VAX1 NOS1 ADRA2A HOXC4 GDNF NEUROD2 ASTN2 COL9A2 NCAM1 RASGRP1 INSRR DCC VDR CBR3 MSC GRM7 GPR101 PTF1A GATM WNT1 WT1 SRPX2 IL15RA KCNMA1 BNC1 HOXD11 GPR50 PAX3 GFRA1 DPY19L2P2 LRP2 FZD2 WNT16 MKX LAYN NIN ARHGEF7 CYP26C1 GHR GNG12 ESAM MEGF11 SCP2 SYTL4 EFNA3 NAGS AGPAT9 COMMD3 POU4F1 SSTR1 CNNM1 KCNK13 FAM5C CACNA1E ANKRD11 ZFYVE28 KIRREL3 PITX1 UCN RAB33A ITPKB PENK GUCY1A3 DRD5 ELMOD1 CDH11 GJB2 HOXC5 MYO5B SLC27A2 FAM43B GATA4 RGS20 MAPK4 FAM84A CDH13 DMRT2 HOXB13 KCNV1 SLC6A2 LGALS3 DKK2 RSPO2 PDX1 SYT6 BMP3 POU3F4 C1orf213 VIPR2 NOTCH2 HOXC13 GPR83 RPS6KA6 HCN4 CNTFR ADRB1 CNRIP1 KIAA1199 LHX4 NOTCH2NL HOXB2 OSR1 HSF4 SMAD6 DUSP4 CHST8 RIMBP3 NKX6-1 NKX3-1 POLE PAX5 FOXE1 BCL2 NRK ARHGAP20 SLC9A2 PGM5 ISM2 HOXB1 NAV2 KLHL35 FOXL1 SLC26A4 ICAM4 CDC20B ZBTB16 FOXA1 NTRK1 ADAMTS18 SRD5A2 WNT6 RAPGEF4 LRFN5 ARL9 SEMA6D IL1RAPL2 EPHA10 TRPC6 GUCY1A2 HTR7 ST3GAL1 CD70 WLS NBL1 BTG2 IGSF21 ABTB2 PTGDR RAB6C TBX3 RTN4RL2 TOX2 ZNF503 TP73 FOXD3 PARD3 NPY1R TNFRSF11A FOXA2 NDUFA4L2 GBX2 SDR16C5 WNT10B SIX3 NKX2-2 DGKI GRIK3 BHLHE41 PRAC MAP6 MLNR TBX5 LTBP2 IL17RA HES7 ST8SIA4 OTX1 CITED1 EPS8 SCD5 AQP5 CYP24A1 FLT3 RAI2 TRH NRP1 GATA6 SOX3 ST8SIA1 KCTD3 YRDC CLSTN2 FRMPD1 TSLP ISL1 F2R ACADL SORCS3 HES2 CRABP1 EN1 TUBA4B NHS BARHL1 PLXNA2 C20orf103 ABHD6 FAM65A ESX1 APBB1IP METRNL KIAA2022 DLL4 EIF4E3 NTNG2 HOXB6 ADAMTS5 DNER KLF14 GATA3 PGR NKX2-1 MGLL ZCCHC12 KCNA3 HOXC8 TMEM164 OLIG2 KCNH1 TPPP3 ZADH2 FOXD2 GALR2 SCTR CTPS2 DGKG NBPF3 EFNA1 FLJ32063 SLC32A1 SIX6 SV2B FAM5B NTRK3 ZAR1 CAV2 DLC1 BHMT CYP1B1 C2orf55 IRX5 FBN2 HHAT NPAS1 DHH DUOXA2 FAM129A GALNTL4 GDF7 NDRG1 SECTM1 TRPA1 RAB31 HOXD4 POU4F3 NR0B1 OXCT2 TBL1X ZIC4 CA3 UNC5C CTNND2 SLCO4A1 ABCC6 COL4A6 EDN3 CCNA1 ITGA4 GREB1L OTOP1 LYPD1 HTR1A OSR2 NGFR GPM6B HTR6 ERG SQRDL JUB PRKCE FIGLA CACNA1B ACSS1 CD38 NID2 ALOXE3 POU4F2 HOXB8 RBP7 PDGFRA LRCH2 DPYSL5 CA10 PARM1 HOXD9 LPPR1 EPHA5 LMX1B RASSF5 CDX4 TMSB15B NFIC TBX2 CALCA ABCG4 TSC22D3 FGF3 FAM89A GABBR2 SNX7 NFIX LONRF3 ACCN1 SLITRK1 SGPP2 SOX14 OLFML2B CUZD1 ATOH8 ESPN GPR137B SUSD4 B4GALNT2 ONECUT1 C5orf39 GRIK1 CORO6 BARX2 IL7 FOXE3 FRMPD4 CYP4X1 ADRA1A COL2A1 CACNA1D EML5 PYY CXCL14 CXCL16 SOX17 GNA14 BARHL2 EGFLAM SLCO2A1 PQLC2 CRLF1 MYF6 HOXB7 HS6ST3 MT1H CD44 SLC46A2 PRKCH FEZF2 PITX2 CGB8 FEZ1 CSF1 DSC3 INA PAX8 RASEF ACAN FBXO3 HTRA4 NKD1 RFTN1 CGB7 GRIN2D ATF3 NEUROG3 CYP27B1 GAD2 LPHN3 B4GALNT1 CACNA1G RAB9B HS3ST4 ALDH1L1 PPP1R13B ZNF365 SLC6A3 MAP7D2 HS3ST3B1 PODN ZFHX3 SLC10A4 CWH43 LBX1 ECEL1 STK32B TUBA8 C1orf194 GIPC2 PRICKLE1 TMEM132E MGAT5B HLX JUN FBN1 DCHS2 LTK CYP2J2 COL27A1 RIN3 ALX1 HHIP ZNF436 SIX2 PTHLH FAM46C PTPRU GJD2 NR4A3 DLX3 NFIA PRMT8 ASCL4 GDA NKX2-3 DMRT3 DUOX1 SIM2 GPR12 SHH TMOD2 HSPA4L TMEM88 FAM19A4 CBLN4 FLJ39739 NOG SOX9 TMEM163 TCEA3 FLRT2 HEY1 HNF1B TCEAL1 USP3 GSX2 FAM24B UPB1 ELF4 ADAMTS15 KY SLITRK3 PHLDB1 ONECUT2 PITX3 ALOX15 BMI1 FAM159A GUCY2D TRIM36 UNC5B LGR5 DACH2 GSTM3 RNF128 HOXD8 C2CD4A HOXD3 KLF4 DDAH1 CLCN5 COMP FAM163A COLEC12 ROBO3 SLC5A5 MNX1 DOK6 ANKRD20A3 TCEAL6 TET2 OTP NPTX1 ASCL1 CMTM2 LIPG BATF3 MT1M C17orf82
BERENJENO_ROCK_SIGNALING_NOT_VIA_RHOA_DN PPP1CB SPARC KLF5 COL4A1 KLF6 IER2 FERMT2 NRP1 C6orf115 EXT1 ATXN2 PRSS23 SF3B1 IGF1R VCAM1 DOCK5 STRN3 AMOTL2 UGCG QKI TPM1 SH3GLB1 F3 LUC7L3 PDLIM7 EGR1 MYH9 ACTC1 KAT2B WSB2 FASN PHF17 NR2F2 ACTA2 COL4A2 VCL ROCK1 SC5DL WSB1 HSPA5 SSB WWC2 CSF1 XBP1 PAWR LPP COL5A2 BOD1L
BERENJENO_ROCK_SIGNALING_NOT_VIA_RHOA_UP TWIST2 CP TNXB RBP1 RND2 ANXA8L2 SEC61A1 KLK8 GPR137B PTGES ACAA2 CDSN PTGFR PRR13 ATF3 TRIB3 NDRG1 TSPO EPHX1 ITGB7 PRRX1 NQO1 PTGR1 CA6 GTF3C5 CD34 ALDH2 GAST CCK
BERENJENO_TRANSFORMED_BY_RHOA_DN TRIO GALK2 TXNIP SEL1L SEMA3F DTD1 SPTAN1 PCOLCE LAMA2 NAGK FGFR1 F2R MTSS1L YPEL3 FIBP EN1 COL6A2 LTBP4 HSPA2 CPT1A SSBP2 FKBP7 LMO7 RNASE4 IFT81 ITM2B JUND VDR XDH CAPN6 DCN ARFGAP3 GAS1 TWIST1 TTC15 GBA RAB24 DCTN2 SLC44A2 MYL12B SYNPO HCFC1R1 PMP22 MNT CELF2 GSN GAS6 PDGFRA PDGFRB COL6A1 FKBP10 SNAI2 MAGED2 STX4 DLK1 SIX4 C2orf28 CD47 TBX15 NDUFV3 GLOD4 SERPINE2 ADAM23 CLK1 BRI3 SCP2 TIMP3 PTX3 NDUFA6 PLA2G7 GRINA EPRS MGP LIMA1 SEC22B NYNRIN FAM8A1 NFIB PLD3 TCF4 RAB3D CYP1B1 KDELR3 NDFIP1 NACC2 PCK2 MMP14 MAOA THBS2 CTNND1 NRBP2 TRAFD1 CLN6 ISLR PDK4 BRP44 TPP1 CD276 SPARCL1 LOX PER1 IL6ST ERGIC3 APOA1BP CYB5A C1orf85 TMEM59 CYP51A1 PIK3R1 MAPRE3 GNS CALML4 MVD CD24 SSBP4 NFIX TOM1 ACADM AIM1 PNP GABARAP FAM21C MARCKS ATP6V0A1 LPIN1 SLC25A17 CCDC80 RABAC1 IDH1 ZNF32 MGEA5 GSTM2 CNN3 LGALS9 C1R MAGED1 BPHL CYP4V2 ANXA6 EID1 ELAVL2 AEBP1 EBF1 ANK3 SLC38A2 PKD2 SERPINB9 COQ9 ARF5 PLCD1 TCF7L1 COL4A5 NAB2 STX5 LRP6 RASA4 ID4 MOSC2 PGCP RECK DCAF8 ABLIM1 RARA CDO1 LAMA4 GAS2 OSBPL1A SGCB LSS EMB FZD1 IFITM3 ATP6V0D1 RAB11A PRNP CCDC53 OSMR MCEE PTPN13 KIAA1161 UBE2H KAZALD1 RPL22 SPTBN1 SMOC2 PSAP PHYH CXXC5 PTS PYGB TMEM205 RCN1 MAP1LC3B MYO1D ASCC1 NPC2 AES CSRP2 FSCN1 MAN2A1 CSTF2T CASK SEC31A SFRP2 ST13 MAB21L2 HEBP1 MT1A CD99 RRAS AP3S1 GSTZ1 ENAH GAMT FKBP9 ZHX1 CHMP2A AMOT ATP6V1A CAV1 HSD17B11 SLC12A2 ACTB NAALAD2 C14orf166 COL1A1 USP22 POSTN MLL5 APLP2 SARDH NPR3 NDRG3 PDCD4 SMARCA2 CTSA MYO10 CXCL12 MGST3 RBMS2 KIFAP3 TCEA3 SND1 PTPRM PLTP LAMB2 C10orf58 TTC30B RAB9A VKORC1 ST3GAL5 ID3 WLS ATN1 OGN RALGDS DECR1 LAPTM4A TMEM45A NUCB2 NNMT TAPBP COL6A3 MATN2 GNPDA1 C4orf34 ARSA TP53INP2 DKK3 FIGF DAP LAMP2 THRA GRB10 HEATR7A MXD4 ZSCAN21 COL1A2 ID2 H3F3A IL17RA ALDH1A1 CASP9 COL5A1 DPP7 ATF5 MEIS3 SIRT2 HES6 SQSTM1 SLC1A5 LPAR1 P2RX4 SEC23A MAP1LC3A TM7SF3 MRC2 DNM1 GNAI2 NAGA CORO1B USE1 LYRM2 CSRP1 PTOV1 PPAP2B GHR C1orf63 EBF3 CLTA ST3GAL2 TTC3 PRRX2 ZFP90 FN1 GSTA4 SHC1 DDIT3 SNAPIN TSPYL4 VEGFB CDK14 DNAJB2 CACNA1G ITPR2 TXNDC16 ITM2C TMED3 MKRN1 CTDSP2 KLF9 FOXF1 LIPA LXN ATG12 TLR6 MT2A S100A13 GPC4 AGTR2 RAB5B VPS28 SSPN RIN2 STAT3 EIF2AK3 GSTM3 MEG3 IFI27 PTEN SESN1 COPZ2 SDHC PLAT ANXA4 TNFRSF11B OXCT1 CX3CL1 PPP3CA GGA2 BHLHE40 VPS41 AOC3 AKAP12 DHCR7 GAA FGFR2 LRBA HSPB11 PIAS3 SMAD6 SIX1 CACNA1A ECH1 MKL1 DHRS7 MNAT1 CNPY2 MEIS1 GRN XPA POU6F1 LUM RRAGC TBL1XR1 COL3A1 CCNG2 HMGCS1 TMEM150A
BERENJENO_TRANSFORMED_BY_RHOA_FOREVER_DN AKAP12 CCDC80 PHLDA1 POSTN NOP58 HSPH1 MGP CHD1 ECT2 PLAUR TNK2 COL3A1 IER3 F2R CXCL1 MTMR10 HBEGF BNC1 GSG2 PTGS2 TOM1L1 FLNB ANXA3 GJA1 LRRFIP1 EREG NPNT EPHA2 SDPR AMOT ANKRD1
BERENJENO_TRANSFORMED_BY_RHOA_FOREVER_UP GADD45A MT1A AQP1 DHRS7 TIMP3 HSD17B11 CDO1 TMEM176B TMEM176A GBE1 PRRX2 NGEF ALDH1A1 LXN DDIT3 NR1D2 PDGFRA PMP22 DCN
BERENJENO_TRANSFORMED_BY_RHOA_REVERSIBLY_DN TAGLN PBX3 THY1 SORBS1 IRGM CBX1 CYR61 FHL1 PTGER4 ALCAM PHLDB2 MYC CINP ACTG2 FEZ2 ACTN4 THBS1 ADM LATS2 LY75 ACTA1 ERRFI1 TNC DUSP6 CTGF INHBA SERPINE1 IGF2
BERENJENO_TRANSFORMED_BY_RHOA_REVERSIBLY_UP DAP MGST3 SQSTM1 MT2A PIK3R1 DNM1 GSTA4 TNFRSF1B
BERENJENO_TRANSFORMED_BY_RHOA_UP ESD MRPL18 USP1 THY1 LSM4 TACC3 EZH2 NSUN2 STIP1 RPF2 TUBG1 TOMM40 DNA2 VRK1 GPC1 COX17 THOC4 CSTF2 TYRO3 FAM60A LATS2 PTGS2 SLC35E4 CKAP2 MAPK6 KCNK2 C6orf108 RFC3 FKBP2 FTSJ3 PCNA NR4A1 CHD1 EFNB2 MRTO4 ADM FOXC2 CTPS MRPS22 NHP2 PRIM1 PTGS1 SMC4 GTSE1 POLD1 PSMB5 HELLS TK1 TTK PCID2 MRPS25 CHAF1B FOSL1 CCT6A PBX3 FAM171A1 NUDCD2 PPA1 GSTO1 UBE2T SOD2 ACSL5 ITGA6 TFDP1 NET1 TARDBP FAM162A IRGM SLC30A4 PIGA VEGFA RPRD1B NPPB MRPL12 TOMM70A EPHA2 TRAF3 KIAA0101 SLC11A2 PVRL2 PLK4 CINP CDK8 TRIP13 TES PKP4 KIAA1524 CBX5 PGAM1 C11orf48 DNAJC21 RANBP1 CIRH1A POLE2 E2F8 UBA2 LIN9 CHEK1 NEDD4L LIN7C LAMC2 AURKA CYCS PSMD13 TPI1 INCENP PMF1 DUSP1 HMGB2 TOPBP1 SMOC1 HMGB3 RRN3 CDCA7 KIF23 COQ7 DIAPH3 RUVBL2 RNASEH2C SHMT1 CDKN1A ODC1 NMT1 CCT3 UTP18 GAR1 TALDO1 CBX1 MAD2L1 KIF2C C6orf136 CDCA8 RPP30 ASF1B TBL3 IL1RL1 STMN1 PHLDA1 ECT2 TMEM176B TMEM176A HMGA2 CD93 IGF2 CD44 ADORA2B FLNB GDNF NOP58 BUB3 GRK6 BNC1 RBM38 ASPM LY75 SF3B5 CDR2 BOLA2 GPD2 GART PLSCR1 PA2G4 HBEGF KIF20A NUP93 ANLN MYC USP14 H2AFY CCND1 NUP50 CDCA4 CDK1 E2F1 SAE1 CFL2 DDX21 NGEF EBNA1BP2 MYCN SNRPD2 LDHA DHFR MRPS10 CISD1 HPRT1 PSMD11 CDC45 KIF11 PSAT1 GK HSPH1 MDM2 EIF3J MCM7 RAD51AP1 PLAUR FIGNL1 VARS ACTA1 BOP1 EXO1 CYHR1 TIMELESS RCL1 RANGAP1 BRCA1 ELL2 CKS2 RUNX1 DCK C11orf46 DUSP9 TNK2 RRP12 PPID DHRS7B SAP30 PFKL C11orf51 RGS16 TAGLN2 CENPV SMC2 TAF1D SF3A3 MSH2 CCDC99 PHTF2 NPNT MTHFD2 DFNA5 IPO5 HIGD1A DIAPH1 WDHD1 PDLIM1 NXT1 DTYMK NDUFAF4 FHL1 SNRNP40 ABCF2 DNAJC2 ZFAND2A C3orf58 THBS1 PHLDB2 TRIM59 TOM1L1 FAM101B PKIA CCNA2 TNNT2 IFIT2 SNRPD3 SEPHS2 GADD45A PLK2 FAM64A HSPA14 NSMCE4A RSL1D1 TIMM8A RAD51 SEMA4B CLCN3 PNPT1 EMG1 FOXM1 H2AFZ GMNN SRM ACTN4 PSMA1 LBR MAK16 LRRC8C PLEKHA1 MCM10 NOP2 BAX ANKRD1 TNFAIP3 RNASEH2A PQLC3 AHCY USP10 MSN ALCAM MRPL16 HAUS6 DNAJC9 PTTG1 HARS ACOT7 PFDN6 DNMT1 TTC27 MCM5 AURKB CXCL1 GREM2 ABCE1 CCL7 AIMP2 JUN ACTL6A CSNK2A2 GRWD1 EIF3B CCNB1 TP53 IER3 COL8A1 RNPS1 SSRP1 ARL4C ACTG2 SLK LRRFIP1 CDC20 DUSP6 ADAM12 MCM3 BANF1 CDC7 AQP1 TXN SLC35D1 THBD POLR2E MRPL34 CXCL6 FRAT2 FKBP4 HSP90AA1 MCM4 NUP54 TUBB6 PRC1 FEZ2 PVR MTMR10 DPYSL3 XPO1 NUSAP1 ACOT9 CACYBP MYBL2 MCM2 PTCD3 UHRF1 EZR UCHL5 RABGGTB NR1D2 SNRPA1 IPO7 FTSJD1 PTPRE KPNA2 FBL IVNS1ABP DEK SDPR RACGAP1 TMPO FAM136A RRS1 GJA1 NID1 PSMA7 TFRC NCBP1 OTUD4 TAGLN RBMXL1 ACTN1 ANXA3 PNO1 POLA2 CCNF BCAT1 PHC2 NCAPH RBM14 UCK2 CCT7 TXNRD1 LSM3 CORO1C HSPD1 GRPEL2 EI24 CDCA5 GPN1 C4orf27 CCNG1 SLCO3A1 CDC6 SORBS1 TGIF1 MKI67 EIF2B2 NEK2 TOP2A CASP8AP2 HSPA4L CDCA7L NME1 ZFPM2 CDT1 CD151 SLC2A1 NUP107 PHF5A RRM1 PRIM2 NFKBIZ KIAA0020 ESF1 ERRFI1 ETF1 CAPG PLA2G4A HAT1 DLGAP5 CYR61 IQGAP3 BPGM RPA1 EIF2S1 LIG1 TCF19 SPP1 RBL1 TMEM97 GBE1 WDR43 INHBA PPRC1 NAA15 KLF4 CASP3 GCLM SLC4A4 RFC5 KPNB1 DDX18 RARS NFKBIA C4orf3 PTGER4 ATP1B3 KIF4A LRRC59 HIVEP2 PPP1R14B CHRNB1 EIF6 HMGN5 HSPA4 CTGF NGF NUP85 SQRDL GSG2 GAPDH CSDA POLR3K TCERG1 SNRPD1 HTRA1 C18orf10 FAM134B EREG PSMB3 RFC4 PSMC2 HAS2 CDC34 BYSL NASP DTL IFRD2 EED POLR1E BIRC5 TIMP1 GSR NDE1 NUBP1 POLA1 TNC C9orf40 SERPINE1 CCL2 PROCR SS18 TIPIN PTGES3 ASNA1 KIF22 BDNF NAA38 CXCR7 TDP2 HK2 RCC1 FEN1 CYTIP IFRD1 CSE1L FAM110A PGK1 PON2 BUB1 SUZ12 SLBP IGFBP6 MSLN DCTPP1 CKS1B CDC25C CENPA LSM2
BERGER_MBD2_TARGETS RNASE1 CEL TFF2 REG1B CELA2A AMY2A
BERNARD_PPAPDC1B_TARGETS_DN FAR2 TMCC1 CRIM1 LOC96610 GSTM4 PPAPDC1B HIP1 ITGAL STC2 NAV1 THBS1 FGFR2 SERPINA1 GPR153 RARA MXI1 TBC1D2 RCAN1 ACOT6 MACC1 IGFBP5 IL6ST DPY19L3 PRLR SPRED2 SUSD4 STC1 KCNK5 PRR7 ZNF703 SCAMP1 CISH ADD3 SH3BP2 ZMIZ1 MAPKAPK3 SH3BGRL2 RAP1GAP KIF5C HDAC4 AP3M2 TFF3 GLDC IFT122 SYT13 SEL1L3 C10orf47 RHOF PLCE1 NSF GATAD2A PTPRG CALM1 HSD17B1 MT1X
BERNARD_PPAPDC1B_TARGETS_UP ZMAT3 ANP32A COX7C FRMD4A CNOT2 ZBTB38 KYNU PENK PIP4K2A ENSA DUSP22 RSL24D1 LZIC COQ2 ARPC3 MYO7A TULP3 SNX13 SCFD1 GPS1 C9orf86 FAM190B AGPAT3 VPS53 SYNJ2BP SMURF1 DENND1B KLHL9 COX7B ANKRD44 PLDN GPATCH2 KLHL2 HIST1H1C SMPD1 KBTBD10 WBP4 CCDC90B NPEPPS
BERTUCCI_INVASIVE_CARCINOMA_DUCTAL_VS_LOBULAR_DN MMP3 TGFBR2 F2R MFAP4 TUBB6 SPARCL1 ADCY2 POU2F2 OMD 7-Mar MRGPRF ALDH1L1 ELN RPL31 PIK3CD SFRP1 VWF CD34 TF CCDC82 NGFR PECAM1 TXNIP NECAB1 RBP4 PDK4 IGF1 ALDH1A1 CAV1 CIDEC DPT FOXN3 FABP4 SEPP1 ERG ABCA6 TNXB ADAM11 TNFRSF1B RPL34 RCSD1 EMCN ADIPOQ TEK GDPD2
BERTUCCI_INVASIVE_CARCINOMA_DUCTAL_VS_LOBULAR_UP HELZ MYBPC2 C1orf86 STUB1 DOCK3 VPS37C DHCR7 GRB7 TFAP2A NRGN TMEM136 SCARB1 CDH1 JAK2 ERBB2 FKBP4 RPIA MMP24 UST ANKRD32 YWHAB UBE2L3 HSPA8
BERTUCCI_MEDULLARY_VS_DUCTAL_BREAST_CANCER_DN ZBTB43 IPW ATL1 RABGAP1 PTRF ZCCHC24 FLNA KLHDC10 MYH9 DACT3 SPOCK1 FHL1 MMGT1 TMEM111 ACTN1 SORT1 GSTA1 EFNA3 TTC3 TAGLN RUNX1 SPRED2 PRICKLE1 EDNRA AQP1 TPM2 OBSL1 TGFB1I1 TMEM192 MDFI NDUFV1 HIST1H4H APBA1 NAV3 TIMP3 ANO1 CALD1 KATNAL1 AOC3 MYH10 FERMT2 DDR2 PALM2 SH3PXD2A MAGI3 ACTG2 NCOA1 RGS5 C11orf80 PICALM ZFYVE1 KCTD1 GPC1 UACA KIDINS220 AHNAK HIST1H2AC NPR2 RCAN1 TTC28 LGR6 LIN28A LAMA2 CCDC15 MPRIP KANK2 COL8A1 SNX21 KIAA1324L PDGFD MXRA8 RTN4 C1orf116 FAP ACVR1 BOC PERP CD81 EXTL2 CACHD1 ENDOD1 CNPY4 FAM101B BGN CTNND2 STARD13 ACTA2 THBS4 CNN2 AGPAT2 MBOAT2 NOSTRIN NPR3 COPS8 EFR3B VSNL1 VPS37D SAV1 MTSS1 TMEM134 CADM1 PTPN14 CAV1 MYL9 PTPN21 SLC4A3 MAPK7 FSTL1 C20orf194 HIST1H2AE FKBP9 MYLK SNRPN FBXW2 ENPP1 C20orf108 EPHA3 PDE5A CX3CR1 ADAM12 TMEM61 CNIH3 KCNMB1 FBXO32 H19 ACSL3 FLNC COPZ2 SNAI2 FAM69B PARVA LOC647979 SLIT3 DAAM1 C9orf3 RGS4 TUBG2 RIT1 SPEG PLSCR3 C9orf89 PTPRZ1 PCDH18 LIMS2 SMTN NME7 ZNF385D MSRB3 DLC1 CAPN2 SRPX2 DDAH1 CAPN5 MRVI1 ITGB5 ERBB4 HSPG2 ADAMTS12 SEMA5A MXRA7 TLN2 EDN2 PPP1R1B
BERTUCCI_MEDULLARY_VS_DUCTAL_BREAST_CANCER_UP CSDA FBXL14 FAM26F CDCP1 RILPL2 EMG1 BTN3A3 C1S AIFM2 NFKB2 RASGEF1A C12orf11 BTN3A1 ERO1LB ZNF512B ASPHD2 NUP93 CTSS MAP2K1 PSMA5 PHF19 PIM2 MAGOHB TAPBPL GABPB1 RPS21 ETV7 GZMA NCF1C CEP55 CBS PARVB LAG3 GBP4 CEBPD PPIF APOE RFX5 GBP5 GYG1 TYMP PPA1 SOCS3 TRAFD1 EPB41 PCOLCE2 IL27RA TAP1 CCDC69 CCDC88C NOP2 ZMIZ2 ICAM1 IFI30 PSMB2 FAM53B TRABD ITGB7 MIR155HG MICB SNHG12 PSMB10 IL15RA PSAP CLEC7A C2CD2 RGS1 SKAP1 XPNPEP1 CDCA3 SCML1 CENPA PHB2 PUS1 ZFP42 PRR13 PTPN6 RAP2B MYNN ANXA7 IRF1 CD38 SOD2 HERPUD1 ACSL5 ELL HSH2D NSMCE4A GTSE1 IL15 RIMKLB NFKBIE SLC2A6 TAGAP CD274 NFE2L3 E2F5 TNFRSF1B SRGN TYSND1 SLC4A1AP PCSK6 ANKRD22 HLA-DOB HEATR1 SEC23IP LAP3 PPPDE2 NR1H3 ME2 C12orf4 C9orf46 VCAM1 SIAH2 FOXM1 PLCL2 CASP10 KBTBD8 DTX3L TNFAIP2 DNAJC9 FBL ADAM8 SLC7A1 RELB NOP16 TREX1 TRAF3 PARP8 TIAL1 C11orf31 MCM10 CLEC2D WARS HCP5 ETV6 CHCHD1 PSMB8 STAT1 IL12RB1 ADRBK2 GLRX CASS4 ERAP1 GRWD1 LARS MKI67 IQCG RNF207 STAMBPL1 NME3 ZCCHC9 AIM2 ARNTL2 MINPP1 RARS NBN TCOF1 ISCU CYBA C1orf174 NOC3L PNKD ABCA3 FBRSL1 PSMG4 TEAD4 BUB3 PQBP1 MRTO4 TNFRSF14 CUL2 ABCC4 DRAM1 TLR2 DAZAP1 C9orf72 HSPA4 GALM BIRC3 C1RL M6PR SGPL1 STYK1 ATP8A1 RCL1 ATXN7 PSMB9 EME2 FOXJ2 DHX34 SPATA5L1 DDX50 PPP1R15B ECE2 IL32
BHAT_ESR1_TARGETS_NOT_VIA_AKT1_DN FAM84B PPARG EFNA1 SASH1 CD55 ANK3 GTF2IRD1 PSD3 CDH3 RXRA CLDN9 S1PR3 SLITRK6 BTG2 ZKSCAN1 SLC22A23 NRP1 KIAA0247 CGN CREB3L2 RGL1 PBX1 NPAS3 ENPP1 SHROOM3 UBE2H TLE1 CYB5D2 TRAM2 HBP1 FRMD6 ESR1 SPATA7 ATP8B2 ARID5B KLF9 SLC16A5 EXT1 PDK4 SMAD3 PTPN21 UGT1A6 SEMA3E CHRM3 ALAD OSBPL10 GATA3 IGSF3 TNFRSF19 TGFB2 EDN2 TNS3 PTPRK CHST15 EFNB2 CPEB4 CDK6 RNF144B KYNU TSC22D3 YPEL2 ZFYVE1 MEF2D RERE KCTD18 SYTL2 EPHA4 TCF7L2 C6orf165 SNTB2 DBP BCL2L1 PLEKHF1 DLL1 LAMB1 DDIT4 RNF43 C2orf55 TUFT1 ATXN1 MAP3K5 INSIG2 CDYL2 ARMC7 SLC29A3 CAMK2G ATP1B1
BHAT_ESR1_TARGETS_NOT_VIA_AKT1_UP TSKU ADCY9 SLC7A5 SLC47A1 SLC25A19 ISG20L2 E2F2 FLNB KHK AHCTF1 THOC5 C1QTNF6 WFS1 CYP1B1 HCK SHB KDM4B SEC14L2 SNX24 WDR46 FAM102A TRIM47 UNC5A SH2B2 KLK10 SLC1A4 CCDC3 FHL2 KCNK6 SCNN1B MPPED2 MCM10 TMEM104 PDLIM3 RCL1 PIP4K2A IGFBP4 FGFRL1 UBIAD1 CHST8 CELSR2 NIP7 WWC1 NEIL2 GPATCH4 ARHGEF18 LETM1 MED24 VWF DHRS2 TFF2 CA12 MREG GAB2 TBKBP1 SH2D2A ADAMTSL5 SLC9A3R1 PTGES TIPARP OLFML3 GPR68 PHLDA2 SYBU GREB1 XRCC3 STC2 LONRF2 TMEM51 MLPH AXIN1 ASB13 AP1B1 PGBD5 DHRS3 SMTNL2 NOLC1 UNC119 OVOL2 CISH ZNF703 C20orf160 FAIM3 ALPL PRR5 TMPRSS3 UST C9orf89 SLC2A1 SNAPC4 SUSD3 UHRF1 TGIF2 CHSY1 SPINK4 C16orf74 P2RY2 ACIN1 IER5L SOX3 PKIB SOX8 FOXC1 AMZ1 MANEAL RIMS4 SPATS2L DEGS2 TPD52L1 MYBBP1A NCS1 MORC4 MSMB SLC22A5 HR SIN3B ACSS1 SVIL TH C9orf95 PADI3 LHX4 CNKSR3 RRP12 ZNF185 CDC6 HPDL SLC29A1 GPRIN1 GSG1L LRIG1 CAMTA1 TSEN54 PPRC1 SULT2B1 RPP40 B4GALT1 DOK7 GLT25D1 MYEOV POP1 PLEKHH1 FAM46C TUBB2B PTH1R ATP6V1C2 REEP1 IFRD1 RARA CCND1 GFOD1 SRM CHD9 CYP4F11 SYTL4 TGM2 C1orf135 RPUSD1 TRMT61A CXXC5 BHLHE40 RAB3IL1 PPARGC1B PGR GNL2 CDK5R1 MAT2A SMOX TJP3 FRK NUDCD1 KRT15 MYB PMM2 NT5DC3 GINS3 CYP4F22 LMO1 E2F6 PDZK1 INO80B CBFA2T3 NOL6 PITX1 HK2 IL20 SLC2A8 PRSS23 MAG MFSD2A TIAM1 XBP1 LRG1 LHX6 SIAH2 FKBP4 RET SEMA3B BCL11B OSGIN1 FARP1 NXNL2 SCNN1A A4GALT POLR1B NCOR2 NXT1 RAPGEFL1
BHAT_ESR1_TARGETS_VIA_AKT1_DN ZMYND8 MKX SEMA3E SLC16A5 GPD2 TLE1 IGSF3 CHST15 UBE2H GALNT10 C5orf4 PDK4 ARID5B LETMD1 PLEKHF1 ATP1B1 C16orf7 BCL2L1 FAM84B GABBR2 ZDHHC7 ESR1 SASH1 PTPN14 ATP8B2 BCAR3 SLC29A3 TGFB2 PSD3 PTPN21 TNC ST8SIA4 BLNK INSIG2 LMBRD1 C6orf165 ABCC5 DBP RNF144B CGN ALAD CREB3L2 TRIM45 GRHL1 NRP1 PSCA HBP1 SYTL2 RARG MEF2D EDN2 AFAP1L2 PPAP2B RBL2 KLF9 CPEB4 TRIM52 SHROOM3 NPAS3 S1PR3 SNTB2 EFNB2 GTF2IRD1 CDYL2 RAB18 CLDN9 SLC22A23 DLL1 KIAA0513 ZKSCAN1 IL1R1 CDK6 EHF ZNF277 SPATA7 CDH3 EPS8 PPL YPEL3 YPEL2 EFNA1 LAMB1
BHAT_ESR1_TARGETS_VIA_AKT1_UP RIMS4 HLA-DRB1 FKBP4 POP1 ATF3 C17orf70 MED24 CNTD2 CDC42EP1 TMEM120B FOS WFS1 UBIAD1 AKNA RTKN PTGES TOE1 CHST8 KRT13 TSKU ADCY3 SCNN1A XBP1 PDZK1 NEIL2 SLC7A2 NT5DC3 CYP4F22 GREB1 MCM7 E2F2 GINS2 LTBP3 IFRD1 PGR PRR5 SRM RNF144A FAIM3 LMO1 B4GALT1 GPR77 SNX24 KCNK15 PA2G4 LRFN4 HPDL SEC14L2 UHRF1 SH2B2 LONRF2 RAPGEFL1 SLC6A6 GPATCH4 KLK10 INO80B TFF2 RPP40 WNT4 SPINK4 KDM4B TRIM47 FLAD1 STC2 GDF15 CDC34 TBX2 SHB ADARB1 AP1B1 FAM195A MPPED2 PDLIM3 CCDC3 ISG20L2 NXT1 RAB11FIP3 AMZ1 FAM100A EIF3B CAMTA1 SLC9A3R1 TRMT61A GAB2 NIP7 MRPS17 TBC1D16 SVIL CYP1B1 PAK4 DHRS2 OVOL2 QSOX2 MFSD2A KIAA0664 NADSYN1 SUSD3 CALM1 SBNO2 CDC6 C9orf89 ADCY9 IMP4 TIPARP UST EIF2S1 BCL11B TBKBP1 KRT15 GSG1L MAT2A NCOR2 KCNK6 AATF TGM2 MAPT ARAP3 ARHGEF18 ASB13 ZNF703 IL20 RRP12 NUDC CNKSR3 FCHO1 RUVBL1 EFHD2 FGFRL1 ALDH3B1 ATP6V1C2 PITX1 PARP12 CELSR2 A4GALT CBFA2T3 9-Sep C17orf53 HOMER3 FARP1 REEP1 STX1A SCARB1 XRCC3 FAM102A TIAM1 SEMA3B RCL1 HR PPARGC1B TPD52L1 CYP26A1 C1QTNF6 LRG1 SULT2B1 RET CTSD SLC2A1 LRIG1 MYEOV TPBG PLEKHH1 VWF PKIB NOP14 TH HSPB8 NOD2 DEGS2 DOK7 SIAH2 FUT4 DHRS3 SIN3B ACIN1 C10orf2 IGFBP4 NOL6 PPRC1 HCK SMTNL2 SLC29A1 VGF ZFP36L1 WDR46 HDAC4 LETM1 RARA FLNB GNL2 KHK ATRIP NUDCD1 MANEAL ALPL THOC5 SCNN1B TUBB2B SLC22A5 KLC1 TMEM104 POLR1B GPRIN1 UNC5A STK24 PTH1R FAM5B ZNF185 WWC1 PMM2 TJP3 CA12 ARMC6 GPR37L1 ADAP1 NCS1 SYT12 PHF15 PRKAG2 GATAD2A HPCAL1 SLC7A6 CYP4F11 TGIF2 FAM46C BRD9 C9orf95 IER5L MSMB PTRH2 GADD45G CCND1 FHL2 PODXL OLFML3 GLA MLPH HK2 OSGIN1 DUSP2 MYBBP1A TMEM51 SYBU SLC2A8 RGS16 HSD11B2 PADI3 GADD45B ADAMTSL5 C16orf74 NOLC1 MYB C20orf160 PPIF BHLHE40 CXXC5 SLC10A3 PCYT2 IER3 TUBA3C TOMM40 AXIN1 PIP4K2A CHD9 C1orf159 UNC119 UBQLN4 SLC25A25 SH2D2A MAG SLC7A5 SLC1A4 LHX4 GFOD1 RECQL4 BEGAIN
BHATI_G2M_ARREST_BY_2METHOXYESTRADIOL_DN ZNF613 PVALB METTL9 TRIB3 GDF3 GPT2 CAST PRKAG1 DENND2D CTH CBS SIX6 TMEM79 JRKL SCUBE2 ZNF490 CLIC6 ATF4 XK NLGN1 RPL34 SGSH DET1 NIPAL3 RPS2P32 FAM86A CRTAP TIMP4 RPL31 C5orf45 RPL26 C5 C1orf54 NUPR1 ARHGAP24 LARP6 ABHD14B CIRBP ARHGAP9 MPND ZNF658 IFRD1 BOLA1 PSAT1 AK7 RPL3 DDIT3 LAPTM5 ZFAND1 PRKCZ IGBP1 LCK MTHFD2 THRA DNASE2 CSNK2A2 RPL12 ZFP62 LENG1 B3GALT6 RPS17 MID1IP1 HELQ RHAG RPL10A KRCC1 TYRP1 NOSTRIN TPCN2 BAG1 CCNB1IP1 RPS2 EEF2 NEURL2 GCHFR HERPUD1 AIG1 EPRS PER2 PRTFDC1 P2RY2 ELAC1 HLA-E DCN RBM3 TCF7L1 PGLS SLCO2B1 MLANA MT1F ZNF277 ZBED3 AMPD3 SCRG1 PYCR1 SESN2 SPSB2 GFI1 PDE8B FGB TMPRSS4 CCL20 STAR MYL5 GARS BFSP1 SARS SMOC2 ZNF581 CD3G CEBPG GLTSCR2 OGDHL EIF2S3 IL1A RPL36A FANCF MACROD1 AARS RCSD1 SNAPC5 VMO1 IGDCC3 SIRPA
BHATI_G2M_ARREST_BY_2METHOXYESTRADIOL_UP EGR1 PBK CTNNAL1 MED17 ILDR1 PURB PPP1R12B RAX2 SPHK1 SPC25 MYBL2 CYR61 HIST1H2AE IL24 CORO1C GMNN STAG3L1 API5 C3orf51 SPCS3 SNRPA1 PCYOX1 TUBB6 PLEKHB2 C21orf96 DKK1 TNPO1 RAB27A CDC20 NUF2 NDUFAB1 HIST1H1C TMEM48 RABGEF1 ANKK1 IL28RA GALNT2 PDE4C DLGAP5 TNFSF14 LIMK1 TMC8 GNG11 PRAC NRAS HSP90AA1 C7orf54 RASIP1 CTPS ASPM FAP PIF1 GP2 NDUFA9 GALNT3 DNAL1 KYNU MAD2L1 UBR7 LSM6 BMS1P5 NEDD4L TFRC TACSTD2 TTC39A ANXA1 SCLY PHIP HSPA5 PTTG2 IER3 FAM3C ATL3 PCNA CCNB1 PDZD7 NACC2 IL12RB2 POLR2A YIF1B GCLM ALG13 TCEB3 SPARC EIF2S1 LRP3 SMOX FAM26F RAMP1 GGT6 PSMA2 TBX18 FGFR1OP CBX3 EIF5A2 BUB1 CERK MPP4 SOD2 CDC6 PCMT1 PDGFC HCK AURKA PSMA3 PTBP2 HIST1H3G MAPK1 ASRGL1 TEP1 PNN NEK2 NLRP2 FOS WWTR1 PTPLAD1 OGFRL1 CALR
BHATTACHARYA_EMBRYONIC_STEM_CELL EIF4A1 AURKB CCNC CDK1 EPRS RPL6 KPNA2 SERPINH1 SSB POU5F1 PSIP1 DDX21 PPAT HSPA4 MAD2L2 CCT8 LRRN1 ZNF117 PHF17 ELOVL6 GAL RPL4 IGF2BP2 CALU KRT18 TUBB6 ZNF43 RPS24 HNRNPAB HMGB2 PTTG1 IDH1 DTL HDAC2 CACHD1 NANOG GSX1 ARL5B LEFTY1 NASP IFITM1 KIF4A PITX2 PSMA3 TNNT1 RCC2 GJA1 GNL3 TDGF1 NME2 RPLP0 LIN28A HMGA1 RSL24D1 TPX2 PSMA2 KRT8 SNRPF MGST1 ZNF257 TK1 DNTTIP1 CYP26A1 MTHFD2 FABP5 SEPHS1 IMPDH2 RPL7 SMS SEMA6A TUBB MTHFD1 GDF3 FAM83D SLC16A1 SFRP2 NBR2 SET RPL24 PODXL LDHB DSG2 CRABP2 CRABP1 BRIX1 ACTC1 NPM1 CCNB1
BIDUS_METASTASIS_DN FAM176B ATP8B4 GMFG PARP10 DOK1 PDK2 ISOC2 FADS3 ATHL1 GATA2 TULP4 HP SLA PRPF18 SLC25A37 EIF1B GABARAPL1 ACACB LPAR5 ZSCAN16 PPFIBP1 SPON2 ARHGAP6 SELPLG FBXO32 NBN ZNF404 ACTN1 SIRPA RIN2 F13A1 GYPC SELM MR1 STAB1 RASSF7 DUOX2 PIP NALCN CKMT2 PLEKHA2 TTC17 ZNF641 ZCCHC6 PDE4DIP PION PGAP3 ANO10 PHF20L1 TSPAN4 CFLAR R3HDM1 NME3 DISP1 PHLDA3 2-Mar TMEM50B SGK223 MAN2B1 MKKS GSDMD ITGAL VWA5A NHS SECISBP2 SYK APOL6 AKAP13 CNRIP1 MVP IRF3 STK11 GTF2F1 RASSF4 TOB2 ZBTB17 CHPF2 CIRBP EP400 TLR5 ACADS AHR HLA-DRA HEMK1 NAGK SEMA5A TAF3 METTL7A RND1 TFDP2 CLEC11A SASH3 BRWD1 SIDT2 AQP1 TFPI DDX24 ZNF45 C20orf54 NEIL2 RNASEL FAM108A1 CLU C15orf59 SLC25A20 EHD1 TBC1D8B INO80D DAB2 SLC39A3 ENG NR1H2 SIL1 RGL1 GALNT6 CCR10 TMC5 C20orf103 THEM4 NPL B4GALT1 FRMD4A C19orf24 MS4A6A RAB4B STK17B NUDT6 TNFRSF1A PPM1M UBN2 FAM3A C19orf60 RNF213 TRPV2 KLHL22 PTP4A3 N4BP2L2 PARM1 PTK2B CPPED1 CTBP2 CD34 COX7A1 MUM1 BIN1 PSME4 BRMS1 PRRX1 REXO1 ZBTB20 CORO1A KLHL2 DRAM1 C14orf28
BIDUS_METASTASIS_UP HSP90AA1 KCTD6 NCAPH TFDP1 PSMD10 HNRNPH3 WBP11 P4HA1 COPS8 RLIM CHEK1 CEP57 ARPP19 NUP153 PPP1R14C C15orf23 H2AFZ MAPKAPK5 MCM10 KHDRBS1 RAB22A DKC1 YBX1 ATP6V0A2 LCA5L RRM2 NRAS SMC4 PTP4A1 HNRNPR C3orf55 TARDBP RMND5A MEAF6 CCDC47 RACGAP1 NUSAP1 DDX21 STK24 VDAC1 KIF4A HNRNPU KDM6A PATL1 CSE1L ARX TTF2 CDK1 HBS1L STRN3 RBBP4 TMEM194A CDC6 AURKA HNRNPD PCBP1 MAD2L1 GAS2L3 TFRC SMC1A ADNP BPTF UBXN2B CREB5 PAK2 HNRNPA2B1 MNS1 CENPF CBLL1 CDK2AP1 CBFB PREPL HMGXB4 SFPQ YTHDF1 NONO NF1 NFIB CDYL PAGE2B ELAVL1 SGMS2 RFC4 DEPDC1 RAE1 TMEM33 CRY1 PLOD2 C20orf11 ZNF550 KLC1 ATF2 SEC23A HSF2 EIF4E BUB1 MED14 SEC24B WHSC1 AZIN1 FBXO3 CCDC57 AZI2 CRKL MPHOSPH9 CCNA2 CAND1 RAB7A FEM1A CCDC15 AGAP1 VBP1 RRN3 HNRPDL C5orf22 CENPA USP9X SRD5A1 NCBP2 GMNN EIF1 RCOR1 PLD6 TYMS RABGAP1L FSD1L IFT81 PAIP1 PRKDC MRPL42 CDC23 PHF10 SQLE ZNF318 RNF138 FNDC5 TSR1 UBQLN2 SNRPD1 G3BP1 ODC1 MARCKS DSP FEN1 H2AFY DLGAP5 MLLT10 LARP4 ERCC6L CKAP5 ASF1B RRM1 RHBDL3 HUWE1 TRA2B SLMO2 PLK4 SMS RABGGTB MTDH WRB PNMAL1 UNK CCNY CEBPG ZIC2 WDHD1 BCL7A DHFR CCNB1 PCNX DCTN4 BIRC5 ANKRD54 PBK USP13 EFHC1 MAPK1 SLC35B4 TLK2 PNMA1 HMGB3 SUMO4 TPX2 PTGES3 YWHAE UBE2C CASC5 KLHL23 EIF4A3 NDRG3 SNRNP27 SSRP1 KIF1B RAB28 TUBGCP4 CENPN NAP1L1 KIF11 DBF4 RFC5 AMD1 FANCI ECT2 HNRNPK WAC LMNB1 CCNB2 PPP2CA
BIERIE_INFLAMMATORY_RESPONSE_TGFB1 CXCL1 PTGS2 CCL20 CXCL6 MYC
BILANGES_RAPAMYCIN_SENSITIVE_GENES DHX35 ACSL1 SLC12A9 TMEM179 TNFAIP2 RPS15 PPWD1 SAT1 EDC4 TBC1D16 GPD2 PRCC LRRC41 TPRN POLR1B SLC26A1 PPM1L BRI3BP KIAA0586 TADA1 RPL11 RPL34 NUDT7 OXSR1 RAMP3 KIAA1598 RPL23A RPL35 N4BP3 INSIG1 ITGA6 MED23 NEU1 HAP1 RPL27 RPL22 BRAP SMC2
BILANGES_RAPAMYCIN_SENSITIVE_VIA_TSC1_AND_TSC2 SLC25A3 NUDT21 IGBP1 TUBB2A CCT2 PRDX3 POLR1C SERPINB6 KDELR1 SLC25A5 IMPDH2 BRI3BP HNRNPA1 ACBD6 TSPAN15 MRPL30 HSPB11 RPS20 NOL3 RPS28 RPL31 TCP1 BGN NAP1L1 CCT4 TOMM20 ZNF496 AIMP1 EIF2S3 CS BTF3 UQCRFS1 GAPDHS PPIB RPL10A RPL36AL BCS1L RPL36 SLC25A17 TUBB ACTG1 CRYZ RPH3AL EIF3E PGK1 PAICS GYG1 ENTPD3 RPS21 NSA2 HSPA8 BLVRB VDAC1 PSAT1 FXR1 VIM C14orf166 ATP6V1G2 NAA10 CNIH RPS26 AHCY EIF3K OLA1 PPM1G ATP5A1 NME2 PRCP RPL3 RPL35A SSR4
BILANGES_SERUM_AND_RAPAMYCIN_SENSITIVE_GENES RPS19 RPS9 RPS8 TPT1 EIF3L USE1 UBA52 RPL8 EIF3F CECR6 EEF1A1 SPRY2 QARS RPL26 EEF1B2 KCNK13 RPS16 RPL24 RPS14 RPL13 RPS7 FAU EXD2 RPS24 EIF3M RPS23 GLTSCR2 NBEA SIN3B RPL29 RPL30 RPL7A RPL4 RPS4X RPL14 EEF1G PTMS RPL21 RPL7 RPS10 EIF3H RPS5 RPS3 RPL23 LTA4H RPL13A RPS13 EIF4B RPS6 C8G RPS3A COX7A2L RPL28 RPL5 RPL18A RPS25 RPS27A RPL18 EEF2 RPL27A GNB2L1 RPL15 RPL32 RBBP6 RPS17 RPL10 RPL6 RPL36A
BILANGES_SERUM_RESPONSE_TRANSLATION EEF1G RPS5 RPS4X RPL14 TNRC6B RPS6 KHSRP CPT1B RPL21 FTHL17 ARL4D NSA2 EIF3F TCF7L2 EEF1B2 EEF1A1 MYL3 DNM1 RPS7 SYT10 CYP17A1 GNB2L1 RPL18A RPS3 RPL6 RPS8 RPL10 RPL29 LALBA RPL4 KIF21B PTMS ARID5B C18orf26 EIF3H RPS19 RAVER2
BILANGES_SERUM_SENSITIVE_GENES MMP3 TUBB2A HS6ST3 TOMM20 RAVER2 CDKN1C NCEH1 ARID5B BGN GSTA4 CDC37 RRAGD H19 TMEM9 TUBB XCR1 ARL4D PENK PCP2 TLX2 CPT1B NGEF CRYZ EIF3E HSPB11 TCF7L2 DDX6 CTRB1 ANKS1A SYT10 P2RX2 MDN1 RPS18 IQCD RPL10A NAA10 LALBA NSA2 BLVRB POU4F1 MYL3 PSD TNRC6B GBP5 MTDH PLOD1 TLE3 NFAM1 CRLF1 GABBR1 C18orf26 SIDT2 TP53I11 OLA1 LARS2 WDR34 JUN ZFYVE27 IL3RA ZNF423 PPAP2B CYP17A1 TAPBPL AKAP12 CS KHSRP EIF3K SUPT16H TERF1 UTF1 KIF21B FTHL17 LPAR6 ACBD6 SPEN RPL31 NAP1L1 MESP2 RPH3AL MRPS5 SLC25A17 ASL IGBP1 RCC2 HIPK2 LBR AHCY AQP1 DNM1
BILANGES_SERUM_SENSITIVE_VIA_TSC1 ZBTB12 TUBA4A MEOX1 JUNB DNAJC5G GREM2 EGR1 KCTD15 RND3 TBL2 GRB14 KRT84 PHLDA1 DUSP4 GNAI1 C19orf48 UTP6 DDB1 LHFPL4 MFAP4 SLC22A6 NNAT TAC1
BILANGES_SERUM_SENSITIVE_VIA_TSC2 SPAG5 THBS2 ANKRD26 NPM3 GBF1 BDP1 KIAA1467 DDX46 NEDD4 GON4L ANKRD35 CCDC88A SMARCA4 THOC2 SMG6 NUMA1 EIF3A EIF5B SCLT1 CTGF COL1A2 KIF1B COL3A1 KIFC1 C7orf26 CYR61 DICER1 SNRPD3 ATP1A1 GLG1 CRIM1 EIF3C BPTF FAM98B TUBB2B UBA6 H2AFB1 TBC1D16 HIST1H1E
BILBAN_B_CLL_LPL_DN CNTNAP2 SAT1 ANXA1 KLF4 HIST1H2BG FOS MNDA HMGB2 HOMER3 PRNP ARHGEF6 PMAIP1 SULT1A1 FCRL2 RGS2 DUSP1 ID2 FNBP4 EIF4A1 MSL1 JUNB CCNL1 IER3 GLRX SFPQ ZBTB20 DUSP22 MS4A6A CAPN3 ACAP2 ARGLU1 FYN BIN2 SORL1 MARCKS FGL2 KLRK1 TCF7
BILBAN_B_CLL_LPL_UP TLR7 PIM1 SGCE KLK2 WSB2 HEATR1 OAS1 AGPAT5 DFNA5 ARMCX2 NSF FCER2 OAS2 ANKRD57 BNIP3L BCL10 CCR7 FBXW11 DIP2C KIAA0040 CPT1A RRBP1 FAM69A PEG10 LPL ABCA6 CYP51A1 FLNB BCL7A ST6GAL1 ZFP64 AZIN1 FRY DMD MFAP1 ATOX1 TRRAP TBC1D1 SIT1 ELMO1 MYBL2 SLC23A2 DNMBP ST6GALNAC4 AKAP12 CEACAM1 ATP6V0A2 CREB3L2 10-Sep IRF4 PHF16 IGSF3 PNMA2 DCLK2 SIAH1 TMEM140 BACH2 TOP1 KANK2 SLC39A14 GPR18 SERINC5
BILD_CTNNB1_ONCOGENIC_SIGNATURE DYNC1H1 ARHGAP29 LATS2 ARL5A CYP24A1 ZNF532 DHX36 NEK1 PTHLH GNG12 RBM25 NR3C1 PLAGL1 KDM4B EPRS IL1A CHD9 QKI NRD1 FBXO11 SMG1 RUNX2 VCAN TNFAIP3 SMC3 ELF1 ATRX TAF1D LRBA AXIN2 YTHDC1 SORL1 TRIM14 TMCC1 TOP1 ZNF703 MED31 RPS11 C8orf84 MAPKAP1 PHACTR2 HIPK2 CBX3 SECISBP2 URB1 CLN8 LUZP1 SCML1 DDX52 NCOA3 FOXQ1 RPL27A THOC2 ABI2 BOD1L KHNYN LARP4B DUSP5 FGD6 KIAA1033 FRYL ZMAT3 ANKRD12 FERMT1 ASH1L RPS19 COL8A2 C15orf29 FAM120A COL13A1 BAMBI PLEKHA1 PIK3C2A
BILD_E2F3_ONCOGENIC_SIGNATURE EEF1A2 RPA1 NETO2 D4S234E TAF4 TRIM3 FANCA CAMKK2 TAF1D TSHZ1 SBK1 MRAS SLC16A6 NASP CHST7 ALDH5A1 ADCY3 SLC9A3R1 KHDRBS3 TNFAIP3 SHROOM1 TMEM43 GPR27 ATAD2 MMP15 FAM171A1 STXBP1 SOBP PSIP1 FEN1 SHANK3 TIAM1 PLCL2 NEFL ABCB10 MDN1 DPY19L1 SLC25A12 SH3BGR C12orf34 RAVER2 GCH1 TM6SF1 CD83 DGKQ LIN7B ACPL2 ABHD15 TFDP1 CHST1 PHF2 EML6 MBOAT1 KIAA0182 CAMK2N1 LRP4 IL17RB ZNF275 UBE2QL1 FAM46A ABCG2 SLC27A3 ZNF195 CIZ1 TSPAN5 UGT8 HECA INSR PDE8A PEG10 BCOR KCTD6 AKR1B1 TRIM7 KISS1R C5orf30 WNT5A NFATC3 PLXND1 CMPK2 RRAGD CSPG5 PPAP2B ANKH ZBTB42 PRRG4 ENO2 EPHX4 SFMBT1 TLCD1 CXXC5 CDK19 SCNN1A SAC3D1 FAM57A SYNM NR2F1 DVL3 FAM134B GNAL KCTD15 INHBB RBM25 FRAT1 CRY1 NCKIPSD GINS1 RDH13 AKT1 TPPP TNC GPR137B MANEAL PFKFB3 CDKN2A ABCC10 BCL2L11 SSX2IP ZNF703 PKN3 FGFR3 NAT9 GNAS REEP1 PIN1 CCNE2 POLE2 KIAA1804 ZDHHC23 PHF10 SIX5 KANK2 CCNO GKAP1 B4GALT6 LOC646762 NUP155 IL1B SOX12 E2F7 CDKN1C FGF9 DYM PTGS1 KDM2B EZH2 DSCR6 CDKN2C FAM92A1 SIN3B DCK TMEM106C RAB26 DTL PTCH1 CCNE1 TMEM200B USPL1 LYPD6 PHTF2 TMEM158 PCOLCE2 MFHAS1 TBC1D9 POLE DIS3L GLRB KIAA1244 RTN4R CC2D2B EPHA2 GAS5 TMEM155 BRI3BP TEAD4 HEY1 HACE1 CEP78 DONSON C20orf112 RASEF SREBF1 NIN CHD7 EIF4A1 C6orf136 TMEM214 NIPA1 RAB15 SCN8A SMAD6 FZD1 EPB41L4A TMEM97 CDC20B SAMD1 STRA13 CHML KIAA0020 FBXO21 RPL17 DDAH1 INO80C PXMP2 CCND3 EPB41L4B CRELD2 CEBPA WIPI2 ZNF367 JPH1 RUNX3 BAI2 AP1S2 CHST2 PCNA SLC30A4 FERMT1 FOXQ1 KDM4B PWP1 C6orf168 DNAJC9 ZWINT TMOD2 RECQL4 DCLRE1B MYB ATRNL1 LRIG1
BILD_HRAS_ONCOGENIC_SIGNATURE CD274 SPRY4 MCL1 IER2 TGFA CD55 ULBP2 HIST1H2AC TBX3 RAPH1 ADAM8 TNFRSF10A PHLDA1 MMP14 LYN TIMP1 PPBP NDRG1 CLCF1 HBEGF KCNN4 DUSP5 CASP2 LOC150381 HOXC6 SLC25A37 ODC1 DENND2C SOCS1 CHST11 PIM1 CALM2 GK PI3 LDLR ELOVL7 FGFBP1 PPP1R15A COL27A1 ATP2B1 AHNAK2 TSC22D1 ADRB2 SEMA4C SDC1 MTPAP TFPI2 SRRM2 DUSP6 TNRC6B CDCP1 SEMA4B GJB5 TOR1AIP1 TGFB2 STX1A SFN C6orf141 LHFPL2 IL8 INPP1 EGR1 SKP2 ST5 MTUS1 PDGFA HPSE VEGFA MFSD2A CYP1B1 FERMT1 TNS4 ITPR3 GLTP FLNB KCNK1 SH2D5 GRHL2 B4GALT1 TNFRSF12A PTX3 UAP1 TTC8 ARHGAP25 IRX2 KLF6 MEG3 ARHGEF9 AKAP12 RUNX1 BMP2 TUBA4A TOP1 FOSL1 FGFR2 ADAMTS5 MAST4 ADAMTS15 ELK3 PHACTR4 RRP9 TNFRSF10B SLC2A3 LRIG3 TOB1 SMTN PPIF ZNF827 NIPAL1 CYP2R1 LAMA3 DLL1 CSNK1E IL1A HRAS PTGS2 MAP1LC3B MID1 PNLIPRP3 CSNK1D ARNTL2 SERPINB1 SDC4 OXSR1 TMEM154 FAM83A GDF15 CXCL5 HIST1H1E MALAT1 KIAA0528 SLC20A1 ZNF862 CASP1 ZBED2 B3GNT5 CXCL1 EPHA2 CCNA1 SERPINB2 MXD1 GAS1 FLRT3 LRRFIP1 IL13RA2 DUSP4 TIA1 COL12A1 HK2 ZNF192 CXCL2 ZFP36 LRRC8C FN1 GJB3 TCF7L2 KDM6B SAMD8 PLAUR PVR PNPLA8 SERPINB3 PNMA2 PTHLH SERPINB5 DNAJC6 LGALS8 FOS BCL6 LIF NFKBIZ ITGA2 IL11 ZNF273 FAM110C LRAT TMEM45B PIK3CD MAP7D1 EFNB1 CALU FOXQ1 ARG2 MDH1 EREG TRIM22 PRNP DUSP1 MRGPRX3 UPP1 C7orf49 ACOT7 VANGL2 G0S2 PIAS1 SESN2 PLXNA2 KANK4 ABCA1 HMGN3 NFIB EPHA4 ARHGAP27 LATS1 SLC16A3 MED25 CXCL3 SLC6A15 MFAP2 LRP8 NT5E IL1B S100A6 JHDM1D MALL GLCCI1 STAG3L1 MYD88 JUNB NAV3 CCL20 EHD1 TNRC6A HNRNPH1 C19orf10 TMTC3 DDX17 RNF152 MBNL2 PALMD KLF5 XIST SLC9A1 ZNF608 ANGPTL4 LPAR2 GTPBP2 AGPAT9 IER3 PHLDA2 DLST NOLC1 FBXO9 MLL3 FAM46B ITPRIP MBOAT2 TRIB1 CYP27B1 NAMPT TPM1 PTPRE CCNL1
BILD_MYC_ONCOGENIC_SIGNATURE ATP2B4 EMP1 PTRH2 TUBA1A NGFR ADAMTS15 DGKA C12orf66 LSG1 CIRH1A ZBED2 UBE2D4 RABEPK BCS1L ACSS2 CDK4 RHBDF1 HK2 RUNX1 PFKM AIMP2 LOC646762 SFXN4 SLC19A1 MYBBP1A HIST1H2AC TGM1 ADAM8 NOLC1 FGD6 CCDC137 FGF11 CYTH2 HSPD1 PNPT1 FLJ10661 DCAF4 DHODH TGM2 COL5A1 IRF9 IPO4 TNFAIP2 TRMT1 MCOLN2 TCOF1 GPD1L IMP4 PCOLCE2 FLAD1 NOP56 NFKB2 OSBP2 AKAP12 C1orf51 SPTAN1 ALS2CL PMM2 RNF213 PHB C11orf48 HSPA6 PA2G4 RRP9 DDAH2 DDX26B NLE1 KCNQ5 DDX28 STMN3 MYC DDX10 SORD UTP20 TINF2 TMEM97 ZNF667 TTLL12 DAB2 OR2A4 PRR5 MEG3 FAM195A BID XPO5 TRIOBP PLAU PLEKHG2 KIAA1609 FAM86B1 MKNK1 CDK2 PLEC COL1A1 MAP3K6 UBIAD1 ERBB3 FARSA AGPAT5 PLD6 ARNTL SLC6A8 FAM168A SMTN ABCC3 PHF1 NDE1 DHRS1 KHNYN EPS8L1 ANGEL1 GPR110 COL8A2 SORL1 ANAPC1 SESTD1 RPP40 FGFBP1 NUFIP1 ERCC1 ALG3 MTMR11 CCNG2 NLRP1 ABL2 SRM SCFD2 GNL3 GPATCH4 ALDH1B1 PAICS NOL6 NTF4 NCL SLC12A8 HS6ST2 GPRC5A NIT1 FAM193B DUOX1 BOP1 MST1R WSB1 GOLGA2 LTBP2 AHNAK GEMIN5 PC MICAL1 BEND3 DUSP22 CGN C10orf2 SUPV3L1 FCHSD1 VAMP1 YPEL3 CDCA8 TAF4B CCDC78 FAM100A NPM1 TFB2M DKC1 PDLIM7 DUSP2 ARNTL2 PES1 SSH3 FARSB C19orf48 C20orf27 WDR12 SERPINB1 MON1A SMURF1 PCYOX1L NRP1 SLC6A15 MRTO4 ATIC SLITRK6 CCDC86 SLC29A2 SNHG1 LAMC2 DDX18 EXOSC5 ECE2 NOP16 WDR74 UTP14A NOP2 CFLAR METTL1 RCL1 PDP1
BILD_SRC_ONCOGENIC_SIGNATURE TIA1 HSPH1 FRMD4B LIPG SRC SORL1 MMAB SSFA2 ABCC10 IL17RA 6-Mar ZBTB11 DCBLD2 RAG1 TNFAIP3 PTHLH SACS TRIM33 EHMT1 ZNF12 CSNK1A1 SERPINB2 HEG1 RPS11 PROM2 ARIH1 CA12 RPS19 VPS13B CASP1 ASAP2 TMEFF2 GAS2L1 DMTF1 LNPEP INO80C ACLY LSS COL1A1 YTHDC2 FANCL RPL27A MARK3 PRICKLE1 FERMT1 SLC5A3 ASH1L TMCC1 COL8A2 CSTF3 RPLP2 RRM2 PPP1R15A EXTL2 SECISBP2 KDM4B SLC12A2 DHRS1 TSPYL4
BIOCARTA_41BB_PATHWAY JUN MAP3K5 MAPK8 CHUK MAPK14 MAP3K1 RELA TNFRSF9 IKBKB MAP4K5 IFNG TRAF2 ATF2 IL4 NFKB1 NFKBIA IL2
BIOCARTA_ACE2_PATHWAY ACE2 COL4A1 COL4A2 REN COL4A3 COL4A4 CMA1 AGT AGTR1 ACE AGTR2 COL4A6 COL4A5
BIOCARTA_ACH_PATHWAY SRC PTK2 TERT CHRNG FOXO3 RAPSN AKT1 PIK3CA MUSK FASLG CHRNB1 YWHAH BAD PTK2B PIK3CG PIK3R1
BIOCARTA_ACTINY_PATHWAY ABI2 WASF2 WASL ACTA1 PIR WASF1 ARPC4 PSMA7 ARPC5 ARPC1A ACTR2 ACTR3 ARPC1B ARPC3 NCKAP1 WASF3 ARPC2 RAC1 NTRK1 NCK1
BIOCARTA_AGPCR_PATHWAY PRKCB PRKCA PRKAR2B PRKACB PRKACG GNAS ARRB1 GNGT1 GNB1 PRKAR1A PRKAR2A PRKAR1B GRK4
BIOCARTA_AGR_PATHWAY JUN MAPK8 PAK3 ACTA1 EGFR NRG1 RAPSN DAG1 CHRM1 PAK2 LAMA3 LAMA2 PAK4 UTRN PXN NRG3 PAK7 DMD CTTN SRC PTK2 ITGA1 CHRNA1 PAK1 SP1 GIT2 DVL1 NRG2 MUSK ITGB1 MAPK3 LAMA4 RAC1 PAK6 CDC42 MAPK1
BIOCARTA_AHSP_PATHWAY ALAS1 ALAS2 HBA1 ALAD GATA1 CPOX FECH UROS HBA2 AHSP HMBS UROD HBB
BIOCARTA_AKAP13_PATHWAY PRKAG1 LPAR2 RHOA PRKAR2A PRKAR2B AKAP13 GNA12 PRKACB GNA13 PRKACG LPAR1 LPAR3
BIOCARTA_AKAP95_PATHWAY PRKAG1 PPP2CA PRKAR2A PPP1CA PRKAR2B DDX5 PRKACB PRKACG CCNB1 AKAP8 NCAPD2 CDK1
BIOCARTA_AKAPCENTROSOME_PATHWAY PCNT PRKAR2B PRKACB PRKACG NUP85 CDK1 PRKAG1 RHOA PPP2CA PRKAR2A PPP1CA MAP2 PKN1 AKAP9 PRKCE
BIOCARTA_AKT_PATHWAY CASP9 IKBKG FOXO4 CHUK FOXO1 FOXO3 RELA PDPK1 GHR IKBKB AKT1 PIK3CA GH1 PPP2CA FASLG HSP90AA1 YWHAH BAD NFKB1 PIK3CG PIK3R1 NFKBIA
BIOCARTA_ALK_PATHWAY MEF2C WNT1 NPPB NPPA NOG GSK3B GATA4 CTNNB1 TGFB2 CHRD HNF1A MYL2 TGFB1 FZD1 ATF2 SMAD5 TGFBR3 TGFBR2 TGFBR1 NKX2-5 TGFB3 SMAD6 BMPR2 BMPR1A ACVR1 RFC1 BMP4 APC BMP2 MAP3K7 BMP7 DVL1 BMP5 BMP10 AXIN1 SMAD4 SMAD1
BIOCARTA_AMI_PATHWAY F10 TFPI F2 COL4A1 F2R COL4A2 COL4A3 COL4A4 PROS1 FGG PROC FGA PLG SERPINC1 FGB PLAT COL4A6 AHSP COL4A5 F7
BIOCARTA_ARAP_PATHWAY ASAP2 CYTH3 CYTH2 CYTH1 ARFGAP1 ARFGAP3 COPA CYTH4 KDELR3 GBF1 KDELR1 ARF1 ARFGEF2 CLTB KDELR2 ARFGEF1 GPLD1
BIOCARTA_ARENRF2_PATHWAY JUN MAPK8 MAPK14 PRKCB PRKCA MAFK FXYD2 KEAP1 CREB1 MAFG MAFF FOS MAPK1
BIOCARTA_ARF_PATHWAY TWIST1 E2F1 POLR1C CDKN2A MDM2 ABL1 RB1 TP53 POLR1D PIK3CA TBX2 POLR1A POLR1B PIK3CG PIK3R1 RAC1 MYC
BIOCARTA_ASBCELL_PATHWAY CD40LG CD40 CD4 FAS CD80 FASLG CD28 IL4 IL10 HLA-DRB1 HLA-DRA IL2
BIOCARTA_AT1R_PATHWAY JUN MEF2C MEF2D HRAS CALM2 MAPK8 RAF1 PRKCB MEF2A SHC1 EGFR ELK1 PRKCA CALM1 MAP2K4 ATF2 SRC PTK2 MAP2K2 MAP3K1 MAP2K1 GNAQ PAK1 AGT GRB2 AGTR1 MAPK3 CALM3 PTK2B RAC1 SOS1 MAPK1
BIOCARTA_ATM_PATHWAY JUN CHEK2 MAPK8 MRE11A BRCA1 NBN RELA CHEK1 MDM2 ABL1 CDKN1A TP53 GADD45A ATM RAD51 TP73 RAD50 NFKB1 NFKBIA RBBP8
BIOCARTA_ATRBRCA_PATHWAY CHEK2 TREX1 BRCA2 MRE11A RAD17 NBN BRCA1 RAD9A FANCE CHEK1 FANCG TP53 HUS1 RAD1 ATR ATM RAD51 FANCF RAD50 FANCC FANCD2
BIOCARTA_BAD_PATHWAY IL3RA IL3 PRKAR2B IGF1 CSF2RB IGF1R KITLG ADCY1 BAD BCL2 BCL2L1 BAX KIT PRKACB PRKACG AKT1 PIK3CA PRKAR1A PRKAR2A PRKAR1B MAPK3 YWHAH PIK3CG PIK3R1 MAPK1 RPS6KA1
BIOCARTA_BARR_MAPK_PATHWAY ARRB1 GNGT1 PLCB1 GNB1 MAP2K2 RAF1 MAP2K1 ADCY1 MAPK3 GNAS DNM1 MAPK1
BIOCARTA_BARRESTIN_PATHWAY PPARA ARRB1 GNGT1 PLCB1 GNB1 ADCY1 AP2A1 GNAS DNM1 AP2M1
BIOCARTA_BARRESTIN_SRC_PATHWAY SRC HRAS PLCB1 MAP2K2 RAF1 MAP2K1 GNAS DNM1 ARRB1 GNGT1 GNB1 ADCY1 MAPK3 HCK MAPK1
BIOCARTA_BCELLSURVIVAL_PATHWAY CASP7 ITGA1 BIRC5 XIAP AKT1 CASP3 JUND MTOR CCT4 DPF2 PIK3CA ITGB1 ZBTB7A FOS PIK3CG PIK3R1
BIOCARTA_BCR_PATHWAY JUN HRAS CALM2 MAPK8 NFATC4 RAF1 MAPK14 PRKCB SHC1 ELK1 PRKCA CALM1 NFATC3 PPP3CC SYK BTK BLNK MAP3K1 MAP2K1 VAV1 CD79A PPP3CB CD79B PPP3CA PLCG1 GRB2 MAPK3 CALM3 NFATC2 FOS NFATC1 LYN RAC1 SOS1
BIOCARTA_BIOPEPTIDES_PATHWAY HRAS F2 CALM2 MAPK8 STAT3 RAF1 STAT4 PRKCB MAPK14 STAT1 SHC1 PRKCA STAT2 CALM1 KNG1 GNA11 GNAI1 GNGT1 MYLK MAP2K2 CAMK2A MAPT CAMK2B CAMK2D MAP2K1 CAMK2G JAK2 CDK5 GNB1 PLCG1 AGT GRB2 AGTR2 STAT5B MAPK3 STAT5A FYN CALM3 PTK2B STAT6 SOS1 MAPK1
BIOCARTA_BLYMPHOCYTE_PATHWAY CD40 CD80 ITGB2 CR1 ITGAL PTPRC HLA-DRB1 CR2 HLA-DRA ICAM1 FCGR2B
BIOCARTA_CACAM_PATHWAY CAMK1G CAMK4 CALM2 CAMK2A CAMK2B CAMK2D CAMK2G CALM1 CREB1 CALM3 CAMK1 CAMKK1 CAMKK2
BIOCARTA_CALCINEURIN_PATHWAY CALM2 NFATC4 PRKCB PRKCA CALM1 NFATC3 GNAQ SP1 CDKN1A PPP3CB PPP3CC PPP3CA MARCKS PLCG1 SP3 CALM3 NFATC2 NFATC1
BIOCARTA_CARDIACEGF_PATHWAY JUN EDNRB HRAS PRKCB EGFR PRKCA RELA ADAM12 EGF EDN1 EDNRA AGT PLCG1 RHOA AGTR1 FOS NFKB1 MYC
BIOCARTA_CARM_ER_PATHWAY MEF2C PELP1 PPARGC1A EP300 ERCC3 ESR1 HDAC3 NR0B1 NRIP1 HDAC8 HDAC5 SPEN HDAC11 SRA1 GRIP1 TBP CREBBP HDAC6 GTF2A1 CCND1 HDAC7 NCOR2 HIST2H3C BRCA1 HDAC9 HDAC4 MED1 CARM1 GTF2F1 GTF2E1 HDAC1 POLR2A HDAC2 PHB2 HDAC10
BIOCARTA_CARM1_PATHWAY EP300 PRKAR2B PRKACB RARA PRKACG CREB1 RXRA NCOA3 CARM1 PRKAR1A CREBBP PRKAR2A PRKAR1B
BIOCARTA_CASPASE_PATHWAY CASP10 CASP9 CASP8 CASP7 BIRC2 APAF1 CASP4 BIRC3 XIAP CASP6 CASP1 LMNA CASP3 LMNB1 CASP2 PRF1 DFFA CYCS DFFB GZMB ARHGDIB LMNB2 PARP1
BIOCARTA_CBL_PATHWAY CSF1R SRC PDGFRA PRKCB EGFR PRKCA SH3GLB1 CBL EGF SH3KBP1 GRB2 MET SH3GLB2
BIOCARTA_CCR3_PATHWAY NOX1 HRAS PTK2 PPP1R12B PLCB1 RAF1 PRKCB PRKCA MAP2K1 GNAQ GNAS CFL1 CCR3 LIMK1 MYL2 GNGT1 GNB1 RHOA CCL11 MAPK3 PIK3C2G ROCK2 MAPK1
BIOCARTA_CCR5_PATHWAY JUN CALM2 MAPK8 PRKCB MAPK14 PRKCA CALM1 GNAQ CCL2 CXCL12 CCL4 CCR5 PLCG1 CALM3 CXCR4 PTK2B FOS
BIOCARTA_CD40_PATHWAY CD40LG CD40 IKBKG CHUK IKBKAP MAP3K1 RELA IKBKB DUSP1 TRAF6 TRAF3 TNFAIP3 MAP3K14 NFKB1 NFKBIA
BIOCARTA_CDC42RAC_PATHWAY WASL PDGFRA PAK1 ARPC4 PIK3CA ARPC5 ARPC1A ACTR2 RHOA ACTR3 ARPC1B ARPC3 ARPC2 RAC1 PIK3R1 CDC42
BIOCARTA_CDK5_PATHWAY CDK5 HRAS CDK5R1 MAP2K2 EGR1 RAF1 NGF MAP2K1 MAPK3 NGFR MAPK1
BIOCARTA_CDMAC_PATHWAY JUN HRAS PLCB1 RAF1 PRKCB PRKCA RELA MAP2K1 TNF CUZD1 MAPK3 NFKB1 FOS NFKBIA MYC MAPK1
BIOCARTA_CELL2CELL_PATHWAY CSK PTK2 SRC PECAM1 VCL BCAR1 CTNNA2 CTNNB1 CTNNA3 ACTN1 CTNNA1 PXN ACTN2 ACTN3
BIOCARTA_CELLCYCLE_PATHWAY CCND1 E2F1 TFDP1 CDK2 CDKN2A CDK4 RB1 CDKN1B CDKN1A CDK1 CDKN2D CCNA1 CDKN2B CDK6 CDKN2C CDK7 CDC25A RBL1 CCND2 CCNB1 CCNE1 CCNH CCND3
BIOCARTA_CERAMIDE_PATHWAY CASP8 NSMAF BCL2 MAPK8 RAF1 MAP3K1 RELA BAX MAP2K1 TNFRSF1A MAP2K4 SMPD1 CYCS TRAF2 FADD RIPK1 MAPK3 BAD NFKB1 TRADD AIFM1 MAPK1
BIOCARTA_CFTR_PATHWAY EZR CFTR SLC9A3R1 PRKAR1A PRKAR2A PRKAR2B PRKAR1B ADCY1 PRKACB PRKACG GNAS ADRB2
BIOCARTA_CHEMICAL_PATHWAY CASP9 PTK2 BCL2 CASP7 BID PRKCB BCL2L1 STAT1 PRKCA APAF1 BAX EIF2S1 CASP6 AKT1 TP53 CASP3 CYCS ATM TLN1 BAD PXN PARP1
BIOCARTA_CHREBP2_PATHWAY YWHAQ GCK PRKAR2B PPP2R2D PPP2R2A PPP2R2B MLX MLXIPL FASN PRKAB2 PPP2CB PRKAB1 PPP2CA PRKAA2 PPP2R1A PRKAA1 PPP2R1B PRKAG2 YWHAB PRKACA PRKACB PRKACG PRKAG3 PPP2R5A PPP2R4 PPP2R3A PPP2R2C PRKAG1 PPP2R5E PPP2R5D PRKAR1A PPP2R5C PRKAR2A PPP2R5B ACACA PRKAR1B PPP2R3B YWHAZ YWHAH PKLR YWHAG YWHAE
BIOCARTA_CK1_PATHWAY CDK5R1 PLCB1 CSNK1D PRKAR2B PRKACB PRKACG GRM1 PPP3CA CDK5 PPP2CA PRKAR1A PRKAR2A PPP1CA PRKAR1B DRD1 DRD2 PPP1R1B
BIOCARTA_CLASSIC_PATHWAY C9 C2 C1S C6 C3 C5 C1QB C1QA C1R C1QC C4A C8A C7
BIOCARTA_COMP_PATHWAY MASP1 C9 C2 C1S C6 C3 C5 C1QB CFD C1QA C1R C1QC MBL2 C4A MASP2 C8A C7 CFB
BIOCARTA_CREB_PATHWAY HRAS MAPK14 PRKCB PRKCA PRKAR2B ADCY1 CAMK2A CAMK2B RPS6KA5 CAMK2D CAMK2G PRKACB PRKACG GNAS CREB1 AKT1 PIK3CA GRB2 PRKAR1A PRKAR2A PRKAR1B MAPK3 PIK3R1 RAC1 SOS1 MAPK1 RPS6KA1
BIOCARTA_CSK_PATHWAY ZAP70 CSK CD4 PRKAR2B PRKACB CD3D PRKACG CD3E CD3G GNAS GNGT1 GNB1 PRKAR1A PRKAR2A CD247 CREBBP PRKAR1B ADCY1 LCK PTPRC HLA-DRB1 HLA-DRA
BIOCARTA_CTCF_PATHWAY PTEN CDKN2A MDM2 CDKN1B CD79A TP53 CD79B MTOR TGFB2 PIK3CA TGFB1 RPS6KB1 PPP2CA SMAD5 TGFBR3 SMAD4 TGFBR2 TGFBR1 PIK3CG PIK3R1 MYC SMAD1 TGFB3
BIOCARTA_CTL_PATHWAY CD3D CD3E CD3G ITGAL ICAM1 PRF1 FAS FASLG ITGB2 CD247 GZMB B2M HLA-A
BIOCARTA_CTLA4_PATHWAY PTPN11 CD80 CD86 CD28 CD3D CD3E CD3G ITK PIK3CA ICOSLG GRB2 CD247 ICOS PIK3R1 LCK HLA-DRB1 HLA-DRA CTLA4 IL2
BIOCARTA_CXCR4_PATHWAY HRAS PTK2 RAF1 PRKCB PRKCA RELA MAP2K1 BCAR1 GNAQ CRK GNAI1 PIK3CA CXCL12 GNGT1 GNB1 PLCG1 MAPK3 CXCR4 PTK2B PIK3C2G NFKB1 PIK3R1 PXN MAPK1
BIOCARTA_CYTOKINE_PATHWAY IL12B LTA IL13 IL3 IL12A IL17A IL18 TNF IL16 IL1A IL15 IFNG IFNB1 IFNA1 IL4 IL5 IL10 IL9 IL6 IL8 IL2
BIOCARTA_D4GDI_PATHWAY CASP10 JUN CASP9 CASP8 APAF1 ARHGAP5 CASP1 CASP3 PRF1 CYCS GZMB ARHGDIB PARP1
BIOCARTA_DC_PATHWAY CSF2 IL12B CD40 IL13 IL3 IL12A CD2 CD33 TLR9 ANPEP CD7 CD5 IFNG ITGAX IFNB1 TLR4 IFNA1 IL4 TLR7 TLR2 IL5 IL10
BIOCARTA_DEATH_PATHWAY CASP10 CASP9 GAS2 CASP8 CASP7 CHUK RELA APAF1 TNFSF12 TNFSF10 BIRC3 XIAP LMNA SPTAN1 TNFRSF10A TRAF2 FADD CFLAR TNFRSF10B RIPK1 MAP3K14 TRADD TNFRSF25 BCL2 BID BIRC2 CASP6 CASP3 CYCS DFFA DFFB NFKB1 NFKBIA
BIOCARTA_DNAFRAGMENT_PATHWAY DFFA DFFB CASP7 HMGB2 HMGB1 GZMB TOP2B ENDOG TOP2A CASP3
BIOCARTA_DREAM_PATHWAY JUN PRKAR2B PRKACB PRKACG CREB1 CREM OPRK1 PRKAR1A PRKAR2A PRKAR1B MAPK3 POLR2A FOS KCNIP3
BIOCARTA_ECM_PATHWAY ROCK1 SRC HRAS PTK2 ITGA1 RAF1 SHC1 GSN ARHGAP5 MAP2K1 PIK3CA MYL2 ITGB1 DIAPH1 MYLK RHOA TLN1 MAPK3 FYN PIK3CG PIK3R1 PXN PFN1 MAPK1
BIOCARTA_EDG1_PATHWAY PLCB1 PRKCB PRKCA SPHKAP GNAI1 GNGT1 RHOA ADCY1 SPHK1 SRC PTK2 PDGFA PDGFRA SMPD2 S1PR1 ITGB3 AKT1 PIK3CA ASAH1 ITGAV SMPD1 GNB1 MAPK3 PIK3CG PIK3R1 RAC1 MAPK1
BIOCARTA_EGF_PATHWAY JUN CSNK2A1 SRF HRAS MAPK8 STAT3 RAF1 PRKCB STAT4 EGFR ELK1 PRKCA SHC1 STAT1 STAT2 EGF MAP2K4 MAP3K1 MAP2K1 JAK1 RASA1 PIK3CA PLCG1 GRB2 STAT5B MAPK3 STAT5A FOS STAT6 PIK3R1 SOS1
BIOCARTA_EGFR_SMRTE_PATHWAY NCOR2 ZBTB16 MAP3K1 MAPK14 EGFR MAP2K1 THRB THRA RARA RXRA EGF
BIOCARTA_EIF_PATHWAY EEF2 EIF1 EIF2S3 EIF2S1 EIF3A EIF1AX EIF6 EIF4G3 EIF4G2 EIF5 EEF2K EIF4G1 EIF4A1 EIF4A2 EIF4E EIF2S2
BIOCARTA_EIF2_PATHWAY EIF5 EIF2AK1 PPP1CA EIF2S3 GSK3B EIF2S2 EIF2S1 EIF2B5 EIF2AK2 EIF2AK3 EIF2AK4
BIOCARTA_EIF4_PATHWAY PTEN PDK2 PRKCB MAPK14 PRKCA PDPK1 GHR EIF4G3 AKT1 MTOR PIK3CA EIF4G2 MKNK1 RPS6KB1 EIF4G1 EIF4A1 EIF4A2 MAPK3 EIF4E IRS1 EIF4EBP1 PIK3R1 PABPC1 MAPK1
BIOCARTA_EPHA4_PATHWAY SELP ITGB1 ITGA1 RAP1B ACTA1 EPHA4 FYN EPHB1 LYN L1CAM
BIOCARTA_EPO_PATHWAY CSNK2A1 JUN HRAS EPO MAPK8 RAF1 ELK1 SHC1 MAP2K1 JAK2 PLCG1 GRB2 STAT5B MAPK3 STAT5A FOS PTPN6 SOS1 EPOR
BIOCARTA_EPONFKB_PATHWAY GRIN1 EPO SOD2 ARNT RELA HIF1A NFKB1 CDKN1A NFKBIA JAK2 EPOR
BIOCARTA_ERK_PATHWAY HRAS STAT3 RAF1 EGFR ELK1 SHC1 MKNK2 MKNK1 IGF1R PTPRR GNGT1 NGF PPP2CA NGFR SRC MAP2K2 PDGFRA RPS6KA5 MAP2K1 GNAS ITGB1 GNB1 GRB2 MAPK3 MYC SOS1 MAPK1 RPS6KA1
BIOCARTA_ERK5_PATHWAY MEF2C MEF2D HRAS MEF2A SHC1 CREB1 AKT1 PIK3CA PLCG1 GRB2 MAPK3 MAPK7 PIK3CG NTRK1 PIK3R1 RPS6KA1 MAPK1
BIOCARTA_ERYTH_PATHWAY CSF2 EPO IL3 FLT3 IGF1 CCL3 IL1A TGFB2 TGFB1 KITLG CSF3 IL6 IL9 TGFB3 IL11
BIOCARTA_ETC_PATHWAY CYCS SDHA SDHD SDHB SDHC SLC25A6 NDUFA1 ATP5A1 UQCRC1 SLC25A4 GPD2
BIOCARTA_ETS_PATHWAY JUN CSF1R NCOR2 HRAS CSF1 SIN3A E2F1 DDX20 E2F4 HDAC5 SIN3B RBL2 ETS1 HDAC2 RBL1 ETS2 FOS ETV3
BIOCARTA_EXTRINSIC_PATHWAY F10 TFPI F2 F2R FGG PROS1 PROC FGA SERPINC1 FGB F3 F5 F7
BIOCARTA_FAS_PATHWAY CASP10 JUN PTPN13 CASP8 CASP7 MAPK8 RIPK2 PAK2 SPTAN1 LMNA LMNB1 MAP2K4 FADD CFLAR LMNB2 MAP3K1 PAK1 RB1 CASP6 MAP3K7 CASP3 DAXX FAS DFFA DFFB FASLG ARHGDIB FAF1 PRKDC PARP1
BIOCARTA_FCER1_PATHWAY JUN HRAS MAPK8 CALM2 NFATC4 RAF1 PRKCB SHC1 ELK1 CALM1 NFATC3 PAK2 PPP3CC MAP2K4 SYK FCER1G FCER1A BTK PLA2G4A MAP3K1 MAP2K1 VAV1 MAP2K7 PPP3CB PPP3CA PIK3CA PLCG1 GRB2 MAPK3 CALM3 NFATC2 FOS NFATC1 PIK3CG LYN PIK3R1 SOS1 MAPK1
BIOCARTA_FEEDER_PATHWAY MPI HK1 KHK TREH PGM1 LCT TPI1 PYGM PYGL
BIOCARTA_FIBRINOLYSIS_PATHWAY F2 CPB2 F2R FGB PLAT FGG F13A1 SERPINE1 FGA SERPINB2 PLAU PLG
BIOCARTA_FMLP_PATHWAY HRAS PLCB1 CALM2 CAMK1G FPR1 NFATC4 RAF1 MAPK14 ELK1 RELA GNA15 CALM1 NFATC3 PPP3CC GNGT1 PIK3C2G MAP2K2 MAP2K3 MAP3K1 NCF2 MAP2K1 NCF1C PAK1 MAP2K6 PPP3CB PPP3CA GNB1 MAPK3 CALM3 CAMK1 NFATC2 NFKB1 NFATC1 RAC1 NFKBIA MAPK1
BIOCARTA_FREE_PATHWAY NOX1 SOD1 GSR XDH GSS GPX1 RELA TNF NFKB1 IL8
BIOCARTA_G1_PATHWAY E2F1 TFDP1 GSK3B CDKN2A CDKN1B CDKN1A CDK1 TGFB2 CCNA1 CDKN2B TGFB1 TGFB3 CCND1 CDK2 CDK4 ABL1 RB1 SKP2 TP53 CDK6 DHFR CDC25A ATM ATR HDAC1 SMAD3 SMAD4 CCNE1
BIOCARTA_G2_PATHWAY YWHAQ MYT1 CHEK2 EP300 BRCA1 CHEK1 WEE1 MDM2 CDKN1A TP53 CDK1 CDKN2D CDC34 CDC25B CDC25C GADD45A CDC25A PLK1 ATR ATM YWHAH CCNB1 PRKDC RPS6KA1
BIOCARTA_GABA_PATHWAY GPHN SRC GABRA5 GABRA6 GABRA3 GABRA4 GABRA1 GABRA2 GABARAP DNM1
BIOCARTA_GATA3_PATHWAY IL13 GATA3 MAPK14 MAP2K3 PRKAR2B PRKACB PRKACG JUNB PRKAR1A PRKAR2A PRKAR1B IL4 NFATC2 IL5 NFATC1 MAF
BIOCARTA_GCR_PATHWAY CALM2 NOS3 ANXA1 NPPA RELA NR3C1 CALM1 CORIN GNAS AKT1 ADRB2 PIK3CA GNGT1 GNB1 HSP90AA1 CALM3 NFKB1 PIK3CG PIK3R1
BIOCARTA_GH_PATHWAY SRF HRAS RAF1 PRKCB PRKCA SHC1 SLC2A4 SOCS1 HNF1A INS PTPN6 MAP2K1 GHR JAK2 PIK3CA GH1 PLCG1 GRB2 MAPK3 IRS1 STAT5B STAT5A INSR PIK3CG PIK3R1 SOS1 MAPK1 RPS6KA1
BIOCARTA_GLEEVEC_PATHWAY JUN HRAS MAPK8 RAF1 MAP3K1 STAT1 MAP2K1 AKT1 JAK2 PIK3CA MAP2K4 CRKL GRB2 STAT5B MAPK3 STAT5A BCR BAD FOS PIK3CG PIK3R1 MYC SOS1
BIOCARTA_GLYCOLYSIS_PATHWAY HK1 PGAM1 TPI1 PGK1 GAPDH PKLR ALDOB ENO1 GPI PFKL
BIOCARTA_GPCR_PATHWAY JUN HRAS CALM2 NFATC4 RAF1 PRKCB ELK1 PRKCA PRKAR2B CALM1 NFATC3 PPP3CC GNAI1 GNGT1 ADCY1 MAP2K1 GNAQ PRKACB PRKACG GNAS CREB1 PPP3CB PPP3CA RPS6KA3 GNB1 PLCG1 PRKAR1A PRKAR2A PRKAR1B MAPK3 CALM3 NFATC2 FOS NFATC1
BIOCARTA_GRANULOCYTES_PATHWAY PECAM1 TNF IL1A ITGAL ITGAM ICAM1 SELL SELP IFNG SELPLG C5 ITGB2 CSF3 IL8
BIOCARTA_GSK3_PATHWAY WNT1 TIRAP RELA GSK3B EIF2AK2 CTNNB1 GNAI1 GJA1 MYD88 FZD1 LBP TOLLIP PPP2CA LEF1 IRAK1 CCND1 APC PDPK1 LY96 DVL1 AKT1 PIK3CA CD14 TLR4 AXIN1 NFKB1 PIK3R1
BIOCARTA_HCMV_PATHWAY MAP2K2 MAPK14 MAP2K3 MAP3K1 RELA MAP2K1 RB1 CREB1 MAP2K6 SP1 AKT1 PIK3CA MAPK3 NFKB1 PIK3CG PIK3R1 MAPK1
BIOCARTA_HDAC_PATHWAY MEF2C MEF2D CALM2 CAMK1G MAPK14 MEF2A CALM1 IGF1 PPP3CC HDAC5 IGF1R INS MYOD1 CABIN1 MAP2K6 AKT1 PPP3CB PPP3CA PIK3CA YWHAH CALM3 INSR CAMK1 NFATC2 MAPK7 NFATC1 PIK3CG PIK3R1
BIOCARTA_HER2_PATHWAY ERBB4 HRAS IL6R ERBB3 STAT3 IL6ST RAF1 SHC1 EP300 EGFR MAP2K1 ESR1 PIK3CA CARM1 GRIP1 GRB2 MAPK3 PIK3CG PIK3R1 IL6 SOS1 MAPK1
BIOCARTA_HIF_PATHWAY JUN EPO NOS3 EP300 HIF1A VHL CREB1 P4HB COPS5 EDN1 ASPH VEGFA ARNT LDHA HSP90AA1
BIOCARTA_HIVNEF_PATHWAY CASP9 CASP8 CASP7 CHUK TNF BIRC3 XIAP PAK2 CDK11B LMNA LMNB1 CRADD FADD NUMA1 CFLAR RIPK1 LMNB2 PRKCD MAP3K5 PTK2 BID MAP3K1 MAP2K7 MDM2 CASP6 RB1 TNFRSF1B CASP3 TNFRSF1A CASP2 RASA1 DAXX ACTG1 NFKB1 PRKDC NFKBIA BAG4 MAPK8 GSN RELA APAF1 PSEN2 PSEN1 SPTAN1 TRAF2 MAP3K14 TRAF1 TRADD BCL2 BIRC2 FAS DFFA CYCS DFFB FASLG ARHGDIB CDK11A PARP1
BIOCARTA_HSP27_PATHWAY MAPKAPK3 CASP9 BCL2 ACTA1 APAF1 TNF MAPKAPK2 IL1A CASP3 HSPB1 HSPB2 DAXX CYCS FAS FASLG
BIOCARTA_IGF1_PATHWAY CSNK2A1 JUN SRF HRAS MAPK8 PTPN11 RAF1 SHC1 ELK1 MAP2K1 IGF1 RASA1 PIK3CA IGF1R GRB2 IRS1 MAPK3 FOS PIK3CG PIK3R1 SOS1
BIOCARTA_IGF1MTOR_PATHWAY PTEN PDK2 EIF2S3 GSK3B PDPK1 EIF2S1 IGF1 AKT1 MTOR PIK3CA IGF1R RPS6KB1 PPP2CA EIF4E EIF4EBP1 EIF2S2 EIF2B5 INPPL1 PIK3R1 RPS6
BIOCARTA_IGF1R_PATHWAY HRAS RAF1 SHC1 PRKAR2B MAP2K1 PRKACB PRKACG AKT1 PIK3CA IGF1R GRB2 PRKAR1A PRKAR2A PRKAR1B ADCY1 IRS1 MAPK3 YWHAH BAD PIK3R1 SOS1 RPS6KA1 MAPK1
BIOCARTA_IL10_PATHWAY STAT3 STAT4 STAT1 STAT2 TNF BLVRA BLVRB IL1A JAK1 HMOX1 STAT5B STAT5A STAT6 IL10 IL10RA IL6 IL10RB
BIOCARTA_IL12_PATHWAY JUN IL12RB1 IL12B MAPK8 IL12RB2 STAT4 MAPK14 IL12A IL18 CD3D CD3E TYK2 MAP2K6 CD3G JAK2 CCR5 IFNG CD247 IL18R1 CXCR3 ETV5
BIOCARTA_IL17_PATHWAY CD4 IL3 IL17A CD58 CD2 CD3D CD3E CD8A CD3G CD34 KITLG CD247 CSF3 IL6 IL8
BIOCARTA_IL1R_PATHWAY JUN MAPK8 CHUK MAPK14 RELA TNF TGFB2 TRAF6 MYD88 TGFB1 TOLLIP IFNB1 IFNA1 ECSIT IL1RAP MAP3K14 IRAK2 IL1B IL1R1 IRAK1 IL1RN TGFB3 MAP2K3 MAP3K1 IRAK3 IKBKB IL1A MAP2K6 MAP3K7 TAB1 NFKB1 NFKBIA IL6
BIOCARTA_IL2_PATHWAY CSNK2A1 JUN HRAS MAPK8 RAF1 SHC1 ELK1 IL2RG MAP2K1 IL2RB JAK1 JAK3 SYK GRB2 STAT5B MAPK3 STAT5A FOS IL2RA LCK SOS1 IL2
BIOCARTA_IL22BP_PATHWAY IL22RA2 STAT3 STAT4 STAT1 STAT2 TYK2 IL22 JAK1 JAK3 JAK2 STAT5B STAT5A SOCS3 STAT6 IL10RA IL22RA1
BIOCARTA_IL2RB_PATHWAY HRAS E2F1 RAF1 SHC1 IL2RG IL2RB CBL SOCS1 PPIA SYK CFLAR SOCS3 BAD IL2RA IKZF3 PTPN6 BCL2 BCL2L1 JAK1 AKT1 JAK3 PIK3CA FAS RPS6KB1 CRKL GRB2 FASLG NMI STAT5B IRS1 MAPK3 STAT5A FOS PIK3CG PIK3R1 MYC SOS1 MAPK1
BIOCARTA_IL3_PATHWAY HRAS IL3RA RAF1 IL3 SHC1 MAP2K1 CSF2RB JAK2 GRB2 MAPK3 STAT5B STAT5A FOS PTPN6 SOS1
BIOCARTA_IL4_PATHWAY RPS6KB1 GRB2 SHC1 IL2RG IRS1 IL4 IL4R STAT6 JAK1 AKT1 JAK3
BIOCARTA_IL5_PATHWAY CCR3 CD4 CCL11 IL4 IL1B IL5 IL5RA IL6 HLA-DRB1 HLA-DRA
BIOCARTA_IL6_PATHWAY CSNK2A1 JUN SRF HRAS IL6R STAT3 PTPN11 IL6ST RAF1 SHC1 ELK1 MAP2K1 TYK2 JAK1 JAK3 JAK2 CEBPB GRB2 MAPK3 FOS IL6 SOS1
BIOCARTA_IL7_PATHWAY BCL2 EP300 IL2RG IL7 JAK1 JAK3 PIK3CA CREBBP NMI STAT5B STAT5A FYN PTK2B PIK3CG PIK3R1 LCK IL7R
BIOCARTA_INFLAM_PATHWAY CSF2 CD4 CSF1 LTA IL3 TNF IL15 TGFB2 TGFB1 IFNG IFNB1 IFNA1 CSF3 TGFB3 IL2 IL8 IL12B IL13 PDGFA IL12A IL7 IL1A IL4 IL5 IL10 IL6 HLA-DRB1 IL11 HLA-DRA
BIOCARTA_INSULIN_PATHWAY CSNK2A1 JUN SRF HRAS MAPK8 PTPN11 RAF1 SHC1 ELK1 MAP2K1 SLC2A4 RASA1 PIK3CA GRB2 IRS1 MAPK3 INS INSR FOS PIK3CG PIK3R1 SOS1
BIOCARTA_INTEGRIN_PATHWAY JUN HRAS CAPN1 MAPK8 PPP1R12B ACTA1 RAF1 SHC1 CAPNS1 VCL ZYX TNS1 RHOA CAPNS2 ACTN1 PXN ROCK1 CSK SRC RAP1A PTK2 ITGA1 MAP2K2 MAP2K1 BCAR1 CAV1 RAPGEF1 ITGB1 CRKL GRB2 TLN1 MAPK3 FYN BCR SOS1 ACTN2 ACTN3 MAPK1
BIOCARTA_INTRINSIC_PATHWAY F10 F9 F8 F2 COL4A1 F2R COL4A2 COL4A3 COL4A4 KNG1 PROS1 FGG PROC KLKB1 FGA SERPINC1 FGB F12 COL4A6 SERPING1 F11 COL4A5 F5
BIOCARTA_KERATINOCYTE_PATHWAY JUN HRAS MAPK8 CHUK RAF1 PRKCB MAPK14 PRKCA EGFR RELA TNF EGF CEBPA MAP2K4 TRAF2 PPP2CA RIPK1 MAP3K14 PRKCG PRKCH PRKCD PRKCE MAP3K5 HOXA7 BCL2 PRKCQ MAP2K3 MAP3K1 MAPK13 MAP2K1 MAP2K7 IKBKB MAP2K6 TNFRSF1B SP1 TNFRSF1A DAXX FAS FASLG MAPK3 ETS1 ETS2 FOS NFKB1 NFKBIA MAPK1
BIOCARTA_KREB_PATHWAY FH SDHA OGDH SUCLA2 CS ACO2 IDH2 MDH1
BIOCARTA_LAIR_PATHWAY TNF KNG1 IL1A ITGAL ICAM1 VCAM1 SELP C6 ITGA4 SELPLG ITGB1 C3 C5 ITGB2 C7 IL6 IL8
BIOCARTA_LECTIN_PATHWAY C9 C2 C6 C5 C3 MBL2 C4A MASP2 C8A C7 MASP1
BIOCARTA_LEPTIN_PATHWAY LEPR PRKAG1 PRKAB2 CPT1A PRKAB1 PRKAA2 LEP PRKAA1 ACACA PRKAG3 PRKAG2
BIOCARTA_LONGEVITY_PATHWAY HRAS SOD1 SOD2 SOD3 FOXO3 SHC1 GHR IGF1 CAT AKT1 PIK3CA IGF1R GH1 PIK3CG PIK3R1
BIOCARTA_LYM_PATHWAY SELL VCAM1 ITGA4 ITGB1 ITGB2 PECAM1 IL1A ITGAL CD34 IL8 ICAM1
BIOCARTA_MAL_PATHWAY ROCK1 SRF HRAS MAP4K2 MAPK8 ACTA1 MAP2K2 RAF1 MAP3K1 MAP2K1 MAL HNF1A LIMK1 DIAPH1 RHOA MAPK3 RAC1 CDC42 MAPK1
BIOCARTA_MAPK_PATHWAY MEF2C JUN MEF2D MAX CHUK RAF1 MEF2A STAT1 SHC1 ELK1 PAK2 CEBPA MKNK1 MAP2K4 RIPK1 ATF2 RAPGEF2 MAPK9 MAP3K5 MAP4K3 MAPK10 MAPK11 MAP2K2 MAP4K4 BRAF RPS6KA5 MAP2K3 MAP3K1 MAPK13 MAP3K3 MAP2K1 MAP3K4 MAP2K7 MAP3K10 MAP3K9 IKBKB MAP2K5 MAP3K11 CREB1 MAP2K6 MAP3K7 MAP3K8 MAP3K12 MAP3K6 MAP4K1 MAP4K5 RPS6KA2 RPS6KA3 DAXX RPS6KB1 RPS6KB2 GRB2 MAPK3 MAPK4 RPS6KA4 MAPK6 NFKB1 MAPK7 RAC1 NFKBIA MYC RPS6KA1 MAPK1 MAPKAPK3 HRAS MAP4K2 MAPK8 MAPKAPK5 MAPK14 MAPK12 RELA MAPKAPK2 TGFB2 MKNK2 TGFB1 TRAF2 ARAF MAP3K14 TGFBR1 TRADD TGFB3 PAK1 SP1 MAP3K13 FOS MAP3K2
BIOCARTA_MCALPAIN_PATHWAY CAPN2 HRAS CAPN1 ACTA1 EGFR CAPNS1 PRKAR2B EGF MYL2 MYLK CAPNS2 PXN CXCR3 PTK2 ITGA1 PRKACB PRKACG EZR ITGB1 PRKAR1A PRKAR2A PRKAR1B MAPK3 TLN1 MAPK1
BIOCARTA_MCM_PATHWAY MCM4 MCM3 MCM6 CDT1 MCM5 MCM7 CDK2 CDKN1B MCM2 KITLG CDC6 CCNE1
BIOCARTA_MEF2D_PATHWAY CAPN2 MEF2D CABIN1 CALM2 PRKCB PRKCA CAPNS1 EP300 CALM1 PPP3CB PPP3CC PPP3CA HDAC1 CALM3 HDAC2 NFATC2 NFATC1 CAPNS2
BIOCARTA_MET_PATHWAY JUN HRAS MAPK8 STAT3 ACTA1 PTPN11 RAF1 ELK1 HGF MET PXN SRC RAP1A PTEN PTK2 ITGA1 RAP1B MAP2K2 MAP2K1 PAK1 DOCK1 MAP4K1 RASA1 CRK PIK3CA RAPGEF1 ITGB1 CRKL GAB1 GRB2 MAPK3 PTK2B FOS PIK3CG PIK3R1 SOS1 MAPK1
BIOCARTA_MITOCHONDRIA_PATHWAY CASP9 CASP8 CASP7 BCL2 BID BIK BCL2L1 BIRC2 APAF1 BAX BIRC3 XIAP CASP6 CASP3 DFFA DIABLO CYCS DFFB ENDOG BAK1 AIFM1
BIOCARTA_MONOCYTE_PATHWAY SELL SELP ITGA4 ITGB1 ITGB2 PECAM1 SELE ITGAL CD44 ITGAM ICAM1
BIOCARTA_MPR_PATHWAY HRAS MYT1 ACTA1 PRKAR2B CDK1 GNAI1 GNGT1 CAP1 ADCY1 PAQR5 SRC PIN1 PGR PRKACB PRKACG GNAS PAQR7 ARPC4 ARPC5 CDC25C ARPC1A GNB1 ACTR2 PRKAR1A ACTR3 PRKAR2A ARPC1B PRKAR1B ARPC3 MAPK3 CCNB1 ARPC2 RPS6KA1 MAPK1
BIOCARTA_MTA3_PATHWAY TUBA4B TUBA1A PDZK1 ALDOA ESR1 SNAI2 MTA3 MBD3 HSPB1 HSPB2 TUBA3C TUBA4A GAPDH MTA1 HDAC1 TUBA1C CTSD SNAI1 CDH1
BIOCARTA_MTOR_PATHWAY PTEN PDK2 TSC2 PDPK1 EIF3A EIF4G3 AKT1 MTOR PIK3CA EIF4G2 MKNK1 RPS6KB1 FKBP1A EIF4G1 TSC1 EIF4A1 PPP2CA EIF4A2 EIF4B EIF4E EIF4EBP1 PIK3R1 RPS6
BIOCARTA_MYOSIN_PATHWAY PLCB1 PPP1R12B PRKCB PRKCA ARHGEF6 ARHGEF4 GNA12 ARHGEF17 GNA13 ARHGEF11 ARHGEF3 ARHGEF18 MYL2 ARHGEF15 GNGT1 ARHGEF16 MYLK PKN1 ROCK1 ARHGEF10 MYL7 ARHGEF7 ARHGAP5 ARHGEF12 GNAQ ARHGEF9 ARHGEF2 GNB1 ARHGEF1 ARHGEF5 ARHGEF19
BIOCARTA_NDKDYNAMIN_PATHWAY SYNJ2 CALM2 EPS15 CALM1 PPP3CB DNM1 PPP3CC BIN1 PPP3CA AMPH PICALM NME1 NME2 AP2A1 CALM3 SYNJ1 AP2M1 EPN1
BIOCARTA_NEUROTRANSMITTERS_PATHWAY GAD1 TH HDC DBH PNMT TPH1
BIOCARTA_NFAT_PATHWAY MEF2C CAMK1G CALM2 F2 RAF1 CALM1 PRKAR2B IGF1 PPP3CC FGF2 CREBBP NKX2-5 CTF1 MAP2K1 AKT1 EDN1 RPS6KB1 MAPK3 CAMK1 MAPK1 HRAS MAPK8 ACTA1 NFATC4 CSNK1A1 MAPK14 NPPA NFATC3 GSK3B GATA4 CALR CAMK4 HAND1 PRKACB PRKACG ELSPBP1 PPP3CB PPP3CA PIK3CA MYH2 FKBP1A LIF AGT PRKAR1A PRKAR2A PRKAR1B HBEGF CALM3 NFATC2 NFATC1 PIK3CG HAND2 PIK3R1
BIOCARTA_NFKB_PATHWAY IKBKG CHUK MAP3K1 RELA TNF IKBKB IL1A MAP3K7 TNFRSF1B TNFRSF1A TRAF6 MYD88 FADD TLR4 RIPK1 TNFAIP3 TAB1 MAP3K14 IL1R1 NFKB1 IRAK1 TRADD NFKBIA
BIOCARTA_NGF_PATHWAY CSNK2A1 JUN HRAS MAPK8 RAF1 SHC1 ELK1 MAP2K1 PIK3CA PLCG1 GRB2 NGF MAPK3 NGFR FOS PIK3CG PIK3R1 SOS1
BIOCARTA_NKCELLS_PATHWAY KLRC3 KLRD1 KLRC1 IL18 KLRC2 MAP2K1 VAV1 PAK1 LAT PIK3CA KLRC4 ITGB1 SYK MAPK3 PTK2B B2M PTPN6 RAC1 PIK3R1 HLA-A
BIOCARTA_NKT_PATHWAY CSF2 CD4 CD28 CCR2 CCR1 CCL3 IFNGR2 TGFB2 TGFB1 CCL4 IFNG IFNGR1 CXCR4 TGFB3 CXCR3 IL2 CD40LG IL12RB1 IL12B IL12RB2 IL12A CCR3 CCR4 CCR5 CCR7 IL4 IL4R IL5 IL18R1
BIOCARTA_NO1_PATHWAY PDE3B CALM2 ACTA1 CALM1 PRKAR2B KNG1 RYR2 CHRM1 VEGFA HSP90AA1 SLC7A1 PDE3A PDE2A BDKRB2 NOS3 CHRNA1 FLT1 KDR PRKACB TNNI1 PRKACG FLT4 CAV1 AKT1 PRKAR1A PRKAR2A PRKAR1B CALM3 PRKG1 PRKG2
BIOCARTA_NO2IL12_PATHWAY IL12RB1 CD4 IL12B IL12RB2 STAT4 NOS2 IL12A CD2 CD3D CD3E TYK2 CD3G JAK2 CCR5 IFNG CD247 CXCR3
BIOCARTA_NOS1_PATHWAY GRIN1 GRIN2A CALM2 GRIN2B GRIN2C DLG4 GRIN2D PRKCB PRKCA PRKAR2B CALM1 NOS1 PRKACB PRKACG PPP3CB PPP3CC PPP3CA PRKAR1A PRKAR2A PRKAR1B CALM3
BIOCARTA_NTHI_PATHWAY MAPK11 CHUK MAPK14 MAP2K3 EP300 RELA NR3C1 TNF IKBKB MAP2K6 MAP3K7 DUSP1 MYD88 CREBBP SMAD3 SMAD4 MAP3K14 TGFBR2 IL1B TLR2 NFKB1 TGFBR1 NFKBIA IL8
BIOCARTA_NUCLEARRS_PATHWAY CYP2E1 ABCB4 ABCB1 RARA PPARG PPARD PPARA ABCB11 NR0B2 NR1I3 ABCC3 NR1H4 CYP1A2 NR1H3
BIOCARTA_P27_PATHWAY E2F1 TFDP1 NEDD8 CDK2 CDKN1B RB1 SKP2 SKP1 CUL1 RBX1 UBE2M CKS1B CCNE1
BIOCARTA_P35ALZHEIMERS_PATHWAY CDK5 CDK5R1 CAPN1 MAPT CSNK1D PPP2CA CSNK1A1 CAPNS1 GSK3B CAPNS2 APP
BIOCARTA_P38MAPK_PATHWAY MEF2C MAX MEF2D HRAS MAPK14 MAPKAPK5 MEF2A STAT1 SHC1 ELK1 MAPKAPK2 HSPB1 HSPB2 TGFB2 MAP2K4 MKNK1 TGFB1 TRAF2 RIPK1 DDIT3 ATF2 TGFBR1 TRADD RAPGEF2 HMGN1 TGFB3 MAP3K5 RPS6KA5 PLA2G4A MAP3K1 MAP3K9 CREB1 MAP2K6 MAP3K7 DAXX GRB2 RAC1 MYC CDC42
BIOCARTA_P53_PATHWAY CCND1 BCL2 E2F1 APAF1 BAX CDK2 CDK4 MDM2 RB1 CDKN1A TP53 GADD45A ATM TIMP3 PCNA CCNE1
BIOCARTA_P53HYPOXIA_PATHWAY MAPK8 CSNK1D ABCB1 CSNK1A1 EP300 HSPA1A BAX HIF1A HIC1 MDM2 TAF1 CDKN1A AKT1 TP53 NQO1 FHL2 GADD45A HSP90AA1 IGFBP3 ATM RPA1 NFKBIB
BIOCARTA_PAR1_PATHWAY F2 PLCB1 PPP1R12B F2R PRKCB PRKCA ARHGEF6 ARHGEF4 ARHGEF17 GNA12 GNA13 ARHGEF11 ARHGEF3 GNAI1 ARHGEF18 ARHGEF15 GNGT1 ARHGEF16 RHOA ADCY1 F2RL3 ROCK1 ARHGEF10 ARHGEF7 ARHGEF12 GNAQ MAP3K7 ARHGEF9 PIK3CA ARHGEF2 GNB1 ARHGEF1 ARHGEF5 ARHGEF19 PTK2B PIK3CG PIK3R1
BIOCARTA_PARKIN_PATHWAY SNCA 5-Sep SNCAIP UBE2G2 UBE2G1 UBE2L6 PARK2 GPR37 UBE2L3 UBE2E2 SUMO1 UBE2F
BIOCARTA_PDGF_PATHWAY JUN CSNK2A1 SRF HRAS MAPK8 STAT3 RAF1 PRKCB STAT4 ELK1 PRKCA SHC1 STAT1 STAT2 MAP2K4 PDGFA MAP3K1 PDGFRA MAP2K1 JAK1 RASA1 PIK3CA PLCG1 GRB2 STAT5B MAPK3 STAT5A FOS STAT6 PIK3CG PIK3R1 SOS1
BIOCARTA_PGC1A_PATHWAY MEF2C MEF2D CALM2 CAMK1G MEF2A PPARGC1A CALM1 SLC2A4 PPP3CC HDAC5 PPARA ESRRA CAMK4 CAMK2A CAMK2B CAMK2D CAMK2G PPP3CB PPP3CA YWHAH CALM3 CAMK1
BIOCARTA_PITX2_PATHWAY WNT1 EP300 LDB1 GSK3B APC DVL1 CTNNB1 MED1 FZD1 AXIN1 CREBBP LEF1 HDAC1 PITX2 TRRAP
BIOCARTA_PLATELETAPP_PATHWAY F9 F2 COL4A1 COL4A2 COL4A3 COL4A4 SERPINE1 APP PLG PLAT COL4A6 F11 COL4A5 PLAU
BIOCARTA_PLCE_PATHWAY PLCE1 PRKAR1A PTGER1 PRKAR2A PRKAR2B PRKAR1B ADCY1 PRKACB PRKACG RAP2B GNAS ADRB2
BIOCARTA_PML_PATHWAY HRAS PAX3 PRAM1 TNF RARA PML RB1 TNFRSF1B TP53 TNFRSF1A DAXX FAS FASLG CREBBP SUMO1 SP100 SIRT1
BIOCARTA_PPARA_PATHWAY JUN NR2F1 PPARGC1A PRKCB PRKCA PRKAR2B TNF APOA2 APOA1 CD36 FAT1 CREBBP INS NR1H3 ME1 NCOR2 NCOR1 NOS2 HSPA1A PTGS2 HSD17B4 RXRA RB1 DUT CITED2 CPT1B MRPL11 STAT5B MAPK3 STAT5A NFKBIA MYC MAPK1 LPL FABP1 EP300 RELA NRIP1 DUSP1 PPARA NCOA1 SRA1 HSP90AA1 PDGFA EHHADH PRKACB PRKACG SP1 MED1 PIK3CA PRKAR1A PRKAR2A PRKAR1B ACOX1 NR0B2 PIK3CG PIK3R1
BIOCARTA_PROTEASOME_PATHWAY PSMD14 RPN1 PSMC3 PSMD12 PSMA1 PSMD6 PSMA5 RPN2 PSMA4 PSMA3 PSMA2 PSMC2 PSMB3 UBA1 PSMB2 PSMB5 PSMB4 PSMD11 PSMB7 PSMB6 UBE2A UBE3A PSMA6 PSMA7 PSMB1 PSMD8 PSMC4 PSMC6
BIOCARTA_PS1_PATHWAY WNT1 NOTCH1 GSK3B APC BTRC PSEN1 DVL1 CTNNB1 HNF1A DLL1 FZD1 ADAM17 RBPJ AXIN1
BIOCARTA_PTC1_PATHWAY MNAT1 CDC25B SHH CDK7 CDC25C XPO1 CDC25A CCNB1 PTCH1 CCNH CDK1
BIOCARTA_PTDINS_PATHWAY BTK GSK3B PDPK1 GSK3A AKT1 PFKM PFKL RPS6KB1 ARHGEF2 VAV2 PRKCZ JAG1 PLCG1 ARF1 AP2A1 BAD EEA1 RAB5A PFKP LYN RAC1 AP2M1 PRKCE
BIOCARTA_PTEN_PATHWAY PTK2 PTEN PDK2 SHC1 FOXO3 PDPK1 BCAR1 CDKN1B ILK AKT1 PIK3CA ITGB1 FASLG GRB2 MAPK3 PIK3R1 SOS1 MAPK1
BIOCARTA_PYK2_PATHWAY JUN HRAS MAPK8 CALM2 RAF1 MAPK14 PRKCB PRKCA SHC1 CALM1 MAP2K4 SRC MAP2K2 MAP2K3 MAP3K1 MAP2K1 GNAQ BCAR1 PAK1 CRKL PLCG1 GRB2 MAPK3 CALM3 PTK2B RAC1 SOS1 MAPK1
BIOCARTA_RAB_PATHWAY RAB27A RAB8A RAB9A RAB2A RAB6A RAB1A ACTA1 RAB4A RAB5A RAB7A RAB3A RAB11A
BIOCARTA_RAC1_PATHWAY CDK5R1 PPP1R12B PDGFRA MAP3K1 NCF2 ARFIP2 VAV1 WASF1 PAK1 RALBP1 CHN1 CFL1 PIK3CA CDK5 LIMK1 MYL2 RPS6KB1 MYLK PLD1 PIK3CG TRIO RAC1 PIK3R1
BIOCARTA_RACCYCD_PATHWAY IKBKG HRAS E2F1 CHUK RAF1 TFDP1 RELA CDKN1B CDKN1A RHOA CCND1 CDK2 IKBKB CDK4 PAK1 RB1 AKT1 PIK3CA CDK6 MAPK3 NFKB1 CCNE1 NFKBIA PIK3R1 RAC1 MAPK1
BIOCARTA_RANKL_PATHWAY MAPK8 FOSL2 RELA IRF9 EIF2AK2 FOSL1 TRAF6 IFNB1 TNFRSF11A IFNAR1 IFNAR2 NFKB1 FOS TNFSF11
BIOCARTA_RANMS_PATHWAY RANGAP1 KIF15 NUMA1 KPNB1 KPNA2 RCC1 TPX2 RAN RANBP1 AURKA
BIOCARTA_RARRXR_PATHWAY NCOR2 KAT2B ERCC3 RARA RXRA HDAC3 NCOA3 NCOA2 NCOA1 GTF2F1 TBP GTF2E1 GTF2A1 POLR2A GTF2B
BIOCARTA_RAS_PATHWAY CASP9 HRAS FOXO4 CHUK RALA RAF1 BCL2L1 ELK1 RELA MAP2K1 RALBP1 RALGDS AKT1 PIK3CA RHOA PLD1 MAPK3 BAD NFKB1 PIK3CG RAC1 PIK3R1 CDC42
BIOCARTA_RB_PATHWAY MYT1 MAPK14 CHEK1 CDK2 CDK4 WEE1 RB1 TP53 CDK1 CDC25B CDC25C ATM YWHAH
BIOCARTA_RELA_PATHWAY IKBKG CHUK EP300 RELA TNF IKBKB TNFRSF1B HDAC3 TNFRSF1A TRAF6 FADD CREBBP RIPK1 NFKB1 NFKBIA TRADD
BIOCARTA_RHO_PATHWAY PPP1R12B GSN VCL ARHGEF11 CFL1 LIMK1 MYL2 DIAPH1 MYLK RHOA OPHN1 ROCK1 SRC ARHGAP4 ARHGAP1 ARHGAP6 ARHGAP5 PIP5K1A PIP5K1B ARPC4 ARPC5 ARPC1A BAIAP2 ACTR2 ACTR3 ARHGEF1 ARPC1B ARHGEF5 ARPC3 TLN1 ARPC2 PFN1
BIOCARTA_RNA_PATHWAY CHUK RELA MAP3K14 EIF2S2 EIF2S1 NFKB1 DNAJC3 NFKBIA EIF2AK2 TP53
BIOCARTA_SALMONELLA_PATHWAY ACTA1 WASL WASF1 ARPC4 ARPC5 ARPC1A ACTR2 ACTR3 ARPC1B ARPC3 ARPC2 RAC1 CDC42
BIOCARTA_SARS_PATHWAY LDHC CKM FBL LDHA GPT MAPK14 EIF4E NCL ANPEP LDHB
BIOCARTA_SET_PATHWAY PRF1 DFFA DFFB HMGB2 NME1 APEX1 GZMB CREBBP SET GZMA ANP32A
BIOCARTA_SHH_PATHWAY DYRK1A SHH GLI1 PRKAR2B GSK3B SUFU PRKACB PRKACG GLI2 GLI3 PTCH1 SMO PRKAR1A PRKAR2A PRKAR1B DYRK1B
BIOCARTA_SKP2E2F_PATHWAY CCNA1 CDC34 E2F1 CUL1 TFDP1 CDK2 RB1 SKP2 CCNE1 SKP1
BIOCARTA_SODD_PATHWAY BAG4 CASP8 TRAF2 FADD RIPK1 TNF BIRC3 TNFRSF1B TRADD TNFRSF1A
BIOCARTA_SPPA_PATHWAY SRC HRAS PTK2 F2 ITGA1 PLCB1 RAF1 PRKCB F2R PLA2G4A PRKCA PTGS1 MAP2K1 GNAI1 GNGT1 ITGB1 GNB1 SYK TBXAS1 F2RL3 MAPK3 MAPK1
BIOCARTA_SPRY_PATHWAY SRC HRAS SPRY2 RAF1 SPRY1 EGFR SHC1 MAP2K1 CBL SPRY4 EGF RASA1 GRB2 MAPK3 SPRY3 PTPRB SOS1 MAPK1
BIOCARTA_SRCRPTP_PATHWAY CSK SRC CDC25B CDC25C PRKCB GRB2 CDC25A PRKCA CCNB1 PTPRA CDK1
BIOCARTA_STATHMIN_PATHWAY CAMK4 CAMK2A CAMK2B CAMK2D MAPK13 PRKAR2B CAMK2G CD2 PRKACB CD3D PRKACG CD3E CD3G CDK1 PRKAR1A PRKAR2A CD247 PRKAR1B CCNB1
BIOCARTA_STEM_PATHWAY CSF2 CD4 CSF1 EPO IL3 IL7 CD8A CSF3 IL4 IL5 IL9 IL6 IL8 IL11 IL2
BIOCARTA_STRESS_PATHWAY JUN LTA IKBKG MAP4K2 MAPK8 CHUK MAPK14 RELA TNF MAP2K4 CRADD TRAF2 TANK RIPK1 MAP3K14 TRADD MAP2K3 MAP3K1 IKBKB MAP2K6 CASP2 TNFRSF1A ATF1 NFKB1 NFKBIA
BIOCARTA_TALL1_PATHWAY TNFRSF13C MAPK8 CHUK MAPK14 RELA TNFSF13 TNFSF13B TNFRSF13B TRAF6 TRAF5 TRAF3 TRAF2 TNFRSF17 MAP3K14 NFKB1
BIOCARTA_TCAPOPTOSIS_PATHWAY CD4 FAS CCR5 FASLG CD247 CD28 CD3D CD3E CD3G
BIOCARTA_TCR_PATHWAY JUN ZAP70 CALM2 PRKCB RAF1 ELK1 PRKCA SHC1 CALM1 PPP3CC MAP2K4 PTPN7 MAP3K1 MAP2K1 VAV1 RASA1 GRB2 MAPK3 NFKB1 NFKBIA RAC1 SOS1 HRAS MAPK8 NFATC4 NFATC3 RELA LAT CD247 CD3D CD3E CD3G PPP3CB PPP3CA PIK3CA PLCG1 CALM3 FYN NFATC2 NFATC1 FOS PIK3CG LCK PIK3R1
BIOCARTA_TCRA_PATHWAY ZAP70 CD4 CD3D CD3E CD3G CD247 FYN LCK HLA-DRB1 PTPRC HLA-DRA
BIOCARTA_TCYTOTOXIC_PATHWAY CD28 CD2 CD3D CD3E CD8A CD3G ITGAL ICAM1 THY1 ITGB2 CD247 PTPRC
BIOCARTA_TEL_PATHWAY BCL2 TERT TERF1 EGFR PRKCA TEP1 KRAS RB1 AKT1 TP53 IGF1R TNKS HSP90AA1 PPP2CA XRCC5 POLR2A XRCC6 MYC
BIOCARTA_TFF_PATHWAY CASP9 HRAS PTK2 SHC1 EGFR APAF1 GHR AKT1 CTNNB1 PIK3CA CYCS ITGB1 GH1 RHOA GRB2 MAPK3 BAD PIK3CG PIK3R1 SOS1 MAPK1
BIOCARTA_TGFB_PATHWAY EP300 MAP2K1 APC MAP3K7 ZFYVE9 TGFB2 TGFB1 CREBBP MAPK3 TAB1 SMAD3 SMAD4 TGFBR2 SKIL TGFBR1 SMAD7 TGFB3 CDH1 SMAD2
BIOCARTA_TH1TH2_PATHWAY CD40LG IL12RB1 CD40 IL12B IL12RB2 CD86 IL12A CD28 IL18 IFNGR2 IFNG IFNGR1 IL4 IL4R IL2RA HLA-DRB1 HLA-DRA IL2 IL18R1
BIOCARTA_THELPER_PATHWAY CD4 CD28 CD2 CD3D CD3E CD3G ITGAL ICAM1 THY1 ITGB2 CD247 PTPRC
BIOCARTA_TID_PATHWAY HSPA1A RELA TNF IKBKB RB1 TNFRSF1B DNAJA3 IFNGR2 WT1 TP53 TNFRSF1A JAK2 TAX1BP3 USH1C LIN7A IFNG IFNGR1 NFKB1 NFKBIA
BIOCARTA_TNFR1_PATHWAY JUN BAG4 CASP8 MAPK8 TNF PAK2 LMNA SPTAN1 LMNB1 CRADD MAP2K4 TRAF2 FADD RIPK1 TRADD LMNB2 MADD MAP3K1 PAK1 MAP3K7 RB1 CASP3 TNFRSF1A CASP2 DFFA DFFB ARHGDIB PRKDC PARP1
BIOCARTA_TNFR2_PATHWAY IKBKG LTA CHUK IKBKAP MAP3K1 RELA IKBKB TNFRSF1B DUSP1 TRAF3 TRAF2 TANK RIPK1 TNFAIP3 MAP3K14 NFKB1 TRAF1 NFKBIA
BIOCARTA_TOB1_PATHWAY TOB1 CD28 CD3D CD3E CD3G TGFB2 TGFB1 TOB2 IFNG CD247 SMAD3 TGFBR3 IL4 SMAD4 TGFBR2 TGFBR1 IL2RA TGFB3 IL2
BIOCARTA_TOLL_PATHWAY JUN IKBKG TLR10 MAPK8 TIRAP CHUK MAPK14 ELK1 RELA TLR9 EIF2AK2 TRAF6 PPARA MAP2K4 MYD88 TOLLIP ECSIT TAB2 PGLYRP1 MAP3K14 IRAK1 TLR6 MAP2K3 MAP3K1 LY96 IKBKB MAP2K6 MAP3K7 CD14 TLR3 TLR4 TAB1 TLR7 FOS TLR2 NFKB1 NFKBIA
BIOCARTA_TPO_PATHWAY CSNK2A1 JUN HRAS STAT3 RAF1 PRKCB STAT1 SHC1 PRKCA MAP2K1 MPL RASA1 JAK2 PIK3CA PLCG1 GRB2 STAT5B MAPK3 STAT5A THPO FOS PIK3CG PIK3R1 SOS1
BIOCARTA_TRKA_PATHWAY PIK3CA HRAS PLCG1 PRKCB NGF GRB2 SHC1 PRKCA AKT1 PIK3R1 NTRK1 SOS1
BIOCARTA_UCALPAIN_PATHWAY SRC PTK2 CAPN1 ITGA1 ACTA1 CAPNS1 ITGB3 SPTAN1 EZR ITGB1 RHOA TLN1 CAPNS2 RAC1 ACTN1 PXN ACTN2 ACTN3
BIOCARTA_VDR_PATHWAY NCOA2 CARM1 NCOA1 NCOR1 KAT2B EP300 CREBBP TSC2 HDAC1 RXRA NCOA3 MED1
BIOCARTA_VEGF_PATHWAY HRAS PRKCB SHC1 EIF1 PRKCA VEGFA EIF2B4 ELAVL1 EIF2B2 EIF2B3 EIF2S2 EIF2B5 PXN PTK2 NOS3 EIF2B1 EIF2S3 FLT1 HIF1A VHL KDR EIF2S1 EIF1AX FLT4 PIK3CA ARNT PLCG1 PIK3CG PIK3R1
BIOCARTA_VIP_PATHWAY EGR2 CALM2 CHUK RELA CALM1 PRKAR2B PPP3CC MAP3K1 GNAQ PRKACB PRKACG PPP3CB EGR3 PPP3CA PLCG1 VIPR2 PRKAR1A PRKAR2A VIP PRKAR1B CALM3 NFATC2 NFKB1 NFATC1 NFKBIA MYC
BIOCARTA_VITCB_PATHWAY COL4A1 COL4A2 COL4A3 COL4A4 COL4A6 COL4A5 P4HB SLC2A3 SLC23A2 SLC23A1 SLC2A1
BIOCARTA_WNT_PATHWAY CSNK2A1 WNT1 CSNK1D CSNK1A1 GSK3B BTRC WIF1 CTNNB1 FZD1 PPP2CA CREBBP LEF1 TLE1 CCND1 CTBP1 NLK APC MAP3K7 DVL1 PPARD FRAT1 AXIN1 HDAC1 TAB1 SMAD4 MYC
BLALOCK_ALZHEIMERS_DISEASE_DN ATP5O ASPH ATP6V1E1 NARS NDUFB1 CSE1L NAP1L2 TAC1 NOLC1 C14orf2 EIF1B HSPH1 FOXG1 PTH2R XK GAPDH CRYM MRPS28 ZMAT3 TMEM126B CACYBP ACO2 THOC5 EIF3K ATP5E RAB11A NDUFB5 TSG101 CSNK2A1 FHL1 NPEPPS HBB HS3ST2 ALDH2 BLZF1 HMG20A ATP8A2 HADH SCAPER MET SCG5 TXNDC9 EIF2S1 GUCY1B3 WBP11 RNF5 FAM69A DOCK3 LSM5 PTPRR YPEL5 KIF1B LRPPRC ACP1 JPH3 MLF2 SUPT7L MLLT11 TFDP1 INA SAP18 TMED2 ACTN1 DDT P4HTM PPIA PSMA1 CABP1 TRO AHSA1 COX5B AKTIP FXYD6 PCNA DLAT S1PR1 SH3BGRL SUPT4H1 COPS5 ZNHIT3 CLASP2 RFC5 KATNB1 EPCAM NRN1 BET1 P4HA1 PCMT1 RGS20 LOC220594 RPS21 COX4I1 PDHB FABP3 MAPK8IP1 C5orf13 TPI1 CISD1 ARF5 MEG3 BNIP3L CCDC53 NELL1 ATP2A2 CNPY2 GSPT2 MAOA NUFIP1 KIF2A KL SCN2A NIT2 TERF2IP ARF3 TOX3 GAD1 WDHD1 CALM1 CHMP2A GLT8D1 KIAA1279 ATRN CAMK1G LGALS8 TPBG PRMT1 FBXO3 DLGAP1 HSPE1 PTN PSME3 FKBP1B ETFA FBXW7 CCNL1 RCHY1 GLO1 EBP SRD5A1 ADAM17 XPO7 C1orf21 HBXIP ECT2 SLC25A14 CLTC WRB SST ACCN1 PANK4 HSP90AB1 NF2 MTMR4 OGT SLC25A3 PKNOX2 MAP2K1 CA11 HLA-B GRIA2 IPO7 STK24 MCM4 RGS4 DYNC1I2 NDUFA4 CLIP3 ARPC5L SLC25A32 CDC42 MAPK9 PFN2 SDHB AMFR VAMP7 TOMM70A B4GALT6 EPHA7 GPI ADH5 UBC EIF2B1 SCAMP1 CCND2 SNRNP27 PMPCB ATP5G3 CD200 AZIN1 SLC25A5 GABBR2 VAMP1 ELOVL2 ATP6AP1 CDH8 ADIPOR1 ZNF706 GLRB B2M MDH1 CAND1 PRPF19 C9orf16 ATP5L PPP1R12A DEAF1 NDUFB3 ELMO1 GNAS UQCRH SLC12A5 COX6B1 WDR12 SMAP1 PDS5B CHGA NIF3L1 DARS CUTA COX6A1 PSMC2 NRXN1 CNKSR2 FBXO21 PIK3R4 NEDD8 RNASET2 SIRT3 UBP1 ATR COPS4 TMEM14A PSMD14 ATP5C1 RAPGEFL1 NDUFC2 PRKCI SLC25A6 L1CAM ATP2B2 LPHN3 SFPQ CALM3 GABRA2 ASH2L FH BCAN CSPG5 CXCL14 TUBG2 PCSK1 USP9X ANXA7 PSMD11 EIF5 ATPIF1 MTHFD1 RTN1 CALR PTGES3 MED6 PDIA6 DIRAS2 CDC27 UBL3 MAPRE3 PITPNA SNCG CDH18 TCEAL2 COX7B UBE2N SCN3B STX1A HSF2 DLD TAF9 PCCB SLC25A12 ENTPD3 SORCS3 B3GALT2 CUL2 PRKCB PAK6 EIF2B3 ATP5J PGAM1 SOCS2 UBE2B ALDH5A1 KCNN2 CPNE6 PENK RPL15 BTN2A1 ACSL3 TRRAP RAB6A EPHA4 ESD EID1 RGS7 NDUFS2 NDUFS4 SEC61A2 HNRNPC RALB ARIH2 ASAH1 GNB1 GORASP2 ZNF204P ANO3 CD59 GLUD2 PRKAR1B TTC1 C3orf14 PSMA7 ATP6V1G2 RAB3A ENC1 MRPL16 SYT1 PITPNB SRP72 SORBS2 HRSP12 ATRX MAP2K4 OXCT1 ATP6V1D REEP5 RAB2A SYNGR1 ZFR SELT SLIT2 AUH ARCN1 HSPA9 PDHX TMEFF1 CUL1 MCTS1 NELL2 LRP1B RCAN2 NGFRAP1 PON2 MFN1 RPL38 CKB ATP5F1 RAB7A ABCB1 APLP2 CCT5 YWHAB RNF6 FN1 PITRM1 TTC3 PDHA1 NR2C1 PTDSS1 FHIT PSMB4 RSU1 ACTR1A GHITM LZTS1 PRDX4 TIMM17A HSPA5 SRPR ACAT1 LMO4 BCL11B UQCRC2 PAK3 UBE2M DYNLT3 SLC35A1 CDH11 ADCY2 SV2A FERMT2 NCBP2 BHLHE40 DBC1 IDS PPP3CB PFDN2 RUNDC3A SCN3A VSNL1 ITGB1BP1 CLIP1 USP9Y TACO1 HSPA8 SEC23IP ENY2 MTCH2 GRIA1 PGM1 HOPX DGKB POP7 C12orf5 PPP1R2 ROCK2 PCCA BEX1 USP10 ODZ1 NDRG4 GPM6A CYCS PIP5K1B TLK1 USP14 DYNLRB1 DNAJC8 GSTO1 CDS2 SLC25A11 AGAP2 VWF YWHAZ KCNK1 SLC4A3 GABRB3 GRIN2A PDE4DIP ABAT NPTN HEY1 IFRD1 6-Sep CNNM1 DNAJC12 ACHE RIT2 SULT4A1 FABP7 FARS2 QPCT ASF1A KALRN SNX10 LRP12 IGF1 ATP1B1 GLUD1 FXYD7 NPY STXBP5L SERINC3 ABHD14A CYC1 DNM1L NDUFA3 CCDC56 HSP90AA1 CDH10 STAMBP TXN AP2B1 H2AFY ASTN1 NNT HPRT1 GOT2 SCFD1 PPP3R1 FKBP3 PAFAH1B1 NAA35 HDGFRP3 ENSA GOLGA8A NEFH AK5 CADPS DZIP1 SUMO1 TMEM50A VDAC1 MOCS2 RHEB MPP1 NRSN2 KDELR2 ATP6V1A PSMB2 KIT LANCL1 YWHAH DHCR7 TRIM32 BNIP3 EFNB2 EPHB2 HPCAL4 ABCC4 GNAL ILF3 RB1CC1 PRDX2 MAPK1 AASDHPPT VPS41 MRPL22 PPP3CA PEG3 VEGFA ARNT2 MAGED1 PSMG2 UAP1 NDUFV2 UBE2G1 AP2S1 MAP4K3 PTGER4 JAK2 RBBP7 ADK EPS15 SNTG1 CCT3 PCNT UGP2 MAP1A LPHN2 MRP63 LDB2 CCT4 ISCU PHTF1 CACNB2 NDUFA7 PSMG1 LRP8 APP ADCY9 PFDN4 PRKAR2B CDO1 PGRMC1 ANK3 SH3YL1 FGFR3 WFDC1 OLFM1 ARPC3 SCCPDH KCNAB2 PREPL EEF1E1 COX8A DLGAP2 OXR1 FCER1G PLCL2 RAP1GDS1 HSPB11 COX11 VAMP2 VBP1 PPP1R7 TMOD1 UCHL3 HCCS NUP153 IFIT1 DMD TUBB3 BSN ACAD8 RFX5 ARF4 MPV17 KLC1 PSMD1 ARHGEF3 TM6SF1 SMYD2 ATP1A2 MDH2 PGS1 PPA1 SEC23B TAGLN3 NSFL1C PIAS1 SMARCA2 NUDT11 PPID ARPP19 ATXN10 RNF38 SNRK GABBR1 ATP13A2 MCCC1 RCN2 COMMD3 COL5A2 ACTR10 HMGN4 SAMM50 LSM3 PPP2R2B ECH1 G3BP2 SDHD RPS26 LSM4 KPNB1 RPL14 RPL31 SLC9A6 MTMR9 ACTL6B BZRAP1 PSMD6 NETO2 MRPS15 LETMD1 15-Sep HSPD1 WIF1 PTS DYNC1H1 NEFM CSNK1G3 MAPK10 ZNF142 PDE4B UBE2A GPC5 PUM2 MED17 PNN GALC SUB1 TSPYL1 DUSP5 POLR2J2 RCOR1 UBA3 FIBP STS SSB AP3S1 TOP1 SCG3 GMPR2 ATP5J2 CCNH MAN1A1 NDUFB4 BCAP29 VPS33B GSTA4 RAPGEF4 SRP54 HNRNPR ATXN1 PSMB3 RNF14 ACTR1B KCNQ2 ACTR3 HTR1E SSR1 KCNF1 DDN ACTR2 KIF5C SUCLA2 TSPAN13 USO1 VDAC3 HINT1 DIO2 PIGK SEC31A USP15 EPB49 CDK16 ABCE1 NRIP1 MSH2 USE1 SCN1A SUMO2 TMBIM6 HNRPDL PTEN GOLGA8B ACTR3B PSMA5 PAIP1 NDUFB11 PRAF2 RAD51C MRPL13 USP6 PPP2CA RGS14 PEX11B GAP43 ALG8 CHCHD2 MGLL APBA2 DUSP6 TMEM208 SDHA GPAA1 NDUFB2 ZMYM4 PRKAR1A DDX5 ACOT13 CCPG1 MGA STAM ITPKA SNX4 FBXL2 NNAT COPS8 SERGEF C12orf24 RDH11 AXL ZC3H15 CRIM1 ITSN2 RAD23B MYL12B DGUOK NDUFA10 IPO5 MMD PANX1 EIF3D BAI2 PSAT1 BAI3 NPAS2 TCERG1 PSMB5 DNAJA1 IARS SNAP25 BAG5 UTP18 SNRPD2 CDK5 VIP MFF CAB39 PPT1 TBPL1 ARL4C GNA14 NOS1AP CCT2 HLA-G PNMA2 CAPNS1 PAPSS1 MAGEL2 DCTN2 THYN1 ARPC5 MRPL15 NFU1 NEUROD6 PAM FAM127A BCL11A UBXN4 ZNF207 RNMT RPN2 SLC1A1 TBCA KAL1 DRAP1 PCSK2 KIFAP3 GLRX ATP6V1H MATR3 SYNCRIP UQCRC1 MTMR1 LHX2 STOML1 NEFL TOMM20 TUFM OPA1 C6orf120 SCRG1 ATP6V1C1 METTL5 KIF3C METAP1 GCH1 RGS2 ULK2 FLRT2 NUMB TARBP1 OSBPL10 PTX3 RBMX EIF6 ATP5B RRAGA CAP2 SV2B TUBB2A NDUFA5 SSBP1 GLUL DNAJC6 RUSC1 GLS PDCD5 PTPRE HERC1 SPINT2 GBAS C18orf10 MRPL3 ATP2C1 PINK1 TRIM37 DLG2 DYNC1I1 ENO2 CRNKL1 EXOC1 PSMD12 VARS CDK17 ASMTL MRPS10 RABEPK CKS2 GOLT1B ALOX5AP RPL6 FAM162A KCND2 ABHD6 CS SHANK2 ATP6V1F TFRC RANBP9 CHP MECR SRPK2 BSG TOR1A IMP4 SH3GLB2 SYNJ1 PDE4D ATP6V0C ATP2B1 GLOD4 DDOST ALDOC KCNJ3 SNCA KHDRBS1 DYNC2LI1 CAMKK2 CCDC92 NFYC PTRH2 ARHGEF4 COX6C NHP2L1 LAPTM4B RNF11 OAZ2 NEUROD1 YIPF3 ARHGEF9 FECH PCDH7 ATP6AP2 PTPRT PPP1R11 GAA SLC35B1 CCK STMN2 REEP2 ARPC1A GRPEL1 UQCRQ STXBP1 CDKN2D PRDX3 WASF1 RPRM CNTNAP2 TMSB10 RUNX1T1 EDN3 STMN3 SYN2 DCTN6 ITPR1 ATIC AP4S1 SON SACS DEGS1 ZW10 PREP OMG BECN1 CASD1 HSD17B12 TNFRSF21 TMEM147 APC AES COX5A TACC2 POLR2G HPCA NECAP1 MRPL18 TPD52L1 C17orf75 KCNAB1 CLDN10 UCHL1 UBE2D3 SEC13 CDH13 COX7C CRH SNRPA1 PEX19 SLCO1C1 TM2D1 RTN3 AKAP12 TM2D3 MNDA HTR2A PTPRN2 HNRNPK PARP1 ARPC2 MATK HERC2 COPA LXN SHFM1 GAD2 AP3B2 AP2M1 MAPK14 ACOT7 RBX1 FAM65B VLDLR NIPSNAP1 ZNF184 BCAS2 DSC2 PSMC6 LDHA MRPL19 NCAN GRIA3 ACYP2 ADORA2B NT5E ST6GALNAC5 CDC40 KPNA3 RPP30 THY1 NRGN CAMK2A PFDN1 SEZ6L FGF13 MKKS CLIC2 CHN1 HSPA14 DCAF6 CRYZ SYN1 DYNLL1 DENND4A VCP COX7A2L CYP26B1 TRIB1 CAP1 FUCA1 SYT5 CHRDL1 KPNA2 PSPC1 SPCS1 TRMT11 PSMB6 FAIM2 ITM2B PGK1 NAE1 UBL5 UQCC ELOVL4 YWHAE DDX47 ADAM23 MGST3 KIDINS220 GUK1 MGEA5 DYNC1LI1 DIRAS3 ELAVL4 HEXB COX7A2 RPE NOV SERBP1 CRMP1 RTN2 LDOC1 PEX7 NME1 PJA1 HNRNPD NQO1 IFNGR2 MRPL20 TBK1 ETS2 SRP19 TSNAX TRIM36 FSD1 SERPINI1 GNAO1 CACNG3 ENOPH1 BCL7B POLR2K R3HDM1 SLC6A1 NDEL1 USP25 PEX1 SNX3 ANAPC13 NDUFAB1 TDP2 NDUFB8 ASNA1 PI4KA WDR7 HYOU1 PSD3 H2AFV SC5DL MEF2C IDH3B AKAP11 COL4A1 MPPED1 HTRA2 SYNGR3 DDX1 UQCR11 ARFGEF2 GADD45GIP1 ZNF75D MOXD1 UQCR10 SHC3 UROS NDFIP1 CTNNA2 CEPT1 TSPAN7 ARF1 SCHIP1 NDUFA2 SNN B4GALNT1 GGCX RASAL1 TSPAN3 COPS7A STAT1 PLCB1 MTX2 SCP2 SLC30A9 DMXL2 PEG10 ARMCX1 RECQL SKAP2 GPR22 PLK2 EIF2AK1 C11orf58 PTGES2 CNR1 RTN4 PFKM WBP4 TCEAL1 PRPS1 PPP2R5E PTK2B CCNG2 MARS TOX CPSF6 GTF2A2 LARGE MEF2A TMEM5 CHL1 ARL1 TASP1 ATP5H MOAP1 KCNIP1 CDC5L WDR61 HSPA4L MTERFD1 PSMD10 POLR2B NMNAT2 LRRN3 USP33 SPG21 DNAJB9 CASP8AP2 RIMS2 PDCD2 TRPC1 UBE2E3 GSTM3 SLC1A4 LRRC8B FAM32A BSCL2 HLTF CCNA1 PCP4 PIP5K1C ERGIC2 ELMO2 NDUFS3 NDUFA8 UGGT2 GOT1 PDE2A YME1L1 MCCC2 CDK5R1 ADI1 SAT1 APEX1 PIGP FAM198B FAM127B MYT1L PEX3 BRE RANBP2 ATP5A1 OAT CDK7 CNOT7 GNG3 ME3 PPP2R5C ROBO1 HSPA13 ME1 F8 MTF2 CCDC6 HIGD1A SNAPC5 RPL35A UXS1 CDK14 PCLO
BLALOCK_ALZHEIMERS_DISEASE_INCIPIENT_DN HADH RGS20 ZFR EIF2B3 USP6 COL5A2 CDC27 RB1CC1 NEDD8 PPP3CA RANBP2 RAD51C CCT3 MAOA ELMO2 NSFL1C ASPH DENND4A UTP18 SUPT7L APC MFN1 ROCK2 MAP2K4 PAFAH1B1 WFDC1 DRAP1 LGALS8 ATP2A2 MRPL15 PANX1 DNAJA1 B4GALNT1 RGS4 MED17 ZW10 ARHGEF4 ARCN1 CLIP3 KCNIP1 RGS14 DNAJC8 GTF2A2 ATIC CDK7 ARF3 PIP5K1C TOP1 GLUL PDHX ODZ1 PSMC2 USP15 TRO SNRNP27 DDN COPS5 COX7C ALDH2 SST SDHA MPV17 SEC31A RAPGEFL1 RSU1 PDHA1 CSNK1G3 ZMAT3 RPE CKS2 MEF2A ACTN1 HLA-G ALOX5AP DLGAP2 TAC1 PTPRR HSPH1 FAM69A OPA1 CACYBP TFDP1 RPN2 GPR22 COX7A2L ROBO1 SAT1 CLIC2 TTC3 MARS NHP2L1 CD59 PAK3 AHSA1 DDX5 DEAF1 CRH ACTR1B REEP5 PDIA6 KIF1B C9orf16 CEPT1 MKKS EIF2B1 FAIM2 CCT4 ECH1 BAI2 RPL6 RIMS2 FKBP1B FSD1 CCT2 CSNK2A1 AP3S1 KIF5C GNAS HSP90AB1 PFDN2 WRB CLDN10 SERBP1 FHL1 SLC25A6 KIDINS220 TOX3 PGS1 CUL2 UBP1 HSPA5 HSP90AA1 COL4A1 RPL14 GNB1 GLRX PPP3R1 VAMP1 PPA1 FCER1G CCNL1 MGLL SEC23B ACAD8 CCT5 SCN3A IPO7 RPL38 NDUFB3 UROS MGA BZRAP1 GABRB3 NELL1 TUBG2 GRPEL1 PCP4 TMOD1 PARP1 ZNF207 CAMKK2 PCNT TMEM147
BLALOCK_ALZHEIMERS_DISEASE_INCIPIENT_UP LSM5 CSDE1 GPR125 SMC1A CPM FBXW4 QARS ZNF160 APLNR TSPAN31 PDE4C TOPORS SLC35C1 ENOSF1 FGL1 RNASET2 ZNF43 PDGFB HAO2 APOC1 IFT74 GOLGA4 RNGTT WWTR1 SPAG1 GRM6 IL18 ZNF268 SFN TBC1D5 CTDSP1 DGCR14 CR1 APOL2 DBF4 KLF2 GPR107 TEX264 SLC35F2 GMPR FAM3A 6-Mar ZBTB10 TCF3 CNPY3 INPP5K TSC22D4 IL10RB CLU ITGA1 CYP39A1 EFEMP1 EMID1 NKTR PDCL DARS MBP NCOA3 OGG1 NDST1 H2AFJ CLDN5 TSPAN5 RPS10 HS2ST1 ABCA1 RUNX2 SRPK2 JAK3 ADD3 PC CPSF1 RAB2A RGS9 ZNF136 EIF2AK2 SREBF1 WAS SYNC AIM1 ZNF544 SGK1 GABRQ SLC14A1 NAP1L1 RBBP5 BRAP AGTR1 RAD1 ISLR STAG2 BRD1 RPL13 KDSR MATN2 IL6R SAP30BP ZNF24 SFRP1 RNASEH2A UROD GIPC1 MAB21L2 CPT2 MLANA RHBDD3 PRKAR2A USP1 ROD1 VCAN KLHL20 EIF5B NSDHL PTGS1 PLAG1 MALT1 CCDC59 C5 ERLIN2 HLA-DPA1 PGLS PTGIS CD44 RBCK1 ZNF83 MFAP1 COTL1 ACTR8 GTF2H1 ARFGAP1 OSBPL11 GLI2 TCOF1 NBAS TGFBR3 CDC14A NUCKS1 LARP7 IFNA5 CALML4 ZMYM2 SNX11 USH1C CDK2AP1 TM7SF3 CTRC DCN FLII RXRB DMC1 PPIG SYCP2 CD58 TLR1 AGFG2 CTSL1 FZR1 SP3 PABPC3 EP300 HNRNPUL1 TBXA2R PSMC3IP PRPF40A H3F3B FAM46A TMEM8A NENF ANP32B LPAR4 FYN CUL4A S100A4 H2AFV SNX16 LAMC1 KCNK10 DPF3 ZNF84 NUP98 TACC1 OS9 KAT2B IL2RG CHD2 ATP8B1 HERC5 CLDN18 ASCL1 ARID4A PGCP FUT2 POLR1B PLOD2 PTH1R NEBL ERF SLC19A1 PPP1R13L IL13RA1 CDC5L WWP2 ZNF350 ARID1A TNC BRS3 DCBLD2 PHF20 NMB GPSM3 ZNF254 ATP10D TP53AIP1 NEK7 RNMTL1 THOC2 ZMYM5 IKZF4 PCDH11Y LEF1 ZNF253 TAX1BP3 PXN KTN1 NT5C TNFRSF11B SSH3 ZFP36L2 GSK3B USP19 SNRK PER1 SEMA3B SSPN RBL1 TNFRSF9 CTDSP2 MYO1A EWSR1 CEP350 SLC12A3 GNAI3 EIF2C1 CSF1 PAH ARFGAP2 EDNRA SSFA2 SMARCC2 EPS8 MDM1 JRK QKI GJA1 JUND NOTCH4 ANGPTL2 DLX4 SSR2 APP IFNG DICER1 ZHX3 LIMK2 SMARCC1 COL8A2 OASL ID4 NONO ZC3H7B CTSS PRCP GTF2H3 APOC4 TPD52 SLC35A3 POLH TCN2 AKAP9 NAMPT NUMA1 CFLAR LAMA4 ITGB5 PGM3 PRL SSH1 PRDX6 CYP11A1 RHOQ ENAH ATG3 SGK2 NFIC RBM8A NPAS3 ST6GALNAC4 AKAP13 ERAP1 PI4K2A IL10RA TRIM38 CYP4F3 HOXC4 COG4 ITGA7 DAPK2 CALD1 ERBB2IP GBP1 IL17RA SLAMF1 MYO10 NCAPD2 GOSR2 MCL1 SERTAD3 CTPS2 TUBD1 IPP ARPC1B PRPF4B ANGPT1 RABEP1 PI4KB MET ZNF7 ADCY7 TRIM44 KCNJ14 CASP6 PBRM1 EFEMP2 DAO PIBF1 HOXB5 ARHGEF15 CEBPA LUC7L3 PDSS1 CSNK2A2 TTN SCLY ERAL1 CLIC1 DIP2A SYF2 GAMT FADS1 GNAZ FLNC RAB1B SEC63 RBBP6 F2R FBN1 CAST VRK3 FNBP1 BGN PSG3 FGFR3 FBN2 MED1 CPNE3 ARHGAP17 MR1 CDC42EP4 C5orf4 LAMA2 ZNF444 PLD2 ZNF32 SPIB ARAP2 HMGB3 PLXNB2 ALMS1 ITGA6 SLC26A1 TAOK2 RBPJ YES1 C16orf42 NCAPG TNS3
BLALOCK_ALZHEIMERS_DISEASE_UP COL1A2 TFEB TOP3A GPC4 TPMT RHOBTB3 SMAD5 SPHK1 MMP16 DMPK IPP ZFHX3 SCLY ARHGAP26 HSBP1 STK38L IFRD1 RPL13A PTBP1 FOXO1 NFIB BRAP MZF1 NOP56 RBL1 HLA-E SHMT2 ARMC8 FBN1 RABEP1 HMGN3 SREBF2 KLHL20 SMARCC2 ASAH1 AKAP8L NFE2L1 TMBIM6 NAIP DCBLD2 TUBA3C STAG2 RALGDS HAUS7 CNP OASL CNPY3 TTF1 SGK1 PRMT2 KIF13B FGFR1 ABCA2 USH1C PFKFB3 CASP4 KIF2C GLRA3 BRD3 ARHGEF18 FAM193A FGFR3 EGFR IQGAP1 IFNG BEST1 ITGB5 SDCCAG3 TTN SPAG6 AFM PGLS EXPH5 HFE RPLP2 SLCO3A1 PCM1 SAV1 AKAP13 TGFBR3 PPM1F ADCY7 HIST1H2BD NAV2 CTNNA1 USP13 TBXA2R DHRS9 CPNE3 EHD1 NAP1L1 CD248 FAM50A NPC1 EXOSC2 KLK13 ZNF131 CSNK1A1 THOC2 SGTA STAG1 KIF5B ZFP36L1 ADAP1 GIMAP5 CNOT2 MACF1 DMC1 POMZP3 KCNMB4 HERC5 TRIM44 ABCB6 SMC1A TXNIP E2F5 SRRM2 PBRM1 PABPC1 TTLL3 USPL1 CTAGE1 CCND3 HMGXB4 PDCL DHODH TNFRSF1A PDCD4 ZMYM5 SF3A3 SP3 CFLAR CDK13 GPR125 ERF UBFD1 RPL10 DCP1A FGF1 RBPMS RAD51AP1 FAM107A PLAGL1 GABRQ APOC1 USP33 TGFB2 U2AF2 MBP ARHGAP6 PPP1R15A TFAP2A SOX12 RREB1 ZBTB10 SEPP1 IDH2 FKBP8 CTSH LUC7L3 NKTR USP4 DDR1 UBXN1 PDE4C EP300 RYBP RHEB SLC29A2 ECE1 IL6R CTDSP1 FZR1 GEM HES1 GYG2 CKAP4 ATP7A LOC100170939 PPFIA1 JMJD6 HIST2H2BE BGN CTBP1 HNRNPUL1 MAN1B1 SNAI2 BIRC2 ZNF136 SPSB3 KPNA6 EIF2B5 DLG5 AKT3 ZNF337 SLC1A7 RBPJ ZNF211 MYO10 RNASE4 PLD2 TRIM68 HLA-DPA1 HBP1 OGG1 TFEC AP1B1 DRD2 GAS2L1 CEP350 DSE DPH5 GRK6 SP110 IL22RA1 PDIA4 DAAM2 C11orf9 IL10RB CCDC59 MAFB STX5 PTPRH CYP3A4 ING3 CD22 PICK1 PIP5K1A LAMC1 KCNJ15 CTDSP2 TPD52L2 HSD17B7 CALD1 AK2 PALLD RPL37A NEBL MPHOSPH8 RARB RRAGD ENAH GOLGA1 TGIF2 SLC6A8 TPRA1 CTBS SNRNP35 ARIH2 GSTM5 CH25H PPP1R13L GBP1 CLEC4M FZD10 BCL6 HN1L UCN REG3A CR1 PHF17 OR2C1 ACAP2 SPARC CUL5 BFAR PTP4A3 ZNF160 MDM1 KCNK5 SEMA3B FEZ2 ABL1 LITAF CLIP2 EEF1D YY1 LONP1 MRAS HOXC4 GRK5 GALNT10 CDC14A UBE2L3 ILKAP GPM6B PPM1D CAST OPHN1 GTF2H1 MYO15B AKAP1 ITGA10 CDR2L LARP7 MARK3 BTG3 TRIM26 DAG1 SSPN RBCK1 SAP30 KCNA6 PPP2R1B GAMT RPS6KA1 RPS10 GNAZ PPM1B RARRES2 NPRL3 HNRNPM SOLH RBBP6 METTL13 CLEC2B FADS1 PLOD3 SRRT USP1 IER2 PDE4D NSUN5P1 COL4A5 LLGL2 CENPB CTBP2 RBM15 HADHA MAP2K7 SOD2 CD163 TPD52 C20orf20 DUSP22 ERAP1 ZNF133 CTDSPL MXI1 LAMA4 MKNK2 ZNF274 TIMM17A GFAP PRL FTH1 FLNC PKD1 TRIM24 PSMF1 LIMK2 TROVE2 ULK2 BRD4 DKK3 CYP39A1 MYO1E SUN2 CD164 PEBP1 GPR56 COL6A3 MYO6 HIST1H4H GADD45G GNAI3 PIGA KLF5 ZNF148 SERPINA3 MTMR11 TNS3 ANXA1 PAK4 KLF7 PHF20 DFNB31 9-Sep TOM1 ZNF473 CHRNA6 FAM48A INPP1 TIMELESS VEGFC TNIP1 CIB1 SFRP1 WWTR1 RANBP3 MB LSM14A TUBA1A RNF216 RNF8 SYF2 BRD2 DCAF7 FGF18 VCAN LGALS14 WNK1 LATS1 PDLIM3 RAB2A S100A11 EIF5B FOLH1B SLK DEFA4 CTNS AGRN BIN1 SRPX PAPPA2 EIF5 PAK2 CHST3 TSPAN6 PAWR ST18 ZNF253 PI4K2A CDC42EP4 GPR162 6-Mar COTL1 SEC24A PDE3A TCF7L2 NCOA3 MAN2B1 CXXC1 WRN INPP5K NOLC1 SLC22A14 OGDH ELF4 ZNF32 CCHCR1 NUP98 MPST HSP90AA1 RNASET2 VGLL4 PELP1 H3F3B UBAP2 HIP1R JRK RYK VEZF1 GSTM4 COL8A2 TXLNA CEBPD TLE3 RIN3 RPS28 TSPAN2 NSUN5P2 TCF7L1 GIPC1 AATK MSH4 SF3A2 HS2ST1 LGALS3BP SPEN REST LMBR1L ELAC1 PNPLA6 TRIB3 RALGPS1 PPFIBP2 PPP1R9A CHFR POGZ KIF14 DPYSL3 SNX11 ZFP36 AQP6 AHCTF1 KPNB1 ENGASE MLL RARRES3 SFXN3 RGS16 FAM60A ZFP36L2 JAK3 GRM6 SEC63 TPTE PLA2G6 R3HDM1 LPP PI4KB RBM38 GJA1 ACSL1 NME3 LRRFIP1 PTGIS VRK3 ELOVL6 AIMP2 RPL27A PIAS4 IFNA5 H2AFX CHMP1A ZRSR2 MED24 CTNNBL1 ZNF83 PECAM1 USF2 ZNF268 CANT1 POLR2H RPS4X GSTT2 ANXA2 RAMP1 EVI2B APOBEC1 IGF1R MED6 N4BP1 ADIPOQ PTDSS2 NDST1 MYOT SLC2A4RG SLC9A2 PIN4 NEU3 KLF1 TSPAN5 GADD45B C21orf2 PDPN VAMP3 EMP1 MMP12 RIOK3 PER1 GMFB C2orf3 MATN2 ITGB4 FRAT1 CASC3 MTA1 ING2 ATP6V0E1 SGK2 PCDH11Y QKI MYO1A GGA2 MADCAM1 RAB31 CSRP2 SLC35A2 HOMER3 ZNF232 ZNF444 PTTG1IP HMGB3 ECM2 TUBD1 TGFB1I1 GNG12 BRCA1 ROS1 PHF10 FYCO1 COL7A1 AMOTL2 SLC7A6 ZNF43 RER1 LIPG CXCL2 PRELP PLOD1 HCG2P7 GAL3ST1 WDR6 RPS19 IRS2 DDX6 ITGA6 SORD SECTM1 PRLR GALNT1 B4GALT2 RAD1 NFATC1 BANP SEMA3C FBXW4 MYL4 GTSE1 TNPO1 DNAJB2 MBD3 RNMTL1 MTUS1 ST8SIA1 HOXB5 KHDRBS1 SLC35A3 HMG20B PATZ1 ABCD4 PCSK5 RAB3GAP1 C21orf91 PRKX NBAS LDLRAP1 ANGPT1 RBM8A LARGE EEF1A1 SEC22A CD37 SEMA4C HTRA2 PTP4A2 SNAPC1 KDSR CTSS ARHGAP1 RIMS2 LRP10 TAP1 LAMA2 ITPK1 LTBP3 BTNL3 RUNX2 RPL38 MLANA CDC16 NUMB GMEB2 ADARB2 COMT RBM4B TPD52L1 NPAS3 TF FLNA ZMYM4 NUP205 TAS2R16 CDKN2C RASGRP2 RPL31 CTSL1 MT1X SUMO3 GPR64 PLEC STOM NNMT KCNJ14 MAP3K14 CCR10 SCAMP3 GLCE SPSB1 REC8 EPOR EFNA1 MVK ITGA1 EDF1 COASY H2AFV SPOP RPL13 TRIP10 STAG3L1 GTF2H3 PDSS2 ARHGEF15 SUV39H2 RALBP1 ZNF358 CSF1 PPDPF PSKH1 FBXO11 NGDN KDM6A PHF1 FA2H ITGB8 LRRC1 IL15 MAPKAPK2 TNFAIP3 NCOR2 DDX21 PROX1 PZP DLEU1 BTN3A3 APOL2 GOLGA3 NENF SEMA4F AK1 GAK SPTLC2 UPF1 REPIN1 WWOX PLCE1 PC ABLIM1 HAO2 RPL4 EDNRA LGR5 TRPS1 DGKG PACSIN2 ZNF202 GPR107 PHLDA2 MAT2A PURA SEC24C SSBP1 CYTH1 BHMT2 PRAME DDX27 POU4F2 PABPC3 INPPL1 LPAR4 MYBL1 CLU ITGB1BP1 PHLDA3 TMC6 KTN1 TSPAN32 SERPINI2 ATG3 IL17RA TBC1D2 SERTAD2 TRIM49 SP100 ELF2 CCDC9 CLEC2D EFEMP1 MYO1C MAP4 UNG SPAG1 ZNF236 USP48 TRAM1 RRBP1 TSPO TBC1D5 TNFAIP8 SLC25A21 DAPK2 TRIOBP COL18A1 SLC7A5 HMBS MR1 DGCR14 TAT C20orf111 SLC25A40 NAGA GLTSCR2 MT1H DICER1 C5 SCAMP2 ID3 TCF3 AVEN JUN MTIF2 PGM3 TP53AIP1 COPB1 CLDN18 RABGAP1 ZNF12 AFF1 EML2 CDK12 WNT7B FAM3A GRB10 PPIG PPARD TNC IL1RAPL1 RPS6KA5 CD58 MYO9B RNGTT HS1BP3 SEPHS1 DBF4 RHBDD3 TYMP ASAP3 SLC4A4 ERCC6 MALT1 THRA AGPAT2 SEC14L2 ICAM1 BRPF1 WBSCR16 ASCL1 ADH1B C18orf1 UGCG KHSRP PLXNB2 HTN1 RNASEH2A LRP6 HDAC1 LOC100272216 C3orf37 TM7SF3 AKR1C1 ZFAND3 CD44 ACVR1B RFNG MKRN1 HDAC7 ZNF277 CA1 TMBIM1 AIM1 RBMX2 CD2BP2 TNPO3 PHC2 CHD1 SAFB SYCP2 ZMIZ1 HIST1H1C SMARCC1 RPL18 MED22 IKZF4 PKN1 NONO CDK10 LRRFIP2 ARID4A TAOK2 SRPK2 PUM1 SLC4A7 DMD NUCKS1 TUBA8 IL2RG PLOD2 RBM6 KDM2A LARP4 STAU1 SAP30BP C1S BCAM AOC2 S100A12 NCK1 TAF5 SLC14A1 CDK11A SLC2A9 ZC3H7B HNRNPA1 HSPB8 BMPR1A EFEMP2 BRS3 ZMYM2 MAFG TBL1X GALNT8 MID1 NAP1L4 BAZ2B SLAMF1 LAT2 FSTL3 ACOX3 TP53TG5 ENOSF1 FBXO2 IFI16 LZTR1 FOXO3 SFRP4 ST6GALNAC4 POLR3C PSD4 NR2F6 CCDC69 USP19 CTPS2 CMTM6 MSX1 SENP3 SLC12A3 MAP3K3 ZIC1 HSPB2 TOB2 SIRT6 IL18 UROD TRIM10 PSME4 CAPN3 RHOQ MRP63 CDK2 MAP2K3 NFX1 HEPH ZNF7 MYBPC1 EVI2A DUSP9 SEMA4G PRPF8 RBMS2 PCDH17 AGTR1 SSH1 KLF9 IRAK4 MAP3K11 FNBP1 ANP32B PRPF40A TRAK2 MLC1 NADK TAGLN MYOM1 HBEGF DCLRE1C PRCP LRP4 GAS1 GOLGA4 CP NRP2 TAF11 BTG2 MMP2 ADAMDEC1 SF3B3 RNPEPL1 CRADD ZBTB16 SREBF1 ALMS1 ZNF175 LMNA USP10 STK10 NR4A3 FBN2 SMAD2 CDIPT WHSC2 ATF5 GAST PARD3 PPP1R1A RALA SERPINA4 SMAD1 KAT2B HLCS RBMS1 TCF20 MET DMWD BIN3 NSDHL MX2 UBN1 FBLN1 FBXL7 SMARCD1 APBA3 FICD H2AFJ NOTCH4 CTRC ING4 NFATC3 CUX1 GAB2 LHX3 ALDH3A2 CCDC22 NR2F1 MYCN AZGP1 EP400 ANAPC2 SFN KDM5A GTPBP1 TIMM44 NFIC CPT2 ZFPL1 PIK3C2B STK11 BGLAP DONSON TIPARP CRLF1 GGPS1 NDE1 CCRN4L NMB CSNK2A2 SERTAD3 BAG1 BRD1 GPR4 CYP2C9 TRPV1 CALML4 AMPD3 IL10RA STIM1 EWSR1 EGLN2 OFD1 WFS1 MOCOS GGA1 CIZ1 CYP11A1 BMP2K DST LIMD1 S100A4 RNF24 PPP2R5D TNN STARD3 WIPF2 NID1 POLR1C RANGAP1 GLI2 IFRD2 SLC35C1 ITPKB FOXJ2 ZNF84 NFKBIA NAA10 FYN BAD RAC1 MTHFS HRH4 UBE3B NTRK3 RC3H2 ISLR DSP NUMA1 FBXO9 SERPING1 HDGF GTPBP3 PRPF6 WWP2 SPAG9 ZBTB17 RGS12 TRIM14 COG2 ATG4B APLNR KCNN3 ODC1 MXD4 ADCY3 ZBTB20 AP3S2 VEGFB PBXIP1 PDLIM4 WFDC2 DDR2 ARAP2 SNX16 PHF21A QARS CLIC1 APP SH3GL3 EFS EPS8 WAS HGF PTPRF CDKN1C ZNF350 NCAPG CBFB MRC2 FDPS ZNF264 MCM7 KITLG GTF2I TSC22D4 NUDC INSR NQO1 VPS11 PLCL1 BCAN GFPT2 TES SIRT7 HELZ GOLIM4 RPL39 ZC3H4 PTMA PLAGL2 TJAP1 SEC62 CEBPA PLSCR3 EIF2C1 CHRNA10 MAZ LSM5 ERBB2IP TLE4 ARHGEF16 HDAC4 CLEC7A ST5 ZHX3 CREB3 KIF3B MASP1 SMAD4 CTSB COG4 CDC25B EGF CXCR7 MCL1 NCAM1 AGMAT MC1R RLN1 TDG PIP4K2A BTRC PRDX3 AKAP9 NEK7 LAMP1 ARFGAP1 CDK2AP1 DHFR RGN RBM10 PRRX1 GNA12 EEF1G BACH2 RPL5 NEK1 PABPN1 SLC11A1 MGAT1 UBE2C PGCP PGC LTBP2 CASP9 SALL2 ROCK1 MT2A IGFBP5 SPIB PRDX6 BAZ1A ABCA1 MYLK GOSR2 SCRIB KDM3A C16orf5 ACTR8 DAO ZNF24 UPF3A KPNA1 FTL ARHGEF10 TULP3 TFE3 AEBP1 MED13 ERAL1 DARS COL21A1 KCNK10 DAAM1 ACADS RAB1B ID4 VAT1 PML THOC1 ZNF180 A4GNT CSNK1E ITSN1 OS9 CASK GMNN AKR1C3 RBM3 AQP1 RBMS3 TJP2 LMNB1 GBP2 MAPK1 ZNF410 NCSTN LUC7L2 IGSF6 IFITM2 PRKD2 PDGFB FGL1 MAPK12 TNFRSF10B NUFIP1 PPP1CC PDLIM2 ALDH1A2 SRCAP CPSF1 LPIN1 GUSB CDC34 PCDH9 TPI1 SLC25A1 PTRF FXR1 NIPBL BCL2 SCARB1 TRIM38 FAM189A2 RBBP5 IQGAP2 GCC1 ITPKC FLII CD86 EIF4B TLR1 WIPI2 PTCRA POLH PAH ACTL6A DPF3 IPW ZNF544 MYO5C F2R MUTYH CBLB PIK3C3 FETUB CYHR1 TCF7 LEF1 FANCE TAPBP DAZAP1 NFASC AGFG2 HNRNPH3 SART1 PRDM2 GTF3C2 ADCY2 IL6ST SET ERP44 SH3BP2 SLC33A1 WASF2 PLEKHA5 NYX PIM1 PLAG1 DUT SAE1 POLRMT FAM46A ERLIN2 MAX AVPR1A FBXL5 PPP1R14B CACNA1A WWC3 SNRNP70 SYNC C16orf42 TMPRSS3 SLC26A1 RALY C12orf4 MTF1 RGS9 PIBF1 PAX6 VRK2 RUFY1 MITF TBX6 CFHR2 GTF3C1 CYLC1 PTH1R PTCH1 SNX6 TCOF1 HTATIP2 PPPDE1 PTPRK KBTBD2 CHD2 PHKA2 C15orf39 TYK2 DDX42 GGT1 RFX4 POP5 IL13RA1 SLC26A2 C1R KLF2 UVRAG ARAP1 NRXN2 TAF15 IL1R1 CPM MAP7 ANGPTL2 PXN PSMC3IP TCN2 HMOX1 OSBPL11 GALNT6 IFNA16 ASB1 LILRA2 ARPC1B UBE2D4 LIFR SLC12A9 TNFSF10 SETD2 CYP4F3 PITPNC1 INSIG1 OSGIN2 FAHD2A IRAK1 COL6A2 FDFT1 CRHBP CARM1 SGPL1 RPGRIP1 NFE2L3 CSDE1 MICB GPR65 ZNF254 TAX1BP3 CASP6 ADAMTS9 FEZ1 PLIN3 GDF9 SSFA2 DAZAP2 SMOX TAZ GPSM3 GPR44 PBX2 CLDN5 RNF19A BAZ2A HMGCL C20orf29 RASL12 XBP1 TGFB1 CREBBP C9orf16 SNED1 ETV7 DYNLT1 RPL28 ATP6V1D METTL7A GLT25D2 ASB9 RP2 TOPORS TEX264 TACC1 JUND FUT2 LRCH4 NKIRAS2 GOLGB1 SSH3 G6PD DLX4 NUP43 NEK9 TSPAN31 RNF130 DCN GYPB PSG3 ZC3HAV1 GMPR YES1 NOSIP RAB11B CASKIN2 LGALS9 NPTXR LDLR NCAPD2 SEMA3F MED1 C21orf62 EIF2AK2 GTPBP8 IRF7 SHC1 C9orf3 TREX1 ITGA7 DTNA CD84 PLA2G5 C7 ZFHX4 RAB13 DNAJC4 GUSBP3 FOXN3 ARHGAP17 DIP2A CACNA1G TPT1 FMO2 C9orf7 POM121L9P CUL4A NUP214 TMEM8A RXRG SELL GJB1 CTRL GPX3 ATP8B1 STAT6 ARID1A HSPBAP1 ZDHHC11 H1FX ELSPBP1 NFKB1 EPRS SEC11A DIAPH2 SLC2A1 CCNI TNFRSF11B RASGRP3 MAFF PILRA RSF1 CGGBP1 LILRA5 WDR45 TLL1 ST3GAL4 ATP10D MUC1 HIPK2 BCAT2 PER2 SYNM MFAP1 TNFRSF9 SNTA1 DDX18 C3orf18 CSK ITIH4 PPP2R4 DAPK3 PRPF4B SOX9 ERBB4 NME4 MAST2 MACROD1 TRIP4 GOSR1 NUP160 RRAGC G6PC2 APOC4 IFIT5 ELK1 SIRT2 LPL NOP2 IL6 ACAA1 CDH4 GPRC5B PRKAR2A 2-Sep COL4A3 IRF3 UST CRKL LSS SLC35F2 SOCS3 ARID4B LYST CASP3 MAP2K2 SNRK SNAPC2 ARFGAP2 SLC13A1 APTX HAPLN2 EXOSC8 EMID1 GPR1 ZNF195 ABCC10 USP3 MAN2A2 SOX2 PTGS1 6-Sep USP22 NAMPT DSC3 CDC6 C20orf4 NT5C GMPS PDSS1 NOP14 CDC5L SFTPC NEIL1 TP53 VCAM1 TGIF1 ROD1 IFT74 ADD3 MAB21L2 SSR2 SLC19A1 SMC4 SOX13 GCLC POLR1D RXRB PDGFRB EDAR RAB22A USP7 MAGEB2 COQ7 C5orf4 SORBS1 POLR1B GSK3B ARG2 SLC12A7 CD1D EIF3B FADS3 ACRV1 IL1A SLC38A1 BMP10 PLCG2
BLUM_RESPONSE_TO_SALIRASIB_DN CNN3 UBE2C CRIP2 CYP1B1 SUV39H1 RGS4 CDC45 ID1 CCL2 DHFR MYBL2 MSH6 LPCAT3 TTK NR2F1 RIPK4 NEK2 ITGB3BP FNTB NRIP1 PBK HDAC1 RGS2 H2AFZ ISYNA1 ATP5J2 STMN1 GMNN KIF22 VRK1 DUT PRSS23 SKP2 RPA1 FEN1 CDC25B CCNB2 RAB40B INCENP FOSB IQGAP2 MIPEP POLE CKB UPK1B PTTG1 PCNA CCNE2 GUCY1B3 SIM2 ENC1 HMG20B CHAF1A EBP LSM5 AURKA NPEPPS PACSIN2 HMGB1 TECR SETMAR SNRPA1 TIA1 MRPL23 DDR2 RECQL4 CPS1 TMPO TIMELESS TLE2 PKM2 DTYMK PAFAH1B3 ZNF107 KIF20B CASP8AP2 HMGB3 EWSR1 SRRT DHX15 PDGFRB POLD1 PIAS3 SNRPF OAZ2 NPAT DHCR24 TUBB SGPP1 CCNF MCM6 MED14 EXO1 FASN TRIP13 PLS3 NDC80 KIF15 AURKB HSPB1 ANKH RBBP7 SPAG5 ANP32A FOS MCM3 BUB1B TOP2A ZNF443 ESPL1 CDC7 TSPAN7 ZBTB33 PTPN4 UBE2N ID2 MRE11A AKR1C1 TMEM2 PLK1 RNASEH2A DBR1 CBFB MYCBP CSE1L SOX4 MATN2 DPYSL3 JUNB SLC9A3R1 RFX5 BFSP1 APC HS3ST3A1 VAV3 HIRIP3 DEK GINS2 CDK1 WWTR1 ACACA CRABP2 ABCD3 TUBG1 CHN1 RBM14 TRA2B RANBP1 PTTG3P PRDX3 CENPF PRC1 GALNT1 NUP50 SDC1 TWSG1 H2AFY CDC6 RFC5 CYB5A CCNA2 TCF4 CHAF1B TOPBP1 MAD2L1 PFKFB3 TPI1 NPTX1 STIL PARP1 NTHL1 PGAM1 NARF COCH CDKN2C KIF23 RGS5 IRS1 BUB1 NDUFA2 HN1 ARPP19 CBX1 RAD51 TOP2B SEMA5A VGF CKS2 CHEK1 POLA2 SFPQ SMC1A GAMT FZD2 RAD51AP1 SPANXC HLTF SRP9 9-Sep VDAC3 PRIM1 PIK3R3 NNAT ATP5G3 MAPRE2 NUSAP1 MCM5 SLC25A10 NDUFB3 ZWINT CDK2 MTHFD1 BRCA1 NR4A2 FBXO5 ABCC6 PSMC3IP POLA1 KIF4A DNMT1 CDC25A MEIS2 SLC39A8 LDHA RFC4 TNS3 COL1A1 GREM1 ENO1 KIF20A KPNA2 VAMP1 CARHSP1 TK1 TUBA1A MSH2 HSP90AA1 USP13 RRM2 ADCY9 SKAP1 SNRPD1 MKI67 USP1 HSPA14 SOX11 SLC27A2 KIF2C FKBP3 TROAP HMMR TACC3 DDX23 SMC4 DCK PLK4 RRM1 CBX3 CCND3 SCG5 NCAPG PRKDC HNRNPR B4GALT5 SOX9 F2R RBX1 ITGB1BP1 OPN3 EZH2 LIG1 TUBB3 MYLK YWHAQ ACLY MCCC2 NME4 GALNT2 MCM2 RPA3 PLOD2 LMNA TFDP1 PTMA CDC25C RFC3 CDC20 CHST12 SYNCRIP H2AFV CDKN3 UBE2E3 RAB4A CENPA GPSM2 E2F1 TYMS BARD1 CDK2AP1 DHX9 MEST MID1 CD37 GTF3C2 DBP KIF11 FANCA POLE2 PXMP2 TFE3 KPNB1 SMC2 NASP PDCD2 DGCR2 NUP107 SHMT1 FOXG1 SMARCE1 LTBP3 HSPA2 NFYB B3GNT1 HNRNPM PRPS1 PDE4A MTF2 TPX2 HNRNPA2B1 RFC2
BLUM_RESPONSE_TO_SALIRASIB_UP STX4 GOLGA5 COPA CSTA EEF2 HSPA13 P4HB IARS SUPV3L1 PTP4A2 CEBPG CTH DUS4L FOXO3 YKT6 MAP1LC3B SPHK1 OGT EGR1 TP53BP2 BLVRB EIF4EBP1 NFKBIA ULBP1 TCEA1 CSNK1G1 SCFD1 CDKN1A COG5 ARHGEF2 ATF5 FAM3A TIMM9 AVEN DNAJA3 MMP1 SGPL1 XPOT COX7A2L MDM4 BCAT1 KPNA5 GTPBP2 FOSL1 RAB32 SLC1A5 CSRNP2 AARS ASNS EIF5 GHITM EIF1 KRT34 APBA3 PFDN2 SLC35A2 LIPT1 MYO5A C12orf10 NPC1 ZFPL1 SURF1 STX5 SIAH1 DNAJC1 PPP1R15A RAB22A ATF3 CBS TBCE COX10 CTSD NARS SHMT2 ERCC1 TNFRSF10B BACH1 RPL12 RAD23A TBL1X NUPR1 ESRRA TOM1L1 CBLB TMBIM6 GOSR2 RELA VIM ZYX RAB33A RIOK3 FEM1B HMGCL TIMM44 RNF14 GOT1 MAFF USP3 LRP1 BUD31 GOLGB1 NIT1 SQSTM1 ERP29 RAD50 NAPG MTIF2 CD55 IL12A WARS YIF1A MKNK2 IFRD1 TRIB3 PEA15 VPS28 CSNK1A1 MARS RRAGC TESK1 INPP1 ECH1 QSOX1 ANK2 CNIH GLG1 ATF6 HSPA9 KCMF1 ISG20 FETUB GALE CALU RALA CDK7 DNAJB9 NDEL1 TNFAIP3 PPP2R5B NSMAF PPP1R11 SERPINB8 MTHFD2 DCTD TIMP1 C1orf9 C17orf48 CCNB1IP1 HSP90B1 GARS CHIC2 RAB5A PPIE GOLGA4 EPRS PSAT1 AZI2 TARS DPAGT1 FST KPNA4 SKIV2L SEZ6L2 EIF2S2 MMP10 RSL24D1 USP25 ANXA7 ENTPD6 ZNF593 PJA1 ARF4 PHGDH RNF7 IL6 CANX PKD1 UNG PSEN1 BCL2L1 TP53 SIAH2 SARS MAPK6 TSG101 C6orf48 GLTSCR2 SERP1 EIF3H TSSC4 GADD45A ACBD3 KLF11 PTX3 SCAMP2 STK19 EIF1B CTSL1 SEC63 STC2 COPG RTCD1 POLI DAP3 GFPT1 SEPHS2 UBXN1 HOXA1 NGF XPC BAK1 BIRC2 RNF13 BTG1 SEL1L ATF4 TOM1 XBP1 XIAP ELL2 RELB PSMD8 STAM2 ACVR1 CBX4 DDX10 AP3S2 HYOU1 SSR3 CDK13 NINJ1 CXCL3 LAPTM4A SLC33A1 MAFG TMED3 UBE2H ROBO3 CREB3 NAMPT CASP4 CARS MGAT1 ZNF259
BOCHKIS_FOXA2_TARGETS C6 GAST CRKL ACSL1 PON2 PDE6D SCRN3 HPS1 RDH16 PPM1B PDK4 RHOD AK3 EIF1AX TC2N IDH2 TP53BP2 RENBP BCAS3 PFDN2 PA2G4 RAB43 UROC1 OR10K2 VPS26B TFAP4 PSMB10 ITPKC MRPL36 CTH GK PLOD2 TRPM8 TSEN15 HADHA COL2A1 AQP8 PPARA CECR6 RNF4 SORD CD47 CYP7B1 COLEC12 QSOX1 SERPINA1 PRKAR2A FAM160B1 MPZL2 APOH GPT STX19 HACL1 SERPINA11 GABARAPL1 STAT2 ITIH1 F13B DHX38 CRYL1 KLK11 FAM107B CLP1 CXorf40A EEF1B2 VARS ITM2B GCAT FBXO4 CD9 OIT3 MOB2 RDX BMI1 PRMT5 CYB5A OSBPL1A RSC1A1 FEM1A KIAA0101 SPZ1 HIST1H2AG APOE MLXIPL PIGO MKKS TBL1XR1 SLC25A42 C12orf52 RPL39L KNG1 ZNF227 BNIP3 BANF1 TIMM9 LIPC BAAT LRP1 WDR46 CD82 SLC13A2 NDRG2 FDFT1 FAM43A TRIM13 KLF15 SAR1B HIVEP1 RETN FOXP2 RAPSN UOX TIAL1 LRG1 PLA2G6 C19orf6 NR0B2 FMO3 HPX CCR8 PSMG3 PNPLA2 THPO SLC25A14 AACS LRRK1 NUP43 ALDOB DHCR7 PLIN2 NDUFS8 GANAB CHGA SON SQRDL PRCC PLD2 CNR2 PIGR DCAF11 TNFRSF1A ALDH6A1 SYS1 GDPD1 CXCR4 AASS TSTA3 MRPS2 PLEKHA6 RIBC1 HBS1L CD300LF ZNF3 INSIG2 ECT2 FAM198A VDR PTK2 CCDC151 PLRG1 CHD1 INSIG1 DCAF13 FAM158A LRRC33 SLC31A1 IL6 SLC39A5 PTPLAD1 PSME1 ZDHHC17 TERF2 CTNNBIP1 LRRC41 LIFR UFD1L GYS1 CHCHD8 DNASE2B LRPPRC IL11RA KLHL18 CFI GPRC5C PHF10 AP4M1 TRAP1 PIK3AP1 TTC7A ID3 HM13 MBL2 SERPINF2 KBTBD12 CYP4F12 CHMP5 FGB DDX19A CAT AP3S1 ABCA1 NFU1 SH3D19 ZKSCAN5 OMD KCTD20 TPST2 RBBP5 SERPINA6 GAS1 C20orf111 FOXA2 TEX261 MAPKBP1 AP3M1 GHITM ITPR1 POLR2C PI4K2A FMO2 UBL3 COCH C5orf62 CYP17A1 IGFBP1 H2AFJ ARHGAP23 PRDX1 PHF20 FAAH CDK5 ZSWIM4 PSEN2 RAB3B MTX2 HABP2 F7 TMEM87A ZMYM1 PANX1 NDUFA8 MAFG GATA3 ZNF395 GSTM2 GLCCI1 C4BPA ALDH1A1 PTCD2 CDC42EP4 HAGH COL10A1 EBAG9 KBTBD2 SLC37A4 CXCL1 CYP2E1 KDM6B PLEKHG3 C8B LHX1 SEPHS2 EIF4A2 SELO EXPH5 PES1 ZBTB17 WDR85 STARD5 FTL CDH2 NECAB1 ATP5J NUF2 ATG12 C19orf12 SLC46A3 NEK8 AMFR ZC3H8 PPARG DHX8 HPGD PER1 RASSF6 CEBPZ PBLD MAFK UGT2B10 HERC4 GDE1 APP TCP11L2 CLN8 HIST1H2AE IGFBP4 GNL3 HAO1 HSPA1L ARRDC4 KIF9 AHCY POT1 ARHGAP12 IDH1 CBLL1 JUNB AMBP ABHD8 NRIP1 CISH PEMT PCGF5 FIGNL1 ALKBH6 C16orf59 AKT1 LEAP2 TUSC2 DRAM2 TARS CREBL2 ESRP2 HMGB2 COPG MT2A ACAA1 CLCN7 DMTF1 ZSCAN12 FGL2 SLC25A10 NKX2-5 DNAJB11 TBC1D15 TXNL4B COL11A1 NQO2 AFMID DHRS1 NR1I2 APOA5 EFNA1 DDX3X MXD1 SCARB1 SIN3A BTBD3 GPAM GRAMD3 TTR PER2 KLKB1 UBE2L6 MAL2 AHSG C1R MAT1A CS EVC2 FAH FAM63B TJP2 TK1 FBP1 SAA4 UGT2B15 BRCA1 CYP2A6 SERPINC1 INSC CLEC2D SLC25A25 KATNB1 ATF4 ZBTB5 C10orf10 PLG CALD1 CTAGE5 KLF3 IL6ST LDLR C9orf152 F2RL2 DPM1 SLC6A12 CLEC4A RPL21 TMEM140 HGD C9orf21 ISG15 GPR35 NDUFA2 PCK1 LYN SLC17A2 STARD13 C10orf107 AKTIP PRDX6 GABPA PRKDC DAD1 SMEK2 DHRS7 APOC1 MERTK CHAC2 TST C1RL CHUK ACSM3 PROS1 SORT1 TCP10L INHBE MCM4 CD276 BCDIN3D
BOGNI_TREATMENT_RELATED_MYELOID_LEUKEMIA_DN CCNG2 CCND1 DDX17 PPT2 RXRB DDR1 NR2C1 SEC62 HLA-DQB1 CCNG1 SEC24A FBXO21 MYB VPS52 ZFYVE26 CD2AP VTI1B TNFRSF10B CDK8 TBC1D5 PREP RGL2 NKTR C7orf44 MRPL28 CDH2 FSCN2 BTN3A3 ACOX1 PIM2
BOGNI_TREATMENT_RELATED_MYELOID_LEUKEMIA_UP CXCR1 POLR2A CFP SEMA6C RPS27A GABRB1 CLPP MAP2K1 S100A2 ATF6B RPL17 PGK1 EFEMP1 ZKSCAN5 SGPL1 PAX5 HIST1H4C DNAJA2 SLC10A1 NPR2 HP FLNA SLC25A6 MPST RPL11 FMO6P RFNG EFNA2 EPB41
BOHN_PRIMARY_IMMUNODEFICIENCY_SYNDROM_DN F13A1 VPREB3 DYRK2 ASAH1 HES1 VCL PLSCR1 CTSH TOP1 CDKN2A LST1 ATP6V0D1 TFEB MOXD1 KIAA0247 PKIG CHI3L2 GALNT10 CKAP2 C11orf75 LTB TNFSF10 BMP2K SNRPN KDM4B SORL1 INPP5D KMO DPYD NIPA2 TUBB6 NEDD9 TLR7 CHFR RRAGC SLC12A8 PIK3R3 RABEP2 DUSP1 HCK
BOHN_PRIMARY_IMMUNODEFICIENCY_SYNDROM_UP CALU ASPM BLM ATF5 DLG1 KLK1 RPSA HAX1 FERMT2 GLDC C7orf68 DENND2D P2RX5 NLRP1 RPS5 SSR2 NT5DC2 RORA CDKN1B MKI67 RPL14 EXPH5 TMOD1 MORF4L2 HOMER3 MLEC KDELR2 ATF4 TOP2A UBE2C CD86 CANX TIAM1 DLGAP5 NMD3 TAGLN2 TXN SELPLG APOBEC3G SMC2 CENPE SHMT2 10-Sep IL32 OAT NUSAP1
BONCI_TARGETS_OF_MIR15A_AND_MIR16_1 GPR63 DEDD KCNQ5 SMAD7 KDSR PAPPA RSPO3 PCDHAC2 TRIM36 HNRNPA1 BCL2 OTX1 PTCH1 BTG2 ARL2 PTPN3 DNAJA2 DLL1 CDK5R1 CPD ADAMTS3 ZNF423 BTRC BCL2L2 BMPR1A WEE1 HSPG2 CPEB2 E2F3 KCNAB1 MACF1 SNX16 PLAGL1 CDCA4 TLK1 ACVR2A PTH AKT3 CRKL PRKAR2A HOXC8 HOXA3 KIF21A EFNB2 CCND1 SPTLC1 HMGA2 RASSF5 WNT3A MAP2K4 EPT1 FGF2 KCNJ2 CDC42 CYP26B1 E2F7 KPNA3 WWP1 KIF23 FOSL1 CCNE1 FGF7 PCDHAC1 PCDH9 EYA1 LUZP1 ESRRA WSB1 WBP11 UBE2V1 GHR USP15 RECK PPRC1 EIF2C4 UBE4B TGIF2 PRDM4 BPTF PDCD4 PLAG1 CCND2 HAS2 PAFAH1B1 KANK1 PIM1 CDC25A SPEG SOX5 WNT2B
BONOME_OVARIAN_CANCER_POOR_SURVIVAL_DN GRK6 PPAN KRT8 HIST1H2BB BOP1 HNRNPU DNASE2 SS18 C10orf2 ASPSCR1 SRRT ACOT7 LPAR2 MTAP CLN6 HDHD3 GLT25D1 EHMT2 PAOX PRKD3 RNF121 FCHO1
BONOME_OVARIAN_CANCER_POOR_SURVIVAL_UP CERK RECK IGFBP5 LIMCH1 CCPG1 EFEMP1 PDE8A TTC37 SEC63 RB1CC1 KL GULP1 TAX1BP1 RAB2A LEPR TSPAN7 SIRT1 REV3L ITM2B HERC1 THSD7A ARHGAP6 KCNAB1 UBL3 PEX3 RUNX1T1 EID1 PSD3 FAT4 ZBTB16
BONOME_OVARIAN_CANCER_SURVIVAL_OPTIMAL_DEBULKING PDE3B STC2 SYNJ2BP DAAM1 CDK19 AQP3 ADCY1 PDZK1 PHC1 KCNK5 APBB2 RGS14 GOSR1 CLTA DACH1 ENSA CKLF SACS PELO MYL12A UBB NCOA1 PFAS CIB1 ARNT FLT1 ZNF780B NDRG3 SAT1 CHD1L GMPR C6orf97 ZFAND6 PRKDC EFS CCDC109B RAB11A SPR COL4A6 ARF5 RARRES3 OPA1 GULP1 MED13L CCT5 FLOT1 ELOVL1 SPATA2 TBC1D13 CFI SLCO1A2 NFS1 IFI16 MTUS2 CRY2 SLC19A2 PCNX SLC14A1 SLC3A1 MCTS1 ZFYVE26 SV2C CLIC1 NDUFA1 NKIRAS2 KDM6B LRP4 ATP6V1H DOK5 SIM2 TMED3 SOX11 SLC29A3 GAA C11orf61 AASS DHPS RGS3 HOXA10 SEC61B BHMT2 RALGAPA1 SIRT3 ZBED4 NDUFS6 ENDOU STK19 TPSB2 TLE2 MYO15B MAD2L1BP FOXN3 SP4 SPTLC2 DOPEY1 ABCA6 TRPC6 MCTP1 HOXA9 MTMR9 OPTN ZMYM2 BTN2A1 IRGQ RNF5 DPPA4 GPR39 ANXA9 ZHX3 ZFYVE9 ANXA1 COL3A1 NTNG1 KIAA0090 NDUFB3 GGT1 ATF7IP TMEM8B TM2D3 SNAP29 TPSAB1 SOX14 CLDN10 CP PCM1 YIPF2 ANKRD55 VPS41 C1orf114 ICAM3 PHACTR2 PCSK5 PDIA5 ATG2B RBX1 OTUD3 CUX1 GFRA1 RHOBTB3 CHRNA1 LY6E EIF2S1 ARHGAP24 ITSN1 C19orf2 ZNF529 IQGAP2 SH3GL1 TKTL1 SON CA5B CSRNP2 AKR1B10 CYB5R1 ACOT13 D4S234E COQ2 HYMAI C19orf56 PLAGL1 SP100 ISCA1 C14orf45 PSD3 SIRT5 EXD2 NSD1 HOXD1 PGAP3 CILP GADD45GIP1 GSN CCND3 ECEL1 ARPC2 TSPO MYL12B VAMP8 PCK2 FLG IRF2BP1 ZNF354A C4orf19 ZSWIM1 CMTM6 ENDOD1 SLC16A10 TRIL BBS9 JMJD6 SYT1 PLSCR1 C14orf135 TDP2 ADCK2 RUNX1 PDCD1LG2 LEFTY2 PCTP KIAA1199 RRN3P1 MATN1 C6orf108 EYA4 LRP6 MARK4 GH2 FBXL18 TM4SF1 STK32B PLXNB1 ZNF643 NEDD8 BTBD1 NDUFB2 ALDH6A1 C6 CAMSAP1 TRAPPC10 ZMIZ1 TECPR2 TCF3 FYN MPP5 CCRL1 CFB GGA2 CYLD DNMBP TAGLN2 FKBPL ISG20 ZNF84 KIAA0182 SLC15A1 MFSD9 SNRPD3 BAG1 ACTR5 WASF1 NR2F2 IQGAP1
BONOME_OVARIAN_CANCER_SURVIVAL_SUBOPTIMAL_DEBULKING AMH PAPSS2 VAV1 PGCP NID1 CC2D1A ADRA1A MAPKAPK3 MAP4K2 TADA2A ATP6V1C1 CGREF1 HIST1H2BE ESPL1 NBL1 JRKL CREBBP EPS8 VPS13C KLK5 PTPRS PDGFRA ACOT7 PRKD3 CD302 FAM172A HEPH YTHDC2 CCNH AVPR2 IPO4 ZNF444 CDH13 MYBL2 YBX1 VPREB1 JAM3 MAPK8IP3 TIAM1 RARRES1 RANBP2 CDR2 ANXA6 ASAH1 ITGB4 STK39 EPB41L3 BOP1 C11orf9 FOXE1 CAMK2A HIST1H2BB FNDC3A TNPO1 ABCA8 APEX2 DLG3 INADL PRKAR1A TRMT61A DTNB HOXD3 PAM ADO COL15A1 CLN6 DCN MTAP AP1M2 F8 YIPF6 DST DNASE2 RCC1 DLAT LIMCH1 MYO9B TCF15 SRRT TYMP STK4 UBL3 SPDEF PCDHA10 PBX2 SPOP ZFPL1 C7 ARMC6 PDCD5 REEP5 GNAI1 DUSP7 METTL3 PSD4 CBX6 MEF2C RARRES2 COL21A1 LPAR1 DUS1L GAS2L1 MKL2 CCPG1 CDYL KRI1 RAB2A LPAR2 AAAS OBSL1 PDGFD CDK14 PTGER3 SPOCK1 FARSA ARHGEF10 GPRASP1 PTRF ANKRA2 NTRK1 TWF2 NBR2 TLE3 SEPP1 MRPS27 SEC63 YIPF2 PTPRN2 RAB6A BCAT2 SMPDL3B SOCS3 HMX1 CDK16 FZR1 TNFRSF25 DBNDD1 VAV2 TNPO2 ASPSCR1 EXOC7 DAG1 C17orf70 NDN IGFBP3 AKAP10 PDSS2 PITX3 TAX1BP1 EFEMP1 MAST3 ZEB1 ESRRA EDNRA MECP2 VAC14 FAM83E HOMER3 EDEM3 TTC37 TRAF3 PSD3 DDX11 RPS6KA2 CNGB1 IKBKE DDX52 DCAF11 UBE2B TICAM1 TAF6L SLC25A10 ITM2A PCDH17 PPAP2B RARB HIST1H2BH HMGA1 PPP3CB ATP8B4 DHX29 PEG3 HAUS5 KRT10 KRT13 DNAJB9 PIK3R2 C6orf26 VCX2 ZNF235 CAMK2N1 ST13 BST1 ELL CDKN2D HMGCR MAOB ZNF518A CHAF1A CDK18 PTPRD IQCE PHF14 IL6ST ADAM8 STAT5B ZBTB16 ZNF696 IGFBP5 NR2F2 GOSR2 NR2F1 JAM2 LRRC8E RNASE4 ECM2 WBP4 MUT MAOA OTUB1 NEUROG3 KCNAB1 CDC42EP4 FAM49A STXBP2 SIX1 ACO1 SPRED2 ECE1 GRM4 PDCD6 CCDC22 SPARCL1 DPYSL4 TSPAN7 DNASE1L2 TELO2 HOOK2 TGFB1I1 CAV2 SNX2 ABCG2 ITM2B NT5E PCGF3 FBXO38 ANAPC13 WFS1 FAM190B SBF1 KDR SDC2 HNRNPH1 LEPR GSTM5 GULP1 ARMC8 ZFYVE16 TLE4 BTF3 C10orf2 APC TMED7 ZNF16 RNF121 MYOF HNRNPU DNAJB4 MAN2A1 BICD1 SESN1 7-Sep MLL4 KDELR3 ALOX5 NBEAL2 MEX3D SNX3 AKAP7 RUNX1T1 LRFN4 PAX8 ADAMTS8 PKP3 NHLRC2 IFNAR2 BNIP3L FCHO1 RAI14 CCDC69 HMGB3 FUT4 THSD7A GATM GPR39 CD164 RAPGEF1 CPSF1 IKBKB ZER1 CREB3L2 CAV1 MYH14 PPP3CA SOCS2 LRRFIP2 EHMT2 RB1CC1 KL WIZ FBXL5 STOM EID1 IBTK CERK C17orf90 ICMT F2R SMAGP RASA1 POLD1 SLC35C1 PJA2 ADCY9 SH2D3A ADAM15 NADK ADAMTSL3 SCAMP1 PDZRN3 ODF2 DENND4A RECK CSF1 CRTC3 PDE8A PRKACA FOXC2 PDE4A RNASEH2B SLC30A5 IRS1 PDS5B DHX9 LEFTY2 CRTAP IRAK3 SIRT7 CCDC40 DCAF15 CDC40 MORC3 SLC24A3 DEF6 PIK3R1 TRPC1 SETD2 PAOX SPG20 SFI1 THAP10 NAT8B C3orf64 MAP3K5 CDK2 RPAP2 HDAC4 TRMT2A WAS SEMA3C SS18 RANBP3 REXO4 IGFBP4 RB1 C6orf106 WDR77 ASB6 SNAI2 TFAM SIRT1 RAD54L DEDD GMIP PPAN OGFR HIST1H2BF CR1 MATK KCNC2 CDHR5 FGF8 TFPI GTF3C2 HIST1H2BI NMT2 TNKS DKC1 ENPP2 LARP6 SPATA7 KCNQ1 SERPINB7 SEC23IP FEZ1 SLC12A4 LOC220594 ZCCHC24 HHLA2 RARG STAT2 MERTK G3BP2 SCAPER CHST8 RND1 CLCF1 GCDH SYK CALCOCO2 GPR68 PACSIN3 CCDC106 HERC1 CILP SSX2IP PDE1A SMARCA2 FRMD4A REV3L TMEM47 AGTR1 SEMA3F EPN1 RRP1 WNT5A ARHGEF1 FUBP3 MOSC2 SIPA1 AMIGO2 DCHS1 ZNF839 SYNE1 MAP2K3 BYSL ATXN2L ADAMTS7 CDK5RAP2 GLT25D1 GIPC2 GPR116 GNE FKBP14 GLS GALK1 CSGALNACT2 FKBP8 FILIP1L LMOD1 NKX2-8 CDK19 AZI2 ACSL3 BAIAP2 SPI1 AP1G2 EIF2AK3 KRT8 U2AF2 TNNI2 GRK6 BAMBI UPF1 SLC47A1 TM2D1 PHACTR2 TMEM168 RAD17 KCNK12 COL13A1 ERLIN2 DKK2 CDK3 KAT2B MEOX2 HDHD3 FAT4 SNCAIP LAD1 RHOT1 COPS8 ARHGEF2 ARHGAP6 PEX3 RHOBTB3 TRMT1
BOQUEST_STEM_CELL_CULTURED_VS_FRESH_DN CD14 NTRK2 ADH1B CXCL14 APOE CHL1 APOD PTGER4 C13orf15 DPT WNT11 NAALAD2 FABP4 PDGFRL SPARCL1 MYOC CPVL C3 WISP2 FOSB SERPINA5 OMD TPPP3 OGN SOCS3 C7 CFD TMEM176B ITIH5 PPL IGF1
BOQUEST_STEM_CELL_CULTURED_VS_FRESH_UP ADAMTSL3 TGFB2 CD44 HSPA6 HNRNPM NFIB MTSS1 ENPEP IFITM1 LRP1B THBS1 IL15RA RHOB NR1H3 ESR1 POPDC3 RPS6KA2 CYP1B1 SEL1L3 FN1 PLBD1 SRPX HBEGF FMO3 LMO3 FRZB NINJ2 CXCL1 RND1 ABI3BP CILP PAPSS2 SLC19A2 ARHGAP6 DKK1 KCNAB1 TPM4 GEM FGF2 LIMCH1 TRIB3 SYNPO PDLIM5 AGTR1 TNFSF10 EIF2S2 RAI2 CD302 CYLD TFPI ACAN SOD2 PLXDC1 TNFAIP6 TNMD DUSP1 TXNRD1 GADD45B C10orf10 YARS HLF ATP8B4 CAPN6 JUNB IFI44 COL15A1 SOX4 WNT5A ADAM22 CDC42EP3 DKK2 FAM13A COLEC12 FXYD1 PEG3 SAMHD1 GLS TMEM176A C12orf5 ANK2 LRRC8B FRMD4B ACACB NQO1 SLC7A5 RNASE4 BTG2 KLF11 ACLY MYLIP MELK JUN VCAM1 KLF4 GAS7 GPR64 BMP2 ETS2 NOVA1 COL11A1 MITF GDF15 NOX4 LMO7 C6 LOXL2 ASPM KRT18 ASNS KIAA0090 CDKN1C DOK5 EDNRB SLC7A11 DNAJB1 GLIPR1 CEP55 RGS2 PPARG IGF1 EMP2 KLF6 CLK1 AKAP13 ZC3HAV1 KLF9 IRF1 TSC22D3 NPR3 MICAL2 PODXL MATN2 RORA IL33 PRG4 NELL2 ECM2 COL18A1 ANGPTL2 CBS SULF1 GPNMB ANKRD36 TOP2A CRIP1 CELF2 RPL26L1 ATP8A1 STC2 FMO2 A2M FOXO1 TPM2 GPX3 CYP26B1 SPTLC2 APOC1 TXNIP RHOBTB1 SEMA3G ARHGDIB ITM2A MAOA SCG5 MGP MX1 FGL2 GREM1 TPD52L1 ALCAM BAX PER2 ZBTB10 PRELP CCL2 FLNC MAF DKFZP586I1420 MYO10 CXCL10 ASPA GSN FOXD1 MAN1C1 DCLK1 RASL12 MMP1 APOLD1 NEK7 RABGAP1 METTL7A PAPPA RAP1GDS1 MAP3K8 BST2 GUCY1A3 TRPC4 AP2S1 AIMP2 KLHL24 TPST2 SORBS1 ADAM10 SYNC MTUS1 IFIH1 WARS GBP2 TMEM100 PIK3R1 RRM2 UCHL1 PLTP CDH2 BHLHE40 RGS16 OMD CXCL3 ING1 ADH1C MET PPP1R12B GDF10 ME1 PPP1R15A COCH MYBL1 INHBA SPRY2 TNFRSF11B MOCOS CFHR2 SCRG1 NAMPT SLC43A3 CD9 COMP CCL8 CRLF1 CLEC2B RRAD TIMP4 ATF3 SEPP1 CD83 CFI CTSK SLC5A3 SERPINE2 CFH SHMT2 KIAA1199 STEAP4 TMEM135 PSAT1 COL14A1 MX2 OASL KCNK2 KIF13B TMPO HAPLN1 ZBTB16 TRIB1 AEBP1 DCX SLC1A4 FHL2 BCHE RABGAP1L ELOVL5 OLFML2A LOX ADAM12 DFNA5 WSB2 IL6R PMAIP1 EIF1 SERPINA3 SRGN TSPAN8 GREM2 ADH1B AOC3 ABCC4 GUCY1B3 DNM1 RGS4 PER3 PTGER2 DSP GGT5 DLGAP5 SPTBN1 KIAA0101 EGFR ID1 TGFBR3 IL8 COL4A5 TLR3 SSPN ITGA4 11-Sep PGK1 KIAA1609 PGM3 ZBTB20 N4BP2L1 G6PD PTPRO SLC43A1 NFKBIA SOBP DCN ANGPTL4 MT1M CPE MARK1 RAI14 AKR1C1 PRKAR2B SPATA6 TNFAIP3 PELI1 ACSL5 SRD5A1 EIF5 RPS6KA5 FMO1 MARS SERPINF1 PTGDS ATF5 MFAP4 SYNM CDO1 PDK4 PPP1R3C MAN1A1 CD34 PTPRD CES1 PRKD1 NACC2 TGM2 SLC2A3 LPL SRPX2 C8orf4 PHLDA1 CLIC3 C18orf10 GFPT1 C1QTNF3 SELENBP1 CLEC3B RGS5 EGR2 TPX2 GADD45G CXCR7 JUND MAFB MOXD1 RUNX1T1 HLA-DPA1 NPY1R ODZ3 EPHA3 CDK1 ANG CLMN APOE IER5 PFKFB3 CDK7 CHI3L1 MCFD2 ENG KRT7 SLC31A1 MYC CYP4B1 NTRK2 SERPINE1 ANO1 IGSF3 LTBP4 CTSS SLC7A1 IARS SPRY1 CXCL2 PIK3IP1 SLC16A3 APOL3 PGCP C5orf4 DDAH1 ODZ1 CALU NDRG2 OXTR SLC1A1 REL FAM117A ZFP36 EGR1 CLIC2 CCNL1 KCNS3 SLC38A1 HSPB7 F10 ABCA6 GPC3 ELOVL2 TP53BP2 CHRDL1 NRIP1 ERAP1 ACTC1
BOQUEST_STEM_CELL_DN FNBP1L PRKCH HLA-DPA1 CCDC68 PTPRB TNFRSF1B RASIP1 THBD MGST2 HLA-B ITGA6 SPTLC2 PDE2A PALMD MECOM MMP1 TM4SF1 PHLDA1 SSH1 TPD52 CLDN5 SCARF1 DARC GIMAP6 SELP SCUBE2 MMRN2 SCHIP1 CDK1 PGS1 MPZL2 HBEGF DNM3 MEOX1 LMO2 KIAA1462 TIE1 NLK ICA1 GMFG TFPI2 DUSP6 CDC42EP3 SHB NRN1 TSPAN12 HLA-DQB1 CD93 SWAP70 ADRB2 ANGPT2 CARD8 KLHL2 BST2 S1PR1 UPP1 HCP5 GPR56 TSPAN6 CLEC1A PLVAP USP36 MYCT1 KIF25 SEC14L1 HLA-F HOXB7 NEDD9 CDC37 STC1 IFI27 MET SCARB1 ENDOU BCAR3 G0S2 EFNA1 SOCS2 SMAGP PLA1A HLA-DRA NR5A2 GFOD1 IFIH1 ICAM2 PCDH17 APLNR JAM2 CX3CL1 CFI TPD52L1 TEK EFNB2 GIMAP5 HLA-DQA1 TSPAN7 CD2AP CA4 MAST4 IL15 PIK3R3 SLCO4A1 PNP VWF SDPR CSF2RB ANXA3 PODXL PIK3C2B ABCG1 TSPAN13 SEMA3F KDR F11R APOLD1 ETS2 SYBU PECAM1 FLT1 PCDH12 RAPGEF4 SEMA6A THSD7A FABP5 ERG CD320 TMEM70 PTPRM HLA-C HLA-DPB1 LPAR6 CREM HHEX CD74 XAF1 SELE RAMP3 LAPTM5 MYRIP ENG AREG TEX14 SH2B3 RASGRP3 CLIC5 AQP1 SRGN IL18R1 JAG2 ARAP3 MYO5C TRIM16 MCTP1 SOX17 ENPP4 CFLAR MCF2L GNG11 KL EPHB4 SMAD1 TACSTD2 DOCK9 PKP4 CYTH1 KIAA0355 IL3RA RPS6KA2 CAPN11 KANK3 ISG20 LPCAT4 LIMK2 GIMAP4 STX11 RASA4 RCAN1 CSF3 FAM107A EMCN BAALC FLI1 HLA-DMA GIPC2 RND1 CCRL2 LRMP MYO10 CARD10 PITPNC1 RAPGEF5 RNASE1 CHD7 NOTCH4 IFI44L ABLIM3 C1orf115 ADAMTS9 TGM2 ZNF385D PTPRE ARHGEF15 ELTD1 HLA-DRB1 LCP2 DSG2 C3orf64 ST6GAL1 CTSH CDH5 GATA2 WARS ALDH1A2 TBC1D9 LHX6
BOQUEST_STEM_CELL_UP FMO1 AKR1C2 TWIST1 FBLN1 SLIT3 FAT1 GSTM5 CD44 PTGDS FGF7 KCND2 WDR41 FXYD1 FIGF OLFML1 F10 TMEM176B CRISPLD2 ABCA6 BHMT2 CAPN6 HAS1 COL3A1 GRIA3 PAMR1 ELOVL2 FBN1 AEBP1 COL5A2 GPC3 ITGA8 ADH1B MBP PPL MXRA8 BBS9 CDH11 ABCA8 COL5A1 BHLHE41 TMEM45A FST COL6A2 NOTCH2 ATP8B4 SDC2 C1S LAMA2 RNASE4 C5orf15 PEG10 HNMT PLN SLIT2 ECM2 CHL1 CDKN2C EGFR DCLK1 VCAN CXCL12 CTSK IGF1 TGFB2 SUSD5 MFAP2 SERPINA3 TNFAIP6 TIMP1 EFEMP1 ISLR PRRX1 S100A4 OSR2 IGFBP3 PLP1 SEMA3C COL14A1 NOVA1 AKR1C1 ALDH1A1 DZIP1 ADCY7 GPC4 CYBRD1 TRO COL6A3 ABI3BP ASPA NPY1R ACOX2 THBS2 COL1A2 CES1 PTPRG OMD PLA2G2A PTGIS RECK NET1 AOX1 UGDH DPT SGCD MAN1C1 CELF2 CD302 SCARA3 COLEC12 SVEP1 MEG3 PLTP C3 MFAP5 PTX3 CILP NTRK2 PRELP SLC5A3 HSPB8 ITGBL1 RCN3 OGN LTBP2 GDF10 PDLIM3 GALNT12 FAM69A SERPINA5 FAM129A SCRN1 DCN MEST LPAR1 ANGPT1 FZD7 BICC1 HDAC4 STEAP1 SERPINF1 AGL FEZ1 MME HOXC6 C7 ANK2 MAFB IGFBP6 DCX GAS7 CRABP2 CDO1 GSTM3 PHLDA2 PLAGL1 OLFML2B C1R EMP3 SRPX IRS2 PDE4DIP GPNMB LRP1 GSN PDGFRA PRR16 APOE GFPT2 COL1A1 MFAP4 PDGFD C6 LOX OGT PTPRD AXL RHOBTB3 MYOC TNC EFS MEIS1 MGP HTRA1 SFRP4 MMP2 PLA2G4A CFB BASP1 CFD SLC39A14 MYH11 SERPINE2 CRIP1 SLC22A3 PID1 SOX9 CRYAB PLBD1 FAP NOTCH2NL SETBP1 ATP1A2 OLFML3 GAS1 SPON2 PCOLCE PDGFRL ROR1 TNXB INHBA DSE LUM ADH1C TMED3 DKK2 FMOD LRRC17 MITF RERGL WISP2 SHOX2 SSPN SLC2A10 F3 APOD LIF IRS1 PCDH9 FLRT2 ROBO1 FBLN5 KCNK1 DDR2 CCRL1 MSC ODZ1 COL16A1 TSPAN8 PTGFR PCOLCE2 SPOCK1 CXCL14 MEIS2 PTPN13 COL6A1 ANPEP CHRDL1 MRC2 LRP1B CFH GLT8D2 MXRA5 BMPR1A UST CEBPB WNT5A SGCE NT5E
BORCZUK_MALIGNANT_MESOTHELIOMA_DN CTTN STS XPNPEP2 CCL2 SEMA3F ANXA9 APOD MAST4 CAPN3 CD19 TCIRG1 LBX1 ACAP1 AMPD1 CLCN1 ARAP1 MS4A1 CD79A AGFG2 VILL TRAF3IP3 RBBP6 IL7R CFP RAD9A SF1 AOX1 RDH16 HEG1 FGF12 DDT FKBP2 ATP2A1 CDKN2A ERCC5 TRAPPC10 NECAB3 HEXA POP5 HSPA1B MEG3 FSCN2 SAT1 C7 TNPO1 THSD7A CD38 VIPR2 C11orf80 CCL21 CYP3A5 SFPQ ATG2A LMOD1 NBEAL2 PCSK7 N4BP2L2 HEXIM1 FXYD1 C6 ACSM1 FRZB FCER2 HAS2 RCE1 SEMA3B NCK2 LCAT CPA3 NCR1 PLA2G2A NEAT1 CD6 RAPGEF3 CASP10 TRAF1 TAP2 PTPRCAP MYL3 FAIM3 CHRD CKMT2 NKTR DENND3 TRPC2 SEZ6L PNOC PLXNB1 PRB1 CD79B RGS16 ZBTB7A CD22 DISC1 B4GALT1 GRAP2
BORCZUK_MALIGNANT_MESOTHELIOMA_UP EIF3H UROS KPNA2 CCNB1 SCCPDH NCK1 NAP1L1 RAB4A HIPK1 AHCY MAGED1 SEC23IP MAPKAP1 TK1 FADS1 HMGA1 UBE2C F2R TNPO1 ISG20L2 ARPC4 GDI2 PYCR1 PCMT1 ATP2A2 SSR1 XRCC5 THBS2 MFN1 IPO7 ANXA2 DBI SLC25A3 MAPRE1 MED21 SERBP1 STK17A DOCK1 KRIT1 RAP1GDS1 ACAP2 PTPLB VAMP7 PARP1 RP2 TFDP1 LYPLA1 RFC2 RAB1A SSBP1 KRT10 JTB ADNP HBXIP SNRPF MAPK9 RAD21 HNRNPC PABPC1 CBX3 MAGED2 DNAJA1 RASA1 APITD1 NME1 SAP30 VDAC1 KDM5B TAF5L SMAD4 FTSJ1 BLMH HDGF LOXL2 PRDX4 PCNA AZIN1 FLNA RALA STAT3 RFC4 PSMA2 SRPK2 H2AFY CDK7 P4HA1 OSMR UBE2A RPA1 RPS6KA3 UBA2 WEE1 CKS1B HSP90AB1 RAF1 WSB2 PGK1 CALD1 FSCN1 PRKCA PAPOLA CDKN2C TUBA1A UBE2N PSMB6 RAC1 GINS1 ILF2 KDM1A CSNK1D SEC24D XPOT DYNLT3 VAMP3 DBN1 KIFAP3 MAD2L1 TPX2 DCK SCAMP3 NCBP2 EIF3I PGRMC1 CKS2 PSMB7 KIF11 PRPS2 PPPDE1 SRD5A1 PPT1 G3BP1 SMNDC1 ZMYND11 DDX18 CCNF PARK7 CNOT8 TUSC3 FBL PRPSAP2 HSPA8 SMC4 TAF12 RBBP4 PSMD2 YKT6 BET1 LPGAT1 LDOC1 FKBP1A SMAD5 PIGC C7orf44 FNTA TMED7 GLO1 RIT1 UBE2D3 TTC37 S100A2 RAN QSOX1 TCEB1 RCN2 PRKDC UBE2D2 MORF4L2 FKBP4 PKM2 HSPA4 PUF60 MRPL3 NHP2 DUSP7 WTAP IARS2 UBAP2L ARL1 UBQLN2 TRIAP1 SQLE TOP2A ZFP161 MPZL1 RCOR1 SEC61G CALU CREBBP ZNF318 TUBA3D MCM6 MAPKAPK2 UBXN7 ACBD3 CAPN7 KIAA0101 ERGIC3 FZD6 SMARCC1 PNO1 SLC25A1 UBE2S RARS HPRT1 QKI USP9X UBE2G1 BRP44 NDUFS2 C5orf30 RNF2 TAF11 CCT3 LAMC1 DENND5A CCT2 MAP2K1 CCNE2 TERF1 SRPK1 NEK4 CDC42BPA KIAA1279 DDOST EMG1 THAP11 RAP1A MRPL28 DKC1 BUB3 AP3B1 PTGES3 RHOBTB3 NUDT1 SMC1A SMAD2 CDC27 GTF2A2 PPP4C PSMD10 COPA RAB32 CDK4 KIF2A YWHAQ BUB1B LIN37 COPS5 RPS15A CGRRF1 SEPW1 AP2S1 TROVE2 PLD3 SS18 MSH6 TMEM97 ZWINT BPHL CRABP2 CCNG1 TSC22D2 ACTL6A BLVRA UBE2E3 PAK2 PPP1R2 VBP1 CCT5 TGFB1 PARVB RAD1 UBE2D1 ITGAV EPRS RAP1B GARS YWHAZ PGCP S100A11 H2AFV H2AFZ ATP5A1 LAMP2 BICD2 KIF5B RIF1 SKP1 VRK2 PDCD6 STIP1 GRB2 SDHB LUM PSMD8
BORLAK_LIVER_CANCER_EGF_UP TGFA RBM3 TGIF1 VIL1 SPP1 BEX1 CLDN7 S100A11 LY6D DDR1 CCND1 ATF3 TLR6 ELF3 ANXA2 KRT18 AEBP1 COL4A1 SCD LPL EGR1 CPE ALCAM RRM2 EPS15 SERPINE1 RAB3D SERPINB6 CA2 LTB MKI67 KRT8 BTG3 JUNB CCNB1 FOS CIDEA FGL2 CD63 NID1 ID1 ETS2 RHOC H19 SLC7A7 TWF2 BLNK PLSCR1 TFF3 IGFBP1 CDK1 PDGFA ECT2 WBP5 BTG2 AMY2A RBP1
BOSCO_ALLERGEN_INDUCED_TH2_ASSOCIATED_MODULE MIR155HG NAT9 SLC12A2 BCL9L CD69 SYTL3 CYLD IGJ MEF2C RAB19 TAF4B GNPDA1 GFI1 RASGRP3 MKRN1 NSMCE1 RRAGD PLLP CYTIP STAT4 TNFRSF14 CD83 OR5AN1 TSC22D3 AMICA1 ETNK1 FOXP3 DUSP4 RASL11A DACT1 ELL2 PLXDC1 HIPK1 DHRS3 CNKSR2 PPAP2A FAM101B SNTB1 IL13 SOCS1 MRPL35 SGSH DEPDC7 LRRN1 ID2 CEACAM1 LRFN2 EOMES RAB30 BCL6 YEATS4 XBP1 STAP1 NCOA3 MAL MEOX1 BHLHE40 KRT1 NDFIP2 FLT3LG PHF20L1 NRCAM IL5 IKZF4 IL4R TPP2 ARRDC2 TRAFD1 DARS LRRC32 SPINT2 IKZF1 STK17B TBC1D1 HIPK2 CSF1 AKAP2 LOC541471 HIST2H4A TTC39B TMEM71 SLC26A11 ASAP1 TAB2 SERPINB6 RAB27B ISCA1 CYSLTR2 CD200R1 HPGD RAP1A PCGF5 BTG1 BCL2L1 CCL1 ITK CXCL13 PTGER2 CCL22 RAP2B IMMT CDCA7L FCER2 KIAA1324L IRF4 FAM102B SEMA5A CAMK2D PECAM1 CYSLTR1 LCP2 ENO1 DPP4 ALOX5 IL17RB BATF CASP3 BCL2 NR4A3 DUSP5 SLC39A8 KLF3 RPL5 TIAM1 RRS1 IL1B CDH1 SLC37A3 SLCO3A1 SEMA7A PITRM1 APBB1IP TNFRSF9 NFKBIZ IL2RA CISH CD84 KPNA6 LIF SOCS2 PGM1 OBFC2A FURIN PLCL1
BOSCO_EPITHELIAL_DIFFERENTIATION_MODULE FBXW10 TRIM16 SPRR1A PTPN3 DUOX2 MUC4 ANXA9 DENND2C SPNS2 TGM3 SPRR2A SERPINB2 A2ML1 TMPRSS11D PPL GABRP TM4SF1 LCN2 CEACAM5 GPRC5A KRT16 PARD6B MUC1 KRT3 EMP2 SPINK5 GPR110 LMO7 H19 SPRR3 KRT13 FAM3D KRT17 SPRR1B PSCA TMPRSS11A CLDN7 SLC6A14 CEACAM7 CLCA4 HSPB8 ELF3 TRIM16L KRT18 TMPRSS4 KRT4 CEACAM6 RDH10 SCEL TMPRSS2 TACSTD2 MUC16 RHCG F3 ECM1 NDRG2 NCCRP1 TMPRSS11B MAL MUC21 TSPAN6 KRT78
BOSCO_INTERFERON_INDUCED_ANTIVIRAL_MODULE APOL1 MS4A6A MX1 APOL6 RIN2 PANK2 CYP24A1 PML PNPT1 LAT CD40 CDK1 IFIH1 IRF7 IFITM3 STAT2 TMEM176A IFIT1 MIA3 SLC25A28 TRIM22 CD274 NUB1 HERC5 DDX60 OAS2 ARAP2 OASL IFI35 OAS3 DHX58 UBE2Z PRAF2 ITGA4 EIF2AK2 TTYH2 TRAFD1 SDC3 IFIT5 GBP4 NCOA7 ZBP1 TDRD7 FTSJD2 GOLGA4 PTPN2 SLAMF7 P2RY14 PARP12 IFIT3 GCH1 TNFSF10 IFI44L RSAD2 MYO1G NOD1 EPSTI1 AVPR2 SAMD9L TMEM106A CCL2 TNIP3 XAF1 APOBEC3G ST3GAL5 IFI44 LILRB1 IFI6 MOV10 CD80 SLC39A8 KPTN GBP7 LAMP3 LOC643837
BOSCO_TH1_CYTOTOXIC_MODULE SLAMF1 GBP6 MERTK PRKCQ GZMK MS4A6E GIMAP4 CTLA4 ANKRD22 PRKCA GZMB IRF4 RTP4 GAS6 OR2A5 CXCL10 TNFSF18 CXCL9 IL12RB2 CCR5 TYMS ABCB1 ENPP2 GIMAP5 TXK KLHDC1 SH2D1A RUNX3 FFAR3 IFNG CMKLR1 SSTR2 OR5D14 GIMAP8 STAB1 SLA2 FUT2 ISG15 HS3ST3B1 STAT4 LILRB5 CCL8 ITGA9 GPR171 CXCL11 SMOX CMPK2 FAM20A BCL2 CASC5 IL4I1 CDC7 USP18 IL15RA ARNT2 APOL3 CRABP1 CCL7 RGL1 F13A1 IDO1 C5orf39 FAM40B CH25H F2R HAMP TRAT1 CD28 CDK6 KLRD1 RNASE2 PLEKHO1 SDS SOCS1 RRM2 DNA2 ADORA3 IL21 GNLY BCL2L14 PRF1 MYBL1 NKG7 ADAM19 P2RX5 HAPLN3 FCGR2B CD300E IL15 OR6K6 SAMD3 IFNB1 TMEM229B RHBDF2 FAM26F ATF5 CD5 PTGER2 HERC6 GIMAP7 TSHZ3 BATF2 IL2RA CD38 KIAA1199 MKI67 HESX1 DPCD CD163L1 ADAM3A IL10 FBXO39
BOUDOUKHA_BOUND_BY_IGF2BP2 SPOP IQGAP1 CISD1 LBR H19 KLF9 PCBP1 HIGD2A MAP1LC3B VPS26A WDR5 AAGAB S100A6 CRTAP MAN2A1 MAGOH SERPINE2 EPS8 CD81 LIMS2 RPS10 SDF2 C4orf34 COX7C RPL36 ATP5J2 RPLP0 ATP6V0C VBP1 DNAJC30 SEC61B TMEM93 CCND1 HSPA1B ABHD4 UAP1 TNNT2 NACA NAPG PDPN FTH1 AQP5 ZMAT3 RPL36AL PEA15 ZDHHC8 GNG12 PSIP1 NDUFA1 LSM10 COX8A CUX1 UNC50 C6orf226 TNKS2 TNNI1 VPS54 RRP8 VAMP8 RPS27A PHLDA3 HIST1H2BC CHCHD4 NDRG1 CCND3 LXN ABCB6 ROMO1 CRYAB VTI1B HOXA11 PSRC1 FAM89B FAM126A FAM120AOS MTCP1 C6orf115 TRIM54 PPPDE2 PTPN21 2-Mar TMEM147 INSIG2 AP3M1 KIF3C CSF1 ATP2A1 EPB41L3 DYNLL1 TSPAN5 EN1 TRIP6 ATP5E AK1 PTPN12 CCNG1 VPS29 RPS15 XPO1 ISCA2 FIGF RAB31 FAU RPS16 LSM5 RPL22 UBE2D2 TIMM8A RPS4X
BOWIE_RESPONSE_TO_EXTRACELLULAR_MATRIX IRF7 IRF1 IFI35 OAS1 PSMB8 IFNGR1 MX1 IFIT2 IFIT3 IFIT1 ISG15 IFI16 STAT1 IFI6 IFITM1 PSMB10 PSMB9
BOWIE_RESPONSE_TO_TAMOXIFEN STAT1 CCL5 IFI16 IFI6 IFITM1 IFNGR1 OAS1 IRF1 OAS2 IFIT1 MX1 IFI27 IRF7 IFIT3 IFI35 IFIT2 IRF9 ISG15
BOYAULT_LIVER_CANCER_SUBCLASS_G1_DN BTN3A2 SDHB KLF9 CTBS TRIM2 SLC16A1 ACYP2 HMOX2 CYP7B1 GADD45A CTSB CDC14B HSD17B10 BTN3A3 GCLM AK2 LAP3 GLRX TMED5 MPDZ COQ9 ABHD2 KAT2B C14orf159 ABCB1 ALDH1A1 VKORC1 AIM1 SLC39A8 ZNF593 CYP4F11 MBNL2 GCLC SPSB1 ZNF330 GBE1 BLCAP PRSS53 TLR3 GCHFR
BOYAULT_LIVER_CANCER_SUBCLASS_G1_UP DDR1 LMNA SEPHS1 GPR56 NTAN1 TIA1 TTC3 NAP1L1 BRD3 SMARCC1 TJP3 EDEM3 NRXN3 EPHB4 POGZ SPINT1 SMG7 FNBP1 DCPS NCOA3 PLXNA2 RBM8A CRNKL1 MPZL1 ATP5G2 HIC2 IDUA RABGAP1 PPAP2C TMEM63A ZNF468 MGP USP34 PEG3 NUP133 SPINT2 PIAS4 LLGL2 CACNA1D TLR5 S100A14 MAPK13 PDCD4 CDK19 ZSCAN18 F11R RPL17 SOX13 PRPF4B TAX1BP3 EXOC2 ZNF83 UBXN7 MYO5C ATP2B1 PDGFA ABCC10 HNRNPA0 LAD1 B4GALT3 KDM5B UBAP2 CLDN7 RPA1 SREBF2 C6orf64 INPP5A TTLL4 LBR ST5 C5orf13 FAM168B ZNF551 ZNF143 DHRS7 ARID3A TROVE2 SMARCA1 SOX9 MATN2 ST14 IKBKAP MAP4K4 ADAR SETDB1 STT3A CXADR PAIP1 MMP11 SFI1 HOOK2 KCTD3 KIAA0528 CTNND2 ZNF165 PRR15L 3-Mar TPR C11orf9 MEX3D RABIF DNAJC9 ARHGEF3 KLHL23 AHNAK ABHD3 RPS19 NOTCH2NL TNFSF4
BOYAULT_LIVER_CANCER_SUBCLASS_G12_DN ACSL5 PIK3C2G HHLA3 GCKR RUNDC3B HLF HGD ALDH1L1 QDPR FAH FAM13A GSTA3 ABCG2 TSKU ADI1
BOYAULT_LIVER_CANCER_SUBCLASS_G12_UP YY1AP1 H1F0 SYNJ2 PIGC TUG1 FBXW2 PRCC ZNF281 MFF TMEM106B CHKA ARF1 AFP HSPA14 MYH4 SLC29A1 CEBPA SUN1 GORASP2 TTC13 SMYD3 RCOR3 TOR3A EFNA1 SCAMP3 RBM34 ATRN FGFR4 WDR26 NUAK1 RAP2A NCK2 CREB3L2 UXS1 RPS6KC1 C14orf101 MKKS LPGAT1
BOYAULT_LIVER_CANCER_SUBCLASS_G123_DN SLC27A5 ST3GAL6 ACAA1 ACSM5 MLYCD ACAA2 FAS DMD ETNK2 GABARAPL1 NR1I2 SEC14L2 DCXR PCK2 HADH ALAS1 EXPH5 ACADL SLC25A15 ITIH4 PSD3 SLC4A4 GABARAPL3 CUX2 HYAL1 CBR4 HRSP12 FYN FGA PRODH2 GCDH GRHPR ECM2 HPD SLC6A12 MAT1A RGN HAO1 ETFDH F8 PROZ ASPA CFI SLC28A1 GOT2 ECHDC2 MTHFD1 SLC16A2 EPHX2 MSRA RCL1
BOYAULT_LIVER_CANCER_SUBCLASS_G123_UP HAT1 TUFT1 PRKCI CPD CD24 CCNB2 CPSF6 ISG20L2 RFC4 CAPRIN1 POGK SNRPD1 SAC3D1 PRKDC CACYBP CKAP4 LARP4B KPNA2 SNRPB MRPL9 ATAD2 MAP4K3 PLCB1 FABP5 SHC1 BARD1 ACLY SMC4 TMPO ENAH PNMA1 CCT3 PEG10 CBX1 DUSP12 PON2 NT5DC2 VIL1 KIF20A SGCE GINS1 RBM3 UBAP2L C1orf9 SNRPE
BOYAULT_LIVER_CANCER_SUBCLASS_G2 ENPP2 NAV3 RRAS2 SLC2A6 KLHL7 MEIS2 CNPY2 ITGA5 SATB2 EPHA1 RPN2 MOSPD1 MCTP1 ALDOC KIF14 CD58 INHBB SAP130 MLLT11 MOAP1 HIP1 INTS7 SDF2L1 AMIGO2 DEGS1 FHOD3
BOYAULT_LIVER_CANCER_SUBCLASS_G23_DN SERPINF2 COBLL1 PTH1R STARD5 RAMP3 ACO1 SORD PDE2A CDO1 N4BP2L1
BOYAULT_LIVER_CANCER_SUBCLASS_G23_UP SLC39A6 ARFGEF2 USP1 HLTF DDOST RRM1 ABCG1 ECT2 FEN1 TFPI MCM3 KIAA0100 UPF3B ARPC1A C14orf109 H2AFZ KIF4A COCH CCNE2 NEK2 MKI67 MCM6 RRAGD TWF1 SLC26A2 DLGAP5 DNAJC6 NARF XK IGF2BP3 SMC2 OIP5 SFN IARS MAPK1 CENPA TYMS SLBP SUZ12 NPC1 TFRC DBF4 UBE2S SLC38A1 PTH2R BUB1B MCM2 NDUFA4L2 TUBG1 PKM2 MLF1IP
BOYAULT_LIVER_CANCER_SUBCLASS_G3_DN ZCCHC24 TST SARDH TMEM176B SLC25A20 MAT2A COL18A1 CA5A GPLD1 COX7A1 PRG2 SERPING1 ALDH5A1 RARRES2 ACADVL IFIT1 SMARCA2 FMO4 MGMT KNG1 GAMT ASGR2 CRYL1 TTC38 ECHS1 SORBS2 FXYD6 TMPRSS6 CYP27A1 TF MASP1 TENC1 F7 PON1 CD302 SLC2A2 ALAD CPB2 ACAT1 SELENBP1 MOSC2 APLNR TMEM204 TNXB GIMAP5 PIK3R1 DHTKD1 SERPINF1 PCSK6 SLC38A3 CPN2
BOYAULT_LIVER_CANCER_SUBCLASS_G3_UP AGA CSDE1 UGCG DUSP3 SNRPA1 COIL MAPRE1 POLR2K CCNA2 PTGES3 KIAA0196 MRTO4 MED1 EIF2S1 NLE1 TDG RPL8 CLIC1 SNRPD2 TBL1XR1 TXN XPO1 SUB1 NUP155 PHB RPRD1A CEP55 LRP12 IPO7 NSF GTF3C3 GOLT1B DHX15 CANT1 LANCL1 FANCI ANP32E PTP4A2 UBE2V2 SLC16A3 TIPIN EIF4A3 STMN1 DR1 NGRN SRM CBX3 NPEPPS RFC3 CDC6 ADSL FXR1 HNRNPR SMAD2 NARS TPD52 KIAA0090 IPO5 BRD7 PAK1IP1 TSN GNB1 MPZL2 PRIM1 ASAP1 TRIM31 UCK2 NCAPG CCT4 TMEM185B PGK1 TPRKB SEC61G RAD51AP1 HN1 ARPC4 DKC1 BUB1 ENOPH1 PAPOLA PPP1CC CCT2 TPD52L2 ENO1 PUS7 TAF2 RAD21 PSMD14 FTH1 MPV17 CCDC86 C5orf22 HIST2H2BE CSNK1D ZWILCH PIGF HJURP UBR5 SRI KIF2C MELK NCAPD2 PFN2 NRAS LRRC59 GPR172A PSMC4 TMX1 PDCD2 USP3 NUP37 FAM50A HGS GNL3 BOP1 PHLDA2 TOPBP1 ACTL6A ITGB1BP1 MARCKS PPP2R3C GMFB NDRG1 AIMP1 PSMC6 RBM28 TRIP13 MED24 GLA ATIC KLC1 GPN1 PSME3 CCT5 NDC80 EIF3H HMMR CKLF KIF2A CENPM KIF1B ARPP19 TTK PRKAR1A MMD WDYHV1 TGIF1 KDM3A KPNB1 G6PD EML4 SLC7A1 ACACA EIF3B MRPL42 EZH2 UTP18 TACC3 CYB5B COPS5 CASC3 NOL11 RBBP4 SAP30BP LPCAT1 TCEB1 EBNA1BP2 SMC1A DNAJC10 PWP1 PRMT5 PLOD2 PSMD11 MAD2L1 RIT1 WDR12 USP14 SLC38A6 TMEM48 PGD NME1 WDR45L NUP107 FNBP1L PTBP2 SNX7 PLEKHF2
BOYAULT_LIVER_CANCER_SUBCLASS_G5_DN C1orf38 EZR CELF2 ARL4C SEL1L3 PELI1 BCL3 ARHGDIB CYBA IFI44 PTGER4 SIRPA CLEC2B LAPTM5 STAT1 WIPF1 HLA-DPB1 DAB2 HLA-DPA1 IL10RA RAB31 HMGN3 ICAM1 TGM2 IFI16 EMP3 S100A11
BOYAULT_LIVER_CANCER_SUBCLASS_G56_DN NCALD BHLHE40 AGPAT2 RAB27A IL4R CTGF HPS5 MAFF VNN3 THBS2 IER3 TRIB1 PLD1 QSOX1 F2RL1 LGALS3BP NAV2
BOYAULT_LIVER_CANCER_SUBCLASS_G56_UP GLUL RHBG DPP4 DUT SMYD2 LAMA3 REG3A HIST1H2BK SPARCL1 TBX3 NEDD4 CPPED1
BOYAULT_LIVER_CANCER_SUBCLASS_G6_DN TNS1 TNFSF10 EIF2C2 SDC4 TRIM15 SLC20A1 CMTM6 RRBP1 OSBPL9 CDH1 HES1 NUP98 LDLR RAB27A GATA6 RFTN1 INPP1 LSR SYT17
BOYAULT_LIVER_CANCER_SUBCLASS_G6_UP MME TRIB2 CBR1 ZNF238 TIMM17A ASPSCR1 SLC6A2 TCEAL1 BCAP31 SAMM50 SLC22A4 ITPR2 EFR3A RNF43 CCDC53 LEF1 TMCC1 RHOBTB1 ACSS3 LPIN1 ACTN2 REG1A SIAH2 GGH SLC13A3 CTNNA2 MERTK C1orf112 LGALS8 PARVB NPR2 AP3S1 UGGT1 PREB MLEC HSDL2 HEXA ATP6V0E2 TTC9 C6orf97 GREB1 SLC5A6 CTNNBL1 C1QTNF3 VSNL1 YPEL1 GALNT1 RAB4A COL7A1 NEK3 SULT4A1 ACSL6 TBCA PANX1 TMEM2 IMPAD1 FBXL5 BMP4 DYNC1I1 FHIT CRYZ 8-Mar SLC22A11 4-Sep
BOYERINAS_ONCOFETAL_TARGETS_OF_LET7A1 NME6 SLC25A24 HMGA2 LIN28B MED6 COL4A5 NAP1L1 IGF2BP2 FIGN IGF2BP1 CDC34 PIGA
BOYLAN_MULTIPLE_MYELOMA_C_CLUSTER_DN ZBTB10 HS1BP3 KLF6 SLC7A11 RNF125 CCND2 EID2 RECK CD69 SOAT1 AK7 SERPINB1 TRIM34 IRS2 RAB20 RRAS2 SAT1 NRIP1 EGLN3 KLF7 HIST1H4H AIG1 MS4A1 CTSL1 ZBTB20 TMEM66 RGS1 SPP1 XIST B4GALT6 PTPN22 KCNQ1OT1
BOYLAN_MULTIPLE_MYELOMA_C_CLUSTER_UP MARCKSL1 UHRF1 RELN FOXM1 GABPB1 HNRNPD PPM1F CAD APC DPP4 TPM3 MLLT1 CSTF1 ADRA2A RAG1 MTOR TYMS PTER KRAS RBM14 SKP2 C6orf26 ZFPM1 GAS2L3 POMT1 P2RX3 FOXP4 TIFA CCNB1 PTGR1 SLC43A3 SSX2IP FAM129C NRARP STOM B3GNT8 NFYA EPS8
BOYLAN_MULTIPLE_MYELOMA_C_D_DN RHOB TMEM66 ABI3BP VCAM1 PRLR TNFRSF17 SCAMP1 ISG20 SPON1 APP SLC16A5 NFIL3 RUNX2 S100A8 KLRD1 CDH2 TBX21 ICOS WIPI1 IL18R1 EAF2 CFP PAFAH2 UPP1 GIMAP4 MFSD4 CPE CACNB3 FAM46C MS4A1 KLRK1 GPR160 CTSG TPSB2 CCL5 IGF1R AFP PLIN3 GPM6A SLC25A24 ST8SIA6 SEC24D CHST1 EPCAM RSPH1 NKG7 GDA LDHB ITGB5 PLCB4 PRDM1 OSBPL3 CCR2 TIAM1 MAF TTC39B SMAD1 VAV3 CTSW CD7 ARSG MMP9 ITK ELL2 ITGAL B3GALNT1 XDH GPR183 IRF6 CASP4 ADA ALCAM ZBTB20 ANXA2 AQP3 DSP TMEM38B PGLYRP1 C1orf172 GNAZ KRBA1 KIT CLEC4E KDELR3 GZMA FPR1 MMP8 PAWR PYGL HOOK1 ATP6V0A1 GABRA4 RAB3D TAF9B SEMA4A C3 HMGN3 RGS18 ID2 CCND2 IL18RAP IFITM3 FRMPD2 SGMS2 FOS ARMCX3 MDFIC ZBTB16 STAT4 OXR1 RGS13 RTP4 GPC1 GCA RNF215 SLCO3A1 BSCL2 DSG2 BASP1 FNDC3B SLC41A2 STEAP4 GIMAP8 MS4A2 TMEM176A CP LAX1 CPEB3 TBC1D8 GRAMD1C IGSF6 SLPI ARMCX2 ELANE C17orf28 RECK PTPN22 CD177 CAMP DCLRE1B IFI16 PRG2 HDC SEMA4F AMY1A MGAM PLEK PLSCR1 TMEM176B MEGF9 TFEC MPO CD3E SLCO4C1 TMEM154 NBEA CXCR6 ARL4C KIAA1217 LOC619207 C19orf59 TSPAN2 ENPP1 TRIP11 FAM82A1 FADS3 EDEM1 ZNF467 ZBP1 CD3G CEP250 LTB4R IL13RA1 ARFGAP3 FARP2 GGH FAM135A S100A9 PPAPDC1B F13A1 RRAS2 LCN2 IL1RL1 PLA2G16 PRTN3 PRKCQ PIK3CB LPAR4 GATM RASGRP3 CRYBA4 CLDN7 CD3D SQRDL OLFM1 LRG1 CD28 LTB PON3 P2RY14 C15orf48 LTF MAP1LC3A RAB32 LRP12 DHRS3 FGL2 ELOVL7 GRAMD1B HSD11B1 HP GPR174 CORO2B C13orf15 ENTPD1 NRP1 CD8B CD9 FOSL2 FSCN1 C9orf25 KLRC1 SEPP1 TRIM34 ITPRIPL2 FYB ARHGAP6 PTPRE F2R CACNA1S CACNA1H OLFM4 CRELD2 FAM125B RHPN2 TGFBI SH2D1A TNS3 RNF128 MYO1F P4HA2 SELM EMILIN1 PLAC1L F2RL1 EOMES CTTN C7orf57 IQGAP2
BOYLAN_MULTIPLE_MYELOMA_C_D_UP FCRLA DNAJB4 LINGO3 SBK1 POT1 CRYZL1 TIFA SLC16A1 SART3 CROCC SGMS1 RBM38 ACAP2 PDS5A BCL7A TAF1D OTUB2 BACH2 RPL23 AFF3 RCOR1 BCAT1 TCTE3 C21orf59 SNHG8 ESRRB C6orf48 FUS TPM3 AMZ1 KIF7 ATP5O SMPD4 NT5DC2 BAMBI FANCA DIRAS2 PKIG TMEM206 PRKACB HOOK3 ESCO2 FAM129C LUC7L2 C17orf39 DFNA5 IQGAP1 MYL4 AP1S3 CNN3 ID3 TMEM143 GCN1L1 C1orf31 TMEM229B SNRPF XYLB BRD8 TMOD1 SIVA1 CECR2 ACY1 PDLIM1 CLASP2 USP25 ZEB2 NOLC1 C6orf26 YWHAG LGR6 DDX19B EBF1 SF3A3 RAD54L BAG2 DIRAS1 AGPAT5 ZNF593 FARSB SERF1A AGPAT9 FAM43A ATAD1 PTPRS GDPD3 BCL11A PPM1E GCH1 POLH MND1 GABPB2 GLS SUPT16H CEP68 ANKRD37 KLC1 CTH IDI1 PVT1 SLC29A1 DYRK2 PABPC1 PTK2 EDARADD SOX4 TRIM2 MTHFD1 NAT8L ITSN1 LRMP BCL2L1 BPNT1 NUDT21 ARNTL2 EPS8 NCL CHML CDKN1A INCENP MARK3 POFUT1 RHOH LOC647979 CHCHD6 SHMT1 TFRC STXBP1 SCARB1 CPSF2 NAP1L1 EGFL6 GAR1 EPRS KLF9 VPREB1 AKAP12
BOYLAN_MULTIPLE_MYELOMA_C_DN APOE BCL11B SOAT1 PDE4D KIF13A RAB30 RAB20 JUN NFIC ENAH TSC22D1 SPP1 LINGO2 KLF7 ZSWIM6 AK7 NRIP1 C3orf33 B4GALT6 EGLN3 ZBTB10 SLC30A1 G6PC3 SAT1 ABCB1 ITFG3 XIST MYOF AIG1 FZD6 SERPINB1 KLF6 PLOD2 RNF43 DOCK5 SFMBT2 BICD1 FAM164A ATXN1 MAGEH1 TNFRSF21 KCNN4 IRS2 CTSL1 SMR3A RGS1 MAP9 EID2 VOPP1 CKB KCNQ1OT1 LAPTM4B C5orf32 TANC1 RNF125
BOYLAN_MULTIPLE_MYELOMA_C_UP ANGPTL4 LGR5 ZMYND19 TYMS RBKS LRIG1 SPIB SMTNL2 HNRNPD CLIP1 CPSF6 ETS1 SKP2 PRM1 PDE2A DPP4 FOXP4 FAM110A LRRC16A CSTF1 KIAA1462 FAM53B FKBP3 DYRK2 FAM13A ASB2 EMID1 ARVCF DHX38 CAD PTER PPM1F MTOR RLIM VPREB3 EBF1 NASP HEATR1 MARCKSL1 MCM3 NFYA PTGR1 STX2 LPCAT1 ZFPM1 APOBEC2
BOYLAN_MULTIPLE_MYELOMA_D_CLUSTER_DN CSRP1 FARP2 RPGRIP1 IL7R ASB2 AIM1 CASP7 GSN PPP1R16B BCL2L1 PPP1R3E SLC37A1 PRKRA ARHGAP21 STK3 SH3BP1 LXN TSPAN2 BRDT CEP250 NFKBIE LASP1 PBX2 MTCH1 ADAM19 CCDC88A RSPH1 PHKA1 CUL7 CTDSPL ANO6 CCND3 CAMKK2 LGALS1 TRIP11 STX2 PSTPIP2 CTNNA1 ARFGAP3 TRAPPC9
BOYLAN_MULTIPLE_MYELOMA_D_CLUSTER_UP PLLP PLK2 KIFAP3 CCND1 BTBD1 ISL1 SETD4 GSTO1 UCHL1 SH3BGRL2 STC2 NFIA NEFH PRODH GPR132 PPM1A CLYBL BACH1 OBSCN ZFP14 ACTR3B MXRA8 N6AMT1 PPP1R13B PLCH1 ADM EIF5
BOYLAN_MULTIPLE_MYELOMA_D_DN PPP1R16B ABTB2 PBX2 TIFAB KRT18 RPGRIP1 GAS7 HSD17B11 ST3GAL5 ARHGAP21 MTCH1 CTNNA1 IFI27L2 ABHD8 FAM176B CASP7 SH3BP1 CYTH4 ARHGAP26 IL7R S100A13 KSR1 PPP1R3E LGALS1 CD44 CCDC88A HNRPLL KIAA1383 STK3 CASP1 FLOT2 CSTF2T AIM1 TDRD7 DDX3Y TMEM141 IFFO1 EZH1 NAB2 UPB1 ATP10A CYBB PHKA1 LIFR PIWIL4 GSN CMPK2 CTDSPL ACPL2 CSRP1 IL2RA ATP11A ARAP2 C14orf49 MARCKS ITGAM DENND1C S100A6 NCF1C SLC37A1 PRKRA UTY IPCEF1 EHHADH BCL3 S100A1 CASK ANXA4 DRAM1 CHST15 MAGED1 P2RX3 AHNAK CD52 NFKBIE PSTPIP2
BOYLAN_MULTIPLE_MYELOMA_D_UP MYC CCND1 SETD4 PPM1A C14orf79 TIMM9 YDJC CPN1 ZNF507 BLVRB USP15 SERTAD4 L3MBTL3 EIF5 NIPA1 NAPSA MXRA8 HSPB1 PDZD2 C9orf11 CDCA7 LRIG3 CCR7 PM20D2 ARHGAP29 EBF3 PLK2 C10orf58 CINP SH3BGRL2 TRMT61A TGS1 ADM SLC15A3 ASPH CLYBL BAG5 AKT3 PRSS23 NELF OBSCN PRODH AGTPBP1 SUSD3 PIK3IP1 C7orf46 RRM2B COX6A2 PTPDC1 HLA-DQB1 SLC35F2 SPATS2 RWDD3 GPHN SPIRE1 GART DTX1 SLC47A1 AFAP1 NFIX CHD4 CHST7 ISL1 NEFH DHCR24 FUT11 BACH1 POLR1A GSTO1 FSTL1 WDR34 CLMN IRF2BP2 EPM2A KLF9 DDIT3 LPHN2 C14orf159 ARL4A DIRC2 ADAT1 RAPGEF6 PCP4 ITGA6 CPM LMNB2 TLN2 NRF1
BOYLAN_MULTIPLE_MYELOMA_PCA1_DN CPM PLK2 CNN3 BLVRB EGFL6 LHX2 FSTL1 BCL2L1
BOYLAN_MULTIPLE_MYELOMA_PCA1_UP ABI3BP IL2RB S100A9 MPO NBEA ARMCX2 XDH TGFBI LPAR4 OSBPL3 SLC25A24 KLRC1 LOC619207 F2R ITGAL GIMAP4 FYB LRG1 MFSD4 IGSF6 GIMAP8 PRG2 AMY1A ELL2 F2RL1 RASGRP3 CCL5 PLSCR1 HDC GPR160 CHST1 PLIN3 EPCAM IFITM3 GRAMD1C FAM82A1 CACNA1S AFP PRTN3 SPON1 CTSG CD9 NKG7 MAGED1 ALCAM FPR1 ZBTB16 CAMP TFEC C3 MMP9 DDX3Y GPM6A ISG20 VAV3 IL18R1 CTSW STAT4 CXCR6 LCN2 IGJ TMEM176A FGL2 APP ZBTB20 RECK PLA2G16 WIPI1 CP FSCN1 SELM CACNA1H ITK PAWR ZBP1 FADS3 SMR3A CD3D B3GALNT1 ARHGAP6 FAM46C LTF ARMCX3 ELANE HP CPEB3 CPE LTB PGLYRP1 TNFRSF17 BASP1 CD177 S100A8 IFI16 LTB4R CRYBA4 PRLR CCR2 HOOK1
BOYLAN_MULTIPLE_MYELOMA_PCA3_DN LXN APOBEC2 HEATR5B CCDC88A DENND4C DNM1L FLOT2 ANXA4 ASB2 GSN CASP1 CASP7 GAS7 RSPH9 RSPH1 SUCLG2 TOP2B B3GNT8 TMEM141 IPCEF1 IL7R EHHADH RIN3 CEACAM1 ST3GAL5 HOXC4 PCBP4 UPB1 GSDMD ABHD8 SLC15A2 ZCCHC14 CAPSL MYL9 TIFAB KNDC1 ADAM19 DDX3Y ATP11A PHKA1 RDX AIM1 CTNNA1 STOM FAM55B ARHGAP21 MARCKS CYTH4 APC CCND3 FARP2 LIFR CYSLTR1 TNNI2 BST1 CSTF2T RAG1 ZNF799 SH3BP1 HSD17B13 PTGR1 RELN SKP2 PRM1 TSPAN2 STK3
BOYLAN_MULTIPLE_MYELOMA_PCA3_UP XIST UPK1B VOPP1 PTPDC1 SERPINB1 AIG1 PPARGC1A CCND1 GPR65 ASNS RAB20 PLK2 GPHN MT2A PIK3CB BCL11B RRAGD ABTB2 NRIP1 SFMBT2 ATXN1 ACOXL CTSL1 FAM59A PLA2G4A KCNF1 KCNQ1OT1 UCHL1 TRPS1 BHLHE40 CDC42BPB PRSS23 SLC47A1 CDK6 FABP5 C7orf46 TFPI C9orf11 TMEM38B ADSSL1 PLLP ZNF827 MT1A TSPAN4 KCNQ5 LAPTM4B RET ALCAM ISL1 PM20D2 RNF125 CCND2 TLN2 ZFP14 OBSCN KLF7 COX6A2 CKB ATF3 SLC30A1 KIF13A PCP4 RAB30 JUN EID2 BHLHB9 RNF43 GRIK1 CCDC126 CD69 AK7 ENAH DNAI2 TRMT61A SMAD1 CCDC91
BRACHAT_RESPONSE_TO_CAMPTOTHECIN_DN IFITM3 RSU1 PLAC8 TTC35 ANP32E RCN1 SSB BAD HIGD1A ESYT1 C11orf73 SLC25A1 ENO1 SLC44A2 SLC25A5 IFITM2 BNIP3L PPIA BCL2 ENO3 CORO7 PDK3 FKBP3 CTAGE5 OSTF1 RPL3 TUBB PSAT1 TAX1BP1 STMN1 MYB CDK1 BAK1 STAT5A ANXA4 BTF3 HMGCS1 C17orf48 SASH3 MT1E GAPDH GPI ALDOA NDUFV3
BRACHAT_RESPONSE_TO_CAMPTOTHECIN_UP ZFP36L1 C9orf5 TP53INP1 CDKN1A CARHSP1 TOB1 PVRL4 TRAFD1 LRRC2 BTG2 CD53 CCNG1 NUDCD2 SLC7A14 TXNIP EI24 LPIN1 GRB10 H2AFJ C1R CBS PMM1 C9orf116 TMEM185A ULK1 SERTAD1 TPP1 CSRNP2
BRACHAT_RESPONSE_TO_CISPLATIN PMM1 MDM2 LPIN1 CCNG1 TXNIP CD53 EMR1 EI24 TMEM185A MALAT1 TOB1 OBFC2A ASNSD1 BTG2 HBA1 YPEL3 TP53INP1 CDKN1A DHRS3 ISOC1 ABLIM1
BRACHAT_RESPONSE_TO_METHOTREXATE_DN FKBP3 CORO7 EMILIN2 HMGCS1 PPIA ANXA4 SLC25A1 GPI HIGD1A CTAGE5 IFITM3 STMN1 C11orf73 BCL2 PDK3 NDUFV3 ENO3 STAT5A IFITM2 GAPDH BNIP3L OSTF1 MT1E SASH3 ALDOA ENO1
BRACHAT_RESPONSE_TO_METHOTREXATE_UP TXNIP C9orf116 PVRL4 ZFP36L1 CARHSP1 TOB1 LRRC2 EMR1 LPIN1 CD53 EI24 CDKN1A TMEM185A BTG2 SLC7A14 PMM1 CCNG1 C9orf5 TP53INP1 MDM2 HBA1 MALAT1 ABLIM1 H2AFJ TRAFD1
BREDEMEYER_RAG_SIGNALING_NOT_VIA_ATM_DN MSH5 KREMEN1 RNF122 GFOD1 OSR2 SLC15A2 GPSM1 HVCN1 TECPR1 ABHD14A PCBP4 LIFR NAGLU EDEM2 SNX10 RFC3 ZW10 IMP4 SULT1A1 ARHGAP26 EIF2S1 TSPAN2 SCN8A C9orf3 CAMK4 RIOK3 TF RGS18 SLPI DUSP3 PDXDC1 CACNA1H NAV2 SLC11A2 ABCA1 LANCL1 TMEM100 PIGY RPAP2 HIPK2 ARVCF CRLF1 RAB19 RASGRP3 KLRD1 HLA-DRA KCNQ5 ASB10 SMURF1 CCBE1 GPATCH2 ASPH CENPA PI4K2A PECR JAKMIP1
BREDEMEYER_RAG_SIGNALING_NOT_VIA_ATM_UP PAIP1 DOCK7 CCDC25 MPP7 GH1 SLC5A9 SGCB SH3RF1 ZFP14 KY PI4KB PJA1 SEC23IP IQCF1 EDARADD C2orf67 AHCYL2 ACPP PHF17 COQ4 ZC4H2 CCND1 IL12A THOC1 LSM12 PCDH11X C8orf84 PRELID2 SLC20A1 EHD3 MAF CRYGN RCAN1 CTSE CNRIP1 HGSNAT CD244 TXNDC15 C19orf66 KLHL14 ELOVL6 CDC23 NOTCH2 ISOC1 SMG1 KLHL7 ST6GALNAC2 WASF2 C3orf14 RAB32 CDHR2 ADAT2 PIK3AP1 CCR5 GAK MAFF SNED1 XAF1 JMJD7-PLA2G4B TMOD4
BREDEMEYER_RAG_SIGNALING_VIA_ATM_NOT_VIA_NFKB_DN POMT1 CCDC126 CPEB2 MPZL2 ENTPD1 PDXDC1 TGFBRAP1 TAF4B RNF157 C1GALT1 WBP5 DNAI2 ESCO1 CUEDC1 D2HGDH CPT1A SLC44A1 PHKA1 IRAK4 HLA-DQB1 CASP9 SSPN ACP5 ANK3 ACADL SLC4A8 HLA-G CITED2 TNK2 TRIP11 EYA1 CDK5RAP1 ACAD10 PCTP CPNE9 KIF5B NAA38 CENPC1
BREDEMEYER_RAG_SIGNALING_VIA_ATM_NOT_VIA_NFKB_UP CRIM1 TMEM71 NAT1 QSOX1 IFT81 LDLRAD3 SELL ZNF579 CYBB SNRNP25 MAP3K8 HOOK1 IGF2BP3 CSGALNACT1 SH2D5 FAM134B COLEC12 NEURL3 CAMK2B ACER3 BCL11A KIF17 PEPD CSRP2 THBD NFIX LTB SMO SIVA1 SLC20A1 FGGY FAM69A KCNK6 ANXA4 JUN ZNF182 C11orf74 DOCK7 AKR1E2 CIB1 GOLM1 DUSP16 C3orf23 RAB39 IL6ST KIF16B MSRB2 PKD2 TRIM68
BREUHAHN_GROWTH_FACTOR_SIGNALING_IN_LIVER_CANCER IRS1 TGFBR1 TGFB1 SMAD2 TGFA FZD7 DACT1 AXIN2 MET AXIN1 PIN1 CTNNB1 SMAD7 TGFBR2 ERBB2 ERBB3 EGFR SMAD4 ERBB4 HGF IRS2 IGF2
BRIDEAU_IMPRINTED_GENES DLK1 MST1R GRB10 NDN PON2 RASGRF1 CDKN1C ART5 IGF2R ASCL2 ATP10A SNURF SCIN WT1 MEST SLC22A3 CALCR UBE3A TH GATM DCN HTR2A MEG3 NAP1L4 IMPACT IGF2 ASB4 SLC38A4 PEG3 DDC COPG2 QPCT TSPAN32 NAP1L5 SLC22A18 CNTN3 SNRPN KCNQ1 H19 SLC22A2 MAGEL2 APOC2 MKRN3 PHLDA2 TSSC4 INS PON3 COMMD1 SFMBT2 DRD1 RB1 PPP1R9A OSBPL5 DHCR7 PEG10 PLAGL1 NNAT CD81 FBXO40 SGCE GNAS
BROCKE_APOPTOSIS_REVERSED_BY_IL6 SOX2 STAT3 SH2D2A HNRNPU STAT1 SBNO2 ANAPC10 WIPI1 DUSP3 HBEGF RCN2 MCL1 RB1 LITAF CADPS PTP4A3 RALA JUNB DPM1 MT1X RNF13 GADD45A FLOT1 ZFP36 IRF4 IL6ST SLC2A3 ID3 ST3GAL6 IER2 GATM DUSP5 SGK1 MUC1 HSPA13 PNO1 EPB41L2 MAP3K8 CD8B SLA DAPK1 CD44 MAP1B ACPP PRDM1 MYLK LRMP TXNDC9 MX1 FOXO3 LTBP1 PIM1 TNFSF10 AMPD1 PHTF2 HSPA1A MAPKAPK2 PIM2 ICAM1 SPP1 ID1 EEF1E1 NAMPT POLR3F POU2AF1 CEBPB DYRK3 CHST15 DNAJA2 ARFGAP3 BCL6 PTPRG GRB2 IRF9 ZBTB11 ELL2 SRPK2 TGIF1 RGS16 PDGFRA LDLR GADD45B PLSCR1 OAS1 C10orf10 BHLHE40 IFNGR1 AP1S2 POU2F2 TWF1 NMI CCNC NCBP2 SOCS1 ZNF101 HHLA1 SOCS3 DNAJB9 HCK CCL2 PLEKHB2 PTP4A1 PTPN11 GNA13 MAZ SLC16A6 HEG1 KIAA0125 MARCKS MT1H ATP2B4 TMF1 EVI2B TMED7 FAM3C VWA5A EVI2A CDK17 GAS6 DOHH TPM4 PAN2 IRF1 RAD1 CXCR4 CAV2 SF1 SIK1 ZFP36L2 RHOBTB3 LPCAT4 EIF4E CD180 MAFF BCL2L11 ADIPOR2 JUN STK17B RAPGEF4 BCL3 EIF5 TMEM184B
BROWN_MYELOID_CELL_DEVELOPMENT_DN GATA2 GTPBP4 KIAA0748 FUT8 NRGN C21orf62 EIF4E RGS5 NOLC1 NRIP1 SYTL3 FUT7 AASDHPPT TF SSR3 NARS ANKRD10 CALR SMARCC1 NPL FAM65A TXK SPNS2 PDIA5 TMTC2 P2RY10 NCL MSH2 IFITM3 SHMT2 RAB27B HLA-DQA1 TNFSF11 EMX2 TASP1 FKBP4 RCOR2 LAMA5 SPINT2 NOP16 SOX4 IKZF2 C1QBP HLA-DQB1 RPL23 NT5C3L MAT1A STC2 1-Sep HLA-DRB1 CPA3 CBFA2T3 CIRH1A TIMM8A DIS3 RCL1 WDR43 CSGALNACT2 SF3B3 NPM1 NT5C3 PGRMC1 RIF1 CD48 CDK4 MSI2 HSPD1 CCT6A SLC16A1 AQP9 SLC7A8 APEX1 F2R PPAN NUTF2 BIN1 CYP11A1 RUVBL2 GNAL HLA-DRA XPOT NOP58 ST6GAL1 IDE SLC22A3 CDH17 PTPN9 MBOAT2 HSPH1 PSAT1 SOD1 PC NME1 SLC1A5 MYB NSUN2 CLEC10A KCNK5 IVNS1ABP F2RL3 MFNG AHCY TMEM97 MEP1B OSBPL3 GCFC1 F9 TRIM37 ST7 IKZF4 FCER1A TRIM28 GART NOP56 POLR1B SLC7A5 HMGN1 PARP8 ODC1 FAM20A MGAT5 FAM60A FBXW4 PAPSS2 GPR56 BZW2 PPEF2
BROWN_MYELOID_CELL_DEVELOPMENT_UP NEAT1 C10orf54 ACTN1 SOAT1 C2 LST1 CSTA C5AR1 CLEC4A RPL13 CCDC125 LALBA MMP8 SEPX1 CAMP PIK3CB TECPR1 MYO1B IL1B DGAT2 STOM CEACAM1 MXD1 CD33 CPD RPE JUNB PLA2G2E CAP1 KLHDC4 CSF2RA MCL1 GYG1 SLC15A3 GSN CPNE3 CTSS CNDP2 SCARB2 GSTM3 OLR1 PYGL PSTPIP2 NOS1 GP5 SAMD9L TP53INP1 PLG ALCAM CCND2 ANXA4 PGD ESYT2 ANXA5 FAM55D TREM2 BOLL BCL2A1 S100A6 EREG GNB2L1 SP100 LASP1 TNNT3 C3 DARC IQGAP1 CYBB C9orf46 NQO1 SLC31A2 S100A11 DEGS1 CAPN3 C19orf59 ABHD5 SAT1 GRINA CLDN1 GLRX SIRPA ID2 SGMS2 TNF UPP1 NFAM1 ANPEP PLAUR TNFRSF1A SERPINC1 CEBPD G6PD ABCD2 IL1R2 DAB2 EDIL3 PLK3 IL4I1 TGFBI ITGB2 QSOX1 ZYX ATP6V1E1 CLEC5A TEX101 TIFAB TLR2 CLEC6A SLFN12 FPR1 LYZL1 CNN2 EMCN XDH C9orf16 ANTXR2 DOPEY2 HEXB DSTN HEBP1 CEACAM21 FGR EGR1 CD52 CD80 ARHGEF3 IL1RN FPR2 SIGLEC7 LCN2 ATP6V1B2 CCR2 NPC1 AOAH FHAD1 SLC6A6 RNASE4 HCK HLX GLIPR2 MAPK3 TCL1A SLFN12L ITGAX CD44 SLC30A6 MPEG1 FCGR1A ITGAM EDAR F10 5-Sep CD68 FCGR2A TRPM2 GRN CCR1 CAPG RPS17 GNS TYROBP
BROWNE_HCMV_INFECTION_10HR_DN NUPL2 NDUFB7 KIF11 RUNX1 RAD17 ARHGAP29 METTL13 PTGFR RIN2 ST5 PARP4 SON BDNF ADORA2B NR3C1 SETX B2M RBMS1 LOC730101 RHOBTB1 FRY MGA IRS1 PNN ETV1 EEF1A1 AIMP2 FBXL2 SCN8A NT5E AHR GLOD4 CBLB EMP1 IGF2BP3 TTC30A RGS20 ANKRD28 BLK MTUS1 HOXA11 NIPBL TCF7L2 OGG1 SLC5A4 PNOC ANP32A ZNF187 RDH11 PCF11 RANBP6 PRKY STAMBP ZNF23 KLF9
BROWNE_HCMV_INFECTION_10HR_UP CASK CCL5 TIAL1 CBLB DNAJC3 SLC6A8 ZNF428 POU2F1 GBP1 MKNK2 SOX5 BRAF NCF2 IFI6 ZRSR2 CCL8 ING1 PRPF19 KIAA0247 ZNF10 POM121 TAF13 IL24 HIST1H3D PBX2 ZNF473 FUBP1 RRAD NXT2 ARFIP2 MBD1 IL1RAP FGFR3 EP300 MNDA PIGH ANP32E JUNB ATRN TAF5L TRIM52 NFATC3 DNAJB9 MSX1 FKBP5 SOS1 GNL1 YY1 PPP1R13B ITPR1 IL6 CLP1 PCDH9 CXCL11 C4BPB ZNF177 DNAJB6 ASCL2 RGS2 ZNF197 CRLF1 SST FMOD BCL2L11 HIC2 MUC7 DIS3 SLC7A5 FEN1 PTPRE RMND5A NUPL1 CDR2L LIG4 NKX2-5 GBP2 FOXJ1 CDC6 GBF1 TAF4 CCNE2 C1orf63 MAP2 FOSB HCG26 CREM ATP6V1C1 CEL HERPUD1 PTPRD SERPINI1 IFNA5 TOP1 YKT6 LRRN3 CGRRF1 SNRK NXF1
BROWNE_HCMV_INFECTION_12HR_DN MAMLD1 MYH8 ATP12A C5orf13 RIN2 CBR4 RBMS1 ZMYND8 NR1D2 DHRS3 FHL2 FGF7 CACNA1E TRAK1 ATXN1 DLC1 ERCC2 APEX1 ZMIZ1 ECM2 PTPRR POP1 TUBB RUNX1 GLI3 PMP22 TTLL1 ACSL3 AKT3 SPAG5 SERPINB1 SIPA1L1 SNRPA C11orf41 ASXL1 RUNX1T1 ZNF623 CDKN3 SLC12A1 ST5 MAP3K5 DAB2 LDB2 PAIP1 VWA5A THBS2 SSH1 KIAA0020 TRIM2 PTP4A1 TUBA1A PDGFRA GABBR2 UGCG PRIM2 CXCL12 PLCE1 LRRC17 ID2 MGEA5 ZNF415 AIM1 TBX5 GZMK FLRT2 SPRY1 CMA1 BAG2 MID1 RIN1 TSPAN5 ZIC1 WDR45 NUP155 SERPINE1 ZNF516 UBR5 EXOC6B DENND3 ICK INPP5B SDC2 HMGCL UBE2C STK17A HNRNPH3 JUN KCNK2 NMT2 SMAD6 RABGAP1L FAM178A MAST4 TBC1D8 FYN PAFAH1B1 FGF5 VPS13B
BROWNE_HCMV_INFECTION_12HR_UP GNA12 TGFBRAP1 MEF2D CGRRF1 TESK2 REL TRAF6 RNF19B MPHOSPH8 SF1 OAS2 FEN1 ARRB2 NEFM POLR2C ZBTB5 DFFB CDC40 PLAGL2 STX11 TAP1 CFDP1 RNF40 TERF1 IL17RA BTRC CCK GPD2 ING2 B4GALT5 TLE3 NEFH BTN2A1 MMP14 WDR82 FBXL14 RRAGD LIN37 TNFRSF17 MFAP3L BRAF ASNS PYY PML C18orf25 C1orf38 ZNF238 IGFBP2 AUTS2 CHEK2 IFRD1 TDG XAF1 OLFM1 KIAA0895 TRIM21 SRCAP PHACTR4 MAP2K4 HS3ST1 FBP1 AHCTF1 CCDC86 IFI44 RXRB MTF1 GTF2A1 SNRK BMP2 ZNF37A ZBTB43 AGTR1 PITX2 PIM2 C1orf61 NPTX2 SLC12A2 IL8 ITGA2 CYTH1 STIP1 LDLR STAM2 ALDH3B2 ZNF263 KIAA0391 ZFY SALL1 RORA TLR2 ProSAPiP1 PPAT IFI44L HOMER1 ZNF184 ZNF273 ZNF391 C10orf137 SYNM MAP3K13 CAMTA1 RAB5C SLC6A8 RBM38 DLG1 PLSCR1 HAUS3 HTR3A
BROWNE_HCMV_INFECTION_14HR_DN CYP1B1 MARCKS APPBP2 APOBEC3B ITGA3 SMAD6 NEK1 ATP5S NDUFAF1 CAND2 BAX DTNA FSCN2 SNRPE RGS20 C1orf123 RBPMS DYNC2LI1 ITGA2 BTN3A2 ERCC6 EGFR PRSS12 CDC25B AHNAK2 RRAS NLRP1 ST5 PSMB10 CDC14B RBMS3 TJP1 PIK3CD ARHGEF17 MAGEA10 OCA2 TRAK1 ATP2A2 CLUAP1 DHFR SPTB HOXA11 CPSF1 SIRPA NDC80 HIC1 DST SMAD3 AGFG1 SGCD CCDC22 DIAPH2 MICAL2 CDH13 PDGFRA HMMR NLGN4Y DKK1 TTF2 PLA2G5 SLC6A15 ACTB CASP1 PPAP2B HNRPDL PEX6 TMCO6 UNC93A TK1 SERPINE1 ZFR UBL3 GNG11 DYRK4 SGSM3 LIMK2 CCNB2 FGFR1OP WWP2 MIPEP MUC4 TRIO CACNA1E SOCS1 SYNJ2 STC2 FAH KIAA0141 BLVRB DYNC1I2 ZNF135 CRADD MINA AP4M1 BLK CAP2 CIT CENPE CXCR7 MMP3 FAS EIF3J MAP2K5 EEA1 BUB1B MNAT1 RHOBTB3 FGF2 AIM1 CEP290 SMARCE1 MGMT HMBS CDH6 ETV1 HAS2 NIT1 VEGFC BCKDHB PDE4DIP HSPA4 FGF13 NDUFB7 SGCB ANXA2 SLC16A2 DENND3 PRKAB2 CXCL13 AKAP13 ZFP36L2 S100A3 ABCC1 FOXF2 MAP1A AGGF1 GRK5 NDUFS2 ZNF205 ITPKA ACOX1 EPAS1 CHEK2 CHML ZNRF4 RORC TIAL1 NNMT TRAF3IP2 SMS NUMA1 PAPSS2 SPN GLOD4 THBS1 TULP3 MET FARS2 STAMBP KIAA1462 LAMC2 PDPN N4BP3 NPTX1 PRRX1 MTCP1NB MT1F ZNF7 ZKSCAN1 NEUROD1 RBM10 MRPS31 CA5A RAB27B VAMP4 XRCC1 MECOM MYO1B CCL2 HLA-DOA SLC25A12 NR1D2 DDX17 TPM2 PLAU BTN3A3 THPO TERT PIGC TM7SF2 GAS1 ADA SLC10A2 GINS1 GSTTP1 NIPAL3 GLRX TAF1B BMX TP53I3 AMOT IRF2 ABCA2 NOTCH2 GPSM2 SIPA1 RAD50 NIPBL HSPB3 IL12B FAM65B TOX SPINLW1 G0S2 ERCC2 MLH1 VPS41 ERBB2 PHF15 IRS1 MPI RUFY3 SPAG9 SLITRK5 PLAUR ZFP36L1 C14orf1 CLDN4 PSMG1 ME3 SYNE1 PPPDE2 TRAF3IP3 NR1H3 PLEC HNRNPU ADH1C GALE ADD3 LMNA LDLR ASL MT1E ATG5 KIAA0101 PDE5A GJA4 HOXB1 WNT5A EXT1 MVP EIF3A INPP4B ACAT2 LPHN2 OLFM4 CEBPD RRAS2 TCF7L2 HIPK2 MMP16 ZCCHC24 REV3L AXL PLCD1 PRKCE PTGER1 STON1 SLC14A2 SKIV2L PSMD4 MTIF2 DTYMK ERLIN2 TIA1 AP3S2 ADD1 FGF7 SLC24A1 LPAR1 RASA2 LOC647979 PARP4 LPXN HIST1H4C RAB1A MYO10 ALMS1 AQP4 PDE1C GLT8D1 RAB3GAP2 MT1A ETFB
BROWNE_HCMV_INFECTION_14HR_UP MORC3 SYNJ1 MAX HERPUD1 FEN1 TAC1 BMP6 DBF4 GPM6A PRKCA ZNF20 ING1 DDX3Y TSFM TAF1A GAPVD1 IP6K1 UBE2S JMJD6 CPA3 HIST1H2BJ CLINT1 PDIA4 TUSC2 PPFIA1 CCNA1 BCL7B SMG7 CDC6 CEBPG ATF2 SPAG1 ZNF204P AMD1 PPM1D ANP32E RGS19 TARS FICD BAZ1A FGFR1OP PRPF4B TOP1 TFEC ZNF230 KNG1 HOXB2 SRRT EIF4A3 DLX2 ZNF410 HIST1H2AE LEF1 ZNF263 GCLC AQP3 SAFB2 RPIA NEU1 ZNF44 RCC1 POLR2H BRMS1 NTS LUC7L3 TAF6L UBN1 CCNF HIST1H3D MED1 CALCRL DDX3X PPP2R2A FOXK2 SIAH2 ALAS1 SMURF1 TSPYL2 MAPK8IP2 ATP6V0B FMO1 GCLM FZD5 ISG20L2 CDS1 MNDA KLHL18 CDR2 CGRRF1 DCTN5 VCP MARCKSL1 NDEL1 CASK PNO1 SLC7A5 HLA-F HIPK1 FAM161A C1orf63 AGTR1 THUMPD1 HMOX1 TRIM23 GRPEL1 TIAM1 PRUNE ZBED4 ATP6V1C1 SYNE2 TIMM44 HINFP POT1 CDK2 ABCC5 PRPF3 ZNF202 ZNF266 PTGDS KLHDC10 CCNE2 M6PR CCDC93 TRADD GP5 ZNF143 NFATC3 TAF5 ADNP2 UPF2 RCHY1 GLA ZNF200 EPHA4 CCNE1 HES1 APOE TSC22D3 RBM14 FOS NXF1 UBE2M SLC39A14 PAPD7 POLE3 USPL1 PNN C19orf26 USP1 UPF1 ETV5 EYA4
BROWNE_HCMV_INFECTION_16HR_DN TRAM2 CHN1 APOBEC3C PBX1 MXD4 COL13A1 LMNA MAGI2 COL1A2 COL1A1 TPM1 ANKRD1 ACY1 ATP2B4 STMN2 MT1H TSHB NRP1 POLD2 GDF10 FBXL2 MT1B C14orf132 MACF1 ROR2 NDP MVD DHRS3 CYP3A4 ADH1A WNT5A AP4S1 IFT88 COG4 SMAD6 PTX3 ATP13A3 MPG CACNA1E METTL7A SLC16A5 FILIP1L ADAMTS2 SERPINB6 TUBB RHOBTB3 ADH5 SVIL C10orf116 RUNX1 SERPINH1 ZFP36L2 MAP2K6 FBXO21 WNT2 FGF2 SEMA5A THBS1 ID2 AKR1C3 ANPEP TMEM187 RBPMS ACAA2 PLEC PDCD4 GFAP ACADVL ADH1B CAMK1G NAAA TGFBR3 FABP3 DNASE1L1 CSNK1G2 UBE2C DCLK1 CXCL9 NR1H3 SLIT2 DIP2C ITGAM SEMA3A PDLIM7 GJA1
BROWNE_HCMV_INFECTION_16HR_UP POU2F1 BRAF HLA-DPB1 PRPF19 WHAMM RGS3 SAP30 DCAF7 STARD3 ANGEL2 PAK3 BTG3 MLF1 ANKRD40 SSR1 DDX10 OLFM1 TRAF3 ENO2 TMF1 C18orf25 ARFGEF2 PRKCD VAC14 MPHOSPH8 DFFB ING2 VEGFA ZNF37A RND2 ETFDH NECAP1 PCGF3 CDC40 IFNA5 LAMP3 NAT1 DLG3 ZNF273 ZNF131 STBD1 EXPH5 IREB2 GNL2 RPS6KB1 SOCS2 SNRK VLDLR ZNF45 DR1 CRLF3 DLG1 SMG1 TRIM52 DDX21 FBXL14 ISL1 RFXAP REL SEC23IP RAB5A FAM169A ARHGEF5 DNAJC24 PTPN21 NR4A3 SETD2 GPR37 FUBP1 PDE4D N4BP2L1 HSPA12A IL27RA SON BAP1 DYNC1I1 NFE2L3 KLHL23 GATM CLPX PPP2R5B KIAA1467 KHDRBS3 KCNK1 NR2C2 MKNK2 CAMSAP1 E2F6 FKBP5 LIN37 NEFM IGF2R FXR2 RNF2 RUNX3 AKAP8L BMP2 FAM49A DOHH CDC5L MPP6 GPX3 SLC15A2 YAF2 C9orf91 KCNH2 TBC1D12 GTF2B PTGER2 NUP153 ALDH3B2 CDC6 PTS ARFIP2 ABHD3 ZNF593 TTBK2 SIKE1 RAF1 EED PRKD3 RORA SUZ12 RNF40 TESK2 BLMH POLR2H GNA13 SLC25A13 YKT6 KPNA6 IFI6 TCHH STIL CTSL2 BAK1 CLCN5 TAF13 IFI44 CHD1 PTPN11 CREM PRKRIR ALKBH1 RAP2A HSPA4L ZBTB1 SOS1 SFMBT1 WDR47 WDR82 DHX8 PLCL1 TRIM33 CCNC RAD51C IGSF3 NXT2 ZFY PRPF4 PAQR3 PGM3 THAP11 SLC16A1 KPNA5 MED6 PPP1R2 ZBTB6 SLC7A1 SLC9A3R1 C13orf27 ABCB1 NACAD ARL4A MOAP1 MAT2A ST7 RNF19B RMND5A ATP7B BTRC GABRE INPP5F TTF1 RARRES3 HSPA2 TFRC POP7 TUBGCP4 PLSCR1 DTNB PDLIM3 PRKACA IFNGR1 DUSP7 USP6NL MAP3K13 PLEKHB2 B3GALT5 SLC30A4 ADAMTS3 CDKL5 MAOA E2F5 INA RFK EPHA2 ATRN BPGM NPTX2 ZBTB33 PLS1 PTHLH PIP5K1A SLC6A8 LYN RRP12 PTPRE PPFIA1 B3GALNT1 PARM1 ProSAPiP1 HLTF
BROWNE_HCMV_INFECTION_18HR_DN VCAN CD44 EPR1 FGF8 RAB3B PLCD1 CDC42EP2 ABCA8 CTSO VAMP4 ETV6 FAH PTGIS KCNK2 PRKACG GAS6 APRT TGFB1I1 PTEN PCYT2 EPX NME3 PCGF2 LAGE3 MT3 YLPM1 ZNF688 VASH1 RBMS3 TRIOBP C3orf27 THBS1 SURF1 FGF13 UGT2B7 GPR176 PRKCB DOHH GUCY1A2 TRAK1 ANGPTL2 CA12 FYN IRS1 CDH6 GAS2 MSC RBPMS PTPRD RDH5 SLC9A3 OBSL1 NUMA1 ADH1A ACTA1 VDR NDUFB7 WWP2 SPINLW1 SHH PDPN HSD17B2 RFX1 TPM4 SNX17 FKBP8 MAP2K5 CCDC88C DHRS12 B2M GREM1 CCDC85B ASL CIRBP DST MYC EPHB6 CBFA2T3 CRHBP C21orf33 TEAD1 SGCD ZFR2 ALDH7A1 OPLAH SLC22A18 RPS6KA2 GP9 AXL ADAM12 PDGFRB P2RY10 UROS COL6A2 PNOC PAMR1 OCA2 ACOX2 RAC2 SNX29 TTLL1 S100A1 RAD23A MYLK COL6A1 RRAS MAP1A SRI LRRC17 PTGER1 PNLIP TBCD ADD3 MAZ CLIP3 ID1 TNIP1 C1orf123 KCNF1 TENC1 LPCAT4 KIAA1199 LOXL1 PSMB10 TKT GLI3 SSPN PTRF HOXB1 COL3A1 GPR171 POLD4 ATP5S OGG1 PLXND1 RIN2 EMILIN1 CARM1 BTBD2 DDT DHFR SOCS1 ARHGAP1 CEP250 LOC100131434 WNT6 ALDH3B1 ATP2B4 EXT1 DUSP1 TNFRSF11B EPHX1 ANGPT1 FADS1 GNG11 CACNA1A ALDOB SEMA5A GSTA4 IFNG VAMP5 ITGAM DENND3 LEPREL2 ZFPL1 CD5L PSG9 PLXNB1 RECK MEGF8 THBS3 LRRC32 INSIG1 NIPAL3
BROWNE_HCMV_INFECTION_18HR_UP RFC5 TRAF3IP1 SEC23IP PAK3 TAP1 NOP16 ERF TLE3 ABAT RSBN1 PPP1R2 CD2AP KIAA0226 NEK4 CFDP1 LPHN1 PDIA4 CXCL11 OVGP1 PEX11A TROVE2 MKLN1 TMPO RAB27A GAP43 STARD8 RPP30 BHLHE40 THOC2 FAM168A KIF3A KDM4C GPC4 MAGOH PKIA PCGF3 C14orf109 ZNF473 OCLN CYP19A1 SS18L1 AKAP10 RBBP4 SAR1A ETV5 NFKBIA ZFP37 GAPVD1 CBLB E2F5 PARP2 ZNF821 DDX18 NPY1R GSR CXADR MRAS ZFX FOXA2 PRKAA2 SLC1A4 WWP1 POLR2H TNFRSF17 SNX27 HSPA6 ENPP4 TGDS MAN2A2 ST7 ERBB3 KIAA1024 KCTD2 CASP2 SPAST SERPINB8 STX6 HSD17B6 KIAA0907 CAPN7 UTP20 ZNF230 M6PR CCK PTHLH CDO1 SLC29A2 TM4SF1 CD83 TERF1 IL1RL1 PEG3 RAB33A MPHOSPH9 FXR1 HSF2 PPM1A DHX30 KCNS3 FAM134B ADCY1 MORC3 ZNF536 CDS1 ABCC5 CDC27 ZWINT LDLR MCM3 IL15 MITF HELZ AMD1 IL12A ATP8A1 SH3GL3 BAZ1A UBFD1 UPF1 RIF1 TMEM5 BCL11A LAMA5 FANCL CDC5L CREM TP53BP2 ZW10 LYN RUNDC3B HLTF ZHX2 SLC25A4 CASP6 IL1RN CDK2 SORCS3 CREBZF EIF2C2 FGF9 MTHFD2 COIL WHSC2 PPM1G NF1 EYA4 KATNA1 TOR1B FGFR1OP PTPN3 NCF2 PPFIA1 MYOZ3 NUP98 PPP3R1 DLG4 FNBP1L GPRC5B RXRB SLC25A13 GOSR2 CYP2E1 TOPBP1 PIK3R3 WNT11 MED13 IL8 DCP2 RASGRP1 SLC39A7 E2F3 SEC23B MET SEC24A ATF2 SMG7
BROWNE_HCMV_INFECTION_1HR_DN FAM168B B3GALNT1 NAT6 DDX23 MYL5 NGF KNTC1 AMOT BCKDK FGF8 CCNB1 PCSK7 SBF1 CLDN7 ETFB MPPED2 ESM1 MGRN1 YY1 POU6F1 TLX2 PRRC1 NCAPH2 ACHE LIN37 MANBA UTY SIX1 CACNB2 SMAD5 ZFYVE9 TAF1B B3GNT1 ERI3 SPN PTPRR DHX57 GGA3 CACNA1E TTF2 CCDC22 CUBN DYRK2 ZNF238 ATF1 PIGQ GRIN1 MLLT11 HLA-DPB1 CCL23 HERC3 POLG CDR1 MGMT IQSEC2 RBM6 BLK CNOT8 MTM1 GTF2E1 POLD2 EPX FOLR2 IAH1 AGTR2 CCNE1 TFR2 EMG1 COL11A2 SSH1 THOC1 SCN8A CDKN1B RER1 HIPK2 EIF5B CLDN8 ETFDH EDDM3A OCA2 MT1A AGGF1 SPOP HRAS PAK1 GABBR1 MPDU1 NAT2 NDUFB7 PPIH RIF1 MMP16 SKIL FAIM3 PSMD13 SLC16A2 CTPS DFFA WSCD1 PSMB8 C17orf108 NMNAT2 SLC16A5 UHRF2 ETS1 CHML VASH1 WT1 CGGBP1 DHX30 BTN3A3 KATNB1 XYLT1 CNP CLCN6 IMP4 HOXA9 PHKA1 GCNT1 GABPB1 TYRP1 FRMPD4 TOX4 PTGER1 BRS3 INHBA GDF5 KYNU BTC PAX2 PRPH2 GSTT1 TH GPR19 TXN2 MORC2 MAN2B2 SRGAP2 SUPT7L PLCB4 RABGGTA NFAT5 ZNF710 EIF2C2 DDIT4 PSCA PPARG ZNF174 KRR1 DYNC1I2 HOMER1 AKAP10 MYB STRA13 SRPX2 GDF11 HIC2 DCC SUMO2 E2F1 SERPINA5 TERF2 HMGCL ARHGEF12 CSF2RB BCL6 CLDN4 IFT88 VAPB MYF5 UCKL1 PIP DLG4 YTHDC1 ATF7 PPARD GPR44 CDK5 GHRHR KIF14 MYL4 F2RL1 CBY1 DCAF7 GPD1 PIAS3 HSPA4 S1PR1 SLC11A1 SERPINB10 NUPL2 E2F4 MYBPC3 SPAG9 SEC16A SLCO2A1 MAD1L1 AKT3 PPFIBP2 DUSP9 FRAT2 FABP2 TBXA2R RUNX1T1 TMCO6 DYRK4 TRPC2 BBS4 ICA1 ZNF135 JMJD6 PLA2G5 BCS1L HIST1H2BJ ME3 RDH11 OMG
BROWNE_HCMV_INFECTION_1HR_UP ZBTB22 SLC6A1 PMP2 IGFBP5 SOX5 AGTPBP1 AFF2 ONECUT1 WIZ GPR18 PPP1R13B IL6ST C1orf95 SIK1 ATP2B2 TLL2 UBE2B NDST1 KLHL23 VAT1 PRKCA RASGRP1 CHST1 PCBP4 CXCL2 MMP14 IL24 BCL2L11 BFSP2 PTENP1 RET MBTPS2 CLGN GSS FUT9 SEMA3D LDLR BRD3 POU1F1 NR4A1 CD4 PCDH7 MT4 TBX5 GRK1 HLF PTPN11 MAZ CXCL1 IGF1R IL8 MFAP3 FGFR3 FSCN2 IL6 DEFA6 GRIA1 HTR7 ATP2B4 TFRC
BROWNE_HCMV_INFECTION_20HR_DN MAP3K5 TRAF3IP2 BUB1B BBS4 IGF2BP3 DST PDE4B ITGA3 SYNE1 SLC22A4 MBNL1 RHOBTB3 RGS4 ECH1 AHR BICC1 TGFBR3 AKT3 KRT34 TPD52L2 RHOBTB1 FILIP1L MT1B COL1A2 LPP TNKS TMCO6 NR1D2 SRPX2 LRRC15 MGEA5 SVIL GSTO1 WIPI1 CHMP2A NQO1 ETHE1 DNASE1L1 ATXN10 FBXL2 REV3L FOLR3 ADD3 KIAA0101 DIAPH2 11-Sep PTPN13 SIPA1L1 HOXC6 HIST1H4C C10orf116 LTBP1 ATP13A3 FST RABGAP1L SYT11 TNFRSF14 HMMR MACF1 HMBS FGF2 GBE1 FRY AXL GLRX ANXA2P1 ATP2B1 LILRA1 C11orf41 NMT2 ANXA1 ACAA1 SERPINB2 VCL F2R TRIM2 ACO1 PTGFR RRAS2 TRIM22 ST5 ANXA2 PKIG FARP1 ROR2 ALDH6A1 TRIO CRADD TRAM2 CTGF ACPP MGLL TBC1D8 CAP2 TMEM158 TFPI RND3 VPS41 ME3 PMP22 RUNX1T1
BROWNE_HCMV_INFECTION_20HR_UP PRKACA MKNK2 BAK1 TSR1 PDK3 TFDP2 PML ERBB3 UBE3A FOXO1 ATXN2L IREB2 PDE4A ZBTB5 NKX2-5 ARHGAP32 RAP2A SLC22A5 ZNF41 C1orf114 THOC1 PAK3 E2F6 NFATC3 PCDH9 BRD2 KHDRBS3 USP6 PBX2 ZNF273 ARFIP2 SLC6A6 PCDHGA12 CCR1 CDKL5 NR4A3 CHMP7 DOHH WWC1 HIST1H3H E2F4 KCNH2 SH2B2 ZNF204P GNAZ DOCK3 MLXIP ZNF131 CA2 EYA2 GTF2A1 BAP1 HUS1 TIAM1 XAF1 FAM49A APOE MPP2 REL ELK4 MPDU1 EN2 CHST10 EED CLGN AKAP8L IMPA1 ALAS1 ERP44 CDKN2B NEFL ProSAPiP1 ATRN USP6NL ETS2 ZNF263 CDC42 NFKB2 CHST2 MAP3K13 GAS7 PROX1 PPP2R5B RHOB AGTPBP1 PTPRE TAF6L TRIM26 UBE2M UBE2S C18orf25 WASL CDK2AP2 CCND3 MAP2K4 PRPF4B RABGAP1L LCN2 GPR37 TMEM110 PPARA IGF2R ZBTB43 RNF19B GNA13 AHCTF1 GAB1 GUCY1B3 ABCB1 FURIN YLPM1 RET POT1 RAB5A TGFBRAP1 MSX1 ZFY SMARCD2 TTBK2 PCGF3 TMSB15A TFEC IGFBP2 CGGBP1 BTRC ZNF37A ZNF101 SMG1 EFNA4 DDX52 INPP1 ATP1A3 KPNA6 CBX4 GNL1 COL2A1 SNRK OAS2 SAFB2 ABAT ING2 PTPRB NFATC1 PRPF19 ATXN7L3B SLC6A8 KIAA0664 RNF40 ZNF593 NACAD GSTM3 SIAH2 TRIM33 DUSP3 MTF1 MED6 RELA CDC5L TUBA4A ZNF238 RUNX3 PTPN11 CDC34 C13orf27 ZNF267 OGFR ADAMTS3 4-Sep DUSP8 PLCL1 CCNC HSPA2 TOX3 IL27RA IFNA5 TMPO PANK3 H2AFX RNF126 KIF5C LYN MAPT RAP2C ABCF3 TFRC HES1 EDA TEAD4 CDK20 NTRK2 PTPN21 SOX5 TRIM21 PLA2G16 GOSR2 C19orf26 PLAGL2 CLOCK DNAJA1 SLC25A20 MAP3K3 PIP5K1B BCL7B UBE2H TOE1 ERC2 TRMU TUSC2 ZNF391 ZNF202 VEGFA MARK2 C4BPB EFNB2 TRIM52 MUC7 B4GALT5 BRAF HCN2 STARD3 CDR2L DFFB PTPRD FXR2 GBF1 CELF1 SRRT SIKE1 DUSP7 PGM3 SEPHS1 ERF DLX2 CASP7 NRGN
BROWNE_HCMV_INFECTION_24HR_DN MGST3 CA12 CD59 CXCR2 GDF10 LGALS3 TTC15 CD44 SSH1 HOXA11 ATP2B4 YLPM1 GAS6 LAMA4 ANGPT1 IGFBP5 TP53I3 MTMR11 FAM65B GRIA3 MGMT CRIM1 CDH13 TPM2 VWA5A AP3S2 CTSO TIMP3 CAV1 COL5A2 POLR3G BTN3A3 MET CDKN1A KIAA1199 TMEM187 GPR176 PTEN GJA4 11-Sep DNMBP ALDH1A1 RIN2 HOXA9 EXT1 ATP5G2 RECK ANXA4 PRKCA ACTB PKLR KIT NIPAL3 SEMA3C GRIK2 SSPN CFLAR DDAH1 PDLIM7 COL8A1 MYH8 NOV B9D1 ABCA8 BNIP3L COL6A3 OAZ1 SPAG5 DDX17 ATP5H COL13A1 B2M BCAP29 RPS6KA2 SUCLG2 RRAS2 TKT DRD3 DST MEST MXD4 TGFBR2 TFPI FIG4 IGFBP3 BST1 BLK S100A4 UGCG OLFML1 N4BP3 BACH1 ACOX1 BIRC5 MXRA5 ERCC2 PDGFRB TEAD1 FBN2 UROS NR1H3 GSTT1 SLC14A1 PRKAB2 THBS1 PRKG1 CALD1 KCNMA1 S100A10 GPX1 ITGA2 CPS1 TM7SF2 CDON PARVA FADS1 FGF8 RDH5 TAF1B FDPS ACTA2 PRIM2 HIPK2 AP4S1 SGCB FBN1 PDE1C PRSS23 MMP1 LAMC1 PTPN13 SLC16A4 SLC16A2 CCNG1 DIAPH2 DBP ARHGEF9 CROCC PTPRM SEMA5A FGF1 UBB LPAR1 BTG1 ABCC1 PAMR1
BROWNE_HCMV_INFECTION_24HR_UP MSI1 PHF8 FOXA1 IFI6 E2F5 DTNB SLC17A7 BLMH PSMD3 RAB5C TAF5L DBC1 LRP8 TBXA2R CLPTM1 TFF3 ICAM1 SS18L1 STAT5B IL17RA IL8 SLC29A1 TERF1 PRIM1 SH3GL3 PDIA4 MTF2 TMEM5 BHLHE40 SEC23B ME2 SNRPA1 ADARB1 KBTBD11 FZD5 RORA TOMM40 GLS2 GAL CSPG5 RAB33A NFKBIA RALGAPA1 CDC5L SLC25A4 UNC13B BAZ1A TACR3 SF1 EIF2C2 COIL APEX2 NFATC2IP PARP2 MAP3K9 ALDH1A3 POU2F1 CAMK2G PAK2 MED22 TSFM CXADR UCP2 GYG2 AGL METTL3 TGIF2 RASGRP1 GRPEL1 ST7 TSC22D4 ATP6V0A1 ETV5 MLL4 SYNGR3 GPR64 ABLIM1 EEF1A2 MERTK MASP2 CD83 OLFM1 ATP1B2 BID PLXNA2 NUP98 KIAA0907 TNFRSF17 ZNF536 PPP3R1 CXCL2 RAB27A LPHN1 OCLN FGF9 WNT11 TESK1 EPHB2 KEAP1 PLEK NEO1 PCGF3 MCM5 RAB6B WHSC2 FKBP1A CHRNA5 SPR N4BP1 TSPYL5 PDYN EPCAM SRCAP IPO13 MYOZ3 RRM2 TMEM109 ZNF195 SNRPB GPR18 TRAF3IP1 BRMS1 CHKA NR4A3 CDK2 CREM TRIP10 PPM1G ABHD2 ATP8A1 FKBP4 GORASP1 ABAT HLTF CTDP1 TSPAN9 NPTXR ZHX2 HTR7 CLTB KIAA0430 SYNGR2 F2RL1 MCM7 E2F3 KNG1
BROWNE_HCMV_INFECTION_2HR_DN CDKN1B F3 BIRC5 ITGA3 COL13A1 CDC42EP2 AXL ITGA6 TTC9 TCP11L1 IGFBP5 UBE2C YLPM1 MYC DST RAD23A LPXN MAB21L1 STIP1 HIST1H1C PRIM2 ABCC1 SGK1 TK1 CENPE IFIT2 SERPINE1 TNP2 PAK2 KRT19 TPM2 ITGA2 RAB3B PTPRR PHLDA1 PLAUR DGKE GCDH KIF23 ERCC6 ANXA2 NPTX1 MUC4 CENPF CENPA MMP3 CYP2J2 DUSP6 SNAI2
BROWNE_HCMV_INFECTION_2HR_UP ADH1C EGR1 CHRDL1 IRF1 PTGDS NR4A2 CFD ERP44 NR4A3 ICAM1 CXCL3 SNED1 SLC29A1 GCH1 ATF3 DAZL ADH1A ADH1B RARRES2 KIAA0368 DHRS3 N4BP2L1 RGS2 FOS ELANE NFKBIA ADCY1 SFPQ ECM2 ATP1A2 APOE MAP3K8 NR4A1 FYB MFAP4 VWA5A IL8 SRCAP COL21A1
BROWNE_HCMV_INFECTION_30MIN_DN KIFC1 VWA5A OLIG2 RGS3 MLL2 SMAD6 TGM3 ISG20L2 PTPN21 XCL2 RCC1 RUFY3 MET IL9R FAM169A BRCA2 NFYA NTSR1 ATG5 GPSM3 ZNF205 C1orf144 SSX5 GLOD4 THPO TRAF3IP3 PION SIRPA SLC6A15 NLRP1 LRP8 CBFA2T3 IPO8 FAM65B CDK1 MIOS MAPKAPK5 ITPKA OPHN1 MUC4 TLX2 MOGS TSC22D2 BCAS1 PTP4A1 LYZL6 VAPB C16orf88 ITGB2 MUSK DST GNRH1 PVALB SLC12A1 GLB1L2 UGCG RHCE GRIA3 EEF1A1 CXCL6 GRM5 RFX1 HOXD3 SHC2 KLRK1 CACNA1E RABGAP1L DMXL1 DDX17 TAF13 PPFIA2 GJA4 KCNF1 HN1L EEA1 MMP3 ZNF142 CENPE RAG2 CDC42 ST5 ABCA4 C1orf9 CDH13 TROVE2 GZMK OTC C1orf63 CASP6 CUBN OPRK1 NR1H3 PRKAR2B GLMN PRKAB2 DUSP2 DUSP4 C5orf45 PAEP VAV1 RALGPS1 BTN3A2 CYP4F2 SOCS1 SSTR4 GALK2 RER1 SLC25A12 VDAC1 LRRC17 DLGAP1 GJA1 NOVA1 ALMS1 DHFR AXL EPB42 ZSCAN12 USPL1 ITSN2 AURKA CEL TMEM186 HIST1H2BJ GSTTP1 MAP1A SAA4 CHL1 RANBP6 IFNG CDC40 POLR2D TJP1 DSP NCAPH TNFRSF1B ZNF124 P2RY10 LAPTM5 ACTN2 COLEC10 LMO7 TWISTNB ZNF749 TNFSF11 PTH HMBS KIAA0226 KALRN
BROWNE_HCMV_INFECTION_30MIN_UP APBA2 PTK7 COL6A2 AJAP1 ST8SIA3 COL2A1 RHOB EYA4 HSF2BP C19orf26 SOCS3 ALB COL6A1 PLXDC1 FOS CAMK2G IL10RB APOM DUSP1 KRT37 TFEC ZER1 RGS6 CCDC64 SIX6 JUNB IFI27 POT1 GC C4BPB FIGF TSFM NFATC3 FAM13A C1orf61 TRADD CASK THBS1 GPX3 EGR2 PDYN EGR3 CTNNA2 LCN2 ADH1A PTK2B SMARCD2 CAV3 KITLG DCTN5 ASPA ZFP36 CD38
BROWNE_HCMV_INFECTION_48HR_DN POSTN ST5 CETN2 SERPINH1 FAIM3 FLT3LG LPP RBMS1 IQSEC3 MOCS3 HAS2 RAP2A PDGFRL FLNA HBB GALE MAZ ESM1 CDC42EP2 NR1H3 GFAP TDRD3 IFT20 CCND1 TULP3 XRCC6 NTRK2 TRPC2 THBS3 ROM1 EN2 LOC391322 OLFML2A CALR KIAA0284 IFITM2 DLGAP1 LOC647979 OSMR EEA1 TMCO6 PNOC TJP1 HYAL1 PPP2R3A ABCB6 ACY1 TGFBI SUMO2 CACNA1E BTN3A2 GPR44 CDH6 CAPNS1 MAP1B STK17A TNFSF11 MBOAT7 MAP2K6 PON1 OPRD1 CUBN DOK1 PDIA5 ZHX3 GOLGA2 OPRK1 ITGB2 PAX2 SKAP1 IDUA HNRNPU DTNA PEMT PCF11 SERPINB7 TSPAN31 MAGEA12 RENBP JUND BRSK2 ATG5 ATP2C2 ZYX SLC22A18 SRI HSPA4 RCAN2 FADS1 DHRS1 LAMC2 NCK1 PLCD1 LMO7 SIGLEC6 MYB IFNG SYCP1 IGFBP5 MYF5 C8G OPN1SW PPARG MMP16 RRAS2 FAP REEP5 IFI35 VDR ACTR1B KLHL9 RNH1 COL6A2 FRMPD4 TBCD SEC16A APRT UBE3A CNOT8 KIAA1462 VRK2 CLCA1 NGF ProSAPiP1 MYH11 SSPN LOX PAX4 TRAF3IP3 PCSK7 NFATC4 CAMP DHFR CCL27 LAMB1 SIX1 LYZL6 FN1 MMP3 NDUFA6 IGFBP4 DPP4 PSG3 PBX1 RFX1 VASH1 RAG2 SPPL2B MLH1 TEP1 EML2 EPAS1 PVALB CSHL1 BCKDHB HBZ GOLIM4 MSC ANK1 ENPP1 FKBP8 ABCC9 EFEMP2 UBA7 HSPB6 ERBB2 CA12 EMX2 PSG11 AOX1 CELF2 COL11A1 VPS39 MYL4 RNF41 CXCL12 RNF10 PIGC TCTA ZNF749 MVD SEPP1 ABCA6 MAGEA10 PRAMEF2 CACNA1C PHF20 CRHR2 ACPP CCDC85B CD151 VDAC1 RAB2A ZNF187 MDFIC PRKD3 FGFR1 SLC6A3 MAPK14 NCR1 FKBP9 ENPP2 ASPH CXCL6 LY6E CTBS MAPK11 SERPINB10 DLGAP4 FGF13 MASP1 TCF3 EIF2AK1 ERLIN2 GZMK SSX3 PIR FARP2 EMP3 LAMA2 MANBA NAP1L1 UBE2L3 TRIO FAM168B PTPN21 UCKL1 MT1G MAS1 LPIN1 SNX29 FGFR1OP FH IFT88 DMXL1 DDR2 VAPB SDC1 BTBD2 GRM8 UCP3 ADCYAP1R1 ZSCAN12 ECM2 UBE2I SPP1 RNF19B EIF5B CRABP2 MTR TAGLN IGFBP6 CPSF1 PLXNC1 PRRG2 MAP2 RBPMS XYLT1 PTPRO MTMR11 SLC16A5 NFASC SLC13A3 KCNK3 CCDC22 COL16A1 PRAF2 COL6A1 PCGF2 MYL9 PTGER1 LIPA CDC14B RNASE1 MPG LHCGR FADS2 ALMS1 ITGA4 PTRF MAP2K5 NEK7 CORO1A XRCC1 PYY CCL23 C3AR1 SLC7A1 ZFP36L2 SLC25A1 GJC1 RNASE4 GAMT GUCA1B FOXO3 PIK3R3 IGFBP3 GABPB1 SGSM3 ARHGEF11 NAP1L3 CRMP1 TMEM109 FOXI1 ACTG1 CHEK2 KIAA0240 MOXD1 S100A13 MYBPC3 ATP5S RASGRP2 PTPN11 ACACB INSL3 RER1 IGF2R CDK13 YTHDC1 ATRX ROS1 ZNF135 ADAMTS2 HSPG2 ATP2C1 ACADVL C1orf21 YIPF3 PTPRD CBY1 OR1E1 ITPKA DUSP1 ZFHX3 RBM15B AKT3 MLN LOC730101 RAB3B HOXD3 TAF1 TSPAN6 ZNRF4 GDF10 GUCA1A JUN COG7 FZD2 AGTR2 PCDH1 THBS2 RAD23B ZFP36 YY1 ARHGAP6 SAMD14 DYRK4 STAT1 TBC1D9B HDDC2 SAA4 HMBS RUFY3 PSCA SHC2 PTGIR GLB1L2 RS1 LOXL2 ETV1 ZFPL1 PLA2G6 PRMT2 TOX4 BSCL2 LTBP2 LMOD1 DCTN1 SLC12A1 TK2 GCDH SLC7A7 SGCD SOCS3 P2RY10 DYRK2 SULF1 ABCA4 CHST3 ASCL1 GABRA1 HIST1H2AL PRR3 PLP1 TRAPPC6A GPR12 CAPN7 MGRN1 SPTB WIPI1 NMNAT2 CSRP2 AR PKMYT1 MAN2B2 EFEMP1 CPSF6 MINA ITGA3 ALDH6A1 KIAA1009 NFIB CDC40 NKTR SPDEF ISG20L2 CHML RUNX1T1 LGALS3BP STK25 CD1E SDC2 FRAT2 CXCL13 C17orf108 BCHE PRKAA1 PLA2R1 TPM4 DUSP9 TTC30A BCKDK PLAUR SVEP1 ACHE KRT5 RAB5B GLIPR1 LIMK2 LIMS1 FBLN5 NEK1 FADS3 SLCO2A1 EPB42 MEIS3P1 MUC1 RAI14 SH3BP2 OCA2 NIT1 ANKLE2 TGFB1I1 CXCR2 TRAK1 PTP4A1 SPG7 PIP GJA1 PSMB8 CDR1 CDH16 IPO8 NISCH MATN2 MICAL2 AP4M1 PER2 IAH1 GHRHR FOLR2 HRAS DYNC1I2 WSCD1 EP400 CEL PCK1 SH2D1A GDF11 MTA1 MUC6 DDIT3 SNED1 PRUNE2 RHOQ CYP3A4 CACNA1A RAD52 AKR7A3 SLC16A7 HEG1 KIAA1539 RIF1 ADD1 FPR2 INHBA
BROWNE_HCMV_INFECTION_48HR_UP MNDA GGH ANXA3 TMEM106C CPE PCGF3 FBXO28 CREBZF SAP30 IL24 HSPA2 IL18R1 MSH2 EDN3 PRPS2 PPP2R1B RUNX3 CCNF EPM2A PPT2 FAM13A PPM1H ZNF202 SNCA ATF3 RGS6 IER3 CCNE1 SLC22A5 MAD2L1 MTSS1 AKAP10 RBP4 ZNF529 CTH GPD2 PRKCA GREB1 RAB7L1 PPP3CB BRCA1 BAMBI SLC6A12 DHX38 DPT SLC25A5 CHST1 PIP5K1A TNP1 SNX4 MRS2 TLE1 RFC3 ATG12 GGCT KLRG1 NUP153 ZNF101 PFKP RUNDC3B COBL ABCB7 CTNNA2 PDE8B LAMA5 POLA2 ZNF330 RFC4 HSF4 GEM MAGOH HAT1 LILRB4 KDM4C HIST1H2BD IFI30 OTUD3 FNBP1L CD55 ELAC2 CKS2 CALCRL SKIL RGS16 SLC39A14 LRP4 CYP1A1 TYRO3 OIP5 MT4 FUCA1 CD4 TOR1B IFI27 LMO2 CYP3A4 EZR ATP6V1B2 CLN3 PC SPINK1 PTGER3 PPT1 VIL1 ZC3HAV1 COL9A3 PTPRR APOM SLPI C19orf57 C5orf22 PIK3R3 TMEM194A MTMR9 PDK3 CD2AP ZNF365 SORD FUT9 PLCG2 GABPA GPR18 GAB1 CASP10 RRAD GADD45B ITPR1 ZBTB1 ABCB9 AMD1 PAWR ATP11A MAN2A2 PSMD11 NUP160 GRIA1 MLLT11 E2F5 TMOD1 NUP205 EEF1E1 SNAPC1 CXCR4 IGFBP2 NTRK3 USP1 CDC7 LIFR CCDC69 DNAJC7 ZNF20 POLR2H POU1F1 AJAP1 HMGN3 RNF44 IL10RB ONECUT1 CELSR2 HADH DHX9 PLXDC1 MBD4 ITPR2 NFATC3 ABCG1 H2AFZ POLE2 PTGES NFATC2IP BMP6 CD24 POLR3F TPST2 RET
BROWNE_HCMV_INFECTION_4HR_DN COG7 KATNB1 C3AR1 SMAD7 HTR7P1 GDF5 GFAP TYR FAM48A ABCC10 THOC1 AHDC1 CPSF1 PSME3 RUFY3 JRKL GNRH1 METTL3 FBXO46 AP1G2 SOCS1 GTF2E1 NCLN NGF NR2F2 SCN8A MED7 GRM5 KLF7 UGT8 KLF10 SHC2 TRIB2 CAPN5 KLHL9 SUMO2 SOX12 ADM PIP CXCL13 PARG MAST2 NTSR1 SERPINA1 CSF1R RANBP6 LIN37 FGF8 DUSP1 ZNF205 CD5L HMGCL RUNX1T1 LYZL6 MET TWF2 DYRK2 ZNF3 PIAS3 FAM65B DDX17 DDIT3 GABBR2 MATK AP4S1 ZNF135 ARHGEF4 PRKAB1 ACAA1 PRKAR2A CCL19 LRP8 MAPK11 AVL9 SON RXRA CSTF1 FOXC1 BTN3A2 SLC7A1 RALGPS1 NEBL TMEM30B ZNF749 NOL4 INPP5B TMEM186 RBM10 NR2E1 KCNF1 CCNT2 PCSK7 SYNGR3 ZBTB1 CLK2 MAP1A MNAT1 SLC12A1 SBF1 PPP1R3C AP3M2 NINL STARD13 RGS4 CACNA1E VAPB HOXB13 CYR61 NCAPH HIC1 MPDU1 ERI3 POLG RORC DYRK4 CHEK2 AURKA SKIV2L PPP1R16B ZNF239 PPP2CA GZMK GPSM3 PAEP HMGB2 UMPS CXCR6 SETDB1 SIX1 CAPN7 GSTTP1 PIK3R4 SIPA1 ATG5 MICAL2 STRA13 SLC6A15 PDE4B ETFB PTP4A1 DNAH9 ALDH1B1 VDAC1 ZFP36 GLB1L2 MCC OLIG2 PRKAB2 GRAP LYST TOM1L1 BARD1 DDX23 NOC2L RUNX1 ZNF268 UTY CREBZF ZNF195 CDK5 NVL RRS1 PIM1 SOX1 GALK2 C14orf1 B9D1 PATZ1 MPRIP GCNT1 ZNF238 PROSC CITED2 OCA2 GADD45A PDXK MIOS SMAD3 RAD17 FAIM3 ERCC6 TFPI TCOF1 RABGAP1L LIMK2 RUNX2 SPOP PHKA1 PAFAH2 GJA4 SLC1A7 CCS TWISTNB RBM4B RIN1 AMHR2 ODF2 EMG1 PRDM2 HMBS TFCP2 SMAD6 ZNF629 B3GAT3 MORC2 XRCC1 KLF6 ABCA4 MRPL49 KCNQ1 EPHA5 PLEC SERPINI2 ZNF274 NDUFB7 NFYA POLD2 MYL5 DOM3Z SOCS5 DYRK1A ZNF217 ZNF23 LRRC17 PPIH ZNF710 ZNF623 SNUPN PTGER1 NLRP1 DNMBP MOCS3 ETV1 PRKCB ZNF101 JUN CIT CXCL6 NMNAT2 RDH11 POLB MDH2 SDC2 FZR1 KRR1 SLC25A12 CHRNB1
BROWNE_HCMV_INFECTION_4HR_UP BRD2 PTK7 RIPK1 AREG TFRC TFEC COL4A6 CCT6B RBBP6 APOBEC1 PCDH7 PTGER3 NR4A3 RLF FGF18 B3GALT5 GRIK2 IFIT2 CGGBP1 ISG15 IFIT3 HEXIM1 PDE4D ABAT OASL IL6ST IFIT1 ZNF202 POLG2 AGTPBP1 SOD2 LCN2 PMAIP1 IL11 CSRNP2 PTPN11 FKBP5 TACR3 RANBP9 THBS1 IFNA5 RSAD2 UBE3A C1orf63 CASK ZC3HAV1 EFNB2 MUC7 GPRC5B MTMR7 PTGS2 EYA2 PMP2
BROWNE_HCMV_INFECTION_6HR_DN GLB1L2 CLCN6 AGGF1 WDR67 ZNF623 MDM1 CASP6 TRIM2 MDC1 OSR2 MTAP TGIF1 PARP4 C3orf27 BHLHE40 ITGAM CDC40 ELF2 ALMS1 CENPF PCMTD2 FADD GLOD4 MED21 MTM1 S1PR1 GAS1 SCHIP1 HOXC6 TSPYL5 DSP ID2 CDC23 RPP14 COIL FRY SMAD5 ARL4C TBC1D8 PRR3 WEE1 TTC9 RNF113A SMAD3 PRKAR2B PHF3 ITGA6 RIN1 RGS19 IL7 YLPM1 PIK3R1 TROVE2 ZNF175 ANKRD28 TSC22D2 PSG3 PPP2R1B HDAC9 F2RL1 CFLAR BACH1 HMGA2 ETV1 DUSP6 KANK1 MDM2 DKK1 MNT TCF21 TTF1 MTF2 NCK1 TDRD3 OFD1 TCF7L2 TJP2 PEX11B FBXL5 GRM8 ZNF230 GRIK3 THBD ZNF8 ARNT2 HOXA11 DFFA PEX7 SRGAP2 STAU2 BDKRB2 MSX2 ARHGEF2 PHF20 HOXA10 PLCB4 S100A3 NR3C1 CDS2 C10orf10 RPE TXNIP CBLB DUSP10 CEP68 LRIG2 GAS2 FGF2 LAMC2 PRDM2 THOC2 MN1 EPB41 STON1 ACOX1 TLE4 DOPEY1 KIAA0240 ITGB3 BRD1 ARID5B CREB5 ZBTB24 ADCY7 ZNF24 SMAD1 FPGT CSTF2T ZNF44 DMTF1 KDM6A FBXL2 BICD1 P2RY10 TSPYL4 RND3 BCL9 ICA1 YTHDC1 SLC22A4 ATPAF2 AMOTL2 LOC647979 ADORA2B MEIS1 NAP1L3 GOSR2 CDKN1B ITGAE NTF3 CDKN3 KIN PION SGK1 GLI2 FAM168A
BROWNE_HCMV_INFECTION_6HR_UP EZH2 GAPDH SLC6A8 ABCC5 GNB2L1 CNP FRMD4B ARNTL BTRC OMD PPP1R13B SFPQ PDYN HSPA8 CH25H FOXJ1 TNFSF9 ISG15 CPA3 ACTB SLC6A6 UNC93A IFI6 FUT9 TRIM26 MAP2K5 SOX10 OASL GRK1 MSX1 IFNB1 EIF2AK2 OTUD3 COL2A1 CDR2L MSLN PRB1 HLF RIPK1 PNP LSM4 MX1 IGF2R JMJD6 AFF2 MARK2 OAS1 VIL1 C2CD2L ASCL1 MFAP4 GNS RARRES2 FBP1 HTR3A AMD1 MAPK8 CEACAM6 TNNT2 C4BPA CREM IRF7 PTGDS C4BPB HBEGF MNDA MPL NF2
BROWNE_HCMV_INFECTION_8HR_DN FAM65B MSC DST FZD2 CEBPD XPC TRIB2 MAGEA10 TMEM30B LPXN PLEKHO2 NAV3 ZNF7 GINS1 PLIN2 LOC729678 PLAU ANKMY2 CDC42EP3 LRP8 PIM1 MYC BMP4 TFCP2 HOXA11 VDR VWA5A KRT34 TWISTNB FEM1B TPX2 ZNF623 ERCC6 ZIC1 MUC4 KIF2C SPN ITGA3 PTGER1 SMAD3 MRPS31 AHDC1 TWIST1 SACS ATAD2B GZMK
BROWNE_HCMV_INFECTION_8HR_UP FOS ERF ICAM1 APOE MARK2 WASL PTPN21 TGFBR1 RSL1D1 ABCC5 SFPQ AKAP8L ISG20 HSPA1A PLCL1 SNHG3 RARRES3 IRF4 CALM1 RAP2A GRIA1 C1orf63 CRKL RB1 RBBP5 NR4A3 FGF18 GNB3 PTPN11 ZNF264 DLG1 GNA13 CDR2 DNAJA1 SEC24A SPOCK1 TFRC LYZ KITLG IGFBP2 DDX3X CBX4 EFNB2 GPX3 RHO GABPA EIF5 FNBP4 ZNF35 BLNK HSPA13 H2AFX GNS OCLN SAMHD1 DBF4 ABCA6 GALNT3 WNT2 CRY1 PCDHGA12 COL21A1 RBM38 HSPA12A PROX1 NPTX2 KPNA5 OAS1 TLL2 UBE2G1 AMD1 ELANE RCC1 DUSP8 TSFM PIM2 CSPG5 RHOB STAT5B PPFIA1 CXCL10 RBBP6 SSX3 CCNE1 PAGE1 AOC2 PP14571 ING2 ACSM1 DDAH1 RAB5A MAX NASP DPT SOD2 DNAJB1 TNFAIP6 KIAA0907 TNFSF10 OAS2 MX2 N4BP2L1 PLA2G4A
BROWNE_INTERFERON_RESPONSIVE_GENES GBP1 TYMP IFI44L IFI35 CXCL11 ISG15 RABGAP1L GCH1 MELK IFIT5 OAS1 CXCL10 APOBEC3G UBE2L6 GBP2 IFI27 STX11 IFI6 IDO1 LMO2 STAT1 RBCK1 SP110 IFIT2 CASP1 EIF2AK2 CYTH1 IL15 C1orf38 TRIM14 MX2 IFI30 BAZ1A IRF7 SP100 WARS IFI44 PLSCR1 PSMB9 OASL RGL1 NMI SAMHD1 RSAD2 CCL8 TNFSF10 TDRD7 ISG20 IFIT3 OAS2 MYD88 HLA-F KIF5C ZBTB20 TRIM21 TLR3 MX1 RARRES3 GMPR IL15RA PDZD2 TREX1 TRIM22 XAF1 PSMB8 TAP1 BST2 PML
BRUECKNER_TARGETS_OF_MIRLET7A3_DN PLA2G16 PMEPA1 SPARC ATOX1 RAB34 FAM113B BCL2A1 COL5A1 COL4A2 LACTB BZW1 FN1 PTPRF ANXA10 GPC1 OCIAD2 SFRP1 LOXL2 CXCL1 PRSS23 SPOCK1 DFNA5 EIF5 LBH EFEMP1 PTGES EIF4G2 NNMT EPB41L2 TRNP1 DCBLD1 AKR1B10 ACTR3 GPRC5B MFGE8 COL4A6 HSP90AA1 RIN2 PLK2 RNF149 LASP1 CALD1 LGALS3BP FAM83D LYSMD4 AKR1B1 EMR3 CD70 COTL1 GALNT1 TGFB2 DIO2 FAM55C TM2D2 FLNB PPARG CTSL1 GLS ANXA3 GALNT10 VIM RPL7A CXCL5 MORC4 COL11A1 TRAM1 MT2A MATN2 SULF2 TMPRSS9 NRP2 DPYSL3 RASSF10 CXCL3 CORO1C MT1X
BRUECKNER_TARGETS_OF_MIRLET7A3_UP PRDX1 RHOV XBP1 FERMT1 LRP11 PTS RAB3D DKK1 DUSP5 C7orf50 SLC23A2 PON2 CYP1B1 LAMB3 SAMD8 KRT9 SULT2B1 PPTC7 OS9 GLIS3 TXNRD1 ACYP1 PTPN12 FGB PERP PGD BTG1 TFPI BCHE CTH SLC38A2 POLB ELF3 PHACTR2 CLDND2 THSD4 FOXC1 SH3BP5 COL4A4 ARHGAP26 KRAS VCAN RBM24 CD55 CXADR SMOC1 ANXA11 MAGEA2 NOTCH3 NFE2L2 ETNK1 FGL1 AKAP12 VDAC2 EHBP1 CYP24A1 ADCK2 TESC MAGEA6 C21orf63 SAT1 WWC1 EFNA1 FOXA1 ACOX2 PCNA SLC12A2 PIR FAM84B C20orf30 GFOD1 DAPK1 ERRFI1 C5orf32 LGR4 ATP1B3 WDR67 FGG GJA1 GABARAPL1 ETV4 GLRX ABLIM1 CHGB FAT1 NDRG1 LDHAL6A KLF4 USP32 PLA2G4A REG3G PITPNC1 C19orf28 LYST KRT85 CLU CPEB4 SDHA FAM107B KMO GLMN IPO7 C13orf15 OSGIN2 USP9X CDK6 B4GALT5 THSD7A COX7C TBC1D15 SEC11C
BRUINS_UVC_RESPONSE_EARLY_LATE HAS2 PTER FUBP1 LRIG1 TMEM223 TREX1 CAMK2N2 CLN8 CXCR6 DHX33 DUSP14 SNORD55 SRRM2 PSMC6 ZBTB4 ACTR8 USP38 CHORDC1 SGCG URM1 SHMT2 E2F6 C17orf49 RORA C19orf57 STK10 CISH MAPK1 INSIG2 MACROD1 PIK3CB RAB25 FRMD4A LRP1 DENND1B EXO1 SMAD6 ARL6IP6 NUP37 CHCHD6 TINF2 KCMF1 FBXO5 PPPDE1 USF2 ATOH8 MVD HCFC2 C8B NR2C1 POU2F2 AKIRIN2 C12orf4 PDZRN3 GUCY1B2 P2RY12 MTA3 SEMA6C FILIP1L FAM82A2 PTPN2 CYP26A1 EVPL SCHIP1 DLG3 RAB3IP NASP SNX24 NTF3 UBN1 RNF111 FBXW11 DUSP16 IGF1R CLPP EIF3A SPEF1 DTWD1 STAMBPL1 CCDC6 BCAR3 TUFT1 TMEM173 LMBRD1 CDT1 ARHGDIG FAM175A C7orf34 GFRA4 WDSUB1 HSPBP1 YAF2 PPP2R2D ASPSCR1 TGDS ZCCHC14 LNX2 PSMG2 HNRPLL KIAA1199 MSRB2 ULBP1 APLF MACROD2 QKI SOCS3 SS18 ABCD3 EPC1 VPS37B DDHD1 ANXA3 AHNAK FBXO42 SLC30A6 PLCD3 FAM125B SIVA1 PHF3 SPRY2 ACVR1 KCNA5 ARHGEF18 MLH3 ZMYND8 PCGF6 E2F3 C1orf135 NUDT7 MED10 NEB WAC NENF PMFBP1 NIPBL GPCPD1 SSB C9orf167 ARIH1 ANKRD11 C19orf70 B9D1 APLP1 STAG2 ECT2 AATK GAS8 SMAP1 TTN GARS KDM1A RPP21 CASP8AP2 NMNAT3 MTIF2 RASSF5 EBAG9 MAGEF1 RPS17 GMNN UBLCP1 FAM158A CDYL C12orf29 EPHA4 DUSP12 CTRC SMURF2 C11orf51 SLIT1 TBX15 TUBD1 ZFAND1 ALKBH8 CTDSPL LSM1 MAP1A TMEM88 KCNE3 ZC3HC1 RILPL1 PINX1 RBM6 SMC6 PRDM5 RND3 ZNF264 SIX3 IFT27 TAZ C2orf84 CD84 IRGM UIMC1 MAT2B SNX10 SMC3 TADA2A NDFIP2 CRTC3 CCNE2 TOM1L1 MYCL1 C20orf94 RPS20 FAF2 NIP7 KCNK2 PPP1R11 SLC4A1AP SKA2 ETV5 IFRD1 HPCAL1 CREBZF CALD1 FES ZC3H6 KIAA1530 SLC1A2 PKP2 INTS3 SEC24B GFI1 MAP2 GPX3 C19orf48 PTPN12 RNF115 PPM1F CAMKK1 EIF1AX UBE2W UBE2G1 PMVK C11orf30 TRIM6 TRIM26 SSSCA1 NXPH3 NOSIP BANF1 AHRR RMND1 PTCD2 PVRL2 HDAC9 SORBS1 RRAS2 ZBTB25 C9orf30 DUSP28 C16orf87 TXNDC16 ZCCHC8 SPTLC2 MITD1 ARPM1 SNHG9 ATG3 PLAT ZNF281 SNAP23 GRIK2 CTDP1 CALM3 KPNA3 C3orf62 ATRX RPLP0 DYRK2 C9orf85 THUMPD2 UNC80 NME4 OSBPL6 RBM38 ARID1A FOXK2 CHD2 PRICKLE2 PGM2 CSTF3 EXOSC7 UBL4A C7orf42 RNF216 STX17 TGFBRAP1 LPCAT1 APOBEC1 MAP4 CDC40 NCOA6 CCDC130 PPP1R15B RAD18 TRAPPC2 ASAP1 TULP3 DGAT1 CCDC124 TRAF2 SEC22A RPSA PUM1
BRUINS_UVC_RESPONSE_LATE PPIL2 MGST1 COX4NB ATP6V1H C20orf144 CREM ATIC SNX1 MYH6 RBL2 IL17A PDE4B TIMM44 DCK BCAS2 MXRA7 ZNF777 SURF2 GATM METAP1 LOXL2 TPM2 EPS8L2 TMEM192 CDC14B GKAP1 GAP43 ABCG1 CMIP SLC12A2 C11orf88 MFAP3L HOOK2 TXNDC12 C14orf126 DSCC1 FRG1 PDIA6 11-Sep TSPAN5 MYL9 GMPR2 GEMIN6 SLIT3 KIAA0040 CLN3 DDAH1 SOCS2 AREG NMU HSPA14 PGM1 SMOC2 TTC35 UCK2 STX18 BRCC3 SVEP1 ACTA1 COMMD9 PTPN11 CDK16 MYL12A GCH1 HSD3B7 ERAL1 PHF17 AIMP1 ATXN3 PBX4 C8orf38 TTC17 MED26 WDR5 PSMC1 VAMP7 ERAP1 C1orf123 MEMO1 MSRA USP12 PEX3 NUDT14 AGK SLC25A20 ADAM23 TANK GJB3 SCARB2 TSC2 LOXL3 CYGB GJB4 PCMT1 PAK1 ICMT TTC39C MYL6 NID1 MRPS22 SUGT1 GPC4 KRT13 NFU1 FNTA PXDN RGS17 C1orf35 C17orf101 LCMT1 SMC5 TUBA1A FBLN5 MYO5A TOMM20 C11orf49 PRKG2 COL1A2 ANXA1 PTPRK ACSS2 PSMC2 CHIA RCAN3 SHC1 DCAF7 NBAS VAC14 ACP6 TEX2 TFPI2 MBNL2 VPS33A GZMH GIT2 RTKN ITGB4 ATXN7 FGFRL1 NAT9 PDF ARHGEF7 DYRK1A SGCE RASSF7 CD2BP2 UBE2K GGCT KDM6A OSGEPL1 SERPINB9 MRPS34 NPC1 OCIAD2 RBMS3 FTL SGMS2 CA13 BET1 POLA1 HTRA2 ARL3 PACSIN2 DOCK7 COL5A2 GSK3B JAK2 GDF3 MAP3K7 LAMA4 KLF13 NDUFA1 ECHDC2 CD40 SELP RFC3 SPEM1 PTX3 C6orf118 RPAP3 NIT1 NAB1 PTPLAD2 TEX9 PPAP2A GATAD2A TLN2 GCSH FAM86B2 USE1 PRIM1 ARSB ETNK1 ST6GAL1 CCNH SARS2 CIAO1 SERPINB8 LMTK2 DCBLD2 AATF CTF1 RSU1 TBC1D1 VPS26B CAV1 POLE2 KIF3A TARBP2 C5orf45 SCNM1 GNPDA1 SLC48A1 NUP43 FIG4 GREM1 TWSG1 ABCB1 SH2D1B PIKFYVE TCEB1 WDR33 ST3GAL6 TMIGD1 NKIRAS1 CHPT1 CRABP1 C11orf73 UBE2J1 STRADA TMEM127 MIPEP SEMA3E RALA RNF138 RETSAT BTF3L4 DHRS7B DYRK2 RUVBL1 SUDS3 MIF4GD PLXDC2 DNAJC24 C9orf156 STXBP5 ARHGEF1 LEPRE1 TRIP4 PGPEP1 MLF1IP P4HA1 C6orf204 BOLA1 CASP8 NID2 RASA2 CCDC53 THBS2 CLPB SETDB1 NTSR1 ORMDL1 CD302 MLLT10 FXR1 CCDC22 PKD1 SASS6 PSMD14 CMAS C1orf131 PSMG1 NMI PSMD10 MAN1A1 HTATIP2 TMEM123 PSMA1 COPZ2 MRPL33 PPP1R13B SCAMP5 C14orf166 RCN1 SRPX MAD2L2 HOXB3 PSMD12 PARVA APP CCNE1 GPATCH2 DPY30 ADAT2 NUP93 GKN1 ACOX2 HRH3 C7orf11 PPCDC CAPN1 STX4 MTCH1 CHCHD3 NELF MYH10 NEIL1 ATG9B SGSM3 DDX19A CRISPLD2 STAM2 TAOK3 RPF2 SPOP PTPRS PCCB COL11A1 AMMECR1L TOM1 CAB39 PTEN HPCA VAMP5 COL6A3 COL6A1 TCTEX1D2 UCHL5 CD55 AKAP8L GSTO2 RRAD SIAE ODF2L CCL21 GRB10 C21orf2 C16orf53 PICK1 NTHL1 PPIL3 CD8B DOHH SHQ1 TMBIM6 DPM1 TBP MFAP5 NSMCE1 PCGF5 C14orf169 CCDC80 ARL8B LTB4R2 PSPH BCL6 NAB2 MED6 VASN COQ7 KRT20 SLIT2 SRRD FMOD KRT16 ANP32B CCDC86 GSTZ1 ZCWPW2 KRT23 RPL22L1 DSN1 OBFC1 TTC7A GNB1L GDE1 PLEK2 C3orf37 AAGAB COL5A1 UBA2 SNRPD1 MEAF6 ELMO2 SNAP29 RBM3 DNAJC5 TCEAL1 PPP1R12A DEM1 EPHA1 TRAPPC2P1 ARPC5L PTGR1 RABEP1 FER ACOT13 PTN PDIA5 RPP30 OSBPL9 DKK3 ENO3 SSU72 BMPER RNASEH2A WWOX DDX6 FLT1 KDELC2 VTA1 MYH11 NGFRAP1 CPXM1 PIGP FAM114A1 TCEA3 AP3S2 YARS2 DUT CXADR MLLT4 MEG3 ACCS TAPBP TCF4 PEX7 IMPA2 CBR4 NEB C18orf26 NGF MAGOHB GLOD4 HYAL2 MCM5 ARHGAP27 B4GALT1 C11orf52 COL1A1 P4HB ADH5 RG9MTD3 C16orf61 DPH5 TBC1D7 ATP6V1E1 RSRC1 FAM117B PPAT GTF2F2 VPS36 PRKCA UBQLN1 SPATC1 C11orf74 BCS1L CCNDBP1 KIFC3 GJB5 PHF10 EIF2B1 ARNTL VAV2 ICAM5 QRSL1 DPEP1 FBXO6 DPP8 PDRG1 DIABLO DSCR3 SAMD8 SIN3B DBNL TPM1 HIC1 CAST PIN4 CKMT1B NNMT KLHL13 FBXW4 GGCX APOBEC3B CCND2 SPAST AARSD1 HAUS8 DNAJC7 ATL3 OGN ATOX1 DNMBP KRT12 CSRP1 PCDH12 RFTN1 SIK3 FKBP1A GINS4 CDC45 MRPS28 TRIM21 LTB4R PCOLCE MARK3 TIAM2 DAPK1 STOML2 ANGPT2 MTM1 OSTC TIPIN MUSTN1 IKBKE ASPN C22orf40 GPS2 YKT6 STX8 ACTG1 LRRFIP2 TGFBR2 PDCD10 ARL6 PYCR1 CD38 ABHD6 ATP5S PARM1 ZW10 HERC6 PSD3 TMEM55A WNT11 GRHPR PLS3 EID3 UQCRC2 SMURF1 GHR PTPRM WASH2P MMP10 C22orf23 MRPS9 RIN1 SLC25A14 EAF1 OFD1 PRPF40A TUBB6 NMT1 NOVA1 MYO5C CALM2 MOSC2 ZNF131 BICC1 CHAF1A TK2 HPCAL1 CENPK MCM4 CENPV MRPL15 UNK DNAJA4 TXNIP RNF31 SEMA7A FBXO7 EPS8 VEGFC MCL1 PGCP CHRNE SLC31A1 CITED2 BCL2L15 FAM173B BLOC1S2 RUFY1 PPM1M TGFBI SAP30L PSMA4 SPTLC1 REST KLHDC8A SLC46A1 NQO2 PA2G4 NPTX1 FAH CCDC47 HLA-DPA1 RLN1 ABCB8 MSH2 NUBPL PDE6D STK4 C18orf55 FBXO8 UBE3A DONSON LOX CNNM2 CCDC34 MMP23B RMND5B TOMM34 HDGFRP2 EXOSC3 TPR MUM1 LGALS8 PSTPIP1 C2orf56 AGMAT PRNP UGT2A1 IER3IP1 MFSD2A ROGDI GIPC2 C10orf35 LDLR KRIT1 HINT3 SLC25A16 MIB1 MATN2 RAB2A DIAPH2 FBF1 NEDD4 ECHDC1 KIFAP3 KLHDC10 AGPAT5 DGKA SFRP1 CD2AP MOCOS PGP PDK4 OCEL1 PLAC8 ACTB JUB TOLLIP GPR124 GLA HMG20A TFF1 MYO7A SEC61B ATG7 SLC22A15 PFKFB3 HSF1 FKBP7 ZBTB9 HPRT1 ALS2 MLYCD SARNP KCTD20 MYO1H ARAF ARHGAP17 ATP6V1G2 9-Sep PAIP1 COX7B2 TGFA BLVRA UFSP2 TEAD4 ABHD5 TMEM175 LPAR6 IFI35 TALDO1 SLC44A1 NUDT5 ACADSB ATG4B RBX1 COL12A1 TEX261 RNF121 BCAS3 ASCC2 TMEM65 CFDP1 C12orf11 PITX1 SPA17 COMMD10 MMP19 EBNA1BP2 SRD5A3 MNAT1 CCDC56 MAP1LC3B UFM1 DISP1 SNX5 CACNA1C MRPS18C SLMO2 SORCS2 UBE2B SLC17A9 TARDBP CTBP2 DKKL1 C6orf120 XRN2 GLYAT WDR54 RAD23A MECR RAB20 MED15 NUDT21 HMGA2 ATP6V1C1 TUBG1 TUSC3 ANGPTL4 FAM82B FADS2 CCDC88C FN1 HRAS CDK9 ABCG8 C17orf75 DFNB31 TSG101 KPNA4 WTAP AHNAK ACTA2 C16orf71 ASF1B SLC35B1 SPRR1B SLK DOCK2 RHOB RDBP PPBP UBE2R2 IL15 ALOXE3 C11orf24 C10orf27 CRTAP UTP11L FAM198B MSI2 CUX1 RPAIN PTP4A2 CLIP1 CTHRC1 ESD GRIN2D HEMK1 COL4A2 MSH5 GZMM ASPH ADRB2 SWAP70 C1orf114 RAD51 SNX27 NT5DC2 FABP1 TMEM176A PVRL1 CST6 CHST14 AKR1B15 METTL1 TPD52L1 CNN1 DKK2 HMOX2 DOK4 ATP6V1D PRSS23 SULT4A1 PFN4 FAM49B CLNS1A EHD4 RAB31 COASY TPMT KLF10 FAM83D AMACR NDUFS3 C9orf64 MRPL18 STX12 DVL1 TFCP2L1 TRAPPC6B B4GALT3 STEAP3 RIMS1 CHMP4C PER1 PAPOLA OXCT1 HDHD2 SYTL1 DNAJB1 FTO PTPN21 FGD6 RFC4 CDK5RAP1 LTBP4 PSMA5 METTL6 TNFRSF10B VRK3 FAM92A1 C20orf194 PLEKHB2 AIFM2 DDX55 DNAJC18 BMPR2 ADSL SLC4A7 SIL1 MRPS18A HSDL2 C4orf52 LRRC8D UBE2T C13orf27 EXT1 SH3BP5L FAM89A HS3ST1 PNKP LOXL1 C6orf162 G6PD LTBP3 TRAM1 KANK3 MOS PTTG1 TMEM126B ACY3 DIXDC1 PLIN3 COL4A5 GAPDH CXCL14 SUMO2 PACRGL NCAPD2 MYOM1 CSNK1G3 RGS7 C11orf48 PTPRZ1 SDCBP2 HAUS4 TNC HNRPDL CISD1 ZFAND6 COPS4 PPIC CMTM3 MMP13 COLEC12 MRPL17 RP2 XIRP2 EZH2 TJP2 FABP5 WWTR1 AGRN LIAS RAB10 MAN2C1 POLM NMT2 OR10J5 GTF2E2 TMEM126A XPO4 TOMM5 ENPP1 EFEMP2 ZCRB1 TRIM15 CALU LRIG3 PRKAR2A MUS81 TLR4 PEX14 SORCS1 STAT6 PSAT1 FBXO43 AHCYL1 ROBO3 SRPRB PPP1R3F P2RX6 MRPL49 PTPRG MTMR9 CSNK2A1 INSL6 CMC1 SETD6 LOC81691 BCR ROM1 UBE2E3 TADA3 C18orf34 CDA PIWIL1 CTU1 PDXK MMP3 MAP4 SDR39U1 ZNF841 PSMD4 ATP2B1 SEPX1 COL4A1 TPRKB METTL5 CHEK2 E2F1 COG1 ST6GALNAC5 UHMK1 DRG1 RSPH9 FAM83G RNF38 ST3GAL4 IRX2 CCDC103 HAT1 ITGB3BP MFAP4 TSEN15 STK11 FDX1 GABRB1 GNG11 TCTN3 FAM114A2 ACSL4 KCNAB3 AZI1 IMMP2L POR TMEM86B UBAP2 MTHFD2 PIGQ KLK5 ITPR2 PRR5L SHISA9 RWDD1 SYP SSBP1 USP47 NTNG2 DDX59 MS4A10 PREB FARP1 RP9 LRCH3 SGCD CCNL2 CHAF1B C16orf74 PSMB7 IDI1 C11orf67 KRT1 LEPREL2 PRKAR1A ZNF593 C21orf63 TBCD BUB3 ELK3 RIOK3 MTX2 ZCCHC17 TNIP1 GYG1 ENDOD1 PLSCR1 DAAM2 DRAP1 ATP6V0D1 UNC5CL PVRL3 RPA1 MLKL NPM1 YWHAB UBAC2 IQCH NFS1 TPST1 C21orf59 ACOT9 NUDT4 CSTF2 NBN MCM3 TTN HFE TMEM110 AIFM1 ATF5 FSTL1 PIAS2 MRE11A CTNND2 ELOVL7 KDSR TMEM183A ZNF326 KDELR3 LMNB1 C11orf34 ALOX5 TCF19 SOS1 FMO5 GTF2A1 BTBD11 PLIN4 GALNT2 SQSTM1 ACN9 DNAJC15 WARS2 GCLM TLN1 CYTIP CPA4 AKR1B10 RBPJ LOC344595 TOB1 SLC8A1 SLCO3A1 H2AFX USP17L2 OSBPL3 ATP6V0A2 CCDC90B POLR3GL CELSR3 DUSP19 TRAPPC5 ANO1 MCM2 MTAP DNTTIP1 GPX7 VAMP4 UCHL3 POLR2J IKBIP PTPN22 RBMS1 NANS XRCC1 AHR IPP NDUFAF3 CYP27A1 EXOSC8 ANXA6 LRRC28 TMEM41B PLA2G2D C15orf40 LRRC17 ANKRD1 CDK1
BRUINS_UVC_RESPONSE_MIDDLE DBC1 GPN3 EPHB3 DFFB ZFPM1 TAS1R2 DDX41 SH3YL1 TRAF4 SEC24D BTG1 XRCC6BP1 CLDN2 ZFP64 C17orf56 MSH6 FASTKD3 C14orf149 POLR1E FBXO17 CASP6 LIMK2 DDIT3 PPP2R5D FCHSD1 SPRYD4 SLC25A12 BTG2 GPR84 IMP3 TRIM13 CLUAP1 C7orf70 C7orf68 TP53RK DEF6 RBM43 ARVCF LPIN1 GMIP PNP SAP30BP DUSP11 NSMCE2 ULK1 C10orf88 ISG20 PPM1D ICAM1 FGF18 CRISP2 ELOVL5 TTC23 TMEM41A KIN ZFYVE21 ZNF622 PTCD1 ZSCAN29 C16orf88 CAMLG RPRM CMTM6 HMGCL MRPS31 USP27X WDR73 TLE1 FBRS RAP2B DYRK3 OTUD4 MTERFD2 PTK2 SAC3D1 FDXR CHST11 ZNF263 TGIF1 C6orf203 SLC7A6OS C17orf103 CCNT1 SAP30 TWIST2 OVGP1 PIGF MRM1 DCAF4 ZXDC DEPDC7 CDAN1 NAA30 ARMC10
BRUINS_UVC_RESPONSE_VIA_TP53_GROUP_A PGBD5 STEAP1 LOC81691 FAM65A ZZEF1 KRIT1 LEAP2 TM7SF4 CACNG2 RTN2 CNTNAP4 RNF208 P2RX1 CNTN1 DMGDH DPEP3 LYPD2 ITGA7 SLC7A9 LAS1L LYPD3 SNORD7 RND3 COL22A1 HSD11B2 SENP7 CMBL ITGA9 ANKRD2 GABRG1 RAB18 IL1RL2 CAT STEAP2 SIGMAR1 CA5A HIVEP3 C22orf13 RAB3A VRK3 INHBB DHODH GALNTL6 MYO5A COX7A2L MMP13 ZNF81 KCNAB3 CCDC93 KLKB1 PDE7A EGR2 UTP23 IRAK1 C20orf103 TRPV4 GZMA DPF3 ANXA13 GLP2R CNOT10 MAG GLOD4 PAG1 MOBP SLC4A4 TTC9B ZNF436 CD248 ICMT DHRS7C ARMC2 LIPG YKT6 RASGRP2 LAT2 HSD17B3 CLTC ISL2 PAOX ACCN1 TUSC3 MAP3K4 MRPL10 SLC25A30 AKT3 PRRX2 FGF19 GCC2 EPB49 GSDMA FAHD2A LRRC46 KBTBD11 NECAB2 ADAMTS8 TM4SF4 RPS6KA4 ERO1LB FAM101B SVIP CADM3 C9orf25 TMEM86B C2orf72 C12orf44 RNF151 PTCH1 GPRC5C PDGFC ABCC1 CMTM5 SOBP MBD4 TAF1B C16orf42 DSCAM CACNA1S STK33 DYX1C1 MPV17L FAM65B BTBD11 TMEM189 RUFY3 G0S2 ZFR2 CALML4 COBL C10orf118 ASPA CBFA2T3 CPXM2 TMEM161B APPL1 TM4SF20 SST OSBPL10 PECAM1 TTYH3 RHOH LIMK1 C4orf21 HOXD3 MYL7 PIP5K1B INADL PRSS1 TNFSF9 TMEM160 PPP2R2A MPV17 POU2F1 HMBOX1 DMRTB1 GNG3 MYO1B SLC25A23 MED15 PSORS1C2 MYOZ1 C6orf26 PPP2R2B PROL1 SPATA24 SLC16A2 DAB2 NAT8L C14orf135 PPFIA3 IPPK DBX1 MYO3A TBC1D8B NCALD SLC35D3 RAB33A TMEM63A ZNF773 UCK2 NLRP5 ZIC4 SIGIRR NME3 ATXN10 CD93 SLC44A4 PLA2G4A PNOC TLR4 SNX7 CYP4F3 CD164 NHSL2 CSRNP3 BHMT2 RHAG TNNT1 TEAD1 WNT5B AMDHD1 LCA5 BCL2 UBE2L6 MAP7D2 NTN3 C14orf105 C5orf47 KCTD9 C7orf11 LRP2 HELZ CD247 THY1 NUP62 TTN EHMT1 MGST3 CPB2 PDS5A ATG16L2 SLC6A14 ARHGEF3 CA8 FEZF1 TTLL12 CMA1 TOX4 ARPC4 MCART6 TOB1 KCTD10 CAPN5 IFI44L EMID1 GLDC LECT2 SMAD6 GLIPR2 TMEM93 UBE3B NPAS3 MLKL ODZ4 C10orf54 C17orf80 EPDR1 SERPING1 ELTD1 SRPRB RESP18 SUPT4H1 PRKCI ATP2B1 WDR89 SLC35F4 CNTFR WNT5A TWF1 HSPBAP1 GIMAP4 TLR1 DCHS1 COL27A1 PIK3R1 KIF3B ERO1L DMXL2 PCNT LXN GPR108 MEF2C KLRC2 RPS6KA5 NPR2 NAAA COL11A2 ARSB BICC1 DYSF NPAS1 CHODL MYL12A SDC2 MAPK6 RBM47 CD69 ADD2 OR2S2 C4orf29 APBA2 TEX14 CACNA1D VAMP2 TMEM106B C7orf31 PWP1 FCER2 UCMA GRHL1 PDXDC1 KNDC1 ECEL1 PRELID2 SEMA5A ECT2L EDNRA CEL GABRA2 GREM1 WDR1 ARC DDR1 ITGA5 PCOLCE SH2D4B MAP3K1 NRGN ALPL PTPRD CECR2 ACVR2B FXYD2 FOXB2 SOX11 RNF125 B3GALT5 APOA4 SLC6A4 STAC ADAM15 CNN1 CLGN BNIP2 TTC9 C14orf119 KIAA1644 CIDEB SEZ6 REM1 GNG10 KLF9 CACNG4 GNPNAT1 MS4A3 PRLR MEG3 SRPX SMAGP ANK3 CAPG TRIB3 ACOT9 TMEM8C ZDHHC13 PPP1R1C ADAM22 RBM18 LCE1D CTSE AGRN ASPRV1 VSX1 CSRP1 JAK3 CHD6 C11orf86 TFDP2 WDR33 RHBDF1 DSPP SIAE KLF12 CTHRC1 SOCS4 CDH1 SLC25A24 TTC15 ASL GNAO1 PACRG SERPINH1 NUDT12 BEND5 GNGT2 RUNDC3A NKX1-2 SERINC3 SLC30A6 RAB31 DDX25 KIF5B FXYD1 ART4 GAPDH GPR155 CRYGA FNDC5 CTF1 BMP5 KCNJ2 C4orf19 TTC1 BRSK2 HESX1 WDR86 SNCA TMEM163 PDCD4 KIRREL3 DOCK7 WNT3 CX3CL1 TSPAN9 C11orf49 XPOT DNMBP RRH FKBP1A TMEM150A ANO9 GLA TRAF5 DOCK4 TAX1BP3 LYSMD2 LRRC4 DHRS3 TRPC2 ICAM2 CRYAA CRLF2 BCL6 CGA IL4 KIAA1199 SULT1E1 FN3K NHSL1 OR56A5 SOCS5 SLITRK1 APOA5 GATM CYP11A1 PRSS36 DCAF11 APBA3 SNAP91 DAD1 KCNJ11 METRN CCDC134 ART3 C19orf44 CACNA2D2 IGSF5 AHSG TMED7 SRY DEFB1 TAPBP CCL27 CLDN11 C2orf82 DNAJB4 DPH1 MXD3 FOXC1 HOXC4 TEPP ZBTB20 ACAN C5orf62 CAMK2D ACE2 CCL21 ZCCHC4 AGTRAP PARP6 TEX101 RAB3C ACTA2 LMAN1 UCP2 DNAJB12 SCPEP1 C19orf21 PDIA2 C14orf93 LNX1 HIPK2 KRT85 BICD1 PER1 S100A14 CYP51A1 DOCK5 SPATS2L DBNDD1 PIGW RGS7BP TCAP VPS37A NPL GNAZ NOL9 FXYD7 FOXA2 TAAR1 IFITM3 EPX XRN1 C1orf130 CCDC125 NTM CA1 ANKRD24 STRN3 SERPINB12 SELENBP1 EGFL6 CCDC88C PCSK1N SLC17A6 FADS3 RABIF NKD1 ENTPD2 ATF3 LENEP ST3GAL2 CIB4 CYP4B1 SALL3 IER3 APCS OR51E2 RGS8 ARRB1 LOC646627 EVI5L DST CLDN3 TSPO LYVE1 MPHOSPH10 PRDM2 GNPAT FKBPL RASSF8 RSL24D1 HGD C6orf120 DCAKD RNF6 CALY PNPO TNC NOG MAP4 SEC16B EGFL8 DGKE ERP44 HSPA1B ITGB6 ZNF560 BCAR3 SLPI NR3C1 PLXNA2 PRDM16 FEM1B TBK1 KLC4 GPR31 ISYNA1 SSTR2 RPTN B3GNT2 MAP3K8 KRT16 CLIP3 ELF5 KIT MYO1C RAC3 MOSPD3 UNCX SPAG1 TRAPPC3 WNK4 ENTPD8 GPIHBP1 LYSMD3 ATP8A1 KRT34 EVPL TULP3 C20orf29 IREB2 PAX3 KIF16B SPACA1 GM2A DKK1 NDP ELANE CD47 POU3F2 ISLR NRBP2 AOX1 NFIL3 PRKCQ CORO6 CALML5 WNT6 GPC5 FAM82A2 KCNMB4 GPRASP1 CACNA1G MAOA DOCK6 MYO1H STK32B ZEB2 MED1 WFIKKN2 UBN1 NTRK2 LPAR3 TFR2 BCL11B PDZK1IP1 CEBPB GTF2F1 DKK3 MUC16 ENPP1 CSTA C20orf123 HSD17B7 ACTN3 FBXO21 SLC46A3 MLL3 RNF220 PCTP C9orf150 HAS1 LY6G6E KIAA1324 TSPAN33 AFF3 FRAT1 SLCO1C1 CTSG CCDC28B IRX4 SLC22A16 CHGA TEK GOSR1 MCOLN2 OC90 CLPS FBLN7 SLC39A4 NCAN STAG3 YWHAG CREB3L4 ODZ2 BCL2L13 SPAM1 PTP4A1 SMARCD3 PATE4 FAM101A LMAN2 POU5F2 TBC1D5 ITFG1 GSTM2 LDB2 MC4R FYCO1 ACP5 LMOD1 CKMT2 LRRN3 ASB2 C9orf156 ALOXE3 CDH20 CMYA5 CHM ZCCHC12 GP9 MYO1E NEDD1 KYNU ACER2 FAM162B PTGIR FLVCR2 GSTT1 DHCR7 IFT88 PGRMC1 C10orf107 WNT10A CD55 RNF111 C3orf70 ATP2A1 NNAT ZNF536 AKAP5 FLNC ITGA2B GATA3 COL13A1 SEC62 NOC3L GALNT4 GIPC2 PLCL2 FRMD5 ZNF2 ANKRD22 ZAK RAB11FIP1 NCLN CRYBA2 FMO5 IMPA1 AGBL3 SLC30A7 GIMAP1 SEMA5B UBB ACTL6B MAPK10 NFATC2IP PYGO2 WIF1 VCAM1 FNBP1 UNKL ADORA2B LOC388588 MYT1L MYO5B RNH1 KDM4B LIN7C C1orf122 MCF2L MAPRE1 RNF180 FOSL1 GPR160 KREMEN2 C9orf24 ILDR2 PTCD1 ALDOB CLCNKB LEPROT MYL3 SFTPC C2 LRRC58 SMCR7L LHFPL4 ATG2B MAGI1 XCL1 MATN3 HPX ANPEP CDHR5 ITPR3 TECTA SH3KBP1 GPATCH2 APOM BDH1 NEB KCNE1 CXCR5 ZNF358 HSF4 KCNN1 GON4L ZNF467 STK38 VTN SCUBE1 SEZ6L2 HSPB2 SYNE2 RNF187 KRT12 LYPD5 IL17RA PCDHB13 ANKS6 RASIP1 CELSR1 GJC2 CYP1B1 PLXND1 PBX2 HOPX AGXT2L2 MYOZ2 TMEM88 BCAS3 CAV3 VSTM2B INSM2 C8orf46 KCTD4 NEAT1 GGPS1 RYR1 MSTO1 FGD4 EEF1A2 GATA1 PI4K2B SDF4 PTPN5 PNKD PGM5 LCP2 C14orf126 MYO5C FBXL22 VPS33A RASGRP1 GPR65 ASCL1 SPINT1 NUDT16L1 ADAMTS9 C1orf21 ENTPD1 ELAVL3 KIAA0895L FOS FETUB LPXN ARPP21 THEM5 SNAPIN SH2D4A LYZL4 CLIC4 RASA2 PLEC EPS8L3 C3orf24 DYNLT1 OR2A7 ANGPTL6 DEGS1 MYBPH RAB38
BRUINS_UVC_RESPONSE_VIA_TP53_GROUP_B CNNM2 SRPK3 CDKN2D GJB6 GPR19 UBQLN1 ABCB4 POLK RASGEF1C GZMH SND1 MAPK8IP1 SYNC LIX1 FBRS DUSP14 EPHA2 BMP1 SMPD1 ABCD4 CCDC127 CLEC10A FAM198B SERPINE2 IL10RB CHMP1A AGRN DTX1 METTL6 PIAS1 DRAM1 ALDH3A2 CASP8AP2 LATS1 OIP5 NDRG4 PIGF LCN2 LTBP4 ARAF NKAIN4 NMI IGF1R RELA CRISP2 CFL2 SLC35A1 PTGS2 ADAM23 CCDC3 NKX2-8 ANXA1 C15orf39 RNASE1 TGFB1I1 C14orf102 PNCK PAPPA SPINK9 AKT1S1 EYA4 C20orf26 HTATIP2 NOS1AP NGF OLIG2 HYLS1 OBFC2A COL10A1 KIAA1199 LTB4R CCRN4L HLA-DMA FLYWCH2 NOV QSOX1 NQO1 HSPA1A ENPP5 OR51B2 MFGE8 RALGPS2 PRKCD SETD7 RYR3 LOXL3 SLC31A2 KRT71 AREG PGLYRP1 PDRG1 DARC SP6 MFSD5 TEX261 TRMT11 GSG2 PBXIP1 NINJ1 RENBP RIN1 NEB DCXR RFX4 INMT EAF2 RNF41 PRPS1 GBA EIF1 SPAG4 COL7A1 RAD54L CBS POLD4 SPTLC1 FAM114A1 SHC3 ROCK2 CD44 ZCCHC3 RG9MTD3 CGREF1 ALG5 ZNF3 C6orf146 RAB22A SHISA5 HGSNAT RAG2 TEAD3 INPP1 CITED1 TPD52 PMEPA1 SCN1B P2RX3 NFYC RPE UCN3 ETS1 C16orf87 NFKB2 SYPL2 NR4A1 FNDC4 S100A6 SH2B3 C5orf43 FGFBP3 OCIAD2 GADD45G FADS2 CELSR3 NDNL2 EPHA3 FOXA1 PNMT BTG2 SEMA3D PRSS23 C11orf2 MYD88 TIMP2 HSPB11 ERCC5 SPARC MIPEP MMP14 RINL ZNF235 BMP2K AGA F3 MARVELD2 SMAD7 PDGFRA PACSIN1 PHTF1 FUCA1 ZFPL1 CCPG1 RAB23 CLTB LTBP3 PLD3 NCR1 MT4 MCFD2 PLA2G2E S100A4 PLK3 ETNK1 OSBPL5 PRTN3 EBF3 WFS1 COQ10B TMEM132C PKD1 FMO2 CAP1 CRIP2 LRRC27 WIPI2 CPOX DNAJC17 SLC35E3 YES1 MTTP FAM20A DYNLT3 ENO3 CXorf40A SLC20A1 ICK PMAIP1 ANO1 FNBP1 RBP4 MSX2 COL5A3 PLAUR GATSL3 TES GAS2L3 DYNC1H1 CTSF ULK1 PTPLA BHLHE40 ZBTB41 C7orf55 ANXA8L2 ELOVL1 SNRPD3 SCN11A BTG3 NME6 KEL CCDC109B SOX1 GPC4 JPH2 IL11 CHRNE C19orf25 MVP MXRA8 AKIRIN1 ZNF688 GNG11 IL6 VASN TRIM11 PIGM JUP TRIM3 OR51B6 TJP3 TMEM53 UNC5CL C16orf72 COPZ2 ARX SHD LAMB3 GALNT14 KLF16 BET1L PHF19 COL17A1 WDR90 SIDT2 FRMD6 FAM165B AMOTL2 PHYHD1 SERP2 RAI14 AHNAK CHST14 ZBTB49 MGAT2 CISH TSHB WDR64 C14orf149 CISD3 FOSB REEP6 UTRN TEF LRP1 SQSTM1 FBXO6 HCN3 MORN5 MATR3 SLC1A1 DFNA5 GRIA3 SEMA4A INF2 RNF128 GTF2IRD2 LGALS8 HSD17B11 ATXN7 C11orf88 LRRIQ4 LAPTM4B SERPINE1 WISP1 SEMA7A NRXN1 AVPI1 PRR5L HERPUD2 IVL AEBP1 SAP30BP NR1I2 CALU CCRL2 CHPF2 C11orf24 MAP2K3 MLYCD CMTM6 DEPDC7 HBEGF GOLGA7 RYR1 CASP2 NR6A1 UPF3A KIF15 FAF2 C5AR1 RNASE3 TIMP4 SERINC1 VNN3 SFMBT1 EDEM1 TFRC CENPN HPD NPDC1 HEXIM2 HOXD13 WDR31 NCAN PVRL3 RRAS2 C6orf72 GNA11 SLC35A2 JUB SDCBP2 APAF1 ECHDC3 P2RX4 RPS12 TRIM16 PLBD2 UBXN6 XDH SOX17 ADAM22 SERPINB5 TRAF3IP2 LIF GGCT CCDC101 SH3GL1 RPAP3 DUSP6 YIPF6 CAV2 MFAP3L SAT1 ASB9 EPYC BCL10 PFKFB1 ANXA3 ZNF821 ARG2 SPRR1A ADRB2 COL4A5 LRRFIP1 HPS1 PCDH8 RGS16 FBXO25 BDH2 RIMS1 SGCD TNFRSF12A ALPK3 KLF6 CTSA COL4A1 RASSF1 IL3RA THBD TMEM41B TMEM216 ABHD4 ACAD8 FHL3 THAP7 SLC23A1 UNC5C GPCPD1 DNAJB1 ALDH8A1 APP SLC48A1 TMBIM1 CCNA1 PHACTR3 DFFA HIST1H1C CHPF GPR85 STK11IP SP5 MAFK MUC13 IL15RA ZFAND2A SRXN1 MYADM UBE2CBP PGM3 CXCR6 TSPAN17 CGRRF1 PAK2 BAG3 FBXL3 C17orf59 ASAH1 RSPO1 LCE2B SEPX1 KLHDC8A RAB21 GRB14 SERPINB2 ITGAL SORBS1 DNAJC22 CYP46A1 CRCT1 LYNX1 AMOTL1 TCL1A FBXO4 NXF2 ART1 RASA4 EREG NUAK2 MCPH1 KRT4 ITPKC OLR1 PLSCR3 TAP2 ANTXR1 CD274 CPEB1 FAS FGF1 ANGPTL2 MYO6 INHBA REXO1 ALDH3B1 SLC10A6 PICALM NFKBIZ GTF2IRD1 COL4A2 NDRG1 B3GNT1 CHMP1B DDC MRPS18B TNFSF8 DDAH2 MMP3 IL5RA GABRB2 C1GALT1C1 AEN KLHL21 C1orf212 DUSP1 GZMM KRT8 TRAPPC2 RASD2 PTK7 TCF21 SYN2 TSPAN13 TNFSF12 PIK3IP1 STK4 SULT1A1 CTGF SLC12A4 TINAGL1 CHST5 C6orf204 CRLF1 BCL9 GCC1 TNFRSF10B RGS18 TNFRSF11B ZWINT C21orf59 MGP TMEM192 EPHX1 TEC SPP1 GSS DNAJC18 JHDM1D MRAP
BRUINS_UVC_RESPONSE_VIA_TP53_GROUP_C LHB SLC16A13 UVRAG NAGA DES ERG C20orf108 COCH ENTPD6 TAOK3 SNCB SH3GL2 EMB RNF219 ERI1 BVES EIF3D MTCH2 TMC5 MTOR KLF10 GEM ZNF700 PDE3A MECOM ATP6V0C EFS TLR5 KCNQ4 FOXQ1 IL1RL1 SLC22A3 MALAT1 CCNK PSD3 FAM78A LENG9 HPCA C11orf52 BMPER POLQ MX2 CDH8 FGF7 HSPH1 PDZK1 TRPM2 SDC4 MESDC1 SEC14L3 BZW1 P2RY14 PACSIN3 DHX33 LRRC3 SRRM4 SGSM1 SSBP2 KRT78 SOCS3 SNAI3 IP6K2 GCH1 AGRN EIF3G BMPR1B C1orf49 MEP1B PRSS41 DHX40 RABGAP1L ETF1 LCN10 KCNK16 SIK3 USP14 GPR98 UBA1 KCNH2 SHKBP1 DHRS2 GNG5 ARL4D C4orf52 BCL2L15 CXCL6 NMU KLHL8 PTGS1 HMGN3 HECTD3
BRUINS_UVC_RESPONSE_VIA_TP53_GROUP_D KIF16B RBM25 SRCIN1 SGCB ZFP92 FCHO1 PLOD3 SNX9 TNFSF13B NKTR STT3A HSPB7 CITED4 NEFM CCDC76 DNM1L SEMA3A LBX1 SPAG5 ZBTB8A CARD11 OSMR EFNA2 NR1D2 SLC17A9 SNORA64 CPA1 PITX3 MALL SLC20A2 KRT2 BOC PHKA1 SPATA9 FAM107B CCDC64 SH3PXD2A RAB15 3-Sep APPL2 CYP1A2 UBA5 PRUNE2 RUNX3 RNF165 KCNA3 RHD PRPF3 SLC12A9 CCL2 UXS1 MORN1 SPEN FNDC8 PRDM4 TBX20 ADM CPE PDPN ENPP3 AQP11 SCGB3A1 ADIPOQ DMD PHGDH ALDH5A1 EARS2 ZDHHC3 BLK GAPDH AMIGO1 CD79B CALCRL ATP1B2 VEGFC APOF SPHKAP PPP1CB FCGR2B C20orf27 GABRA5 PRR24 GDF10 PGM2 CCK MACROD1 C17orf85 COPB1 TEKT5 SERPINA1 GNAT1 GTPBP4 MID1IP1 TTYH1 KIF26B TCAM1P CCDC132 BMI1 CD99 B3GALNT1 DNAJC10 KCNMA1 LGR5 SREBF2 LTBP1 TRAK1 RNF138 EXOSC6 CABP1 RHBG LAT2 BID SPOPL PRL RBM20 TMEM35 TADA3 PHKA2 DDX21 KDELR2 MYOG DENND1B ABCB11 CFLAR PARN TIPRL PPP1R12B ATP6AP2 DUSP10 KRT84 FBXO32 ALS2CR12 DDX3X IFLTD1 RARA CCL7 PLVAP TRDN RNF121 FMOD AZIN1 MBP SLC9A2 GPR172A UBE2QL1 FHAD1 TAF1 SOCS6 POLR3G ARHGEF10L LRRC8E CNFN FADS1 CBX6 NDOR1 TGFBR3 SLC32A1 PLEKHA3 GSK3B TNFRSF4 SLC22A23 NR2E3 ONECUT1 DKFZP434H168 ENHO C16orf90 PHKG1 HHATL PXDN RAB3D CYS1 SCAPER CECR5 IL2RA BCL2A1 DIAPH2 TMEM176A HMHA1 CHRNG ALDH1B1 RNF122 TRIP10 NRARP FMO2 ZC3H13 EXOC6B HK1 HOOK1 C10orf46 LGALS3 SDR39U1 OCA2 USP32 C1orf192 CRYGC C22orf39 KLHDC5 IPO4 TSC22D2 CD2 EIF2C2 PRKG2 PDCD1LG2 TIAM1 CYFIP2 FBXW11 SNAPC1 GADD45B ZBTB22 B3GALT1 SH3BGR OSBPL3 MYO1A PLCB2 FAM151B TMEM170A SLC30A1 OLFML2B CTPS VDAC1 ZNF841 HEMGN SLN UBE2O C19orf18 LAMA5 BLOC1S1 TRIM59 GSTA4 MFSD6 C6orf222 SAG THEG TPI1 STBD1 LUC7L2 CSMD3 ADRBK1 CCDC57 ZRANB2 SLIT2 ARRDC2 AKR1C1 CRMP1 EXTL2 SYNPO2L FAM190B C12orf45 MIA PUS3 DUSP23 GPR124 GSDMD LOC388796 CHRNA6 PTK2 CD48 PAX5 RBM34 ARIH1 GJB3 LRRC15 KDM5D PITPNC1 CBLN2 ZFP14 PHACTR1 EFCAB1 ITPR2 TMCC2 ETV4 KERA
BRUNEAU_HEART_GREAT_VESSELS_AND_VALVULOGENESIS NOTCH1 TFAP2B MED13L TBX1 PTPN11 NKX2-5 JAG1 NOTCH2
BRUNEAU_SEPTATION_ATRIAL TBX5 NKX2-5 GATA4 MYH6 TBX20
BRUNEAU_SEPTATION_VENTRICULAR NKX2-5 TBX1 TBX5 KRAS SOS1 GATA4 RAF1 TBX20 PTPN11 CRELD1
BRUNO_HEMATOPOIESIS VAMP5 ELF1 NET1 RCN1 RNF19A HIST1H2BC IL4 CRISP3 REPS1 NOV ST6GAL1 TEC DAG1 SESN1 CCNG2 GALK1 DHCR7 ENAH CTSC GLB1 PFKP FKBP1A ZFP106 S100A6 MAP3K1 CD9 HSD17B10 EMR1 AQP9 SQSTM1 TIE1 LAT2 RBL2 CAPN5 SLFN12L ELOVL6 NDRG1 SERPINF1 SLC39A6 TJP1 HK2 SNAP23 CD53 CPE PRDX4 HMGCR BHLHE40 FGF3 CD55 PBX1 IGFBP7 AK1 CCRN4L SPARC TSPAN32 CALCA PTGIR BCL2 H1F0 ANXA2 SPINT1 CCL3 BNIP3 PTGS2 SCD
BUCKANOVICH_T_LYMPHOCYTE_HOMING_ON_TUMOR_DN PAPSS2 HES1 SLC1A4 ACTR6 SEC61G TAF3 EDNRB ENPP2 KIAA1609 ZNF423 MYBL1 EMX2 SGCB MPHOSPH9 MSI2 NCOA1 SAC3D1 DLK1 MEG3 ALDOA KIAA0146 SCARNA17 ATP9A
BUCKANOVICH_T_LYMPHOCYTE_HOMING_ON_TUMOR_UP LOC283663 DPY19L2 ADRBK2 PRPF38B GBP1 CALD1 CYP1B1 EIF5B C3 ARMC8 CFLAR AKAP10 SERPINB6 IKZF5 CCDC102B ESR1 SKAP2 STK3 MICAL1 ZNF521 NOL7 MYCBP2
BUDHU_LIVER_CANCER_METASTASIS_DN IL12B IL1A IL1B IL12A IL2 TNF IFNG
BUDHU_LIVER_CANCER_METASTASIS_UP ANXA1 HLA-DPA1 IL8 IL5 HLA-DRA IL15 SRGN IL10 IL4 CSF1
BURTON_ADIPOGENESIS_1 CEBPB ID2 ARL4C RHOB ERRFI1 LITAF NFIL3 SGK1 PER1 WEE1 VEGFA BAG3 ETS2 MYC ID3 RPS25 CTGF MAFF TSC22D1 CEBPD FOXC2 DNAJB4 IRS2 PHLDA1 DLX2 UNC45A THBD IER3 IL6 FOSL2 SLC25A25 DUSP2 NR4A2
BURTON_ADIPOGENESIS_10 ANKRD57 NOL7 MTM1 RAB3IL1 HMGCS1 ANXA6 FDPS CPEB2 TMEM37 FLOT1 MBNL1 FAM107B LRRFIP1 SQLE STRBP 10-Sep DOCK9 SDPR PYGB VCL ATP6V1C1 FDFT1 CCNG2 UBA3 NSDHL GYG1 ACADL LPL ZFAND6
BURTON_ADIPOGENESIS_11 DDIT3 GCFC1 ATP6AP2 ALCAM IRF1 CDH11 PNRC2 ARHGAP5 KIF5B CCDC88A RASA1 SNAPIN RBMS1 AHR ZNF644 RAB9A LMO7 ATF2 ZNF187 SHOX2 LPAR1 AAK1 OGN TULP4 PKD2 PAWR SLC25A36 KIF16B AMOT TOP2B AKTIP SMS SNAI2 SLC12A2 ATF1 KIAA0947 EPHB3 GAS1 GADD45A FNBP4 ACVR2A PBRM1 LIMS1 TBK1 C11orf46 GBP7 ARFGEF1 NFIX NR3C1 COL3A1 IDI1 ZMYM6 ZFP62 RNF13 MARCKS RBM39 SMARCA2
BURTON_ADIPOGENESIS_12 TTC35 HNRNPM KITLG IREB2 NIPBL UBR3 IMPAD1 LUC7L3 SP3 PUM2 ARGLU1 H1F0 FAM76B KIF2A MLL5 C3orf58 ROCK1 UBE2V2 CAPN7 MTM1 KIAA1524 DNAJC3 C1orf63 CYP1B1 CASP8AP2 ZNF638 MYEF2 ARID1A MKI67 ROD1 TMEM68 BUB1 GTF2A1 BOD1L
BURTON_ADIPOGENESIS_2 IL1RL1 AVPI1 SPSB1 XDH TGFBR3 MCL1 TLL1 GRWD1 COL4A1 RBM14 GJA1 PRR5 HMGA2 KRT13 TEAD4 TPM4 CAD TUBB3 SLC7A6 TLE1 ITGA5 SERP1 RASA3 PRDX6 CCND3 PTGES PA2G4 SNAI1 SLC6A6 BOP1 SRM FTSJ3 RHOU ANK3 FGL2 SDC1 SAMHD1 FOSL1 HSPH1 KCNN4 SASH1 PER2 LXN NF2 RHOJ FKBP5 MAP3K6 IL1R1 BCAT1 LIMK1 SRXN1 HSPD1 ST3GAL1 PRKCE RAMP3 SIDT2 PGD CLIC4 VDR PTTG1IP UGDH SFPQ GSTO1 RRP1B GNPTAB NOP56 MKNK2 WDR92 TIMP1 IVNS1ABP SPHK1 FST
BURTON_ADIPOGENESIS_3 TCF19 HGF TNXB NASP CENPK CDCA8 TK1 ASF1B RFC5 BUB1 CCNB1 CKS2 NCAPH RRM2 KIF22 PNP OSMR TRIP13 IL13RA1 INCENP KIF20A NUSAP1 ABCA1 SLCO3A1 RAD51AP1 BIRC5 MCM3 CKS1B PCNA USP1 NID1 MTM1 CDC7 PRIM1 HELLS MKI67 DTYMK KPNA2 MCM5 CCNB2 RNASEH2C ILF2 AURKA PRC1 CSRP2 KLF5 MAD2L1 TMEM167A TYMS RAD51 KIF11 CDC6 TACC3 TFDP1 BZW1 ADAM8 NQO1 SMC2 CDK1 MCM4 SLBP CCNE2 TOP2A DLGAP5 PLK1 FEN1 CDC20 MCM2 RACGAP1 DNMT1 HIST1H2AB KIAA0101 MCM10 CDCA7 MAN2A1 KIF2C LRP5 IMPDH2 KIF4A PTGFR CX3CL1 CDC45 BRCA1 WNT4 TOPBP1 TUBB6 POLA1 VCAN MCM7 LMO4 FIGNL1 RRM1 TTK GAS6 HMGB2 EZH2 AQP1 DCK DTL CCNF CSTF2
BURTON_ADIPOGENESIS_4 GLUL C16orf61 COX4NB LDHA COL6A1 SNRPA1 COL4A2 BZW2 NHP2 COL18A1 AGTR2 ENTPD6 ABCF2 H2AFX RHOU NOP2 NSUN2 ADIPOR2 PPP2R1B IGFBP4 PPM1G EPHB4 EIF2B1 ANGPTL4 RCL1 CSE1L LSM3 IDH3A H19 COL6A2 GART ANXA8L2 ZNF706 ZBTB16 UCHL5 FKBP4 ST3GAL4 DDX51 DPEP1 CERK BCL6 ZNF385A PEG10 TSKU MRPS12 PLXND1 SREBF1 CCT3
BURTON_ADIPOGENESIS_5 LMAN2 BCL2L13 MRPS2 GRPEL1 G6PD HIST1H2BC C12orf62 POR TOMM40 ABHD5 PEX11A JAGN1 MDH2 PC COQ9 CEBPA SCD PSMA1 GYS1 AGT ESRRA NDUFAB1 GNPAT RREB1 SCP2 PDIA6 COX6A1 LPIN1 MRPL15 MTX2 FDX1 TMEM97 TMX2 IFNGR1 SIPA1 PIM3 BRP44 CYCS NDUFA8 ADAM12 GK LRRC59 TIMM8A MRPL34 UQCR11 MKNK2 SLC5A6 LIPE CBR3 PTRF MRPS34 MGST3 ACADM NRIP1 PPA1 SLMO2 FABP5 PPIF COX17 PRDX3 TOB1 UQCRHL CISD1 FAM73B C3 EXTL3 IGF2 CHP ACSL1 FABP4 PPARG GPHN KIAA1161 PTGES2 PRPS1 SORBS1 PHB TBL2 ROMO1 ACO2 GPI FAM82A2 RPP14 AIFM1 C13orf15 ATL2 PHB2 MRPS26 TALDO1 ISCA2 RASD1 DBI DNAJB9 IVD C16orf74 ZNRF2 NDUFB10 ORMDL3 MRPL20 SLC1A5 C22orf13 CPT2 SOD2 ECHS1 BCAP31 C6orf72 SDHD C18orf8 ALDOA TIMM9 AK2 TYSND1 PTCD3 XBP1 PSMA5 ETFB CRAT MRPL12 HK2 TIMM17A CYC1 MAPK6 CLOCK
BURTON_ADIPOGENESIS_6 CD151 TANK COL15A1 HADHB CAMP DGAT1 ORM2 SLC25A10 MC2R SCD SCARB1 APOC1 NDUFB9 LUM ADCY6 GBE1 HIBADH G0S2 QKI DLST TSPAN12 HP ATP5D DECR1 NDUFB5 HADH ADIPOQ CMBL PSEN2 SETD8 SUCLG1 KAT2B HIPK2 LCN2 ACAD9 FAM49B CBR1 AOC3 GDF5 SDPR UCK1 QDPR RAB3D MGST1 C10orf58 OBFC2A NDUFB6 C20orf3 MPDU1 EHD1 ETFDH MOSC2 NNMT C20orf27 PARM1 PLIN4 C9orf16 MRPL51 PLA2G6 UQCRQ PXMP2 ORM1 RARRES2 HSD17B12 COX7B SAMM50 SLC2A4 SFXN1 NDUFA5 HSD11B1 AQP7 CA3 ISOC1 FXN ALAD CIB2 ACADS DHRS7B ACAA2 MGLL REEP5 BNIP3 CYB5A MAP4K4 CAT DLAT SLC19A1 DBT RETN NDUFS3 LTC4S NDUFB8 PEMT APOE PSAT1 SDHA THRSP FASN PPP2R5A FAM132A LDHB GSR DDT CHPT1 ABCD2 ATP5O PDHB LPL TP53INP2 SCP2 ADIG ISCA1 GSTZ1 PGM1 C6orf136 MRAP LIAS UQCRB FAH LONP2 MCCC1 ANKRD57 PCYOX1 RNF11 UQCR10 UNC119 PEX19 NDUFB3 PON2 GCSH TKT SLC25A1 TST ME1 PNPLA2 ABCA1 SDHB CYB5B ACYP2 HSD17B4 GPD1 CHCHD3 CFD COQ5 MCAM TUFM COX5B AGPAT3 SLC25A5 ARL4A ITGA6 SGCD CA2 RBPMS CIDEC RTN3 REEP6 S100A8 NDUFS1 S100A1 ACADL PDAP1 BCAT2 NDUFA9 CCNG2 ALAS1 CS CDKN2C DLD DHCR7 NDUFC1 BCKDHB CD1D OGDH DNAJC15 C9orf72 NR1H3 COX7A2 SDHC CCRN4L PHTF2 TAB3 UQCRC2 WFDC12 RETSAT NDUFB7 HIBCH UQCRC1 IMPDH1
BURTON_ADIPOGENESIS_7 CTTN CD47 CTSL1 TPM4 CD44 PLP2 SYNPO TIMP1 THY1 S1PR3 CPE PRRX2 CCND1 IFITM3 PTGS1 TGFBI HMGA2 FBLN2 TIMP2 S100A4 DLK1 NQO1 UBQLN2 TINAGL1 PROS1 APBB2 FBN1 RBP1 PLAC8 PNP SLC29A1 SLC6A8 15-Sep TAGLN2 PLXNB2 PBX3 XPO1 MARCKSL1 WISP2 DNM1 SERPINE2 TMEM45A NONO RHOJ H2AFV S100A6 VAMP5 IL6ST VCAM1 RNASE4
BURTON_ADIPOGENESIS_8 CAPG GNG10 PRAF2 F2R FLNB FXYD5 SKI GSTM2 ANXA3 USP22 PRR13 GBA WBP5 PTGIS PGCP PHLDB2 CAP1 ITGAV CTSA RAB7A SERPINB6 NSA2 SLC38A4 APP PLD3 EMP1 PDPN GNB1 LEPROT DSTN TUBA1A TPBG SCPEP1 MAPKAPK2 PLTP VCL RPS6KA4 RAB31 TES LOX PLA2G7 MAP1LC3B KDELR3 ANXA5 BAX SERTAD1 TMSB10 ACTA2 CD99 HMGCR KCTD10 FGF7 COL4A5 LAMB2 TWIST2 CD276 NCAM1 SUMF1 PRSS23 FAM91A1 PSAP SLC7A5 MSN OGN SMAD6 VCAM1 PDLIM7 TIMP3 MATN4 SERPINF1 ZFP36L2 SPTAN1 BDNF MYH9 PLXNB2 B9D1 SLC1A4 ASAH1 LAMP2 TSPAN6 PRDX4 TNFAIP1 EMP3 CMTM3 TAPBP
BURTON_ADIPOGENESIS_9 ID2 LGALS9 CSRP1 HCFC1R1 PTGS2 ASAP1 DPP7 ANXA1 PHLDA1 RASSF5 CCL2 CYR61 EGR1 JUP DOK1 ROCK2 EXOC4 ARMCX2 PRKCD CXCL12 NDRG4 GEM MAOA IFI30 TXNDC16 CYTH3 KLF4 CSF1 BCAR1 HEBP1 AKAP12 TPD52L1 CNN3 GALK2 FZD2 GRN SNX6 CXCL1 RNF13 CDKN2B TSPYL4 TPM1 F3 SFRP2 CEBPD ACVR2A PLA2G4A EPHX1 C16orf89 RECK FADS1 RASA4 MAGED2 PCGF5 KIFAP3 F2R CCL7 C6orf25 THBS1 CTNND1 ID3 C1orf85 GSTM1 CDK4 SPP1 FOS PLAT SLC8A1 CDKN2A NME4 VCAM1 LATS2 CITED2 PLK2 CNN2 GPC4 DNM1 FERMT2 TOR1AIP2 STXBP3 DDAH2 ANXA11 AMOTL2 GSTT1 SPG20 MFSD1 SKAP2 GAS2 THBS2 NEDD9 SIRT2
BURTON_ADIPOGENESIS_PEAK_AT_0HR FZD2 NOV HLA-G IGF1 CYB5R1 DAB2 TRIB3 SERPINB9 PLAT CALML4 TGFB3 ASAP1 TLN1 OGN RALGDS SFRP2 APBB1IP MAP4 RUNX1T1 VEGFC IDH1 C5orf13 MXD4 CSF1 FIGF COL8A1 ISG15 ACTA2 F3 THBS2 GADD45A NEAT1 FLOT1 SPP1 PSMB10 RASL11B SORD GAS2 LPL SERF2 RAB11FIP5 FAH DDIT3 MGP GAS1 MYL9 CRYAB TPM1 CTSK PDGFRB PLIN2 MARCKS TIMP3 UBE2L6 PCK2 CCNG2 ADH1C COL11A1 PCCB PDGFRA AES KLF2 NAA10
BURTON_ADIPOGENESIS_PEAK_AT_16HR CDC6 CHAF1B ABCF1 DNMT1 MCM4 FAM111A PRPS1 ASF1B IFI16 MRPL18 RRM2 PGP SMC2 MCM7 CDCA7 MTM1 ECM1 SNX5 VCAN DUT HAT1 HELLS POLD1 HMGA1 ABCF2 POLA2 GRWD1 ASS1 MCM5 FEN1 HMGB2 DDX21 NAP1L4 MCM3 SERPINA3 MSH6 MCM6 EMB IFRD2 RAD51
BURTON_ADIPOGENESIS_PEAK_AT_24HR PTTG1 AURKB CAD RRM1 TOP2A STMN1 RANGAP1 BUB1 CCNB1 TRAPPC5 AQP1 RACGAP1 C9orf16 H2AFX CENPL IPO5 EXOSC5 S100A8 SLPI MELK ANLN KIF22 UBE2C KPNA2 AGT LCN2 ISYNA1 CDK1 DCTPP1 WFDC12 CCNA2 CDC20 NUSAP1 PRC1 CDC25C ELAVL1 TK1 GALK1 SNRNP70 ANXA8L2 HMMR KIF20A
BURTON_ADIPOGENESIS_PEAK_AT_2HR NR4A1 TNFAIP6 PTGS2 CXCL1 LONP1 PPP1R15A BAG3 HK2 ID3 CEBPD CDR2L FOSB DUSP1 CXCR7 CDR2 VEGFA CYR61 THBS1 RHOJ DNAJB1 FOS SLC20A1 BTG2 FOXC2 WEE1 ERRFI1 KLF4 ID2 CAPN1 PHLDA1 SEMA3C DNAJB6 TNFRSF1B CTGF MYC DNAJB4 NR4A2 ZFP36 GADD45G ADM JUNB ID1 MAP2K3 RGS2 SERPINE1 RHOB IER3 EMD IL6 PIM1 ETS2
BURTON_ADIPOGENESIS_PEAK_AT_8HR SLC23A2 ARL4D SRXN1 PLAC8 PPA1 KLF5 WDR92 GSTO1 BZW1 POR XPO1 SLC16A1 RRAS2 NOP56 PRDX6 FOSL1 SLC7A6 SAMHD1 UCP2 TUBB2A EREG RCL1 TIAM1 PPP1R2 TOP1 CD44 ITGA5 PRR5 IL1RL1 BCL3 TSC22D3 IFI16 CEBPB FGL2 HMGA2 VDR TEAD4 HSPH1
BUSA_SAM68_TARGETS_DN CDK2 EGF IGF1 BRCA1 CDK3 CLU
BUSA_SAM68_TARGETS_UP CCND1 CDKN2A PAWR NR2F1 NR4A1 MAPK11 NR3C1
BUYTAERT_PHOTODYNAMIC_THERAPY_STRESS_DN SSSCA1 FEM1B GM2A C11orf41 YLPM1 HOPX ST5 WDR7 BDNF CCL2 PCSK6 CLDN11 SETMAR E2F1 FKTN KIAA1797 NME3 MEIS2 NASP CALD1 DAG1 DHRS11 CENPI SLC16A7 PCYOX1L GPAA1 PSME3 CCDC28B HOXB7 CREBZF INTS5 BCL2A1 ADAMTS3 CRIM1 DERA HN1L BRCC3 NR2F1 SCAND1 DPM3 RRS1 THAP11 TCEB3 POLR2I FOXD1 NNMT TMEM177 MCAT FAM158A CDC42EP3 CDCA4 NLRP3 PARD6A PWP2 PDGFB FBXO9 SEPHS1 ICMT FN1 NHP2L1 GABBR2 MRPL40 CLTB KIF15 FBXO5 OSBPL3 ZBTB25 BCL2L1 B3GNT1 NAA40 SERPINE1 TSEN2 IRS1 FJX1 SMURF2 SUB1 C2orf56 ACP6 CYP24A1 ENC1 CDK1 GALNT14 SLC37A4 C1orf144 CDK5 PRIM1 OSTF1 RABIF WDR77 GGCX ZMYM3 CCNE1 SLC25A20 C9orf40 TRMT2B DNA2 PLCXD1 ALG8 TMCO6 C2orf44 NRGN PLXNA2 NHP2 HES1 LMNB1 TASP1 ELOVL6 CTNNBIP1 ADAM12 MSRB2 NEDD4L ST3GAL4 BLOC1S1 CD302 MRPS11 PGRMC2 NDUFA3 NDUFA7 KIF20A BCS1L MPPE1 RAB27A PYCARD UQCR10 MREG DHRS1 TCTA AMD1 TRMT12 BCL2 HOXA1 DET1 LOXL1 APITD1 MECP2 COL4A1 CAV2 LYPD1 RBM8A EHD3 PIGN RGS4 ENSA CDC7 RSAD1 ENDOD1 ID3 PNPLA4 ACN9 BIN3 UBQLN2 MKI67 POP5 PEX11B SMTN C16orf57 PSRC1 VCAN RAB38 COX16 CLN6 MPHOSPH9 LCP1 FAM86B1 PAQR4 IGF2BP3 ITGB3 LAPTM5 NDUFB7 HELLS FAM86A TGFB2 SMARCD2 DFFB PLCL2 NEIL3 FOXL2 PHTF1 MTCP1NB LOXL2 PPOX C1orf106 NLK BLCAP FAM82A2 AURKB EIF2B1 TOR3A NAV3 C9orf46 ZDHHC3 TNFAIP1 ARL5A BTD XPA METTL13 GPR176 ERLIN2 CTSC TTPAL GTF3C2 AP2A2 ANP32A LCMT2 UTP3 COPS7B HOXA10 PIGF KDELC1 RBL2 ICAM1 MYL9 AP3M2 BUB1 TMEM80 TARDBP SYNJ2BP TMX4 GSTT2 H2AFX SH2D4A POLR2L IL13RA1 ZFP161 JRK CKLF NID1 MDM1 RGS7 GMPR2 LBH ATP2A2 SNRNP25 EXOSC4 TIMM8B WNT5A CHPF2 N6AMT1 NUDT6 MCM3 NME7 ATXN10 LOC81691 ALG6 MAP3K5 PIGC FZD1 TTLL4 FERMT1 FBN1 PEX12 VCL DHODH ISOC2 THTPA NMU MAT2A FANCL DBF4 MRP63 WWC1 CCND3 TUSC2 BIRC5 CDCA3 AK1 PPARD CTPS ICAM3 EML3 AMOTL2 EHMT2 DTYMK PARP2 KCTD14 FABP4 FAM64A ARHGDIB CCDC85B CNPY2 PSMB9 WDR5B HNF1B SLC26A2 PON2 RAD51C CSTF2T TOP2A EFEMP1 INHBB PDSS1 ADRB2 RAD54B TUG1 EXO1 MCM10 UROS IFIT5 MED22 MANSC1 ABHD14A ZFP112 MTMR1 C6orf120 PKP4 DPM2 TRIM14 CDKN2C NAAA ZNF238 C1orf216 FANCF EFEMP2 EXTL2 PPP2R2D MGST2 FANCA AURKA CCNF DEAF1 IVD SLFN12 B4GALT6 HRSP12 RNFT2 C7orf44 DUT GCHFR FNTB RRAGA BSCL2 BDH1 EML4 VANGL1 MLLT11 TNS3 GBP1 PXMP4 RANBP6 SPC25 PHF17 SRGN TUBB B3GAT3 C11orf75 SLC25A12 NHLRC2 COL4A2 MYCBP PGP APBA2 ZDHHC4 PYCRL LMNB2 TMEM223 TACSTD2 HLA-DPA1 HHEX TEX261 PSMB10 FARSA TMX1 APOL1 EPHA2 CDKN3 SDC2 FGFBP1 PXMP2 CARD10 HYAL2 ARSJ MDH2 NTHL1 UGGT2 PPM1F PITX1 ATRN ATR PRMT7 C6orf108 MAPK14 TMEM109 DCTPP1 THYN1 HK2 GEMIN4 WTAP BOLA1 SKP2 MBTPS2 C17orf81 TCTN3 INTS9 KANK1 MRPL24 CCDC15 SLC5A6 CBY1 TSPAN4 CYR61 ACOT13 GINS4 EN1 SHMT1 ANTXR1 TM7SF3 KIAA1609 ACSL5 DCAF8 MCCC2 USP13 SLC25A11 EFHD2 WDR76 EXOG SLC38A6 PPP1R3C POLR3K SIX1 M6PR FUT4 TLR4 GPR3 GLIPR1 ID1 USP18 VOPP1 THBS1 MLPH DARS2 TBL1X TGFBI DPY19L1 CNN2 NF2 CD3EAP C14orf109 POLM BRP44L POLA2 CADM1 RPS6KB2 CORO1A GALNT6 PIGO PCDH7 C11orf51 LANCL1 TLE4 ADAM10 ALDH1B1 HEXIM1 MDFIC TRIAP1 SSX2IP NMB PGRMC1 UBTF SOX9 ERLIN1 FAM173A MRPS14 TXN2 NUDT1 EID1 SLC39A8 TRAM2 HOXA9 CHCHD8 ANAPC13 LIPA ZNF93 FHOD1 ADAT1 CSTF1 ZFHX4 HADH RHOBTB3 POLE2 RFC3 CLN5 LIPT1 KIFC1 ERMP1 ANKFY1 CHST2 JAG1 TAGLN DBI CFLAR TGIF2 ENDOG TTLL12 ARF3 SAC3D1 TM7SF2 STX8 APEX2 AK2 KANK2 MALL LEF1 CTDSPL PTCD2 PTPN18 SLC43A3 SURF2 CXXC1 EBAG9 STX10 ZNF239 GEMIN6 TIMM10 ARAP2 ATP5G1 EDN1 PLK2 ISOC1 FPGT BRIP1 BARD1 NEK2 HJURP CCNA2 IQCC FAM8A1 SPARC DHFR TIMM8A CTGF NUBPL SYNPO PTPRN2 HCFC1R1 PIGK ADO GINS2 PNN C14orf1 ATP6V0E2 ETFB AGPAT1 TBC1D2B CISD1 CYB5A FBXO31 ZNF22 ZNF365 C5orf54 BCL7C ALDH5A1 THAP10 TGM2 NCOR2 IPP TMEM14A C11orf71 C7orf68 GLRX5 UCP2 BDH2 PTDSS1 SRF UBR7 ZNF174 DLEU1 TMEM160 RAC2 MLXIP ISG15 PGAP2 GATC EBP PRR16 LAGE3 MRPL34 FUCA1 RRM2 C16orf53 LSM2 PIP4K2B C5orf13 PLAU GALNT10 CBR3 ZHX3 TREX1 IGFBP5 TGFBR2 CCND1 DOLK LRP8 TPM4 7-Sep DOK1 MPZL2 TMSB15B PPIC AGBL5 UBXN8 CD40 PMS1 BAG5 NDUFS6 PDLIM5 ASTE1 MRPS34 IMP3 ROR1 RNASET2 HMBS AP1S1 TSPAN1 KIF18B NGF HMOX2 C1orf112 FBXL18 HDDC2 PRSS23 FAM192A MOSC2 IVNS1ABP TBC1D2 ZNF512B C22orf29
BUYTAERT_PHOTODYNAMIC_THERAPY_STRESS_UP TANC2 KLF3 PSPH ZMIZ1 TJP1 TMED5 RTN2 TRIM36 RBM25 PLIN2 GSK3B RAB40B ELL EP300 BAZ2B ARID3B SETD2 DCP1A GTF2H1 IRF1 ARHGEF3 SMOX TANK COQ10B GK INPP5E MEF2A BHLHE40 HSPA6 OASL NFIL3 BAZ2A ARMCX3 DSE NPC1 PIM1 NPIP DDIT3 DDIT4 MAP1LC3B MSX1 RELN TNFRSF11B FAM134A PTGS1 DCUN1D2 ATF3 HERC4 MUM1 POU2F1 KDM4B DOK4 WDR19 FEM1C PRRG4 ING1 FGD6 AKR1C1 FAM102A GMFB BAHD1 ATF4 SORBS1 CDK17 MAP4K3 ARMCX2 CSGALNACT2 ETS2 RGS2 GABPA PAFAH1B1 ZKSCAN5 ANXA10 MAP3K14 SENP5 KLHL24 HUS1 PMAIP1 DUSP10 NRAS GCC1 LSS TSC22D2 HMOX1 SOS1 MMP13 MKRN1 UPF2 SRC IKZF5 FOS CCNT2 ZEB2 HECA GGPS1 ZBTB40 SAT1 TMF1 IRS2 SLC17A5 ABHD3 NRG1 RB1CC1 NR1D2 RIPK2 SLC39A14 ZC3H7A C7orf64 ABTB2 CLK4 KDM4A TTC17 ZNF254 JUND SNAP23 NAV2 SLC12A7 ADAMTS5 SBNO1 TXNL4B RGL1 CLCN6 DDAH2 RRAGC SKIL NFAT5 FTL FNTA SQSTM1 TFDP2 KLF9 APPBP2 POR CDR2 HSF2 TCF7L1 GMEB2 PMP22 MGEA5 KHNYN ANKRD10 VEGFA TMEM39A MAFF UPF3B NEU1 CDKN1A HSP90AB1 FGFR1 GON4L WRN BTN2A1 MAP4K5 CEBPB PLEKHM1 ZMYM5 PKD1 TFPI HIC2 ABCA1 RASSF1 CNNM4 SPRY2 FBXL12 DENND4C SEC24B GNA13 TRIM33 N4BP2L2 DCTN4 HIPK3 TAF9 CHKA PER2 FOSL2 PTGS2 FEM1B ZNF24 NCOA6 RNF103 EFNA4 SNX16 IER3 F11R BMP2 ZBTB43 ZNF202 ZSCAN5A SLC3A2 PAX8 THBD CCDC28A BTN2A2 IBTK RPS6KC1 ZHX2 EGLN2 OSGIN1 SP2 SLC33A1 CBFA2T2 PGF LHFPL2 ARID4B KCNK1 UGCG DYNC1LI1 CNOT4 WDR48 ITGA2 KLF11 GOLGA5 KLF4 NR2C2 TSC1 CAMTA2 PPP2R2A STK17B CDK8 SMAD4 ASS1 ZNF165 NFYA SLK CELF1 BAG3 LRRC8E 6-Mar MKLN1 HINFP IGF1R MLF1 PPARG CCNL1 PHF3 MAPK7 CHORDC1 MBNL2 KPNA5 GOLGA2 TICAM1 SETD5 SIK3 HSP90AA1 CGRRF1 SNX6 MEF2D PRKD2 MKNK2 STXBP3 RALGAPB INSR IRF9 AFF4 CLIP2 NRF1 NOTCH1 TRIM23 TRIM25 MEGF9 SNIP1 FNBP4 SNN YPEL5 KHDRBS1 ST3GAL6 SLC30A1 RNF44 7-Mar PLXNA3 GCLM FA2H GPR137B MRPL18 RND3 TMEM159 RIT1 GOLPH3L PPP1R15A SENP6 SERPINB2 SLC38A7 GPATCH8 N4BP1 ADNP2 PPIF NSMAF TTBK2 CREBBP ATP6V1B2 EIF5A2 MORC3 ABHD5 SIRT7 F2RL1 PRRC1 NXF1 CNIH3 GDF15 CDKL3 ACBD3 BACH1 TCF20 AHR AHSA1 TRIB1 WAC FRS2 OSBPL2 IP6K1 COPS2 CD55 RELB KDM5B IL13RA2 UBR2 TMCC1 LOX HSPE1 PUM1 MLL4 UBE2D1 USP36 KDM6B ZNF140 NAB2 WIPF2 C12orf35 UBL3 NRBF2 AHI1 WAPAL GFPT1 PJA2 IL15 UBE2B ATP2B4 CENPJ ITSN2 PLA2G4A AXIN1 BRWD1 ATF7IP CHAC1 STX3 IL1A PGM3 TP53BP2 ZNF323 ABL2 XBP1 BTG1 ZC3H12A GADD45A GPATCH3 PLAGL2 RHBDF1 GJC1 MBP MAP1S LYST ARHGAP12 ZNF282 IL8 CTH RIOK3 FBXO38 GOLGB1 CCDC68 DMTF1 TFPI2 PDCD4 PLK3 ZNF354A MARK3 STK10 TUBB2A CUL7 PER1 UBAP1 IFI16 CUL3 CLCF1 C20orf111 CDC42 HMHA1 RCBTB1 RSF1 ZFX BET1 RCAN1 HSPH1 PCNX SIK1 TOB1 SLC2A3 BPGM TLE1 HAUS6 DHX34 AP3S2 STX1A CDKN2AIP BRAP NCF2 IGFBP1 SLC6A8 THUMPD2 SYF2 MTPAP ARMCX6 SLC7A11 NOV ARFGEF2 ADCY7 C3orf52 MTMR3 ADAM17 SFPQ ABCC5 CDR2L PIAS4 TLR2 SWAP70 CUX1 ZNF274 ITCH RASAL2 SLC4A7 KIAA0415 TTC33 RMND5A AZI2 BTN3A3 DUSP1 PIK3CA VAT1 WDFY3 KLF5 SOD2 ARFGAP3 MAFG UBXN7 ATP2B1 TOB2 NUMB USPL1 TXNRD1 WSB1 CLK1 STX5 FKBP4 RABGAP1 AMPD3 RGS17 ProSAPiP1 ZC3HAV1 C10orf12 RNMT SCG5 SLC25A38 CXCL2 MKL1 ZNF557 RSAD2 MTF1 ZCCHC14 CEBPD DNAJB4 PRKCD MTUS1 RWDD2A DNAJB9 FAM53C RAB6A ARL8B SEC24A AARS RRAD RBM39 KLF12 YRDC SERPINH1 BRD4 AKAP8L RHOB CTNS WIPI1 HIST1H2BD RHOQ MED17 TRIB3 TRIM13 C6orf106 PTBP2 PLEKHO2 CHIC2 WBP5 ATF2 RHOF SYNGR3 ZNF426 CCNJ MID2 CXCL3 ARHGEF7 ROD1 RPS6KA5 AP1AR CPT1A NFKBIA ZNF84 ZNF83 CDK19 HERPUD1 N4BP2L1 RNF19B ZNF16 LARP4 UPP1 AKR1C3 FTH1 PLA2G15 TBC1D17 NDEL1 EIF2AK3 PSG6 DYRK3 NUPL1 SEC24D ZNF143 GTF2B FAM178A RAB7L1 CBLL1 NAMPT EREG NIPBL PRDM10 HIVEP2 TNFSF9 MMP10 MAP3K9 SLCO4A1 WBP4 PLK1S1 ACVR1 RLF SIRT1 INHBA ATP6V0A2 MAP3K2 BRD2 FOXJ3 CCNA1 RABGGTB CCDC93 HSPA4 AHNAK2 SGPL1 GPRC5B LMBR1L TIPARP STK3 PTX3 KIAA1598 ULK1 ZNF212 HOXD1 RAD54B PSG4 ZFP36 HBP1 RYBP DLGAP4 SOCS1 FAM65A IL11 PSEN1 STAM LGALS3 CLDN14 KIN CSNK1G1 EIF5 CBLB TRIM16 DUSP5 LRIG2 EZH1 GRB10 GNAI3 RABGEF1 HSPD1 VPS4B FAM164A MTHFD2 ZNF395 RABEP1 RAB5A BSDC1 HPGD RRAS2 IL6R KLF10 LIN37 RAB8B PSG9 VPS37B XIAP UAP1L1 KIF3C PER3 HIVEP1 TCF7L2 KDM6A CCNG2 NFE2L2 ZNF277 MYO9A BTN3A1 ZNF394 ABI1 RSL1D1 SECISBP2L GEM BRD1 SMC5 NCOA1 TXNIP EIF2C3 MFHAS1 UFM1 AKAP9 RNF38 RSRC2 SPSB1 TGDS PPL SMURF1 PLEKHB2 RAB9A GPR107 ELK4 IL6 FXR1 SERP1 AREG PI4K2A PALLD RAB7A KIAA0182 PDE4DIP DST PRDM4 NDRG1 CSNK2A1 KIAA0355 TSC22D1 PKNOX1 FAM13A LARP6 PLEKHF1 UGDH PPAP2A HSPA4L RRAGD DNAJA1 IRF7 SLC31A2 IL18 RAB22A SYNC C10orf28 GPRC5A TJAP1 WDR47 ZNF473 SERINC1 MXI1 FAM59A DNAJB1 AADAC IL24 FGF2 KDM3A RCAN3 SIM2 PELO NUDT4 HSPBAP1 MMP1 FZD7 GCLC SPSB3 GMEB1 PSG7 PDZD2 MXD4 PSG1 BRF2 PHLDA1 TOPORS SLC6A6 ZNF442 IP6K2 RALGDS DNMT3B RP2 GABARAPL1 CITED2 LYPD3 SLC38A2 UBE2H CYTH2 SPAG9 SOS2 SLC25A36 DAAM1 EIF1 HSPA13 CLU PTP4A1 LUC7L CDKN1C DHRS3 PHF1 ARHGEF2 ATXN3 KITLG GNPDA1 CSTF3 DNAJB2 GNAI1 EIF3A TSPYL2 ACVR2A FAM169A GPBP1L1 GTPBP2 HIST1H2BF ACVR1B OSBP SLC1A4 PDE10A P4HA2 STC2 HIST1H2AC HMBOX1 CIR1 GTF2IRD1 HEY1 ATP6V1C1 FICD PNRC1 ELF1 DNAJB14 SPTLC2 ANKRD12 OPTN IQCB1 C9orf156 KLF6 TRAF6 CSF2 MT1X PLCD1 STAG2 HDAC5 CSNK2A2 DNAJB6 PPP2R5B HRH1 GPR161 CDYL RAB11FIP1 ARPP19 ARIH1 RNF6 JMJD1C CEBPG NCOA3 KDM2A NUP50 PFKFB3 FAM190B MED13L FAM189A2 PTHLH HS1BP3 TBC1D15 JMJD6
BYSTROEM_CORRELATED_WITH_IL5_DN PIK3R1 RNF13 TRAM1 CAND1 KPNA3 MXD1 PAPOLA PTPRJ ARNT HIVEP2 MATR3 ADAM10 PIK3CD FOXM1 PITPNB RARA IKZF1 CD180 ERCC2 DDB1 CEACAM21 NCF1C MAPKAPK2 PKNOX1 SLA EIF4G1 INCENP EIF2AK2 CNOT7 NVL ZNF22 BCL2 ADCK1 HCFC1 TFDP1 SF3B1 PSTPIP2 MAPK9 LYST CD44 CLK4 BAZ1B MTMR1 CYBB SLFN12 ITGAL CASP7 HIPK1 WRN NR3C1 RAB10 KLRK1 PLD1 PIM1 AP1G1 SORL1 ADAR IL6ST TMPO STAT5B RNF2 SYK ITGAM
BYSTROEM_CORRELATED_WITH_IL5_UP MAP4K4 RPL41 GTF3C1 DOK2 TACSTD2 RPS12 CBX3 BRD4 TBC1D24 GATA1 ASB3 PERP SERPINB2 RDBP TSPAN32 CTSH ALOX15 VAMP8 HDGF RPLP1 EPX RPL10 HDAC2 NUCB1 HIP1R RBBP4 PRG3 GGA1 CAMP PRG2 RAF1 VCAM1 GORASP2 SET SART3 LYL1 NUCB2 DYNC1H1 NFKB1 E2F1 RPS15A PTPN2 GATA2 ETF1 CD63 POLR2L IKBKB CTDSP2 SMARCD2 IL3RA STX3
BYSTRYKH_HEMATOPOIESIS_STEM_CELL_AND_BRAIN_QTL_CIS PADI2 ZFAND5 PTPRF TOX4 GNB1 MRPL35 MRPL44 THUMPD1 ALDH9A1 SRP9 MTIF2 ALAD CUX1 USP38 C9orf95 MLL5 ARL6IP1 NDUFA7 N6AMT2 LOC728392 MED1 TRMT1 CLEC16A SKP1 PDXDC1 CPSF2 DYNLL2 PRDX2 ACADL TCEB3 MRPS7 GATAD2A CTSC DAP3 AGTRAP TUBGCP4 ZFP91 DDA1 GEMIN5 DPP7 ACAA1 VPS52 ARHGAP9 NECAP2 GLO1 TMEM66 PSMB6 SNHG6 GFER OCEL1 C5orf34 NOP10 KCNJ9 CCND2 KLC1 IQGAP1 SC5DL SCOC DCTN6 HARS MYO7A PRKCE SNRPB2 FAM114A2 SPG21
BYSTRYKH_HEMATOPOIESIS_STEM_CELL_AND_BRAIN_QTL_TRANS SYPL1 STX12 ACTR1A HNRNPH2 MED10 SALL3 PCK2 NXF1 C18orf8 ORMDL3 ABCC3 EYA3 TSHB MCM3AP RANBP9 HSD11B2 ASB3 IGFBP4 C9orf114 STMN2 SLC16A2 SLC2A1 SAMM50 C6orf203 MMP17 NDUFS2 SART3 UPK3B EIF5B NFKB1 EPB42 ANP32A TTC17 S100PBP SF3B5 SPTLC2 CHP SEMA4F NNT NRBP2 TCIRG1 EPB41L4B BAZ1B KRT81 MYH3 BPHL AIP TRIP12 RPF1 TSPAN33 MKI67 MAP3K12 EGF ICOS MSI1 CHD8 LAMB3 VAMP1 GDI2 MRPL50 DAD1 RPN1 PDK4 PRKCD NCOA1 UBC PGAP2 PXMP2 USP22 KLHL7 SNRPB AHCY SDPR NAA30 CKMT2 PTCD3 ORM2 CNBP LRRC58 FABP5 ZFYVE16 SLC35C2 E2F8 HSD17B2 NOP58 FLCN XRCC5 SFPQ CCDC6 MAP1S PIGA UCP1 FBLN1 CRYGB MNT TMEM222 PSD C1orf85 VDAC2 KCNN1 CTCF FGF9 NAALAD2 GLDC SLC2A4 TIPARP ABCA1 ZFP161 RAP1GDS1 XPOT SF3A2 MIF MKLN1 ATP5G2 STK11 ZFAND6 HOXD4 TPST1 C17orf96 NSD1 PLD2 ZNF771 REPIN1 RAP1B DDA1 PSMD14 AKAP8 SKAP2 CHCHD7 TK1 SBNO1 EIF2B4 PKIA TBC1D15 CLEC16A MOV10 HP PDXDC1 HAND1 ST8SIA1 NF1 EPB49 NEK1 IFIT1 ZNF444 PVALB RNF19B COMT PDLIM1 HPD BLM OTUB1 DNAJB6 SGCE SLC38A10 AGRP DNAJB11 SERPIND1 ZMYM4 TAPBP SDC1 TNFAIP8L1 CIRH1A CYBA C4orf3 RAB2A RPLP1 EPS15L1 ZFR2 CRISP2 PDLIM7 NANS PRPF19 EIF4G1 IGFBPL1 ZNF574 MRPS5 ARFGEF1 DHODH PPARA CETN2 CAPN6 HMOX2
BYSTRYKH_HEMATOPOIESIS_STEM_CELL_FGF3 POU5F1 EFNB1 MAP2K6 PKNOX1 EFNB3 BMP8B SH3RF1 BMP8A
BYSTRYKH_HEMATOPOIESIS_STEM_CELL_FLI1 IL1RL1 DBF4 RAB5B MYF6 IFT27 TAP2 FANCG FLT3 HIC1
BYSTRYKH_HEMATOPOIESIS_STEM_CELL_IL3RA SERTAD1 CCND3 RAC1 MLL GATA1 EPHA6 VEGFB BCAP31 GUCA1A
BYSTRYKH_HEMATOPOIESIS_STEM_CELL_QTL_CIS PRDX2 TTC7B DDOST GATAD2A CTSC PADI4 ARL6IP1 PIGX USP38 ZNF275 H2AFJ LOC728392 ITLN1 BRP44 KIF1C CCDC56 FGF3 GEMIN5 RCN1 LITAF CREG1 NSDHL IL3RA SPG21 PDXDC1 PSMB6 C15orf63 EMP1 C9orf95 TBCB OCEL1 TUBB6 NPL SPAST ALAD GLO1 NUB1 FLI1 VPS52 F5 CRYZ DPP7 GGH DAP3 DYNLL2 CST3 CCR2 MTIF2 MTMR9 ZC3H11A AFP ACADL PITX2 TTC15 C14orf2 GNB1 AGTRAP TCEB3 SQRDL PTPRVP HARS DBI MPO GCET2 CLEC16A TFPI SNRPB2 SRP9 MSH5 NFYA UBAP2L FLOT1 CSRP1 PTPRF GFER IL12RB1 PON2 GATM ALDH9A1 TMEM66 CNIH ATP6V1B2 TM2D3 PSMG4 DIAPH3 GPI NECAP2 MYL10 NDNL2 ST6GALNAC4 TMCO1 GGNBP2 TSPAN8 HDC PADI2 VAMP4 GNB4 NOP10 THUMPD1 MRPL35 MYOM1 GPR56 IFI16 CUX1 TUBGCP4 ATAD1 C13orf15 OBFC2A F2R ADPGK CNN3 CPSF2 ARNTL SCOC CCND2 MYO5A RUNX1 MRPS7 DCTN6 SNHG6 CBR1 SC5DL C5orf34 HLA-DRA MED1 F11R CTSE CBFA2T2
BYSTRYKH_HEMATOPOIESIS_STEM_CELL_QTL_TRANS FKBP9 CDH1 PDXK CDX4 SNW1 HDGF OMD SOX15 IPO8 IMPDH1 PLXNA2 DGKA NUMB HOXA1 SLC25A19 PLA2G2C UHMK1 PRKRIR MPDZ MRPL28 KRT84 CSNK1D ELOVL2 PTK6 NSDHL CASP9 HAND1 H2AFZ PSMD9 PCSK5 ASNSD1 SMNDC1 ZNF276 PTPRA HSD3B2 CCL4 NOG ANKRD2 GNA13 ARID1A DLX3 STXBP2 WNT10B LEP EIF2AK3 FXC1 EIF5B SGCD COX5A BOK CSF3 TOMM5 RHOH TTR MRPL48 FTSJ3 SMAD1 AKTIP VPS37C HNF1A CUX2 KIF5C POU5F1 FBLN1 MYO6 HIST2H3C VLDLR PIP5K1B SEBOX C9orf23 HTR1B NR0B1 SNAPIN DNAH8 NACC2 GUF1 TLK2 MRPL16 RECQL CHD1 PLXNB2 EIF3B CTNNA2 TPK1 MBD2 PROM1 RPS23 SYK ADIPOQ ATP6V1B2 RNF14 FNTA GIPC2 BRD4 DICER1 AMOTL2 MDM1 COMT SETDB1 ATP1A1 KIFC3 KCNQ2 SLC25A44 TYRP1 RAN SNCB ANKRD17 MAPK7 PSMB7 ADPRHL2 NAP1L1 H19 SMARCD2 ACRBP PRRG2 HIAT1 PIK3R1 ITGAV TULP3 KIAA0319L PCYT1A NFKBIE BRAF CDH3 COQ4 KLC1 FOS HSPB11 CAPN2 CP IL6ST NR1D2 MRPL50 SORBS3 CD151 LY6H GAR1 2-Sep DNTT ADAM10 IL13RA2 TRIM21 TSPAN12 BTBD17 PWP1 NQO1 HTR2B SDC3 VCAM1 CHRNG ZFP36L1 GSTA3 STOM IRF8 ZNF703 SET PIK3C2G WIPI2 MRPL54 UBE2I STAU1 TSPAN6 LOR FAM105A ITGB7 LIPE ADSS OSBPL9 IRX3 B3GAT3 IER3 AKR1B1 TGFB3 VCL GAST GLUL OCA2 NEDD4L ZRANB2 PSMD1 PHGDH PHLDB1 DDAH2 CDKN3 IFNAR2 ANKRD46 C10orf26 ALK FMOD MBP CYP1A2 ARF3 C9orf114 HINFP ZDHHC6 C10orf58 SYNJ2BP STK24 XPO7 UBFD1 NEU1 SEMA6D IL12B ACVRL1 FRYL LPGAT1 GALR3 NPEPPS CTDSP2 GPX1 RFC5 AKR1C1 GYG1 MKRN1 ZNF644 RRN3 HIST2H2AB APOBEC2 SULT1A1 CDK8 TMEM199 SKAP2 SLC1A5 GIPC1 RAB11B FCGR1A NR2C2AP MKRN2 CELA2A COL17A1 SRRM1 CD79A HOXD1 CD320 C5AR1 NUSAP1 CKMT1B CACNA1S TMEM129 RGS11 ANG RGS19 AXIN2 WIPF1 ESR1 HNRNPH2 MAP3K1 CHST2 CD34 COX6B2 SERPIND1 EBF3 B3GALNT1 SMARCAD1 PDRG1 DPEP3 HNRNPD NAA15 HCN2 SLC25A5 RTKN CRB3 CD36 TEK FZD3 MMP17 SERPINF2 GDNF NDST2 PMM2 LPHN1 CASP2 NONO NPPA SDHAF1 SIRT3 KCNA4 TBC1D15 GLTP RNH1 ASB3 WNT7A XPNPEP1 HIST1H1C PTGDS BLZF1 ZC3H15 BMPR1A TNFSF11 CCL3 RTN3 DYNC1H1 PSMD2 CST9L COASY STAT3 PTGFRN NR5A2 UGCG LEFTY1 GOLT1B CA3 SEC14L2 PGR HSP90AA1 IL1RN HTRA1 OSBPL5 LUC7L STRN4 HMGB1 TIMM8B MACROD2 STAR YAP1 REXO1 CD14 FGFR1 HNRNPA1 WNT8A ENPEP TOR3A CDS2 TIE1 GUCY2C MAPKAPK5 MAP3K7 PBX1 AK2 FADS1 CDX2 ALDH1A2 NR2F6 CTNND1 SEPSECS NPR3 PPPDE2 GPSM3 GYS1 SOX2 GAMT CANX GNGT2 UROS NFYC TM2D2 SEC23IP PROC HIST1H2BD CUEDC1 RHOD GHRHR NUDCD2 KDELR1 ADCY9 CBFB FAM63A CTDP1 DCPS RGNEF SYCE2 MYO1F HAS1 IFT27 NDUFV2 UBE2T IFT20 DVL2 PDE4DIP RAB4B KLHL7 ETF1 ATP6V1D RAB2A MRPL13 FEM1A CAPN7 SWAP70 ITIH3 ZNF518B C4orf3 IL1RL1 PLXND1 CDH6 PEX14 ANPEP MOBP COX7A2L CYB5R1 STK25 SLC4A4 TNFRSF8 VAPA FGF18 AGFG1 NMT2 ZMYND8 INPP5A GSTM3 GABPB1 ALDH3A2 WDR46 CEACAM21 TERF2 ATP6V1H AHCY FXR1 CBX5 PCGF2 PLRG1 TCIRG1 RAP2B TRPM1 GOSR2 BMI1 NDFIP2 CYP2B6 RBM18 GSPT1 CXCR7 GFRA1 DLG3 JOSD2 SETD4 VTN PDCL3 MYB NR2C2 NAGK UBA5 RBPJ BPHL PIK3CD PEX5 QSOX1 IL13 ZNF277 DNMT3A SETD1A UBLCP1 CRY2 ADARB1 BTF3 MYNN RBPMS COL4A1 HIST1H1T UBN1 VEGFC PSMD11 SCN8A IFITM3 VEGFB IGFBP2 KCTD9 ARL6IP4 CXCL10 HRSP12 POLR2I ID2 NEFL FKBPL MAN2A1 ADAM3A PTTG1 SELK CHD1L MNAT1 FUS TFRC SIRPA UCP1 TNFSF12 CDC20 CYTH2 PPP1R12C CHRNA6 CCS APBB1IP TGM2 MFHAS1 MAP3K2 RALA TWIST1 PACRGL ASCL1 OGDH GSTT2 MRPL12 PPIL2 NMI XCL1 POLR2G TNFRSF1A MLLT1 SMPD1 MDH1 SOCS1 NUCKS1 HOXB4 LMO1 RPA2 PAFAH1B2 CCNB1IP1 DMTF1 ALAS1 SLC12A4 NPNT UBTF NPY2R RAD54L IL18R1 CCDC6 AXIN1 HRH1 GTF3A IL18BP COX8C GAS8 PTPRR SNX12 KLRK1 FGGY ARIH2 CSNK1E FANCM PTPN23 GBF1 SKIV2L HNRNPR USP39 NDUFAF1 ROCK1 ICAM2 SRI SYT3 NBEAL2 DNASE1 TOMM70A PHF13 VPS26B KCNJ1 SCN1B COPA TRAF6 LIMK1 LBP AKR1B15 MUC17 PAK3 SH3RF1 HTRA2 FOXG1 SUB1 ZIK1 PRMT5 VAV1 RAB11A PDC MPEG1 CTNNBIP1 ABCB10 SNAP23 HOXB6 PHF7 ANXA7 CBL CD48 F7 MYH2 TMPRSS2 ABCF1 YIPF4 MBD3 ERO1L FXYD3 MYO1B ARPC5 RAD17 ADSL HNRNPUL2 MTOR POP4 RAG1 IBSP SLC38A2 NLK TNFAIP8L1 IYD MYBL1 PDCD1 NFIX MYO5A EFHD1 ITGA6 IRF2BP1 FBXW2 MATR3 CUL2 ONECUT1 LGALS4 HPCAL4 SLC30A9 GTPBP1 TSPYL1 DUSP9 RGL2 PNCK PSAP RRP1 CD40 ATF2 GPAA1 CNOT8 FHOD3 RGS16 NKIRAS1 CA5A CACNA1G PCBP2 MAB21L2 ZNF398 CCNA1 ZNF688 MTMR14 MSR1 IL2RB BET1 NIP7 CLK4 GZMA BTG1 KDM1A CRADD LRRFIP2 PDXDC1 NPDC1 DDR1 WBP1 LIG3 VPS35 MCM3AP RASA4 HAND2 15-Sep RNF103 HOXB8 GSTK1 FDFT1 PPP6C ZNF436 MED24 TECTA HSPD1 CD5 SERPING1 TPP1 MEA1 KRT2 MAGOH SLC16A7 HCFC1 RAD52 WDR43 FASTK ITGB3 STX6 PTPRN MPP1 SART3 ACE GPC4 SEC16A SH3BP2 NDUFV1 ITSN1 AQP1 EML5 CDCA7L GRIK5 CRKL PLCB1 APRT SF3B14 STK38 FCGR2A PTGFR ATAD3A USP9X MAF ZNF746 PRRX2 SP4 TENC1 LMNA ESRRA STAT6 KLF9 JOSD1 DDA1 BID HTT TNNT3 UBE2V2 COL12A1 FIGNL1 ATP5D APOA1BP CCL2 DDX56 RPS6KB1 ADIPOR1 DDX52 KLK8 SNRNP40 LARP7 CHMP6 RAB23 ACP6 ABCC8 CEBPG DNAJC7 GRIN2D CDCA4 ACOX1 TSPO2 BUB1 HIPK2 ASNS BCL7B CRIPT RNASE3 STX4 NR2F1 KEAP1 COL4A4 ARPP19 FOXK2 PDE6A TFCP2L1 CLPX TEC NCAM1 CYP7B1 ST6GAL1 RPL39L CCNI KCND2 FLNB THBD IKBKB DAD1 SNX10 POLR1C ZDHHC5 POLR2C NPAS1 TCF4 ZCCHC6 EXTL3 SLFN12L CD74 ECHS1 ANAPC13 TCF3 PIPOX GRIA1 DLAT SLC27A1 KIAA1217 USP19 GPCPD1 ABHD8 GJA5 ENG NEFM AURKA C4orf52 ST7 OTP MRPS34 ADCY6 PMS2 GAB2 PRR13 CD68 YWHAG CNTNAP1 GLO1 REEP1 METAP1 GPSM1 GHRL CDO1 ATP6V1E1 NEK1 IMPA2 TWSG1 MEOX1 TH SCT SLC5A6 WBP2 ZKSCAN3 TFAP2A ABCB8 ENC1 R3HCC1 EMID2 HES5 STT3A NDUFC1 KRT4 HOXB13 LEF1 PRKCDBP AVPR1A DHX9 GDPD3 TBXAS1 SLC25A14 HOXA2 CGGBP1 PDE1A ZDHHC9 GRIN2C TPO LRRN1 COLQ PARK7 XRCC6 GRIK1 PRKAR1A G3BP1 DUS1L UBE2Z DCUN1D5 CSRP1 FOXRED1 TUBA1A EDN1 ATP2A1 MAPK12 DNAJB2 SORBS1 HR INHA FYTTD1 IGFBPL1 HAT1 HCCS MED22 STX3 EDN3 GNAS ETV2 SUV420H2 EREG SYNGR1 BRD2 NFKB1 TPST2 TM4SF1 MIA
BYSTRYKH_HEMATOPOIESIS_STEM_CELL_RUNX1 PHOX2B PTGFR ACVRL1 DAD1 EPHB3 PGR CD55 CSF3R IL12RB2
BYSTRYKH_HEMATOPOIESIS_STEM_CELL_SCP2_QTL_TRANS MYL4 PBX1 FMO1 SEMA5B POLD4 CETN1 DNASE1L2 DHX40 NKX2-6 CTSG MYOG SFTPC COL4A2 TXNIP SPARC ATP7B PCSK4 HSP90AB1 PSMD3 LIF TEP1 ATXN2 FAM164C
BYSTRYKH_SCP2_QTL LOC728392 GGNBP2 KIF1C PSMB6 MPO DYNLL2
CADWELL_ATG16L1_TARGETS_DN C6orf35 C15orf40 ZNF266 PER1 HAL SPATA5L1 LRIG3 TTR RGS5 PDK4 GDAP2 HSPA1B D2HGDH USP53 P4HA1 VCAM1 PPIP5K1 SKIV2L2 IGFBP7 TUBGCP4 OIP5 SULT1C2 CLDN8 RNF187 NETO2 THOC1 C15orf57 SFRP1 FANCF YTHDC2 C11orf34 ADI1 SATB2 HSPA4L H3F3B NFE2L2 STOX2 PPARGC1A TP53 GIP TCHH CCDC88C LOC619207 DHRS1 CAMK2D PPFIBP1 FAM103A1 DNAJA4 ARSK FAM129C RCCD1 IVD SGK1 TTC3 VPS39 BUB1B CAP1 C5orf28 ST6GALNAC1 SLC22A15 C5orf34 MCC RALGPS2 SLC15A2 HSPA1A NUP62 HAUS2
CADWELL_ATG16L1_TARGETS_UP APOA1 C1QTNF1 TF EXD1 SELS BST1 POU4F1 ADIG PHF21A KIF3B XIST PC UPK1B DGAT2 CD36 FABP4 CXCL1 LEP AMY1A CFI GGT1 SCP2 THRSP NPC1L1 EXOSC10 ZKSCAN1 HSPA12A FBXO41 NPR3 TMEM116 CD163 LPL SAA1 CYP2E1 APOA4 RBP4 CCDC80 APOC2 PCDH17 PTGER3 TMEM87A PLEKHM1 CIT SERPINA10 ADIPOQ SLC5A12 AP1M1 CA3 SOCS3 INMT KRT12 FCGRT TRIM15 HAO2 WDFY1 KCTD14 PLDN SSR1 MTTP C4orf32 CHAC1 TMIE PLIN4 GZMB SMYD1 FMN2 FABP1 RSAD2 CST6 NEUROD2 LTK DHH CHST1 SUCNR1 CIDEC FAM3B WFIKKN2 PDZK1 LHFPL2 AGXT2L1 CFD FUZ RBM45 VNN1 RHOV IFIT1 DBH ARSK HP THPO ALPI SASH3
CAFFAREL_RESPONSE_TO_THC_24HR_3_DN NUSAP1 MT2A CDC42 HIST1H4I RRM2 GIPC1 NUPR1 RYR1 CPT1A PSMD8 WDR89 WBP1 CSNK1G1
CAFFAREL_RESPONSE_TO_THC_24HR_3_UP CCNG1 CNBP ABCC12 RPS2 LRRFIP1 EIF3I SEC61A1
CAFFAREL_RESPONSE_TO_THC_24HR_5_DN IMPA1 RBM4 FTMT CALM3 NME1 GARS POLR2J2 TGFB3 PCBP2 RANBP1 MRPS33 NDUFA1 UBR4 USMG5 NDUFB3 COPB2 CENPL SLC3A2 IGFBP5 LRRC28 EXOC2 HNRNPL SHMT2 NUSAP1 ASNS ARF4 SERPINB2 ZRANB2 MT2A TYRO3 MLC1 ALG2 SPINT2 POU4F1 DCTN4 RAB2A UBE2C SUB1 KIAA0101 FOXM1 YY1AP1 DUT FXYD3 CDC42 EIF5 EBP HERPUD1 ATP5J2 KIAA0146 PPIH TUBA1A SEC16A HIST1H4C CDK1 C14orf2 WARS RRM2 NEAT1 MCCC1
CAFFAREL_RESPONSE_TO_THC_24HR_5_UP CCNA2 SLC29A1 KHSRP RAB5A PNP NUCB2 UHRF1 ZFP36L1 CTSL1 NCOA4 EXOSC4 TUBB CKS2 LIG4 VAV3 GAL IARS PSMA2 DDB1 EIF2A PABPC1P2 C6orf115 PCNA NAMPT SEPP1 ATP5G3 TFRC RNF10 RPS2 CNBP TXNRD1 FNTA RBX1 MYL6B
CAFFAREL_RESPONSE_TO_THC_8HR_3_DN PCDHB14 ACTR1A RANGAP1 TRAP1 PSMD1 PRPS1 ENO1 CHD4 POLA2 EIF3B
CAFFAREL_RESPONSE_TO_THC_8HR_3_UP PATL1 AIMP2 EPCAM CPEB4 RHOB
CAFFAREL_RESPONSE_TO_THC_8HR_5_DN HSPA8 PABPC4 DNAJA1 HSPA1L RDH11 DNAJB1 RRM2 HSPH1 HSPA2
CAFFAREL_RESPONSE_TO_THC_8HR_5_UP IPO7 CDKN1B AIMP2 USP3 TES STX5 JUND CTSL1 GARS GOLGB1 ID2 ZFP36L1 BNIP3 SRRM2 NEAT1 C20orf111
CAFFAREL_RESPONSE_TO_THC_DN PABPC4 TMEM109 DNAJA1 HSPH1 DHCR7 TUBA3C PPIF CCNA2 CYP51A1 RRM2 SERPINB2 SESN1 CDK1 DHFR UBAC1 CALM3 EBP KIAA0146 HSPA2 KIAA0101 HSPA8 TUBB TUBA1A MCM6 UHRF1 ZWINT GIPC1 MCM3 RBM4 PNP
CAFFAREL_RESPONSE_TO_THC_UP CENPL KCMF1 FTMT TGFB3 VEGFA RPS2 YY1AP1 MYC ZNF451 UBR4 SEC31A SHMT2 RAB5A NUCB2 NEAT1 TFRC ASNS IMPA1 ZFP36L1 IPO7 CDKN1B SLC3A2 USP3 SERINC1 ZRANB2 FNTA EMP1 HIST1H2AC CPEB4 HERPUD1 MCCC1 EXOC2
CAIRO_HEPATOBLASTOMA_CLASSES_DN LCK ZNF862 ALDH3A2 ZEB1 ALAS1 LAMA2 GLUL TRIM22 UGT2B4 P4HTM CD5L DAO ENPEP KDM2A B2M TST SNRK GLYAT CYLD SGCB ITM2A PRKCH PLXNB2 ABHD6 CAT DNASE1L3 HTRA1 SMAD3 ATN1 PAMR1 PEA15 MMRN2 C8A KLRK1 RASGRF1 AR TRANK1 ARL6IP5 IL1R1 CYP2E1 UQCRQ C1R GATM SLC30A1 RAMP3 PSME2 DBP FABP3 FMO3 ADH1C ITGA8 PHYH PEBP1 HOMER2 ITIH4 PDE2A GPR171 ZCCHC24 CYP2C9 TSC22D1 HSD11B1 HSPB6 PLA2G4C PON1 SNED1 BLCAP CYP1A1 ZNF238 IL6ST EGR1 APBB3 BSCL2 AFM PHF15 KIAA0040 SYNPO KANK3 ALDH2 SLC4A4 MYCL1 RARRES2 SPTBN1 AQP9 C1S LMOD1 MAP3K14 TRADD PACRG HIVEP2 CTSF SVEP1 ADIPOR2 CX3CR1 TK2 DKK3 RRAS RCAN1 DEPDC5 HGD SHB UBA7 ANXA10 ITIH5 DCN NFKBIA PHLDA1 LPXN ENG KANK2 TENC1 PTPRB NTF3 SPON1 FAT4 APCS IGF1 COPZ2 HSD17B6 FAM189A2 AOX1 WFDC1 C1QTNF3 C10orf116 GHR MAST4 MYL12B FAS CARKD ADH6 FMO4 ST3GAL5 GAS6 TSC22D3 GFOD1 GC NR1D2 TRAK1 CDC42EP3 PREB ECM1 MAP3K5 DAPK1 BLNK FRY SULT1B1 CCDC53 RARB AMOTL2 MAN1C1 HDAC9 SLC6A1 LAMA3 ABCA6 FIGF ANXA4 ADH1B KLRB1 CAMK1D RBP1 ADH1A KCNK1 SGPL1 SLC10A1 LDB2 CD81 APOC4 KIAA0913 COL18A1 BHLHE40 LIMS2 CD59 TFAP2A IL2RB MYRIP ABCA2 HPD RPS27L GABARAPL1 TJP1 TBC1D2B HCP5 KHK CASP4 CTSO BLOC1S1 GIMAP5 BCL6 EMCN ZCCHC6 SMAD7 SLC27A5 MYLK NBL1 C7 ZBTB20 TTC9 ATP10A AADAC ASPA CAPN2 MTMR11 SLCO1B3 ACSL5 RAB33A CSRP2 SERPING1 SLCO1B1 MFAP3L
CAIRO_HEPATOBLASTOMA_CLASSES_UP CSE1L RAN TPD52L2 EIF3M TAF12 PQBP1 EIF3B LRRC59 LAPTM4B NCAPG FAM136A RCC1 ENO1 FAM60A MMS19 ILF3 SMC4 ATP6V1H DDX10 SMARCA4 IL1RAPL1 DDX18 TASP1 AP2B1 CALU RPS6 HMGB2 NCBP2 KIF18A PSMG1 POLR2D SUPT3H GCN1L1 KIF18B SSB MAN1B1 DLST PYGL COMMD8 UTP20 PCM1 LRPPRC TOMM34 NOP56 ATP5SL C18orf10 SULT1C2 EPRS MRE11A PNKP SFI1 DOPEY2 UQCRH NPM1 CCDC47 WHSC1 GNB2L1 BYSL EIF4A3 YEATS2 IARS CCNF TCERG1 HSPA13 SF3A1 CENPN CDCA4 GMPR2 FAM115A BOP1 EIF3F POLR3D AGPAT5 PABPC4 PDIA6 CPSF1 ECT2 MLST8 HSPD1 HNRNPR SF3B3 SUPT4H1 SSRP1 GTPBP4 THG1L CDKAL1 GTF3C2 STK25 SKP2 ALDH18A1 HSP90AB1 MRPL15 RNF126 MRS2 DDOST ACLY TFRC P4HB C1QBP IMP4 ESF1 PDSS1 MCM10 CHEK1 RUVBL1 CIZ1 PFAS BUB1 CCNB1IP1 LSM4 HSF1 PTPRA KNTC1 KIF23 CDC27 RFC2 IPO5 NIP7 WDR46 DNAJC7 TOP2A NOP16 PTDSS1 MAD1L1 GINS1 HIC2 CAPRIN1 RRM1 EXOSC2 NLE1 CKAP5 AHCY ZNHIT3 CANX NUFIP1 DDX42 DDX41 UTP14A NHP2L1 DDC KARS DCP2 NCL CKS2 WDYHV1 PSMB5 FARSA IPW PLK1 SERBP1 RPL14 SRP72 YWHAZ KIF4A UBAP2 RUVBL2 RNASEH2A HEATR2 SUPT16H CNOT6 KLHL7 FANCI RPL4 RAD51AP1 NOL11 KIF20A OSBPL2 XRCC5 WDR12 EIF3H 9-Sep WDR3 HUWE1 ACP1 MAVS CCT3 RPL24 SNTB1 MNAT1 BZW2 CDT1 DKC1 B9D1 CDK1 RBX1 RANBP1 NDC80 SLCO4C1 ST13 SNX5 CPSF6 MAPRE1 MTA1 FXR1 BLMH ENOPH1 TSR1 PHB2 ODF2 RBM12 RPL18 FBL CENPF ZFR CCT6A QARS MKI67 NUP210 C14orf166 C2orf43 CREB3L2 RPS3 PARP1 PDIA4 MAD2L1 CCNA2 HMGB3 AGBL5 C8orf33 PRKDC SMARCA1 AAMP ABCF2 SPTLC2 AURKA HN1 CSNK2B SQLE NUP153 RPL28 RPS16 AARSD1 ACTR3B NAT10 AMD1 RIOK3 TBL2 EEF1E1 RPS6KB1 MRPS18B NR2F6 BUB1B USP10 RPL5 GTSE1 LYRM4 EIF2B4 GPS1 PMS1 DGUOK RPL8 RDBP EIF5B CDC6 HMMR CBX3 DNMT3A LTA4H DARS NUP205 NAE1 RPL22 KDM1A DNAJC4 FASTKD1 EIF4B MSH6 KIF11 NEK2 SLC39A4 TAF1D PTK2 MEP1A TPX2 APRT RPL19 SMC2 UBXN8 KIF14 NPM3 SEC61G OLA1 SETD8 GART NUP85 MCM4 RPL18A SLC35F5 IGSF1 EZH2 TMEM97 NOL7 CIAPIN1 CCT2 DNMT1 SRPK1 CHD7 TRRAP AGPS CCDC88A RPS8 ANGEL1 SLC25A3 PPA1 AARS TCEA1 AURKB CLIC1 E2F5 PRDX4 CKLF SOAT2 UGGT2 HDAC2 PNO1 AATF PUS7 VTI1B FBXO5 ARMC9 CSNK2A1 MIF RPL10A KPNA2 UBE2C RPL23 MYCN EIF3E MRPS33 SNRPD1 MRPS7 EIF4E2 PPP1CC CSDA R3HDM1 TTK ASPM GCSH MTDH BRCA2 MRTO4 CDC25A EXOSC4 WDR77 TIMM9 SFPQ GNL3 RPS9 XRCC6 SMARCB1 UNC93A SEC23IP PUS1 DTYMK FXN DNAJC10 RFXANK ZNF696 NHP2 HEATR1 RSL1D1 RFC1 MCM2 CDC20 CEP57 SMARCC1 MSH2 CAD CENPQ ZC3H15 MAZ IPO7 AGFG1 THAP4 SLCO4A1 RRM2 MCM6 PDCD4 C10orf2 FNTA TXNL4A DTL EEF1B2 HMGA1 ATP5G2 PRC1 GINS2 C12orf24 PDCD11 NT5DC2 NOLC1 SCRIB USP24 CHAF1A OIP5 C20orf27 CYC1 C2orf3 GRK6 RABGGTB SSR3 RPN2 CCT5 RPS21 HNRNPC TGS1 COIL CCT7 BSG RPL37A MYL6B DLGAP5 PHB CHEK2 MAPKAPK5 LANCL2 MDN1 CRELD1 GINS4 BFAR ARFGEF1 XPO7 COPS5 ADSL HS2ST1 TDP1 PRMT5 DAZAP1 VDAC2 TOMM20 PRDX6 CHCHD2 SNRPB NCAPD2 MYCBP DGKD KDELR1 CDC25C C4orf43 FANCA TEX2 POLR3E EMG1 PPAT POP7 PLTP TRAP1 KIAA0368 ERGIC3 C6orf48 ATP2B1 DNAJC9 LIG1 PAXIP1 LSM2 PTP4A3 TBRG4 NUSAP1 MCM7 EEF1D PRMT3 KIAA1797 HDLBP GTF3C3 LIG3 KRT19 HNRNPA3 CCNB1 GLDC NUP93 RPL11 PUF60 ZWILCH TIMELESS IMPDH2 DBF4 CD164 UPK3A HN1L CXCR7 EIF2S2 CCT4 LRRC1 TOMM70A MRPS27 RPL36 IPO4 VARS KPNB1 CCNE1 FKBP10 ILF2 PBK DDX27 TMPO APEX1 ACSL3 CDKN3 TUBG1 DDX1 SNRNP200 ZNF207 RPL6 GGCT BCCIP RPL15 POLR1C RBM4 SPAG5 RFC4 EIF4A1 RPP40 CLNS1A KIF22 PIK3C2G NCAPG2 MRPL12 PRMT1 OXA1L TMEM48 PLCXD1 CENPI CIAO1 HJURP GPN1 KIF2C ARID3A VRK1 UTP18 PDGFRL NCLN BIRC5 PLIN3 UTP6 CDCA8 RAB4A UBE2S ATP6AP1 TRIM28 AFP RRS1 C1orf109 KIAA1609 RB1CC1 MPZL1 MCM3 WARS2 YBX1 TAF9 RFWD3 MYBBP1A DPH5 FKBP1B CENPA CPNE1 HTRA2 STOML2 ODC1 WDR67 SAP130 NONO POLD1 EIF3L PSMF1 TMEM5 TPI1 CDK4 NME1 BUB3 CCNB2 HMGA2 KIF15 PSPH GPX7 UQCRB DUSP9 CTSL2 TRIP13 COG5 DDX56 EPCAM AP1G2 SAE1 METTL8 ATIC HOMER1 CCDC99 ENY2 THOC5 PRPF6 GTF2F1
CAIRO_HEPATOBLASTOMA_DN PAPSS2 TAT ZGPAT CPT2 EPHA2 RCL1 ADM HGFAC GRAMD4 XDH PDLIM5 GPR88 CREM FAM134B SYT17 KLF6 C9 SLC22A1 PCK1 PRG4 ETS2 ABAT AASS MUT PFKFB1 GBA3 AQP3 HGD GCGR LPA BRP44L CPEB3 ACADL C16orf45 NRG1 ID2 SHMT1 HABP2 DCPS STARD5 GPLD1 N4BP2L1 CHST7 CTH CFP ACAA1 MYOM1 GPD1 TSPYL5 VIPR1 CYP2C19 ANO1 LPIN2 SLC27A2 CYP2B6 CP FAM102A C8B RDH16 MT1M NNT GSTZ1 CBS ST3GAL6 PTH1R SOCS2 SRD5A1 STAB2 ACADM SIGIRR RND3 KMO FCN2 CYP2B7P1 APOF TMPRSS2 SCP2 EXT1 SUCLG2 FXYD1 GADD45G SLC43A3 MGLL JMJD5 ECM1 CFHR4 SLC10A1 PLA2G16 SORL1 SAA4 SLC1A1 PON1 GYS2 CYP2C8 OGDHL MAP3K14 CTPS CYP39A1 NSUN6 DAO DDT PCK2 NR1I3 C1RL FAM149A GRAMD1C CLEC4M TDO2 GCDH NFIL3 IL4R IGF1 EHD3 GCH1 NDRG2 LEPR LYVE1 NNMT VSIG4 RAB27A MASP2 C6 TFR2 HPX ENDOG PZP SLC25A15 CDC37L1 IGFALS GOT1 CYP1A2 AGXT SLC27A5 CRP SLPI CYP2A6 GNMT F11 CD14 GPR125 ADK ZFAND5 CYP26A1 FAHD2A KCND3 HAAO MCL1 FAM46A ALAS1 TSKU ZC3H12A HAO2 IGFBP3 HAL CRHBP CLEC1B FCGR2B SARDH SDS FAM59A AGXT2L1 IL1RAP SHBG ITIH4 NAMPT C8G RNF125 CIDEB BBOX1 MAP3K5 ACSL1 ALDOB VNN1 SERPING1 GLYAT CYP4F11 TRIB1 AKR1D1 ODZ1 HAGH AZGP1 PPP1R1A CDA KIAA0922 FAAH CYP2C18 SLC22A7 ASS1 SERPINE1 HPGD UGP2 NQO2 NR1I2 FETUB C8A FOXO1 SLC37A4 CETP LONP2 GHR ADH1C HRSP12 ABCB11 SDHB GREM2 ZG16 AGPAT2 ALPL PEMT C6orf145 F9 GLS2 SRD5A2 SLC38A4 INHBB MAT1A IL13RA2 ANG SLC3A1 ANXA10 GSTT2 MAP2K3 ACACB ABLIM3 ACADS PPARGC1A C1R ENO3 NAT2 PRODH FCN3 OSBPL1A STAB1 CXCL14 INSIG1 SKAP1 ABHD2 CYP2D6 INPP1 MAN1C1 SLC20A1 ANGPTL4 AGL ACAT1 LCAT DHODH SERPINB8 ETFDH CYP3A5 HRG PXMP2 MFAP3L GNE ACAA2 DHRS1 CYP2J2 SLC46A3 HSD17B6 PTS HP DNASE1L3 MARCO CA2 FBP1 ASL DHTKD1
CAIRO_HEPATOBLASTOMA_POOR_SURVIVAL ALDH2 HPD AQP9 C1S E2F5 IGSF1 APCS DLGAP5 BUB1 GHR RPL10A APOC4 CYP2E1 AFP DUSP9 NLE1
CAIRO_HEPATOBLASTOMA_UP CPD RANGRF SLC25A36 LRRC1 PMS1 TRIB2 GORASP2 VWF PEG10 SAC3D1 AKR1C3 GNPAT RPA1 RC3H2 RNF43 ILF2 RNF38 EMCN PPP1R2 IMPDH2 OBSL1 ITGA6 MFF DKK1 TBX3 MAP4K4 GLUL CBX6 FNBP1L CKAP4 IKBKAP KIAA0907 KDM5B NCOA3 RBM12 LGR5 TIA1 SMYD2 SOCS5 MCM3 UGGT1 DRAM1 HSPB1 2-Sep CAP2 HMGCR FDFT1 ARL4A RRP1B LAMC1 MLEC C7orf23 ZNF189 RCOR3 GSTA4 EHMT2 UNC119B CEP68 SQLE CS UBAP2 NAP1L1 COL15A1 PSMD4 PRKCA FASN CRIM1 TOR3A TSN BEX1 MARCKS HMGA2 8-Mar TOMM20 SCD RACGAP1 TNKS ANGEL2 NUP133 PFKM PDGFA LPPR1 MMP11 RBM34 SMARCC1 UXS1 CD24 FKBP1B CD46 DENR PEG3 SMYD3 MRPS27 RELN CETN2 CKB NDN PPP1CC GREB1 ASPSCR1 ACACA CDC23 LYZ MAP3K4 ETV1 ROBO1 CLIC1 MPZL1 PDCD2 CLMN DDHD2 TAX1BP3 PRUNE SEPHS1 FDPS UBAP2L ALCAM R3HDM1 PRR15L MCAM SOX4 WFS1 HIP1 ZBTB38 NSDHL PLVAP MAGED1 NUP37 PALLD SP3 DCP2 PDXK SLC1A4 SERPINE2 HSPA2 ROCK2 PDZK1 TACC1 ITGAE UTRN C11orf95 GJA1 PODXL LEF1 CCT3 ANKRD27 DLK1 HEATR1 AVL9 SREBF2 ACLY HMGCS1 JARID2 C6orf48 HMGN4 CBX5 TBCE ACSS3 FAM178A C14orf1 KDM3B VPS45 8-Sep EPCAM C1orf9 RPS6KC1 DLG5 GMNN TBC1D9 DZIP3 HDAC2 TSPYL4 MTR PLAG1 PRKD1 POLR1D BAMBI TUFT1 MAVS PLXNC1 MEG3 MINPP1 PAPSS1 IGF2BP2 RAP2A TULP4 BCAM CYP51A1 CREB3L2 MAGED2 TARBP1 GPC3 TP53 RHOBTB1 CBX1 SMARCA4 SLC26A2 HSP90AB1 BRD3 TMF1 ASAP2 PSMD10 CDK4 FXR1
CAIRO_LIVER_DEVELOPMENT_DN LBP GSTM1 TMEM30B CYP2F1 NSDHL F11 GNMT MAN2A1 A2M LCAT PINK1 PRG2 PDE8A SLC27A5 PGCP MAOB DPYS LCN2 GSTT2 FGG ANXA1 PON3 CFH HLA-DQA1 PLG ITIH1 SPAG5 HMGCS2 RDH5 HSD17B2 PKN2 EBP SAA4 ORAI3 KIAA0240 SEMA4G F12 MST1 ALOX5AP OLFM4 ECH1 SQRDL LGALS9 AMBP SLC2A4 ACSL1 SELENBP1 NGLY1 OBFC2A SLC38A3 HAGH C5 ABCA7 CYLD CTNS DHRS7 SPP2 HMGCS1 KNG1 STAB2 PYGL FN1 TAC3 CROT CBS HPN CLPX CYP27A1 PSAP MORC4 DCXR ALDH3A2 NRN1 FMO1 ABCC6 LPIN2 PLA1A FAH F2 LIPC IL1RN FKBP11 UPK1B SMPDL3A S100A9 ISG20 ABCA8 GM2A RAD52 ARG1 DDX27 SERPIND1 CPB2 ACAA2 C8G HRSP12 GCDH PDIA5 GLDC USP32 GRIK1 CAMP CFP COL18A1 TFR2 MPO KIF13B CDH1 AFM APOB KLKB1 TAPBP ST6GAL1 PHYH LRP1 NDRG1 CYBB KDELR3 BDH1 CLDN1 DHCR24 ELANE GCAT SERPING1 PCSK7 ANGPTL3 HAAO HMOX1 TMPRSS2 LTF H6PD S100A8 ZNF76 GRIK5 PCK2 C3 ITIH2 IGFBP1 AMY1A ACADM BHMT PPARA GAMT SP4 ASGR2 FGB AHSG PECR MATN2 ALDH1B1 PIPOX C1QA 5-Mar JAK2 AGT HGFAC C8A SLC30A9 SLC37A4 SERPINA10 CCR2 PLAC8 SLC7A7 ETFA BRCA1 GSTT1 GC FRYL GSN SLC16A2 APOE AQP1 SERPINF2 OVOL1 FAM46A TNFRSF11A C9 EMR1 PRTN3 NID1 SLC39A4 CSAD ITIH4 HP SLC44A4 CRP SERPINC1 VTN CD302 NCAPH2 TACC1 QPRT B3GNT3 OPRM1 SERPINF1 ENTPD5 CD3G KNTC1 FGA LCP1 PGM1 RBM14 F10 MOSC1 PGLYRP1 AQP9 HERC1 LYST PROC CA5A ITIH3 SSTR2 CD68 CES3 APOF TTPA GJB1 PCYT2 GPLD1 CTSH CPS1 TST
CAIRO_LIVER_DEVELOPMENT_UP EDNRB CDK14 MAP4K1 PRPH2 SMARCD3 COLEC12 CAPN6 ARPP19 IFRD1 AKT3 FZD2 CRABP2 LRP12 CXCR7 PDPN RCN2 GAS1 NPAS2 TGIF1 NDN CD248 NR2F1 FAM136A SOCS6 MAK16 MFAP2 TSPYL4 PRRX2 HMGN3 RNF138 LRFN4 RPRM NEO1 RARB GJC1 TMEFF1 BYSL PFN2 RAB11FIP3 EFNB2 SERPINE2 SPATS2 COL5A2 CPM POGK GOLT1B TTC3 TMEM50B SLC12A2 FKBP3 PDZD2 PKM2 SLC39A6 KIFAP3 PLS3 ID3 MEX3D MEST ZNF423 TBX3 SMARCA1 WT1 PCOLCE2 PTX3 PLK2 PDZRN3 DLG3 SNN LARGE PTN LXN ARMCX2 LDB2 ITGA8 HDAC2 PDGFRA WASF1 PAFAH1B3 PTBP2 SLC22A3 AFAP1 SRM FAM174B NNAT RCN1 GDF10 SLC25A4 GPC1 EVL TMEM184C GJA1 LPAR4 SMARCA2 TSPAN6 BASP1 CTBP2 PNO1 FKBP10 ASB4 FLRT3 RRP8 SATB1 CDH16 EHBP1 RNF219 PXDN CSRP2 PFDN4 SH3GL3 WISP1 BNC1 PGK2 MGAT5 PPIC HMGN1 RHOB UTP3 KLHL22 LPHN2 SYNE2 PITX2 DUSP4 EMCN IGF2BP2 JUN NES IGFBP5 ARMCX1 PDGFC 6-Sep PLOD2 HAND2 MDK TGFB2 MARCKSL1 HMGA2 LPHN1 TULP4 PTPRS SEMA3D RECK TMEM47 TRPS1 HBZ HOXC6 KCTD15 CYSLTR1 SMYD2 FGF13 SEMA3A TRO POLR1E CBFB CST6 GRWD1 MYCN HBE1 RBM34 FGFR1 TBCB SERPINH1 WLS CTPS RWDD1 HEPH
CAIRO_PML_TARGETS_BOUND_BY_MYC_DN IRF9 CDKN2A PDGFRB CDKN1A CDKN1B CAV1 BCAT2 GADD45A FTH1 CDKN2B HSPA1B TERT ADM CCND1
CAIRO_PML_TARGETS_BOUND_BY_MYC_UP NCL POLR3D CUL1 CCNB1 CDCA7 DDX18 CDC25A EIF2A CAD CDK4 PTMA YBX1 BCAT1 THBS1 NPM1 ODC1 EMP1 ID2 CCND2 TP53 EIF4E TK1 BAX
CALVET_IRINOTECAN_SENSITIVE_VS_RESISTANT_DN TFG CDH2 CASP10 IGFBP2 7-Sep
CALVET_IRINOTECAN_SENSITIVE_VS_RESISTANT_UP PTN ATM FLT1 RFC2 CD40LG
CALVET_IRINOTECAN_SENSITIVE_VS_REVERTED_DN PCNA PTN HOXD3 CDH5 RHOB
CALVET_IRINOTECAN_SENSITIVE_VS_REVERTED_UP PGF PURA VIM GMFB RAC1
CAMPS_COLON_CANCER_COPY_NUMBER_DN GSTT1 OR2T10 TEX28 POTEB NME7 ZDHHC11 MTA2 OR2A1 OR2T11 OR51A2 FCGR1A HLA-DRB5 OR4P4 FRMPD2 OR4C11 OR51A4 CES1 HIST2H2AC HLA-B NRXN3 TUT1 NEGR1 PDXDC1 KIAA1324 GDF3 WDR47 BTNL8 ZNF630 GPSM2 OR4N4 ACOT1 PTPN20B HLA-C LCE3E LOC388692 OR4C6 FAM123B TMEM167B CFHR2 SLC2A14 RHD OR2T34 HIST2H2BE HEATR4 CLCC1 DPPA3 CLEC4C ZDHHC14 APP OR4M2 CFHR4 BCAR3 ASB12 APOBEC3A CFHR1 HIST2H2AB MTMR8 OR4S2 LPA HIST2H4A TAF13 HIST2H2AA3 NANOG MACROD2 APOBEC3B AHNAK EEF1G AMY2A
CAMPS_COLON_CANCER_COPY_NUMBER_UP OR5T3 KRT34 BOP1 KRT33B KRT32 TOP3A KRT37 HFE2 CSDE1 FLII SMCR8 LCN6 MAFG SMCR7 NDUFA4 APC2 GDF1 KRT38 MAFK NOTUM SHMT1 C4orf36 CASKIN1 OR8H1 DACH1 THOC4 MPRIP HAP1 ANKRD10 CARD9 NOTCH1 DAZAP1 MAGEA1 KRT36 OSBPL11 XPNPEP1 MSI2 EFTUD2 LCN10 RXRA CCDC103 LCN15 PCYT2 NPB NRAS MOB2 PEX5L TRAF7 KRT15 DIRAS1 RPS15 PARK2 LCN8 MYO15A GPSM1 UPF1 LOC220594 DOK6 ZDHHC8 SIRT7 PANK4 GATA4 PAX9 C1orf220 FBXO3 PTPRD FSTL3 MAPKAPK5 GAST EIF1 DNASE1 P4HB KRT13 KIAA1704 KRT35 BRSK2 ANAPC11 CCDC144B LLGL1 NEUROG2 TOP1 RASD1 PYCR1 CANT1 OR5T1 KRT31 C1orf126 CCNYL1 DUSP1
CARD_MIR302A_TARGETS ZFPM2 E2F1 DNMT1 PFN2 RBL2 EFNB3 IKZF2 RORB ARID4A JUNB FOXG1 CCNG2 EPHA4 RBBP4 ZHX2 CNOT7 NR2F2 CDK2 STAT3 DDX5 SMAD7 WEE1 ZNF367 SOX11 NEUROG2 MNT JAZF1 FOXJ2 EPC2 VEGFA CDC37L1 VLDLR KLF9 CLOCK NEUROD1 TWIST1 CCND1 FBXO21 ASAP1 RB1CC1 MAP1B RNF6 RIC8B ARID4B RBBP6 TSHZ3 CDK6 ZNF385A RBBP7 TARDBP RARB WNT9B MBD2 LIMK1 TNFSF11 DLL1 SLITRK3 ZFHX4 STC1 SASH1 EIF4G2 PHTF2 HLF PPP6C KPNA2 NANOS1 CCND2 ZDHHC9 MYT1 RAB5C RB1 E2F5 TGFBR2 YES1 FOXJ3
CARDOSO_RESPONSE_TO_GAMMA_RADIATION_AND_3AB COLQ CSNK1A1 CSAD DENND4C SATB1 C14orf2 THOC4 BNIP2 NAA30 ANXA3 DPAGT1 FEN1 DDX3Y TWF2 MED31 ARHGAP17 MPG GSTT2
CASORELLI_ACUTE_PROMYELOCYTIC_LEUKEMIA_DN EIF5B RPE FUS UPF1 CHAF1A DHCR24 TUBB DHCR7 CDKN3 EPB41L2 ALB COPZ2 NCAPG ATIC KIF4A PTGS1 MKI67 HNRNPA2B1 TPM1 APOL3 TK1 THBS1 LIN7C SCRN1 DPP4 TFR2 CCNA2 NPM1 EBP AP2M1 BLVRA HPS4 FANCI HPGD SERPINB6 ABCF2 ENSA GLUD1 LSM14A ACACA HNRNPU C6orf106 TIMELESS DNAJC8 MRPL12 KDELC1 CD84 VPS37C KIFC1 LUC7L3 SLC2A6 ZNF671 HSPD1 EIF5A NUSAP1 NDN DDAH1 GINS4 LOX NANS FAM115A MLLT3 ESPL1 ATP6V0D1 PPIB CENPM ZNF544 ILVBL SWAP70 TMEM176B LMAN2 IDI1 SNRNP40 SMS NFIB AARSD1 MCM7 SRPK2 ENTPD6 INSIG1 PCYT1B PSMB5 NEFH DDX3Y PPID ASH2L PSMB6 RPS4Y1 CTDSPL DPPA4 DLGAP5 SERINC3 RBL1 C7orf44 MCM2 G3BP2 WBSCR16 ALDOA LAMP1 HNRNPK PSMD13 GLO1 WDR67 HNRNPA3 SLC22A17 CDC20 LPCAT3 ETFB NOLC1 TJP2 DNAJC12 ARHGAP19 MUC1 SLA ACP1 LDLR KIF15 CTPS BACE2 ELOVL6 SFXN1 TRO IDH3B RPA1 PNRC2 PRMT7 NUDT1 C3orf52 TPI1 CSF2RB SLC18A2 SNX17 DKC1 TPD52 NDUFS2 KIF22 VWF ASB8 TACO1 GINS2 RANGAP1 HOXA9 VRK1 GGCT CDC25A KPNB1 RPL3 CAMK1 TCF4 WDR46 AAGAB PSMC3 ACTB PSMA1 EXOC3 LIF HEXIM1 TRAFD1 NUDC CDC42BPA POLQ NXF3 ACTR3 CHCHD3 BIRC5 ARHGAP6 GRPEL1 NONO GTSE1 RAD23B G3BP1 CDC5L ROBO1 MVD HPGDS LPIN1 HMMR RMND5B TIMM10 SPINT2 HNRNPAB CYP1B1 CYP51A1 GLUL TFPI QTRT1 IVNS1ABP PRR11 SNRNP70 RDH11 APOC1 MYH10 YBX1 KEAP1 NGFRAP1 HADH NUP93 MEF2C MREG ADAM28 FDFT1 ITGA2B SNRNP25 SHQ1 PFKL CKAP4 HLA-DPA1 DHX9 FLOT1 TMEM97 NEK9 STOM HOXA10 FEN1 HSPA4 ZNF175 SUMO1 MAOA SPAG5 STX7 NDC80 MCM4 TMEM14A ABLIM1 ASPM LAPTM5 TIMM44 SLC2A10 NUP155 BAZ1B PROS1 NADSYN1 MAP7 DHTKD1 KDM5D RABGAP1 ERO1L OPTN NCAPH2 HMGCR LAPTM4B SLC25A4 RECQL5 TTC27 PUS1 SLC16A3 ACSL3 CENPF ACAT1 HADHA EID1 SERPINE2 PLOD2 NCAPH TBC1D4 SNRPB SLC27A2 PPAN UPF3A DEPDC5 SQLE FKBP4 ARNTL2 LARP4B RYK PGD IL9R TARDBP MRPL28 HSP90AA1 CLEC2B ENO1 PDIA3 CHEK1 TUFM TOP2A CCT5 EIF4E2 PSTPIP2 PPM1G DHX15 CCT7 KIF2C STT3A PLA2G4A TAL1 KLHDC3 TMEM106C STIL C6orf108 PRG2 HSPA9 DDX18 SKAP2 CDC123 SMC4 STIP1 JAKMIP2 KPNA2 HOXA7 POLA2 AKR1C2 FADS2 GALE FEM1B PIN4 CLCN4 APIP MCM5 PIK3R3 CHMP4A ACOT9 TECR DUS4L SEC24C GFI1B EDC3 HMGB3 TRIP6 GNAI1 POLD3 VDAC1 CD2BP2 C3orf37 SKIV2L2 MMRN1 CSE1L RAD54L C19orf60 ARID5B GLOD4 SNX5 FZD5 PES1 CARKD NAP1L4 LSS RAB3GAP1 PTGES2 CCNB1 RRM2 GUCY1B3 RDX BUB3 UROS AARS PTRF HDGFRP3 DSCC1 RRP9 LRRC16A EED TST DNAJC9 GPSM2 CBR1 DNM1L ACADVL PPA1 SAFB FUBP1 LUC7L2 ROCK2 APOBEC3C PDHB SNRPA1 PAICS ATPIF1 HLA-DRB1 FADS1 GK ACIN1 ILKAP CSRP1 EIF2S2 DLAT ACLY CD24 HNRNPH3 RRP1 DVL2 NRIP1 RTN3 THOC6 SLC38A1 CTSZ AASS GATA2 BLMH CENPA SCD SLC27A5 MGAT3 HTATIP2 HELLS DCXR FILIP1L ODC1 CD59 GSS AURKA NOC3L FZD6 MACROD1 POLD2 TSR1 DSG2 XRCC5 2-Sep PFKM CLC CKS1B NDUFS6 UTP14A DNAJC17 INPP1 INPP4B PRPF4 CDC6 ILF3 ELP3 EIF2S3 TM7SF2 GMPS HNRNPA1 ALDH1A1 KDM1A KLF1 FAM178A HN1L FOXM1 ENOSF1 LMO2 GTF2H3 CTNNBL1 CDHR1 LUC7L EXOSC4 LRRFIP2 DYNC1LI1 SF3A3 MAPK14 SSRP1 RAD54B AURKB HSP90AB1 ENPP4 GINS1 AKR1B1 C14orf1 PRKAR2B FDPS CD40 SAMM50 KIFAP3 MAPRE2 EIF2S1 PDK3 PAF1 MCM3 NNT PSAT1 ADIPOR2 VNN2 RNMTL1 CDK1 MELK LMO4 PIR HSD17B4 ETS2 BUB1B DDX41 TADA2A PLEKHB2 LMNA EIF3B AATF EPX RFC4 EIF1AY RFC3 RNF121 PICALM LDHB WARS SDHA HNRNPC CMAS TTLL12 XRCC6 PFKP ACTR2 HDC ARF3 HNRNPH2 COIL NEK2 FAM111A YWHAH HMGCS1 FHL2 DNAJC6 MAD1L1 RAB33A MECOM AIFM1 BCAP31 FAM171A1 PDIA6 PSMC3IP EIF2B5 RAP2B HNRNPM QPRT TUBB2B CENPE SSR1 TRIP13 FAM124B SFPQ SV2A FAM174B KDELR2 DHFR EXOSC2 NSDHL SOCS2 CAPZA2 THG1L C16orf59 GALNT12 NME1 VCP PRSS23 PCYT2 BEX1 DAG1 MTMR2 DLEU1 GGA2 FTSJ2 NDUFV1 HNRNPUL2 ICAM4 ENO2 VWA5A C19orf10 PRC1 GMPPB VOPP1 LMNB2 ECHDC1 PPP1R10 SNF8 PEX2 CHEK2 STON1 CLGN PLS1 SQSTM1 SERBP1 CYC1 RNASE2 ARL6IP4 CTSL1 ABCC4 STXBP6 HMGA2 CIRBP UQCRC1 M6PR TBL3 GAPDH SHMT2 ARFGAP2 KIAA0125 PRDX4 NPR3 GARS ALDOC COQ3 MEIS1 SEMA3C KIF11 BRCA1 TYMS LDHA EPRS SNX4 TAF15 CCNB2 LGALS8 CEP55 TIMP3 PLK1 ST7 PPP2R1B CREB3 NTRK1 KYNU TIMM50 KBTBD2 TSR2 PIM1 ENO3 KIF20A NCBP1 RALY NUDT11 NASP HEATR6 HNRNPD SRI AACS WDHD1 ELOVL5 CC2D1A YKT6 PAWR BAX TMBIM1 NHP2L1 C3orf14 CXorf57 MRPS10 CLN6 CDK9 HNRNPF RECQL4 ASL CEPT1 FBN1 CDC45 ARPC4 SRP54 PGK1 PTK2 VCL TRAP1 ACAT2 DLC1 PKIA CDC25C RPN1 SLC25A1 FAM57A ZWINT HIRIP3 PAFAH1B3 GOT1 RAPGEF6
CASORELLI_ACUTE_PROMYELOCYTIC_LEUKEMIA_UP CD44 ZNF264 SERPING1 ST3GAL5 GLIPR1 WNT6 WDFY3 MXRA7 CD96 KIAA0754 IDUA STAB1 RPL23AP7 PDE3B CSGALNACT2 AGTPBP1 CTSW UBE2D4 SORL1 ID2 NCOA2 DUSP1 HGF PLCB1 MRC2 ZNF273 HAL UBB ZNF91 TRAM1 ALCAM AUTS2 ZMYM2 ITM2B ZNF238 RNF11 CFP LY75 CEBPD KLF6 PTGDS C7orf23 IGFBP7 NR4A2 PLA2G16 HBEGF JAG1 HIC2 PSMA1 NFKBIA SAP30 SIN3B AFF2 XBP1 CECR1 ATP1B1 CHST11 CBLB NRIP3 JUN CD8A EVI2A KLF2 MOSC2 AAK1 ARHGAP25 STK17B FAIM3 RPL26 VAMP1 SIPA1L1 ZFAND5 GABRE WASL MRPS30 CFD TGOLN2 SLC31A2 TCF7L2 TANK ZNF185 GPR183 ZFP36 TRAPPC10 PRF1 PLSCR3 ABHD3 SIK3 IRS2 MST1P9 KRT18 CITED2 NFIL3 NDUFS4 SF1 NFYA NLRP1 HIST1H2BK NACA ANKS1A SIK1 NDE1 COL4A5 RGS2 CD33 SPRY2 FNDC3B SPEN ARL4A TCL1A FLT3 HIST2H2BE TIMP1 HNRNPH1 BCL11B KLF10 AZI2 XIST CCNA1 GNLY PRKCA DENND5A PLAGL1 ABCA1 ZBTB43 GLRX TLR2 SPSB3 TMEM131 TOMM20 MRPL33 ATP6V1G1 ATP2B4 S100P FOS DRG1 CD3D C13orf15 TRIB1 TCFL5 SMC5 RPL13 EMR2 MAP1LC3B FOSB MYLIP AP1S2 MED13L SMURF2 RAP1GAP2 PLEKHA5 C7orf54 FGF13 LONP2 PER1 RBMS1 BTG1 TSC22D3 PTPRO NDST2 PTPRE N4BP2L1 ZFAND6 TPBG GFI1 MGST3 HELZ DMXL2
CASORELLI_APL_SECONDARY_VS_DE_NOVO_DN RPS19 RPL14 EEF1D RBM38 JAM3 RPL38 RPL27A RIOK3 RPLP2
CASORELLI_APL_SECONDARY_VS_DE_NOVO_UP HDAC4 FBN2 FZD2 LAMC1 EVI2B TGFA DPM3 TFEC MCTP2 FOSB ZMYM6 CEBPD TRIM27 SLFN12 SLC38A6 TMX4 NAGPA TM6SF1 CSGALNACT1 NID1 FCGRT FAM105A PTGER2 PGCP CLU SLC24A3 ANXA5 MAVS ENC1 GCA CNIH4 ENTPD1 MOSC1 FOS CAPN3 PLA2G16 KLF4 SLC36A1
CASTELLANO_HRAS_AND_NRAS_TARGETS_DN RBPMS IRX3 ANKRD1 NRAS CALCRL CXXC5 FHL1
CASTELLANO_HRAS_AND_NRAS_TARGETS_UP CRABP2 PRDX2 CFH ANXA8L2 CCNG1
CASTELLANO_HRAS_TARGETS_DN FAM132A RPS11 SBF2 HRAS SLC1A5 FAM103A1
CASTELLANO_HRAS_TARGETS_UP HOXC8 PRDX2 GFER GNB1 NNAT
CASTELLANO_NRAS_TARGETS_DN LIMK1 CDKN2A RPS6KA2 NRAS HTRA1 PKIA FBLN2 NCAM1 RBM38 RBPMS PLEKHO1 CYHR1 ANKRD1 AKAP12
CASTELLANO_NRAS_TARGETS_UP PCBD2 PTX3 AIM1 FNDC3A ZNF703 IL1RN LBP KCTD12 SERPINE2 IFI35 YIF1A MGP IFI16 TUBB2A ENPEP TMEM43 MEST D4S234E IFIH1 TRIM11 PHLDA3 PON3 MMP13 PENK ADCY2 CCNG1 IFI27L2 USP18 SCXB ITIH2 EPHX1 ZNF32 ISG15 CLEC11A B2M CRABP2 VPS25 LSP1 ANXA8L2 IFIT1 DLX5 LCN2 STAT1 CX3CL1 PSMB8 VNN1 PQLC3 EXOC4 IRGM NQO1 SARDH GBP1 NPR3 CRIP2 IL13RA1 PLTP PPP1R7 ERCC5 SDC1 GJA1 CFH ACADM ANXA4 AK1 PERP BAX TAP1
CAVARD_LIVER_CANCER_MALIGNANT_VS_BENIGN REG1A UBD MYL6 MALAT1 A1CF HLA-C FGB REG3A UGT1A8 SLC25A5 DPYD CD14 PRDX1 FABP1 CES1 FTH1 DPP4 CD74 GGH MRFAP1 SPP1 AKR1C1 SPINK1 ACTB PTGR1 GLUL RPL13A CHI3L1 FST DUSP22 FGA
CEBALLOS_TARGETS_OF_TP53_AND_MYC_DN UGT2B15 MLF2 4-Sep TCHH SNCA PIM1 ARVCF CHAF1B POM121 SLC4A1 REN PLAUR TCN2 SLC2A5 KIF14 LRMP CSK KIF21B RNPEP CKAP2L VARS GLT8D1 ATRX CYFIP2 IGFBP3 TRIM31 VCAM1 HBEGF KRT8 MDM2 TPM1 F2R GPM6B NPRL3 FAS DDB2 DGKZ ISCU
CEBALLOS_TARGETS_OF_TP53_AND_MYC_UP ISLR HARS UAP1 NEK3 ACSL3 HSPE1 PFKFB1 DRG1 FOSB HSPA2 MYC MTHFD2 INSIG1 ACSL1 CTH STAT5B CD55 HSPH1 JUNB ZNF532
CERIBELLI_GENES_INACTIVE_AND_BOUND_BY_NFY CBR3 C20orf85 APOL3 CXADR PPM1F LOC284837 KCTD17 CDH26 LCA5L MRAP S100B NEFH RAE1 GAB4 PRMT2 EDN3 NRIP1 POTED P2RX6 SYNJ1 MX1 RIMBP3 CRYBB2 IGLL1 C22orf43 GAS2L1 PLA2G3 GTPBP5 RFPL3 ADORA2A NPEPL1 UBASH3A UBE2G2 RBM38 LOC96610
CERIBELLI_PROMOTERS_INACTIVE_AND_BOUND_BY_NFY SOX10 FAM98B IL2RB PI4KA CLDN8 CTCFL FTCD PI4KAP2 HUNK C20orf201 SEZ6L PCP4 MCM3AP APOBEC3B CLIC6 AP1B1 MX1 DOK5 KRTAP10-3 CHRNA4 C21orf7 TFF2 ZNF280A CYP24A1 POTED SERPIND1 APOBEC3A CLDN14 OR11H1 DNAJC5 KRTAP12-4 CECR6 KRTAP13-1 C21orf81 TARDBP COL20A1 KRTAP13-2 DIDO1
CERVERA_SDHB_TARGETS_1_DN ITPR2 PLA2G7 ADH6 MEP1A A1BG ANGPTL3 FABP1 NPTX2 FTCD EYA4 ALDOC TTYH1 HMGCS2 MGC12916 ZBTB16 CADPS SH3RF3 RPL13 MMP16 LYZ ZNF703 MUM1L1 AFP PEG10 SLC39A5 HSPA1A CPS1 PEG3 CCR6 SCGN FJX1 F2 CHODL SULT2A1 PPFIBP2 SOX2 TMC8
CERVERA_SDHB_TARGETS_1_UP SLC1A1 EPS8L1 UBASH3B TNFRSF19 FHL2 APLP1 PCSK5 PACSIN1 LHX2 FAM149A VDR PLXDC2 PIK3CD HTRA1 ITGB6 LAMC2 LMLN SPOCK3 C16orf45 FEZ1 SUCNR1 TMEM156 FAM188B SGCB LYPD6B REEP1 MYOF GPX8 PLEKHG4 TANC2 SCTR CACNB3 NEURL3 MFAP4 LYPD1 KRT17 DYRK4 ST6GALNAC2 IGFBP2 RBP7 GOLM1 PLBD1 ATP6V1C2 EMP2 OLFML2A TNNI2 ARHGAP23 IFIT2 C4orf49 FAM81B SUSD4 SLC25A24 FSTL1 DUSP4 RIMKLA WLS COL1A1 HRG ST7L SH3BGRL PTGER3 SUSD5 IL18 KIF3C KBTBD11 FAM65C BAAT MAP1B TUBA1A LOC550643 LEFTY2 S100A6 C2CD4A SOCS2 CDC20B PMAIP1 ANXA13 CAND2 C19orf51 PRSS23 SLCO5A1 LIPH RFTN1 CCDC109B UGT2B15 NOD2 GALR2 INHBA EDN1 SMPDL3B AQP1 TNNT1 GALNTL1 CER1 SCN4B PGM2L1 LOXL2 TMEM40 PLEKHG4B TMEM54 NEURL1B SCD5 MEGF6 GPR68 LONRF2 PCDP1 JAM2 RAB20 SHOX2 CXCR7 MAGEA6 ABLIM2 KRT80 HPSE MAGEA3 CLIC6 ASCL1 ITIH5
CERVERA_SDHB_TARGETS_2 NTS HDAC9 SH3BP5 FILIP1L CXCL5 MOXD1 METTL7A CCNE2 PAH TNFSF4 AIM1 NT5E CREB5 F5 APOM SYT12 WLS SIPA1L2 SERPINI1 AREG PEG3 CADPS2 FMO5 TF ISX CSGALNACT1 PFKFB3 CGA CYR61 IGDCC3 MICB APOA1 HS3ST3B1 KIRREL SERPINE2 MCAM CTSH AGTR1 CDH6 CTBP2 GULP1 DUSP1 NMI A2M CYB561 NOTCH3 SLC26A2 UBASH3B RAP1GAP2 TFAP2A HKDC1 PKHD1 STEAP1 FXYD2 ATP2B2 FSTL3 SOSTDC1 PCOLCE2 DLK1 MICAL2 IL8 MST1 C6orf168 METTL7B MLF1 SLC12A2 NUAK1 GPC4 VGLL3 SDHB GJA1 THBS4 LTBP2 CLTB COL7A1 C2 MFI2 GALNT3 PRSS23 TGFB2 GPRC5B DDC MATN2 FBN2 ELOVL6 LEPR OVOL2 GAS2 IL1RAP SCG5 TTR FAT3 TNFRSF19 SUSD4 CFB LEPREL1 ITPR2 ZAK TMC4 FAM84B ESRP1 IGFBP7 STK17A SULT1C2 AFP FMO1 PAG1 PRRX1 SH3BGRL LYPD6 DFNA5
CHAN_INTERFERON_PRODUCING_DENDRITIC_CELL KLRC1 GZMB GZMM KLRD1 NKG7 KLRG1 KLRK1 GZMA FASLG PRF1 GZMK NCR1
CHANDRAN_METASTASIS_DN MAN2B2 DUSP1 GLIS2 HSD17B14 VPS36 ATF3 SORBS2 C9orf103 SMTN ALDH7A1 WNT5B C14orf45 SORBS1 MRPL45 CPSF3L TNIP1 PNRC2 IQGAP2 FOXN3 KIAA1191 C11orf80 ISL1 THSD4 FAM107A NT5DC1 PDGFC NEFH FBXO2 HSPB8 ANKH SYNPO2 KAT5 COL13A1 KLF6 SPOCK3 STAT2 LOC388588 C21orf63 CFL2 LOC148189 CHRM3 KLK11 RNF43 LSAMP KLK10 DPH3 FAM135A RAB27B ITIH5 EFS C12orf10 FOS BMP4 NR4A1 TMSB15A PDZRN4 KRT15 SYTL1 TSPAN15 BCAS1 CNOT6L NECAB3 C10orf11 MXRA5 STARD13 C11orf52 RRAS GSTA4 RNF180 TSPAN2 PTPRN2 BTG2 MICA PCDH18 SLC15A2 CYBRD1 SMOC2 FUCA1 ITGB8 PYCARD RAB34 SELM PMEPA1 AHI1 PPP1R14A BMP7 CTGF PTGS2 PCDH7 CAV2 AMD1 TM9SF1 OGN PYGB DACT3 RASSF4 CTSO ARHGAP27 KCNN4 UPK3A MAGED2 TWIST2 MED11 ARL5A SLMAP PAK1 NBL1 NSMCE4A MEIS3P1 ME3 EYA4 PARM1 IGFBP2 PPP3CB RBM24 GSTO2 MLLT10 C13orf15 ERBB2 MYLK MRVI1 ARMCX1 THBS4 RLN1 SFT2D3 TMEM98 EGR3 RRAD TMEM150C C10orf116 FBXO22 FOSB DNAJC10 PCOLCE2 NEXN TRIM29 KRT5 SLC22A17 LHPP DYNC1I2 ALOX15B GOLM1 EPHB6 GPX7 ZNF641 PSPC1 CACNA2D1 B3GALNT2 MCTP2 PGM5 SLC30A4 C2orf40 TIGD2 FHOD3 B2M MRGPRF PWWP2B ALKBH3 PPP1R12B ANO7 LPAR1 ECHDC1 FGL2 SYNGR4 TXNDC11 GLI3 LFNG SCD5 SLIT2 TBC1D9B GTDC1 PIGT NDFIP2 CAB39L VSIG2 DUSP2 CUEDC1 ASAP3 EFEMP2 C19orf21 ZBTB4 PRRX1 COL8A2 ILDR1 TUBB6 CD38 EIF3A SSPN ZFP36 NINJ2 BOC SCN7A IER2 EPHA3 CIRBP ZMYND11 HEXA SYS1 KLF4 PRPF40A ROGDI PER3 FGF13 PPM1L APCDD1 ROBO2 ZAK NAGLU CNST CRISPLD2 WFDC1 RILPL2 AZGP1 TRMT6 FAM3B MN1 AMDHD2 ANXA11 KLK3 B3GALNT1 ZCCHC3 DDR2 NOV PRICKLE2 RAB4A GHDC SERPINB5 PTN KLF3 TMEM106B DNALI1 SMAGP CACHD1 ASB2 RPS27L ARHGEF10 CDH10 MEGF6 JAM3 FMOD SLC20A2 RWDD2B TREX1 C21orf56 EGR2 TRAPPC1 MCC ANTXR2 SOX2 CLCN7 FAM125B PDE4B PAMR1 PSD3 CWH43 LIMS2 XAB2 ZNF747 MOXD1 POMT1 TSHZ3 NFIA EPB41L5 WFDC2 TMEM199 RAMP2 PODN ZNF532 PI15 C1orf88 PKP1 PSD2 RASL12 NR2C2AP RARRES1 TNS1 SFRP1 GSTM5 CAPS TMEM129 AHNAK2 EIF3J MX1 DEF6 MTPAP SMAD3 FGFR2 SEMA3C PDE5A DPP4 ACYP2 SMPDL3B PDPR CNTN3 AXIN2
CHANDRAN_METASTASIS_TOP50_DN MRC2 FOS STAT6 CIRBP WNT5B ZDHHC4 ABI2 POMT1 RPS27L PBXIP1 CRYL1 SORBS2 EFHD2 ARL5A KCTD3 ETHE1 NT5DC1 AGGF1 CHMP4B AIM1 IER2 CPSF3L SYTL1 GLTSCR2 RAB34 C12orf57 PHB2 AHI1 SFRP1 MALAT1 TRAPPC1 MAGED2 WAS PYGB ANXA11 TM9SF3 ROGDI BOC TOMM20 APCDD1 NR4A1 SELM G3BP1 B3GALNT1 MSRB2
CHANDRAN_METASTASIS_TOP50_UP G3BP1 NUFIP2 MSI2 AR GIT1 LARP1 CELF1 BIRC6 KIAA1147 TUBA1B 7-Sep SDCCAG3 MLL5 GNL3L ZNF605 PABPC1 HSPD1 IBTK GRINA HN1 DDX17 NOL8 SOD1 NUCKS1 HSP90AA1 UGT2B15 IRF2BP2 RALA EIF1AX GRB2 YY1 CBX4 PCBP2 BASP1 H2AFV
CHANDRAN_METASTASIS_UP LARP1 CDK18 PRRC1 RBBP5 HBB 7-Sep OGFR C11orf80 MALAT1 RNPC3 NGF EIF1AX CDK2 ATXN2 SDCCAG3 MLL5 NUB1 C19orf43 PLXNA1 RAD23B SPP1 COX19 KDM5A MORF4L2 HES6 PVT1 MAGOHB BPTF NEAT1 MINA UBE2O LOC647979 EP400 CDKN2D HIST1H3H BASP1 CELF1 KIAA1147 DSCR8 GSK3B RALA TIPRL RBM39 KCNQ1OT1 UBE2D3 FUS SFPQ AR IBTK NCK2 ARHGAP1 SNORA28 TBC1D24 PGP EML4 C7orf53 CDC26 SIKE1 NTM LONRF2 DCAF7 FOXM1 PAAF1 KIAA1267 GRAMD2 DAZAP1 HSPA1A CPEB4 DDIT4 ZMYND8 KLHL28 HMBOX1 LOC100272216 NCAPH2 UGT2B15 G3BP1 ZNF281 CAMSAP1 NKTR HN1 EPB41 SPG11 SMG1 GOLT1A INTS8 RPL37 CSNK1G2 DUSP8 RIPK2 NFATC1 AIG1 LYN GAPDH TAF1D ESR2 BTNL9 PRB4 TARS ADAM17 NUPR1 TRIM3 MAP3K8 STARD7 ZNF605 AP2B1 GUSBP3 CLDN5 PRKAB2 CBX5 PAICS TMCC1 P4HA1 ZBTB7A ABHD5 C5orf28 HOXC6 SPIN1 GPR180 TMSB10 GRB2 NSD1 MYCBP2 TYRO3 FNBP4 ITPR1 PDP1 SEL1L NFATC2IP FOLH1 ZFYVE16 SLC7A5 VCAN ZNF148 CRB2 RASAL2 TGFBRAP1 TRIO RECK RBBP6 SLC35B3 BIRC6 FSCN1 EIF2C2 GRAMD4 PDLIM5 ZNF395 HSPE1 ZNF621 MPO BRD8 RAB12 LIMD1 HBE1 GET4 MLL3 FGFR1OP2 VEGFA S100A8 MYO5B ATG4D PABPC1 RAB6B FBXO45 LOC642852 PCBP2 LRRC37A3 C14orf181 HBD CNTLN DONSON TAOK1 PRLR DDX17 PRAP1 WDFY1 TMEM70 DNAJC3 NECAP2 TM2D1 HSPA6 HPN UBE2Z MTF2 CHORDC1 HS6ST1 ADD1 BOD1L FN1 TERF1 WNK1 CBX4 NOL8 DOM3Z E2F3 DHODH TPX2 DYNC1H1 HCG18 SECISBP2 SOX4 SLC16A1 GNL3L LRCH3 GPR158 UBFD1 MSI2 C14orf118 THBS2 LRRC58
CHANG_CORE_SERUM_RESPONSE_DN ACIN1 SATB1 CYP27A1 FDPS C10orf26 TSC22D1 SVIL KIAA1109 PLXNB1 CTSF MAF WDR26 ACCS HECA LOC100129034 BDH2 LUM CSF1 GABBR1 PIK3IP1 SAP30L EIF4E3 FAM171B TRIM22 C20orf108 GATM ZMAT3 SFTPB SVEP1 SERF2 IDI1 C5orf4 AXIN2 C5orf41 ITPKB CCNG2 ZBTB47 C19orf66 DNAJC21 EGFR MXI1 MFGE8 WSB1 LRIG2 OSBPL8 TFDP2 MEGF8 SLC5A3 CAMLG GSN GLS C7orf58 C17orf58 CNTNAP1 TRIM25 ETV1 MVD INSIG1 CDKN1A MBP DNM1 C1S TNFAIP2 NCOA3 H2AFV PHF21A C1RL BBC3 ECHDC2 SLPI C17orf103 NOSIP MAGI2 CLCN6 ARID5B C1orf198 FCGRT APP ATP6V0A1 CRTAP MBTD1 APOD CD46 SLC22A17 PDK2 ZBTB17 LDLR HDAC5 ANKDD1A ERRFI1 IRAK3 NUPR1 YPEL3 SQRDL ELP2 SOD2 ZNF83 CCNL2 SERPING1 KLHL24 RNF213 KLHL5 CTNS CST3 BHLHE40 CYBRD1 TP53INP1 HABP4 DUSP22 ADD3 PNRC1 FYCO1 IGBP1 PLD3 DDX60L GPR124 TNXB PCMTD1 IL1R1 MAN1A1 BCL6 RPL37 C10orf10 RAB11FIP2 CLIC2 SLC35E2 ANKRD12 FADS2 SNX18 JAG1 PRUNE2 PLA2R1 KLKB1 CD82 SQLE VASH1 NHLRC3 TIMP2 WBP2 KIT TNFSF12 PDZRN3 LDB1 ARSD XRN1 ZCCHC24 SLC25A36 SESN2 ARHGEF3 ZNF219 PBXIP1 F10 ARHGAP12 ACSS2 DPYSL2 ARPC4 LIPA WTAP OLFML2A SUMF1 SNRNP70 FAM198B GABARAPL1 CALCOCO1 RNF146 PYROXD2 ARMCX3 PGCP ZFP106 CFB SLC27A1 SDR39U1 TNFAIP8 METTL7A LSS KDM5B SESN1 C4orf34 ANXA11 PKIG ISCU MEF2D SCD PTPRU CDKN1C FADS1 ACY1 ACSL3 DAB2 11-Sep RARRES3 REV3L TRANK1 HMGCS1 SLC40A1 RRM2B PARP14 CCPG1 VAMP4 IL6ST CARD17 FABP3 POR NYNRIN LPIN1
CHANG_CORE_SERUM_RESPONSE_UP CEP78 LSM3 LRRC40 STK17A RPN1 JUNB NUP85 FLNC HMGN2 RPP40 UQCR10 AIMP2 CHEK1 VTA1 EXOSC8 CENPO PNO1 SLC16A1 WDR77 UBE2J1 NOP16 NUDT1 SMC2 SLC25A5 NUPL1 DLEU2 PDAP1 CCBL2 COX17 BCCIP PLG RGS8 SNRPC PLK4 NUTF2 LSM4 SMS EBNA1BP2 C13orf27 VDAC1 PSMD14 MYCBP SMURF2 GNG11 F3 IL7R BRIP1 HNRNPA2B1 DCK ALKBH7 HN1L MSN TPM1 HYLS1 HAUS1 NUP93 SNRPE ITGA6 CENPN C11orf24 GGH PFKP FARSA EIF2AK1 CENPW TUBA4A TRA2B UMPS MRTO4 NUDT15 PGM2 DBNDD1 SNRPB MNAT1 NUP35 TCEB1 HSPB11 C19orf48 ID3 IPO4 FARSB EIF4G1 SKA1 MFSD11 PLAUR MARVELD2 MCM3 DHFR RNF41 ID2 H2AFZ CDK2 NCLN ZWILCH DYNLT1 C16orf61 SLC25A40 RHOC CCT5 PDIA4 SNRPA RBM14 PDLIM7 PITPNC1 TPM3 CORO1C ERLIN1 PAICS TPRKB SKA2 MYBL1 SH3BP5L BRCA2 SAR1A POLR3K MRPS28 NUP107 TUBG1 PNN FAM167A RFC3 MYL6 MCM7 MAGOHB FAM89B TOMM40 CDCA4 MT3 MTHFD1 PSMD12 MYBL2 CKLF NRIP3 EZR C12orf24 GPLD1 SRM RAB3B NLN MT1F TNFRSF12A TPI1 HAS2 APOO FBXO41 MRPL37 GSTCD SDC1 WDR54 RNF138 APITD1 RMND5B ENO1 MAP3K8 TMEM130 SNX17 KRR1 TAGLN PA2G4 RUVBL1 SNRPD1 LOXL2 POLE2 MAPRE1 IMP4 EMP2 PSMD2 MET IFRD2 LMNB2 PLOD2 NCEH1 NME1 STRA13 ACTL6A DLEU1 SNRPA1 CBX1 LYAR PTPLB PFN1 CENPJ COTL1 USPL1 MRPL12 ADAMTS1 GLRX3 WSB2 MRPS16 DCLRE1B MKKS C3orf26 CPEB4 SPAG17 MLF1IP UAP1 COQ2 WDHD1 DCBLD2 KIAA0090 SAR1B PSMA7 PSMC3 COPS6 DUT PPIH PHF19 TPM2 MCTS1 EIF4EBP1 HNRNPR
CHANG_CYCLING_GENES MAD2L1 CASP3 CKAP2 TRIP13 FEN1 PBK GMNN PRR11 NEAT1 LYAR FBXL20 MCM5 HN1 BUB1 MBOAT1 CCNA2 NUF2 CDC25A DEPDC1B GINS3 ANLN UHRF1 SLC30A7 EZH2 ZNF814 DKC1 PWP1 FAM111B NLRP2 PRPS2 BIRC5 TACC3 WSB1 ANP32E GINS2 MND1 CKAP2L ASF1B CDCA8 MCM4 LMNB1 SPAG5 RFC2 NCAPH EXO1 CDCA5 KIF23 CDC25C EFHC1 CKS2 MNT MELK POC1A RANGAP1 RAD51AP1 CENPM DHFR C7orf41 PRIM2 KIAA1370 MAPK13 CCDC99 RRM1 ATAD2 NUSAP1 IFIT1 PHTF2 HJURP ESCO2 UBE2C UBE2S TIMP1 HMMR NCAPD2 CDK1 MET E2F1 PCNA TUBB TUBA4A SGCD BUB1B TOP2A SDC1 RFC4 ZNHIT2 WDR76 CDKL5 TIPIN FAM64A FAM83D C11orf82 BARD1 CCNF CENPA FAM72B PRIM1 H2AFX KIF22 CENPF MLLT6 ARL4A AURKA ILF2 CDC6 RECQL4 CCNB2 MCM8 GTSE1 DLGAP5 AMD1 FOXM1 RRM2 CENPQ CDCA7 G2E3 DIAPH3 DEPDC1 TSN KDM5B KIF20B PSRC1 SMC4 HELLS HIST1H2AC BUB3 SKA3 KIAA0101 DONSON ITGB3 ADAMTS1 FANCG PTTG1 TPX2 MLF1IP CDKN3 ANKRD10 MCM6 USP1 SCML1 UBE2T GAS2L3 KIFC1 PLK1 CIITA
CHANG_IMMORTALIZED_BY_HPV31_DN DSP P2RX7 BPGM UBE3B CTSL2 IFIT1 GPA33 ENTPD3 DMKN IFI27 HMGCS1 STAT1 LYST DSG1 C13orf16 MVD PEA15 THRB LRP1 IFIT2 PSG1 IL1RN DSC2 PLA2G1B SPRR2E LAMA3 TRIM22 KLK7 PTPRU MX1 TNRC6C SLPI IFITM1 SNRPA1 PHF7 MX2 SULT2B1 AR NMT2 KLK6 IFI44 TAGLN DEGS1 PRIM1 MXD1 SFN CD24 PRSS1 ACVR2B GBP1 LCN2 SERPINB2 DEFB1 SMCP PTGS2 IFI35 SPRR1A TRIB1 CBFA2T2 SAMD9 HBB OAS2 FOS KIF1A IL1R2
CHANG_IMMORTALIZED_BY_HPV31_UP ABL2 BMPR2 FZD7 FPGT TAOK1 DNAJA2 SOAT1 GPR108 MS4A4A ALDH8A1 SLC2A2 TMEM119 UCHL1 TTC38 BHLHE41 SOX17 MS4A6A SLC18A1 PAX8 FAM104B FMOD NAALADL1 CRH PPARG C16orf62 HEY1 FAM161A S100A12 ZC3H10 UBXN2A VANGL1 CYP4X1 ACVR2A ARID4A SUCLA2 KRT7 PRKAA2 PART1 APC USP31 HLA-DPB1 REV1 CDK14 XAGE1D SHCBP1 MUM1 RBM4 TEX261 CP C7orf13 EDIL3 WDR81 ASAP1 C2orf69 LTBP1 HMG20A TCFL5 ACER3 PSME4 CTSH SIRT3 G0S2 GABPA SLC9A9 SUFU SNAI1 FANCG MANEA MAP3K4 SSH3 LGALS1 KIAA1107 METTL10 NDUFA10 ARHGAP36 SGIP1 FBXO3 DLEU2 MAP9 CD86
CHANG_POU5F1_TARGETS_DN TFEC SOCS3 PPAPDC1B POM121 CST3 TFPI2 TXNL1 GRSF1
CHANG_POU5F1_TARGETS_UP ABI1 SMARCA4 CXCL17 TGFB3 ATAD2 OPHN1 COL5A1 COL3A1 KAT2B FN1 CYR61 MMP13 AOC3 SLIT3 VASP
CHANGOLKAR_H2AFY_TARGETS_DN H2AFY TMEM98 PTGDS P2RY1 GHR MPHOSPH8 GTPBP4 C8G VAMP7 SUCNR1 GPR61 C9orf142 TMEM39A CMKLR1 CSDA USF2 SECISBP2 VCPIP1 CD109 LUC7L2 DLEU2 PROX1 ATP6V0A2 CIRH1A ELL2 ABCG5 MSL1 NEK4 C7orf25 EIF4A3 AR TSR1 MASP1 TBCEL PEX19 CRYL1 AFP MFN1 RELN MYLK
CHANGOLKAR_H2AFY_TARGETS_UP APH1A SMAP2 SERPINA7 RICTOR CD99 C20orf160 IVD GNAQ GRAMD3 SPSB4 AVL9 LPL CBLC ENPP3 MCL1 PTGFRN DLG3 ITPK1 FNIP1 GLO1 SERPINA6 WDR11 SLC6A8 MYSM1 TRAF4 SMURF2 FAM129B GRPEL2 ILVBL IBTK FAM126A TMCC3 ATP11A CA1 RHOU SLC25A39 ABHD1 TMEM70 PAPD4 CCT8 KRT23 SLC44A1 TMEM176A ZC3H12C SCD TBC1D7 SDR39U1
CHARAFE_BREAST_CANCER_BASAL_VS_MESENCHYMAL_DN ZCCHC24 IL11 RGS7 CNKSR3 TRIO LOXL2 DPY19L1 BCAT1 RNF182 STRADB SCG2 COL6A2 UTRN TRAF3 RBM24 MMP16 NUAK1 SH2B3 CMTM3 PFKP SHOX2 AK5 ZEB1 PNMA2 SEMA3A MAP1B TTC28 EDIL3 ALPK2 KIF3C KLF2 APLP1 GULP1 GRK5 TUBB2A FAM171A1 FLNC FZD2 BDNF CD99 GRB10 ADAMTS12 GNG11 ARHGAP17 GFPT2 TNIP1 ARNT2 FAM92A1
CHARAFE_BREAST_CANCER_BASAL_VS_MESENCHYMAL_UP OVOL1 CDH1 EPN3 EHF ITGB6 PDZK1IP1 LITAF GRAMD2 HOOK2 C9orf123 RNF144B KCNK1 CCNL1 SPINT1 PRSS8 KRT5 RHOD PRRG4 CBLC ENTPD2 C6orf132 C1orf116 MAF SH3YL1 APRT MARVELD2 TC2N EPB41L4A TMEM30B KIAA1522 CD24 SERPINA3 MBNL3 ESRP1 DSG3 IRF6 PKP3 MUC1 RAB25 BSPRY WDR61 PRR15L KLK6 KLK5 TRIM29 MACC1 DUSP16 SH2D3A ST14 SPINT2 SSH3 ITPA GJB3 SLC11A2 DMKN DIRC2 SYTL1 FXYD3 EPHA1 RTKN SERPINB5 LOC93622 STEAP4 DRAM2 KRT16 KRT15 MYO5B COX5B GPR110 LAD1 GSN LIMK2 OVOL2 ELF3 GRHL2 CDS1 TACSTD2 PTPN6 S100A14 AKR1B10 TMEM191A MPP7 PROM2 LOC642587 LCN2 KIAA0040 TLCD1 SCNN1A MPZL3 RNF39 FGFBP1 TMEM134 S100P KIAA0247 ACSL1 C20orf111 RNF43 SETD6 ZNF165 ELMO3 ELF1 AIM1 PPL BLNK TMEM87A CDH3 TSTD1 FAM59A F11R ZFP36 RBL2 SLPI TSC22D3 S100A8 FOSB MAL2 C19orf63 ATP1A1 ESRP2 CLCA2 PPP1R14C
CHARAFE_BREAST_CANCER_LUMINAL_VS_BASAL_DN CAV2 RND3 SERPINE2 ANXA2 FAM69A LUZP1 ADRB2 C1S CLIC4 IGF2BP3 EPHA2 GABRE GNAL SRI TLR2 CTSC CORO1C KIF1B CD44 GART GPSM2 FNDC3B SFN PRNP RIPK4 GSTP1 CALD1 SCHIP1 IL20RB TMEM173 CFI NSFL1C GNA15 HSD17B11 LEPREL1 CBR1 10-Sep TNFRSF10D LAMB3 ORMDL1 RBMS3 ITGA6 HRCT1 MT2A OSMR FBLIM1 FSCN1 RGS20 CSDA DSG3 IFNGR1 SKAP2 FST TUBA4A PTK7 KRT6B ATP1A1 MDH1 LYN MET VAMP3 HOXA5 ALDH3A2 PI3 REXO2 GNG12 OBFC2A JAG1 GLIPR1 SNX7 SMCHD1 SVIL ZC3H12C MTMR2 CAV1 PSMB9 NMI LOX ARNTL2 EGFR ANXA1 APOL6 SEL1L3 S100A10 STAMBPL1 PIK3CD MME AKR1B1 CD97 ACTN1 CXCL3 TMEM154 TRMT6 NFAT5 RGL1 LAMA3 ITM2C KLK5 NDEL1 DCBLD2 GPM6B RALBP1 HRH1 PGM2 IL7R TGFBR2 YBX1 FERMT1 WBP5 DSE MT1X TOX2 STAT3 SLC16A1 ARHGAP5 BTN3A2 DSC3 IGF2BP2 KRT5 CDC42EP3 SH3GLB1 BTG3 ITGB1 FHL1 RBM7 DPYD CRK FMNL2 C10orf10 MAML2 LAMC2 PLS3 MT1E DIRC2 HLA-E MICALL1 MT1G AKT3 COL4A2 COL4A1 S100A2 ESYT2 NAB1 ITGB8 C12orf39 YAP1 CD59 TAP2 SFRP1 FAM101B ANXA3 IRX1 BIN1 PTRF TNFAIP8 NDFIP2 GNAI1 TRIM29 DOCK5 FAP NAMPT GM2A SLC6A15 MBNL2 CEBPD DSG2 DMD ARAP3 SERPINB5 EREG ADM EMP1 CD14 SOAT1 F3 PSAT1 BNC1 MDFIC RGS2 IL15 TWSG1 CHST3 SLC25A37 CCNA1 CCDC28A ADA SH3KBP1 BICC1 MFGE8 INHBA LBH CRYAB CFLAR RRAS2 IGFBP6 NAV2 EXT1 SCPEP1 RUNX3 AKR1C2 OSBPL3 TRIM22 SIRPA CYBRD1 DUOX1 STAT4 FAM176A MT1F ANTXR1 KRT17 FGF2 ARHGAP23 ANXA2P2 ICAM1 WWTR1 KLHL29 INPP1 PM20D2 AXL PDP1 NNMT CMPK1 UBASH3B GFOD1 CRIPT NRP1 MBNL1 ABCD3 SRPX GBP1 SP100 ZBTB38 VSNL1 CFB DST FDFT1 MMP14 CSNK2A2 B3GNT5 CCDC82 KLF5 PKP2 KRT16 GALNT2 HMGA2 TP63 RBMS1 ASXL1 RNF145 TNFAIP3 BIRC3 DCBLD1 ARPC2 PDZK1IP1 MAP7D3 NR3C1 ANKH AKR1C1 F2RL1 ZBTB16 GPX1 SH3D19 HOXA3 LIPG MYL12A TMED5 FZD6 CASP1 ATP1B3 HP1BP3 HOXA1 IRS2 C21orf96 TKT AMD1 PHLDB2 IL1RAP CDCP1 PTPN2 LAMC1 IL1A C13orf15 PNLIPRP3 PLAU HIF1A KRT6A CLIP4 FAM171A1 TRIP10 NUDT15 NCK1 TBPL1 AIM1 PHLDA1 CYLD IFI27 CXCL2 GJC1 PDGFC KRT15 ATP10D ITGA3 FAS SNAI2 CAMTA1 ETS1 CDH3 CCDC88A FOSL1 GJB3 DNAJB4 TWIST2 GBP3 GTF2B CDK6 CD58 SPTBN1 MYO1E SPATS2L TGFA DGKA MMADHC YES1 C15orf52 CHMP1B TM2D1 ZMYM6 NUP50 LARP6 PTPRM RIOK3 ELK3 NFE2L2 15-Sep ERAP2 FAM92A1 ALDH1A3 MPZL1 LY6K ELL2 FSTL1 BMP1 RAC2 TLE4 SLC1A3 PRSS12 C21orf63 KRT14 MYO1B IFI16 KPNA1 WDR1 FRMD6 C3 COTL1 MAP4K4 ADD3 IFI44 GAS1 ANXA4 SERPINB2 ZDHHC2 NXN PTGS2 TAX1BP3 CCDC80 BICD2 WLS MBP PARP4 FGFBP1 COL8A1 FAM83A C1R PELO PLAT IFIT3 EMP3 UBE2E3 CCNYL1 OSBPL9 CD109 TUBB6 SRPX2 MT1H PKN2 MSN RALB CASP4 KLK10 NT5E SSFA2 UPP1 PRKD3 STK17A SGK1 CARD6 FXYD5 PLSCR1 CXCL1 SLPI TMEM30A C9orf5 SOX7 PPP4R1 EHBP1 C6orf145 IL18 B2M PRKCDBP RGNEF COPS8 RETSAT AGPS TGFBI SMAD3 FKBP1A HTRA1 PPP1R14C CYB5R3 PLA2G4A KIRREL ADORA2B SPRY2 ETF1 OGFRL1 FAM83D FOXQ1 PERP CDH13 DCTD ETS2 AKR1B10 SAMD9 GPX8 IGFBP7 NOB1 SLC9A6 CFL2 AKR1C3 PSMB8 LOXL2 TBC1D1
CHARAFE_BREAST_CANCER_LUMINAL_VS_BASAL_UP CHN2 HPN FRMD4A KIAA1211 SPDEF KIAA0232 FUS THSD4 TBC1D16 AR PRR14 RND1 TNIP1 ESR1 SLC9A3R1 DKFZP586I1420 SLC44A4 ZNF84 RAB40C USP42 MAPK9 CACNB3 C17orf62 RAB11FIP3 PRLR NPDC1 SIDT2 ABHD12 ARRB1 CYB561 ASTN2 CACNA1D RHOH SCYL3 CISH SHANK2 HIP1R PLCXD1 ERBB3 TSPAN13 KIAA0040 SLC2A10 RGL2 SLC1A4 SYCP2 NDUFS8 ANKRD13D MIF4GD FRS2 SOX12 AFF3 KIFC2 TFF3 HNRNPA2B1 PLXNA3 HPX ZFYVE16 FAM115A DLG3 MYEF2 RDH13 ONECUT2 F7 TESK1 IVD TSPAN15 ARF3 GSPT1 ANKRD30A ABCG1 SLC16A6 BCOR ZNF24 ELOVL2 HMG20B SLC24A3 ICA1 INTS3 FBRSL1 ISG20 SLC38A1 DNALI1 SPTLC2 CTNND2 TOMM70A NUCB2 CFD TC2N XBP1 TMEM57 CSRNP2 SOX13 DUSP8 KDM4B LOC643837 SNED1 FGFR4 TOB1 ZNF12 TJP3 KLHL22 GART TMBIM6 STARD10 SNX27 RNF103 DIP2C LARGE SERF2 TRPS1 INHBB ARFIP2 PI4KA KIAA0913 MAPT HK2 RALGAPA1 SIDT1 ATP2C2 DENND4B CA12 ATP8B1 EFR3B NUDT4 PREX1 ERGIC1 ZNF704 EVL EPN3 BLNK ETNK2 PPP2R2C MTERFD3 FAM65C EIF3B BPTF PGGT1B RABEP2 SLC25A29 API5 PPP1R16A ZDHHC8P1 NME3 NKAIN1 CLSTN2 ULK1 TTC3 LOC100272216 NLK TAPT1 SLC4A8 SMARCC2 VIPR1 ENPP1 CADM1 IRGQ KIAA0182 ZBTB42 GPR160 MCCC2 RHBDF1 MDM4 LFNG POLE LUC7L3 ZNF467 TNRC18 TMEM80 ABHD11 DNAJA4 MXRA8 FKBP4 TMEM184A SBK1 GARNL3 CAPN9 GALNT6 C9orf91 PATZ1 GATA3 IQCE HMGCS2 FOXA1 C17orf28 BAZ2A RUSC1 GGA1 PBX1 GTF3C1 KCTD15 TGFB3 ANXA9 ESRP2 PVRL2 ZNF444 C7orf26 POMT1 SFMBT2 ARID2 MARS DDAH2 KIAA1324 CSNK1D TRAPPC9 SDCCAG3 LMCD1 PTPRF SYNGR2 ADCY6 GRAMD4 KRT19 GAMT LZTR1 INPP5J RAB3D CXXC5 ATP6AP1 C4orf19 C19orf46 TMEM229B RSAD1 SFI1 RAB17 DOPEY2 CCND1 PCBP2 GPD1L MLPH PCK2 SLC37A1 KIAA1244 ZNF703 CYHR1 TLE3 AVL9 USP3 GGA3 C9orf152 C10orf12 SPATA2L PRRT2 MAGED2 LRP3 DEGS2 KLRG2 LARP4B CEP350 KLF2 TADA2B UAP1L1 TBX3 DACH1 CIRBP PLA2G12A PGR BCAS1 ATXN7L3B USP7 STRADA ABCA3 SECISBP2 MYB KLHDC9 FAM46C LNX1 DNAJC1 CACNG4 CTXN1 PLEKHH1 SLC7A8 TTC9 ASH1L GARS JHDM1D ATP6V0E2 RHOB SH3GLB2 DAAM1 P4HTM C9orf7 DDX42 MLL2 SRRM2 TBL1X MYO6 BAI2 GPRC5C VPS37C RBAK DENND1A NBPF1 MEGF9 C14orf132 CANT1 ACVR1B TRIM3 C12orf51 ANXA6 C10orf82 ZNF398 THUMPD1 ZNF74 FZD4 KIF12 WFS1 AGR2 CACYBP SLC26A11 CREB3L1 KIAA1598 PCP4 ZMIZ1 CCDC117 GNA12 LLGL2 IQSEC1 PRRT3 SLC35A1 SCUBE2 TRIL KIAA1467 CREB3L4 MYCN LOC100130987 CACNA2D2 SLC25A44 VPS72 CDC42SE1 FAM110B ASB8 MGRN1 MYO5B EPS8L1 UBN1 DHRS13 KIAA0226 RHPN1 ZNF296 GOLT1A SLC38A10 TGIF2 TMEM150C C17orf58 KIAA0556 FLJ45983 EMP2 HEXDC LRRN1 LONRF2 POGZ RSPH1 MGAT4A TFF1 CRNKL1 TTC39A SEC16A STRBP REEP5 RALGPS1 PYCR1 NACA
CHARAFE_BREAST_CANCER_LUMINAL_VS_MESENCHYMAL_DN LYN PTPLA F2RL2 MAP7D1 FEZ2 CASP1 ASXL1 SOCS3 WBP5 KLHL29 PHLDA1 IL11 VIM COL4A1 CAV2 FAM126A BIRC5 NDEL1 ANTXR2 PRKD3 GNG2 BNC2 AKT3 SH3KBP1 DENND5A NR3C1 POPDC3 CORO2B LAMB1 NAV1 GPR161 FAT4 ANKH BCHE ACTR2 CUL4B CD44 FZD2 AKAP12 NT5E TRNP1 SACS NDC80 PFAS ARHGAP21 BCAT1 FHOD3 STK10 ECHDC1 SPATS2L PARVA HEG1 FAM176A TNFRSF10D CAV1 COL4A2 PXDN PFKP HSD17B11 IFI16 AGPS TPM1 MID1 ADORA2B DAB2 SFRP1 PLAT ETV5 CALD1 LIX1L DCBLD2 FAM92A1 PTTG1 SMAD9 FXYD5 CRIM1 NNMT PRR16 NONO CDC20 FAM101B TWIST2 HRCT1 MXRA7 DHX33 MTMR2 ATP10D CDC27 KIF3C CORO1C SV2A GNAI1 RAB31 ENG ITGAV G0S2 NRP1 PICALM LRRK1 TFPI CHST3 PTRF FOSL1 ADAMTS5 KCTD12 IL7R WIPF1 RFTN1 EGFR CDH11 RGS2 FAS MDFIC ZYG11B AK5 TGFBI LOXL1 MCAM SPRY2 EMILIN2 PDP1 CCBE1 GNG12 INHBA IPO5 CMTM3 MAP1B NAB1 TGFB2 CRTAP TRAF3 CD99 TUBB6 RNF145 PTPRM AP1S2 HTRA1 BDNF LARP6 LDHB APCDD1L GPR176 BACH1 FLJ42709 MALT1 LAMC1 CENPV ASB1 GLS ATM SLIT2 FHL1 PMP22 PAFAH1B1 EXT1 STAMBPL1 FAM69A ACTG1 FAM20C CTSC PTX3 HAS2 RAB8B BIN1 RGS4 PROS1 ALPK2 FBN1 SERPINB1 MET BUB1 NUP88 MSRB3 SGCB NMT2 TMEM158 FSCN1 UBASH3B FLRT2 IKBIP FOXC1 AXL ACTA2 ARSJ ALKBH5 MFGE8 FLI1 PSMB6 ZEB1 SLC35B4 DEPDC1 RTN4 PRKCDBP COL6A1 SH3GLB1 LOXL2 FOSL2 PLP2 PSMD1 TBC1D1 GLIPR1 SPARC C17orf39 ILF3 STIL PIM1 ACTN1 GADD45A NID2 SPTBN1 GJA1 KIF18B ZMYM6 SERPINE2 SNAI2 C17orf81 NUP155 EMP3 AAK1 AKR1C3 SEMA3A FLNC CTNNAL1 DPYD WRAP53 TWSG1 ITSN1 MAML2 COL5A1 GPX8 GXYLT2 DFNA5 STRADB SLC16A7 SRPX C9orf5 MPRIP BICC1 PELO PAPPA ZDHHC2 STK17A RAB34 FBLIM1 TGFB1I1 PSMB9 SH2B3 MYLK NCAPG SDCBP CLIP2 RALBP1 CDK6 DMD TNFAIP3 TYMS CDKN2C FMNL2 QKI NEXN PRKCA CCDC50 BICD2 PRSS12 GRK5 GSTP1 EYA4 RBMS3 NMNAT2 CNRIP1 DNM1 SDPR SRGN PPP4R1 FST PLK1 TOX SOAT1 ANXA2 FAM200B DPY19L1 FSTL1 KPNB1 SNRPD1 ADD3 MPP1 FAM57A KDELC2 CPNE2 TUBB C9orf30 BAG2 MAPRE1 LBH AKR1B1 CXCL2 ANLN OSMR ANXA2P2 KIAA1033 COL6A2 GPRC5B IGFBP7 TRIO KATNAL1 LEPRE1 HJURP MRC2 IGF2BP3 FOXF2 COL13A1 VPS54 GLIS3 KIRREL PDGFA EFEMP2 MARVELD1 UBE2S TIMP2 IL15 JAG1 GULP1 CYP26B1 LPAR1 PDE4A TAP2 AHNAK2 LTBP2 ASAP1 C1S ZCCHC24 DOCK10 NAP1L5 SGK1 ANXA5 WLS SNX7 EXTL2 ANXA1 TEAD1 SERPINE1 FAM171A1 PABPC4 CEP170 ELK3 NR2F1 NAV3 ARNTL2 ADAMTS12 ABCC4 IGFBP6 RGS20 PHLDB2 S100A2 CFL2 ANKRD28 SHOX2 FER SKP2 CKAP2L UBLCP1 TOX2 ZC3H12C IGFBPL1 ZIC2 SH2D5 LAYN ARHGAP23 PSMB2 PYGL STX2 CD97 FOXQ1 LHFP EPB41L2 PDGFC ELAVL1 IL6 MAP4K4 EIF4A1 SYDE1 DZIP1 HMGA2 NOL7 CHST2 DSE CCDC82 CSRP2 PRNP TIMP1 PTGS2 BASP1 CCDC99 TTL PIK3CD SMAD3 CHSY1 TGFB1 GALNT2 PNMA2 PTPRG LEPREL1 VCL FZD7 UBE2G1 KANK2 EHBP1 MCFD2 DNAJB4 DKK3 LUZP1 EPHA2 EIF5A2 PLAU GFPT2 GNG11 AIDA MMP2 SGTB UPP1 INPP1 B3GNT5 PVRL3 ETS1 WWTR1 PDE7B RNF182 ITM2C IRAK2 SFPQ TRAM2 IFNGR2 HRH1 RAI14 SPAG9 MSN ARAP3 EDIL3 CCDC88A TGFBR2 COL6A3 IGF2BP2 NOL9 SSFA2 ITPRIP SLC25A37 ANTXR1 CMTM7 WNT5B GLIPR2 RUNX2 RNASEK
CHARAFE_BREAST_CANCER_LUMINAL_VS_MESENCHYMAL_UP PLA2G12A XBP1 CLDN3 MPP7 F11R PLCH1 ZBTB7B EPN3 REEP5 CASZ1 CA12 ISG20L2 SYCP2 FAAH TMEM183A ATP2C2 TRAPPC6A RFWD2 C18orf45 JHDM1D STARD10 CXorf40A DDR1 MEGF9 GRHL1 RABEP2 FEM1B SYNGR1 TRPS1 CRABP2 CACNB3 CGN TMPRSS2 PRLR SELENBP1 PPCS ESRP2 CYB5A DLG3 ZNF467 SH3YL1 KLHL28 S100A14 IRF6 ANK3 TC2N RHPN1 MYH14 EHF MAL2 GALNT6 PLEKHA6 CLDN7 MYLIP PDXDC1 S100A8 TRIL SPTLC2 EPHA1 VAV3 RNF144B C11orf80 WFS1 GPR157 EPB41L5 EPPK1 PNN CNNM4 AZGP1 SSBP2 TSPAN1 TMED3 DUSP16 RERG CYHR1 AGR2 GPR89A IDH2 CD24 ANO1 DBP TMPRSS13 LIMK2 DHRS13 GPD1L RMND5B NPDC1 PGAP2 KIAA1324 DCAF11 CHD2 KIAA1244 LMTK3 MAP7 PPP1R16A MRPL41 BIK NOL3 PLXNB1 FRAT2 INHBB METTL7A C1orf9 ZG16B PPDPF FXYD3 PRR15L JTB C10orf116 TOX3 CDS1 C19orf46 CAMK2N1 SLC7A8 TOB1 RAB17 ADCY6 TMEM229B C17orf28 MSX2 SLC25A29 EMP2 TRAF4 C22orf29 CSAD ARF3 ANKRD22 C9orf91 ENTPD2 SLC29A2 GSPT1 ALDH4A1 TFF3 HIP1R FOXA1 TADA2B SERF2 PDCD4 FAM59A TFF1 C2orf55 HOOK2 SLC9A3R1 SLC37A1 PROM2 MPZL3 ULK1 CLDN4 ELF3 ERBB2 PRODH NEBL CIRBP RAB25 PVRL4 GATA3 ST14 C9orf7 SIDT1 TTC39A MYO1D SSH3 MYO5B MACC1 PREX1 IGFBP2 MUC1 HOOK1 FA2H C7orf68 PER2 FAM174B COG7 SPATA2L ABCC11 MGAT4A SFI1 CBLC C16orf53 DEGS2 FAM63A ENSA LLGL2 MED28 MMEL1 ACVR1B TJP3 CYB561 CEACAM6 TMEM30B FAM83H CCDC97 LOC93622 EFNA4 RAB40C RUSC1 FKBP4 SPDEF AP1M2 CHMP2A SCAMP2 SERINC2 SYTL1 EPCAM CDH1 RALGPS1 BLNK GSTO2 FAM102A C9orf152 KIAA1522 TRIM3 CRIP1 LNX1 ESRP1 ERP29 CRIP2 ABCG1 INPP5J PRKD2 BEX5 RAB5B SHANK2 PEX11B PIP4K2C SSR4 NR2F6 RASEF ASB8 RNF103 BSPRY BCAS1 SPOPL ANXA9 EPB41L4A IRX5 PLXNA3 CCDC6 ICA1 GGT6 CLN3 DAAM1 BOLA1 S100P EPS8L1 ITPK1 MYO5C C20orf54 TM7SF2 KRT19 MB CDC42SE1 TPD52L1 NME3 ABCA12 MKNK2 ERBB3 FAM110A EXPH5 MRFAP1L1 VIPR1 ARRDC1 KLRG2 UBQLN4 TMBIM4 PLEKHF2 PRSS8 IFT20 SMPDL3B DOK7 C4orf19 GOLT1A APH1A EPHB3 MYO6 TMEM45B ZNF74 ENPP5 MYB FLAD1 MCF2L CXorf40B TUFT1 ALDH3B2 DNAJC1 LAD1 TSC22D3 TTC9 PATZ1 GPR160 SCYL3 TP53TG1 BCR RAB11FIP4 RAB3D SEMA4A SLC16A14 ANKRD30A KIAA0247 ULK3 OVOL2 CADPS2 USP18 AAGAB MARVELD3 RHOB FGD3 PPP1R3D SPINT2 KIAA0319L ST6GALNAC2 LSR C1orf43 ABAT PPFIBP2 BLOC1S1 FREM2 TLE3 MUCL1 TNK2 CHN2 FAM65C TMBIM6 TMEM79 ZNF385A GRB7 RHBDF1 SYMPK ARHGEF5 C14orf167 TMEM134 GGCT TSPAN13 SEPHS2 ARHGAP8 CTNND2 KIAA1370 RHOH JMJD8 TMEM184A CAPN8 LYPD3 RAB27B COMMD3 MGMT CACNG4 PTPN6 SPINT1 ZNF24 GRHL2 CYP4B1 MARVELD2 CCDC64 H2AFJ ARFIP2 TMEM41A RPS6KA5 DDI2 CEBPA OVOL1 VPS45 SEMA3F ROGDI PKP3 CDH3 DNAJA4 ZCCHC8 MCCC2 SORL1 SETD6 INADL ABHD11 SUOX FUK SULT2B1 SLC44A2 ZNF165 PADI2 MREG MLPH EFHD1 KRT23 TRPM4 CHMP4C SIGIRR PCK2 GPR56 ALDH6A1 KIAA0556 KIAA0040 TMEM125 GRAMD4 SLC35A1 FAM195A TSTD1 FBP1 GET4 FUT1 C11orf52 TMEM191A VRK3 PCDH1 ARRDC4 DENND2D RGL2 PPP2R5A FAM46C SEPP1 RSPH1 PAQR4 ZBTB42 PGAP3 FANCF ARFGAP2 CREB3L4 SH2D3A SYNGR2 JUP AIM1L SYT7 IQCE ELMO3 C6orf132 TNKS1BP1 RBM47 PWWP2B CCDC64B P4HTM ZHX2 PPM1H BLVRB KIFC2 ATP6AP1 ESR1 TMC4 ZXDC ZKSCAN1 CACNA1D SOX13 TRIB3 PRRG4 PRR15
CHASSOT_SKIN_WOUND KLF2 JUNB EGR2 ID3 FOS FOSB REL EGR3 EGR1 JUN
CHAUHAN_RESPONSE_TO_METHOXYESTRADIOL_DN EIF3M NAP1L1 PIM2 WBP2 FOXO3 EIF4B METTL7A PCBP2 CCL3 TAF10 UBE2S EIF3K HLA-G XBP1 B2M ERP29 H2AFZ MARCKS AP3S1 MORF4L2 ARHGDIB YWHAB MXI1 CD48 LGALS1 CTBP1 HADH NRD1 TNFAIP3 RPL12 COPE CD74 UBA1 ADM ATP6V1F BTG2 BTF3 LTA4H COX6A1 DDX17 ATP5O VAMP2 ARL6IP1 MCL1 CSNK1E ADD1 EEF1A1 HIST1H4C UBE2I SEC61G ZFP36L2 HCLS1 NPC2 IL2RG NUCB1 EIF3F UGT2B15 CYFIP2 HSP90AB1 MDH1 PABPC1 HSP90B1 TLN1 S100A10 PCP4 UBE2J1 PHB2 ENO2 PDLIM1 LITAF RAF1 PTPN6 AP1S2 LSP1 TUBB SLC1A4 ARPC5 SLC25A6 NCSTN IDH2 ATP5J2 TAPBP LOC730101 CAPNS1 NME4 VIM MKI67 BTG1 DDOST GNAS FDPS PGK1 TMSB10 UBC MAN2A1 PKM2 CD164 HERPUD1
CHAUHAN_RESPONSE_TO_METHOXYESTRADIOL_UP CRYBB1 TARDBP YARS HMGN2 EIF5AL1 CHMP7 CKS2 CKB RBM3 HDGF ATF4 GPR161 RBPMS TIMM44 SLC3A2 CIRBP MYC PRODH HSPA8 UBE2S C1QL1 PTTG1 SRM NME1 PPIL2 SLC7A5 ASNS SNRPD3 AARS MUC1 CCNB1 PSMD1 COX7B CBX6 AHSA1 UBE2L3 DNAJA1 HSP90AA1 SERBP1 ITGB5 CARS ST5 UBE2G2 DUSP10 WNT11 UBE2M GARS
CHEBOTAEV_GR_TARGETS_DN SLC39A10 IGDCC4 FKBP14 EFEMP2 C2 FGGY JAZF1 S100A3 PRKD1 COL1A2 ELAVL2 IL2RG CPE MYL9 ATP6V1C2 KLHL10 LOXL1 DAB1 RHOBTB3 SLC14A1 IGFBP3 DMPK FAM19A5 ZFP36L1 ZSCAN18 CNTN1 PPP1R3C PTGER4 SVIP CH25H LRP4 AGPAT9 PDLIM3 PTPN14 CACNB4 PFN2 CLEC11A MYEF2 TGFB2 NRCAM CXCL12 PALLD SYT9 RASA3 THBS2 ANKRD6 BCL2L15 SOX21 DNAJC6 CHSY3 GBP7 GFRA2 FAM26E STAG3 PKIA PLAT STBD1 GPM6B NRXN3 CA8 TNFRSF11B DPY19L1 ZC3H15 IGFBP5 NEXN PHLDB2 RTN2 NPTX1 SAMD12 TUBA8 SH3KBP1 LIMCH1 PLA2G4A AR KCTD4 GNA14 TSLP PDZRN4 RSPO3 SYNE1 SIPA1L3 AMY1A VAV3 TSC22D1 FAM20C ATP8A1 C11orf65 CRISPLD2 ARSI FKBP10 TCEA3 CNN2 HSD17B13 SMARCA1 S100A4 SORCS3 PLCXD2 GUCA2A CHIC1 CPEB1 MXRA7 SARDH IRF4 TMEM56 USP18 GDNF GPHA2 RSAD1 VWA1 SLC38A4 ZNF704 LRRN3 FAM70A SOX6 ALMS1 COTL1 FLRT2
CHEBOTAEV_GR_TARGETS_UP ABCG2 GALNTL2 SLIT3 FKBP5 SPINK2 RAB11FIP5 ENPP1 NT5DC2 COL19A1 ASB7 NR3C1 ZBTB16 SULF2 IL17RB FXYD4 FLG PARVA RECK NRP1 ANAPC16 CPEB3 ADD3 HPGD KCTD14 SLC26A6 EDNRA TRAK1 IFIT2 ATP1A1 DDIT4L C2orf88 SCNN1G EDNRB LCORL FZD1 SCRG1 MYB DOCK5 TFAP2E SPOCK2 BEST2 BCL2L11 NDRG2 IQGAP2 STC2 RRM2 TSPAN13 PDE9A GNMT TTC28 MEX3C ITPR1 TNFRSF21 FAM190A SEMA6A PDGFRA TTLL7 DNM3 RASSF9 TGFB3 GULP1 LAP3 TMEM140 P4HA2 CYP27A1 MGAT4A ST6GAL1 RAMP3 MEGF6 ACOT6 OLIG1 NTRK2 TRIB2 SLC43A2 PMM1
CHEMELLO_SOLEUS_VS_EDL_MYOFIBERS_DN ACTN3 MYBPH MYH4 MYH8 MYL7 MYOM2 MYOZ1 PAK1 PDLIM3 PPP3CA TMOD1 TNNC2 TNNI2 TNNT3 VCL ITPR1 PVALB CALM3 SOS2
CHEMELLO_SOLEUS_VS_EDL_MYOFIBERS_UP ACTA1 ACTN2 CRYAB HSPB1 ITGB1BP2 MURC MYH3 MYH6 MYH7 MYL2 MYL3 MYOT MYOZ2 SMPX SMTNL1 TNNC1 TNNI1 TNNT1 TNNT2 TPM2 XIRP1 ATP2A1 ATP2A2 CASQ1 CASQ2 ANKRD2 CSRP3 FHL1 FHL2 HIST2H2AA3 MYF5 NFATC2 PDLIM1 PPARA PPARGC1A
CHEMNITZ_RESPONSE_TO_PROSTAGLANDIN_E2_DN FUT6 SDR42E1 KLF4 PPL FHL1 ACAA2 C1orf172 SMAGP LCN2 IQCH CLCF1 PCLO ELF3 PRPSAP2 PAPPA NSUN7 TNFAIP1 CCL28 RBL2 TGFBR3 NUS1 SCNN1A CXADR GLOD4 XPC NAPEPLD CACNB2 DNAJA4 PKHD1 CLIC6 MYH8 AIF1L SLC6A20 FREM2 ABHD11 ALS2CR8 CDC42BPG TNFRSF10C ITGB8 SLC12A6 LRRK2 MSI2 ASRGL1 UBB CYB5B GATS RAB3IP C6 MCFD2 VTI1B CLIC4 CHDH CLDN7 TMEM43 MED11 C14orf105 C19orf46 FNDC3A MID1IP1 AKAP5 VAPB CRYZ FOXC1 ASTN2 TRIL EPN2 WDR48 TPK1 DYNC2LI1 MAN2C1 GPC6 MMP15 ATXN1L EDNRB SLC44A4 RBM47 FAM110B SHH GBA3 SIPA1L1 MACC1 ZNF238 MITF NFIB PIGV EVC CCND2 EPB41L5 FRMD4B CNKSR3 LRRC19 GALNT3 AP1S3 GK5 LMTK3 PRKAA2 BEND7 BBS12 DNAJC16 PAX8 MARVELD3 NSUN5 C9orf5 NBL1 EPS8L1 NLRX1 NRF1 BBS4 KITLG DIRAS3 CDS1 CTAGE9 KIAA2013 GPRC5C TRIOBP IL12RB2 LOC100271722 C12orf75 TINAGL1 GATAD1 PARP4 AR FAIM GIPC2 PTPRK PDSS2 CYB5D2 CST6 NSUN5P1 WNT5A GALNT11 BCAR1 ITM2B UPK1B SESTD1 AXIN2 FAM60A HCG11 DBT SEMA5A CLDN12 SLC24A1 FAM63B PITPNA FAAH BCL11A EDIL3 PROM1 PLS1 MYL3 ZMYND12 OSBPL10 CCDC57 GMDS SEL1L3 SLC2A13 TNFSF10 GATM TAX1BP3 ALDH3A2 IQCA1 NAA38 EZR ARL6IP6 CLSTN1 AHR ID4 PRICKLE1 SERINC2 SNTB2 CUX1 TNFSF13 IL17RB RUNDC3B TBC1D5 ST14 RGP1 IRX3 FOXP4 EFCAB6 WDFY3 SPTLC3 AOX1 MET PTPRD LYPLAL1 PDCD6IP C1orf186 OPN3 SPSB3 ZNF599 TPMT C1orf133 SLC2A9 PRSS8 GPBP1L1 ZFP3 C3orf23 HRH1 LMTK2 FLJ13197 TSPAN1 AKAP12 SOSTDC1 NFIA BBS2 CD200 ICMT NFATC2IP SUN1 PHYHD1 CCDC122 FAM48A SLC39A8 SHMT1 CLDN4 RSPH3 GLB1L CHL1 ITFG1 GRHL1 SNORA74A VAPA SH3D19 CAPN1 C2orf55 OCLN KCNJ15 FAM134B PAX2 FZD1 OSCP1 EPHA1 LIME1 COBL ZNF655 CYP4V2 FMO5 SLPI NFAT5 DNAJC1 ZNF323 TMEM139 ODC1 KRT7 NRXN3 MSLN RPS6KA2 RGS12 LRRFIP2 PIK3C3 RELN RND2 POM121 FBXL16 C11orf52 ACSS2 STXBP6 TM7SF3 LNP1 DEGS2 LPXN SYTL2 PHACTR2 DYNLT1 SENP3 KIF9 PLEKHA7 KCNK5 FAT1 RBP4 SIK2 ADAM10 WFDC2 P4HTM GORASP1 IP6K2 MIR17HG CCDC148 SCMH1 GLUD1 PSMA5 NDFIP2 SCHIP1 RBMS2 DLG1 SPTLC2 IL20RA ADCY9 PPIA C6orf132 VPS37D SUMF2 VWA5A PPFIBP1 SIRT5 SLIT2 IFT140 SLC22A2 ILDR1 LRPAP1 CCR9 FLJ37453 C7orf63 C15orf59 BCL7B TXNIP PPM1A SGCB CCDC30 TMEM125 WFDC5 CDKN1A CDK6 SPATS2L KIF1C TJP2 SPAG6 UBXN10 KCNT2 CAMTA1 KIF1B ANXA11 TMC4 DEM1 CASP9 EDAR ARHGEF16 MAP7 CTSC WDR78 TJP3 ACN9 BICC1 CNTN4 SPRYD3 FOXP2 FUT3 SAMD13 REV3L C1orf210 WSCD1 MON1B CRAMP1L PRR15L LYG1 FHDC1 TRIM38 GPR125 SATB2 LMF1 RWDD1 LOC283392 EXOC4 LMO7 BPHL DMTF1 ST18 MRI1 DAZAP2 C9orf71 PLA2G16 SRGAP3 FAM81B CTAGE5
CHEMNITZ_RESPONSE_TO_PROSTAGLANDIN_E2_UP CKS2 CDC45 PRAF2 MLF1IP AFAP1L2 CDKN3 DGAT1 KSR1 CHAF1A SLC16A1 RRM2 MICALL1 SMC4 CHMP7 STAMBPL1 ATAD2 PVT1 FAM69A GEMIN5 ASMTL SGOL2 DYSF ASF1B IMPAD1 TPX2 BRIP1 RFTN1 FAM64A KIAA0101 PAICS SNRPA CCNB1 PRR11 NPM1 LMNB1 KIF3C MKI67 FANCL ZAK C19orf48 BUB1B GTSE1 NECAB3 MTA3 SHMT2 FLT1 NSMAF PTP4A3 ARAP3 LRRC8C FAM171B TOP2A ERCC1 GRAMD1A AFAP1L1 ANAPC1 IQGAP3 WDR76 TTK TNFRSF9 BOLA3 C4orf21 HSPA9 BIRC5 GMPS LOC84856 URB1 UAP1 BARD1 PEA15 NUSAP1 XPOT PTTG1 NCAPG MTHFD2 UBE2S PRC1 AP2S1 DLGAP5 PCBD1 SPAG5 BUB1 NOP16 AURKA SAE1 SCNM1 MINA UHRF1 SH3KBP1 MCM4 OLFML2A CASC5 RAPGEF4 CCNB2 TGFB1I1 TGS1 DLEU2 CENPF EIF4EBP1 RAB15 RPL8 KPTN ATP6V1C1 PCGF1 NUP210 TK1 TMEM55A TRIM28 GRINA RPIA TTLL6 NES TPD52 CCDC99 ST3GAL5 DNAJC18 MLLT11 CDC6 KIF20A SLC39A14 RNASEH2A TMEM22 NCAPH HJURP ADAM19 ASPM POLR3D GJC1 CHD1L UBE2C ANK2 CENPE C8orf59 SKA3 PWWP2A FEZ1 RPS9 LARP1 C11orf82 SLC7A1
CHEN_ETV5_TARGETS_SERTOLI FCGR2A KIAA1199 XIST CXCL12 PLEK FCGR2B MMP12 CLEC7A ANGPTL2 GCG THBD C1QB GPNMB ARSB ARID3B CD53 CCL7 CXCL6 CD36 IL6
CHEN_ETV5_TARGETS_TESTIS CDCA7 DAZL HELLS STRA8 MKI67 RBMY1A1 DDX10 CRABP1 HAUS6 CCNB1IP1 RBL1 RAD51 DCK SOX3 DMC1 CDK2 CCNE2 TKTL1 TGFBR1 MCM2 LOC284023 NFYB MAD2L1
CHEN_HOXA5_TARGETS_6HR_DN TUBA1A PRPF31 FJX1 C5orf54 CD24 NPTXR
CHEN_HOXA5_TARGETS_6HR_UP ZNF35 GADD45B TIPARP IL8 EGR1 SAT1 IER2 PTN KLF10 SNAI2
CHEN_HOXA5_TARGETS_9HR_DN GM2A AP1S1 MARCKS DDT GLG1 SV2A ANP32A KDELR1 SKP2 ST6GALNAC4 PRR16 PCDHGC3 FEN1 HMGB3 GEMIN4 FAM127A EHD2 AKAP1 FZD2 LOXL1 UBTF FJX1 TOMM22 PPAP2C MAT2A H2AFX MYL9 CCDC56 SLC29A1 SERPINH1 C16orf53 CBX6 INO80B G6PC3 SYNGR2 TMEM97 ANPEP CKAP4 WNT5B LPCAT1
CHEN_HOXA5_TARGETS_9HR_UP ZNF44 CEBPG NEK1 MCL1 ZFP112 7-Mar RSRC2 TNFAIP3 GEM IFRD1 KLF6 TAF1D FAM13B TDG GADD45B PPP1R12A JUN NFKBIE DUSP6 CDK7 CNOT2 CLEC4A RLF ZNF557 NRBF2 AGTPBP1 MARK3 PMAIP1 FNBP4 RBBP6 PSPC1 RYBP MAFF ATF3 PPWD1 AVL9 SPATA5L1 SCYL3 PRKRIP1 PNRC2 DUSP5 RIPK2 C10orf137 KDM3A PGS1 SEC24A RELB TBK1 CTH FAM48A SOX30 ZNF222 FOXO3 DMTF1 HLX IP6K2 KIAA0907 ZCCHC8 FBXO38 ZNF45 CCNT2 ZNF131 WAC ZNF426 TSC22D2 JUNB CEP76 EIF5 FOS ZNF165 PPIG SETDB1 TAF1A ARIH1 RIC8B ARID4B SAT1 PRPF3 TMEFF1 CHAC1 EGR1 NUPL1 BIRC2 BCL10 AKIRIN1 PIBF1 TRPC1 ASNS MTHFD2L SNX5 ALG13 NEDD9 GPATCH2 IFI16 ETS2 RABGGTB SLTM PRPF38B INTS6 DCLRE1C RBM39 CENPC1 ZZZ3 ZNF331 TAF2 RNF111 SCG5 CAB39 RBM15 NOC3L KLF5 UIMC1 TIPARP NSUN6 JMJD1C ZNF155 TLK2 KLF10 CLK1 TUFT1 AKAP10 ZNF195 CASP3 ZNF451 BIRC3 LIG4 BDKRB1 MORC3 VEGFA ZNF468 THUMPD2 PTN ZNF227 ZNF274 CREB5 FAM53C LIF YY1AP1 SMCHD1 WDR67 C21orf91 ARNTL TSC22D1 BTN2A1 BACH1 ZNF3 ZNF280D KIN RCAN1 STRN3 PTBP2 C17orf48 ZNF107 CDKN2AIP SUV420H1 NFIL3 RBM5 FEM1C TNFRSF10B ZNF184 CCNL1 POLR3F SNAI2 CHD9 DNAJC2 ZCCHC6 KIF18A C1orf27 C2orf42 PYROXD1 CNOT4 NCOA3 F3 TPTE FOSL2 HRH1 DLX2 IL8 DUSP8 ING3 CLK4 GAD1 ZCCHC10 CARS PTPN2 CEBPB DPP8 ZSCAN16 IER2 CDK17 ZNF180 FOSB PELI1 SFPQ KRCC1 ZNF136 ZNF432 STC2 TBX3 CREM IRF7 CRY1 ATAD2B ADNP RCHY1 TANK DAAM1 ZNF267 NFKBIA ZNF14 SNX16 TNFRSF9 C6orf62 ZNF23 PTGS2
CHEN_LIVER_METABOLISM_QTL_CIS DDR2 LAD1 RABGAP1L UAP1 CD244 DUSP12 DCAF8 C2orf76 DUSP23 SNED1 HES6 FCGR2B CAPN10 FMO1 BPNT1 FMO4 PPFIA4 USF1 PIGN DSTYK C1orf115 MRPS14 SLC35F5 HSD17B7 PTPRVP TSEN15 PRG4 RAB3GAP1 CENPL GREM2 IVNS1ABP TLR5 C1orf192 C1orf53 CEP170 ACTR3 F11R PPOX ADAMTS4 SOAT1 DARS2 KMO UCHL5 FCER1G VPS4B NAV1 NENF INSIG2 MOSC1 AGXT SCLY MLPH RGS5 IARS2 RPS6KC1 TOR1AIP1 KLHDC9 ZRANB3 NME7 SMYD2 APCS COPA SLC30A1 CYB5R1 TATDN3 IGSF8 GLRX2 RAB17 DBI ITLN1 C2orf54 PCP4L1 CDH19 FMN2 TMEM183A NIT1 APOA2 B4GALT3 MARCO TMEM37 FAM20B PLXNA2 RGS18 CD48 CFHR1 SPTA1 IFI16 C1orf27 SLAMF6 PIGM LRRFIP1 SDHC RGS7
CHEN_LUNG_CANCER_SURVIVAL HSPA5 GSTP1 ANXA8 SOD2 GFAP ATP5D SERPINA1 ACTG1 PGAM1 EPHX1 P4HB MYCN KRT1 TPI1 PKM2 CALU GRK4 ACTB KRT19 KRT8 HPRT1 KRT7 PLCB3 PGK1 RAB14 ANXA1 FGF4
CHEN_LVAD_SUPPORT_OF_FAILING_HEART_DN HBB CACNB2 CXCL12 TNFSF10 KCNJ8 C6 APLNR G0S2 F5 RRAD PLAU CRYM CCL2 B3GALT2 GJA1 CLCN3 S100A8 IDH1 PPP1R3C ATP1A3 LEPROTL1 TGFBI PDE4D PFKFB2 TM4SF1 JAM2 PTGIS HEY2 PDE4B NRP1 ZDHHC11 GIMAP4 GPR22 CTSB CCL21 CD14 PTGER4 MARCKS IFIT1 B3GALNT1 NKX2-5 SLC5A3
CHEN_LVAD_SUPPORT_OF_FAILING_HEART_UP HYAL2 AMD1 DDIT4 TIMP4 BTG2 CDC37L1 CALD1 CYP4B1 POSTN CSDC2 PER1 LAMB1 JUN KLF9 MFAP4 ACTA1 FNDC3B SERPINE1 MT1F MT1X ANKRD2 PIK3R1 FSTL3 CDC42EP4 ZBTB20 GADD45B FHL1 ZFAND5 C13orf15 CNN1 GLUL RRAS2 MT1M DOCK9 ZBTB16 AGTR1 TIMP3 ANKRD1 GADD45G CEBPD SNAI2 TCAP KLF2 TIPARP DIXDC1 NCKIPSD SLC38A2 RND3 IRS2 CYR61 DNAJB5 INSR RNF115 MYOT TSC22D3 C9orf3 KCNK1 RERE NFKBIA ATF3 NES ZNF189 CTGF XK SLCO4A1 FLNC NID1 DDAH1 MAPRE2 MT1H FKBP5 PPAP2A FOXO3 CLU SYNPO2L CCNB1IP1 C10orf10 METTL7A CD163 NFIL3 REV1 MTHFD2 ZFP36 VCL AREG MCL1 MT1E TXNIP SH3BGR PDK4 BCL6 ELF1 CDKN1A PLIN2 CEBPB TMEM204 IER5 FOSL2 MT2A MYOM1 PLA2G5 CHST3
CHEN_METABOLIC_SYNDROM_NETWORK CNRIP1 STARD3 SLC11A1 SSFA2 STX4 MSC TMEM119 ABCC5 RIPK3 SLC39A6 COMTD1 SMOC2 ITGAD LY86 SLC5A4 DNA2 PMP22 PPIC CXCL14 TBPL1 EBP LRSAM1 CTSK ECSCR TFEC NRBP2 GALNS MYO1F AGMAT LRRC52 SLCO3A1 PPM1J CCL7 RHOC USP12 SLC4A7 CD53 SESN1 BTG3 FZD5 ATP6V0B LAPTM5 CSF2RA ST8SIA4 C3AR1 SLCO2A1 TRUB2 ATP6V1B2 TLR4 TOM1 PSAP SLPI HTR2B PIK3IP1 TMEM43 RINL IFIT2 PAWR OLR1 FRZB TREH GPR65 ELF3 SCNN1A GATA6 SCN11A SESTD1 CD84 LAMA2 ZFYVE26 PDE3B ITM2C FETUB COL8A1 SERPINB6 ENTPD2 EMP3 DNMT1 FLAD1 DBH TRERF1 ATP6AP2 SIGLEC5 HEXB AIF1 NLRC3 ICA1 LCP1 SLC6A6 TREM2 STK10 ADAMTS3 PRKX YWHAH ARHGDIB TREX1 STK17B EHD4 HPCAL1 UBD SAMSN1 C7orf55 FILIP1L KCNN4 CHCHD6 KIF22 LEPREL1 ZNF521 DPP7 SNX24 ABCB4 HAUS8 CD36 P2RX4 SMAP2 CLSPN MED11 ARHGAP4 CPXM1 P2RY14 CTSB MMP13 UPB1 MTHFS CDS1 BICC1 LGI2 COLEC12 NOSTRIN PLAT SYBU PTRF ZFP90 NEURL2 NFKB2 LRRC25 CIDEC SLC8A1 ARPC1B GNB1 RGS2 ALOX5AP PCOLCE CBFB ENAH CERCAM RAB11FIP5 UNC13D CA13 IL33 CPNE9 SNX27 LGALS3 SDC2 DOCK2 ARMC3 ARPC2 CHTF18 SLC27A6 BIRC7 KLHL6 OXCT1 GUSB UNC93B1 PIK3AP1 FCGR3A E2F8 C10orf128 CARD11 SEMA3G P2RY13 CD68 ANXA5 SPRR1A BCL10 LIPA SDCBP2 DOCK11 TPH2 GCOM1 WASF1 CCL3 MTMR11 TEP1 LRIG1 WDR91 RHOV HLA-DQA1 HEY1 SMPDL3A SEMA3B UBTD2 MAPK7 C8G BATF2 JUN LPL THBS2 ATP13A2 ABCA5 PLEKHM2 PRKCD JTB SLC35E4 OLIG2 NLRC4 TM4SF4 MCM3 IFNAR2 SOAT1 LRRC39 FAR1 DPEP2 ASF1B C3orf37 KRT8 CBR3 TMEM86A KRT18 NGFRAP1 BGN MAGED2 LIPC SLC25A10 C1QC CD83 FAM65A WT1 PDGFRB ADCY6 MAN2B1 SLC37A2 PACSIN3 EPSTI1 DENND4B CD38 APOBEC1 SLC25A24 CYP4F12 MATN2 TMEM189 ARL5C CTSH RELB MYO1E NQO1 SRPX2 STAT4 C9orf167 ADAM19 NINJ1 PI4K2A SYNGR1 TCEAL1 PPL PLD4 ARRB2 FAM198B ABI3 ATF3 UNC5B MTHFD2L PION AZIN1 NRG1 WDR1 FKBP10 RGS19 GNMT ACER3 NIN CDK15 RASSF5 FBLN7 FMN1 C11orf86 IQGAP2 CCR5 COL6A1 HVCN1 RAB7L1 BCL2L13 RASA4 ACTBL2 IFI27L2 DPYSL3 FSHR DUSP5 PTPRC GMIP ETFB SDR42E1 MMP3 PLD3 TLE4 TNIP2 FADS3 HCST TGFB1I1 TPD52 ITGB2 RAB31 SPATA6 TNIP3 TLR2 RNASEH2B SDF2L1 ACOT9 HTRA2 CENPA SHANK1 MANBA HEPH ACY1 EHD2 DCXR ABI2 ABR L1CAM CCDC99 HTRA3 LCP2 EPB41L2 TMEM51 CLEC4C HAVCR2 MSX2 TMEM106A FRMD6 RNH1 KLF1 SLC41A2 FOS MRC1 RNF207 GATM OR4D6 MAP3K15 C2orf18 CDKN2C MMP19 METRNL IKBKE MOCOS ADAP2 MRE11A VTN ACE IGFALS SYK SLAMF9 ACVRL1 RASSF8 HEATR1 GPLD1 LRMP FAM83A OASL F2RL1 CTPS ASAH1 LAT2 GLT25D1 TBC1D1 IFIT3 PLEKHO1 MOGAT1 SYNJ1 GALNT3 POSTN CCDC102A SS18L2 CAPG TMPRSS3 FAM111A IGSF6 TMEM164 HCLS1 RHOJ HOMER3 LRRC33 PRODH2 TSPAN6 PILRB ST6GALNAC4 PARP8 FCGR1A GDF3 RHBDF1 CCDC19 WSB2 CALM3 CCBL1 UCK2 FMNL3 S1PR5 ZNF385B TSPAN33 RNF122 PRMT2 PTPN22 C9orf46 FXYD5 FOXS1 KCTD10 GAS2L1 PECR CHST14 POU3F1 DYNLL1 TTC39C SLC6A8 FHL1 DDAH2 OAS1 C3orf52 FAM129A TRAM1L1 IGFBP2 PICALM STXBP2 TUBB6 IRF8 SLC25A36 PLTP CLEC1B TNC TNIP1 AHCY C16orf90 COL5A1 DCK NPL CYFIP1 CCNA2 VAMP4 TRPC4 FLNA ACTG1 ITGBL1 USP43 SRGN IER5 TPST1 CREG1 PHLDB1 GSS OIT3 RPE65 SPTAN1 MPND PTGR2 GPX7 LAIR1 TBC1D16 TNFAIP2 TPCN2 SLC2A10 GNB3 C9orf30 DNASE1L1 ADPRH OR51M1 DIAPH3 NIPAL3 SPRED2 CXCL2 NLRP10 ARPC4 SLC4A11 TPM3 PTGIR OLFML3 HLA-G RGL1 TXNRD1 TCEAL5 PSRC1 SEMA6D GPSM3 SUSD4 ITGAX TMEM202 RGS10 LMNA BMPER VOPP1 C1orf38 KCNE3 RENBP CYP4F2 MAGIX IL1RL1 CCDC120 SPIC RNF219 EAF1 DNAJB11 SLC2A6 USP20 GIPC2 EPB41L3 CD180 CNR2 CIDEA COL4A1 SLC22A7 RILPL2 CD74 TLR7 ANAPC13 PF4 LYL1 SLC27A5 GPNMB SLAMF6 PRCP PLEKHA4 LAYN RDH12 STEAP1 ABHD12 ADAM8 EPS8 IL10RA IGSF8 CADPS2 RASSF1 RNF217 LECT1 CLCNKB DOK2 MDFI CDH3 SRD5A3 LOX SNX1 PDGFRL B4GALT7 SNN B4GALT6 HK3 MYO9B RASA3 C6orf62 GPR137 ATP6V1C1 PHF11 C9orf3 HK2 PCDHB11 CD5L RAC2 MS4A7 C12orf65 S100A11 SSTR2 DSE CDC7 ENDOD1 PGS1 TMEM229B FAM131B SYNGR4 TK1 PKM2 GRN C9orf5 DUOXA1 LGMN CD86 PPIB PQLC1 CHST12 CASP2 DGCR2 PCNA PALB2 CCDC3 TM6SF1 SPRED1 MAFB SLC7A6 SRXN1 FRMD4A HMOX2 CBX6 AK1 DYSF PPM1L PLXNB3 ARMCX2 OBSL1 SPARC MSR1 ARHGAP15 FCGR2A IFI30 IFI16 SAMHD1 VAT1 STK24 APOBEC3B MAP3K8 POLD4 ASL RPS6KC1 ANKFY1 LDOC1L RASGEF1B SLC4A3 AKNA EFEMP2 PTGER2 TANC1 NAGK RALGDS AFAP1L2 SUSD3 GADD45B COL5A2 S1PR2 COMMD10 C10orf54 NEDD9 EPB41 STXBP5 GPATCH3 PCGF3 PLCG2 TNFAIP8 C17orf62 F11 TRIM32 LPXN PTPN13 VASN C12orf24 PSMD8 KIF1C AUTS2 PEA15 ATP8B2 LRP12 SORT1 ZAK DUSP18 ALDH3B1 SPIN2A PYCARD IL17RD CSF3R IL11RA SLC2A4 COTL1 ATP6V0D2 SYNPO RNF149 NUMBL GPR179 MS4A14 PRICKLE1 LOXL1 S100A8 PIP4K2A BLVRB RNF128 KRTAP19-5 PDLIM4 RCN3 FAM64A IL10RB MXRA8 TWF2 FAM131A FHL2 STAMBPL1 PTK2B TULP3 PRAF2 SLC39A12 EMILIN1 ART4 HIC1 PIP5KL1 FAM176A ICOSLG GMNN MFRP WLS AGPAT9 RASSF4 VCAN GGT5 CAPN2 MS4A6A BACH1 LTBP1 FKBP1B CH25H SYP LTBP3 SPEG C8B GLB1 PPM1H SLC1A5 P2RY6 SMS RBMS3 C1QB SH3BP2 RAB3IL1 NPDC1 AKR1A1 LPCAT2 RIN2 C20orf112 ANG TMEM132A MYOF SYNGR2 CDT1 GCNT1 DRAM1 PRUNE SNX5 ACP2 RAB15 EGR2 MMP12 SP100 CLEC4D CDCA3 FAM65C MCM5 TEC CSTB C17orf87 ABCG1 CYTIP ABCC4 CDCP2 GNG12 NLGN2 SMOX KIAA1598 TGFB3 C19orf38 GPM6B C9orf89 NECAB1 FITM1 CTSS AAK1 BCS1L SNX20 CMTM3 PRR5L SLC25A23 BTC HAL CHSY1 SPHK1 YIPF7 TIFAB C9orf114 PAM TNF RAB2A ACTL6B TRIP13 NFAM1 RGS14 ZRANB3 GJB1 DDX31 LHFP ASGR1 CAPNS2 TOR2A ARHGDIA C19orf47 BLVRA F13A1 C1orf100 ARMC2 STXBP1 HTRA1 PRR13 BATF TMEM55A GCH1 KCTD17 PLEKHN1 LUM GAL3ST1 TRPV2 CRLF3 ADAMTS2 SKP2 FSTL4 KCNK13 ANPEP HBS1L CLDN22 PLEK CCDC148 SLC9A9 TNFRSF18 FSCN1 AVPR1A OSTF1 MFAP2 CD9 RAB19 SULF1 JUB MYO5A PILRA PXMP2 BLNK MFHAS1 C5orf30 LDLRAP1 DLG3 CYTH4 PADI2 CD160 UBA7 TNFSF13B CCRL2 ACTR3 FAM83F NPC2 PLSCR1 RGS1 DAPP1 PTPLAD2 TAOK3 ANXA4 WAS ALDH18A1 ANTXR1 ZNF503 HMHA1 ENTPD1 EVI2A EFHA1 SCLY RAB8B MCOLN2 B4GALT2 PTPN1 FLT3 MYLK4 SCPEP1 SCCPDH MFGE8 F7 CFP CCL2 ARMC7 GSDMD EML1 BATF3 LAMP2 PLB1 CFL1 CRAT IFNAR1 INPP5D FGD6 CYGB PLA2G4A FN3K FKBP1A SPTLC2 PLXDC1 FEN1 TGFBR2 PTPRE CD200R1 GMFG NRP2 PITPNM1 RCN1 S100A6 FOXP1 PLAUR ERMP1 PTPN18 ATP1A3 CD3E CACNB3 FABP7 CALHM2 STAB1 VIM TAGLN2 PFKP NID1 SLAMF7 LACTB MMP23B FMOD CASP1 ATP6V0A1 DNMT3A SURF1 ITGAL PLEKHB2 EVL APBB1IP SLC27A3 CACHD1 GNS MEFV ANKRD5 VAV1 SEMA5A FRRS1 LGALS3BP SCD ADSSL1 LDHB LRRC27 CES3 NANS GLRX IRF5 CYP2C19 TRIL TMEM165 SIRPA CYP2E1 SLC15A3 SLC11A2 TUBB NAP1L1 ANXA2 C4orf47 NCF4 PPP1R14B MTHFD2 ALDH1B1 GLIPR1 RHOH GPATCH2 SRPX MPEG1 C9orf80 KLKB1 ARPC5 WFDC3 ACSS1 CA2 NCF2 ARL11 TTC36 BFAR PRODH RASA1 PTCHD1 CAMKK1 GDPD1 PLXDC2 PIF1 REEP4 LOXL2 ATAD2 PPARG SLCO2B1 TBC1D9 CD34 FERMT3 TMEM206 VCAM1 PTPN6 GNE ZBTB48 PCDHB16 F10 IFNGR1 PTPRO ME2 ANXA3 MTHFD1 ARAP1 PLXNC1 COL1A1 CNDP2 CHCHD7 RAP2B SLFN12L DSCR6 LASP1 SPI1 PANX1 ADCY7 EMR1 C14orf79 DENND1C CTTNBP2NL LEPREL2 ESPL1 FBXO25 CCL4 CD72 CLEC7A CADM1 LYN WISP1 FAM49B LCE3C COL1A2 SEMA4D CASP12 CYBB PRKAG3 CD44 LTBP2 CD48 GAS8 PLAC8 CLN8 C7orf68 FUCA2 SLC7A8 CD244 RFTN2 CCDC80 LARGE MYADM HAGH SLC43A1 SMC1B PLA2G7 HOXB2 COL6A3 AIM2 MAP4 AKR1B15 TNFAIP6 MT3 HMGA1 FAM105A C9orf9 CDK18 ARHGAP25 OSBPL3 RPS6KA2 STXBP3 GFRA4 C12orf59 OSBPL8 CMAS WFS1 CD14 ELOVL1 AGPAT4 NCKAP1L CD300A MPV17L ZFAND2A ARHGAP18 SLK TYRO3 CTSD HPGDS DOCK8 HOXD4 SLC48A1 EBI3 DUSP10 OPN3 PRRX2 ANO6 BIN3 C5orf32 LGR4 ARHGAP22 ARHGAP9 RFNG SPATS2L OR5P2 MFI2 FCER1G TYROBP SLC31A1 SVEP1 NLRP6 AP2M1 LONRF3 DOCK10 LXN FBLN2 CD276 RAB34 GBA AMZ1 UBASH3B PLXNB2 CD97 FES TTC28 NAA50 ABL2 COL14A1 PMAIP1 SLAMF8 GDF10 ATP6V1A MAN1C1 FBXO32 NDRG2 HEXA FBLN5 RASGEF1A MMP2 TAX1BP3 DDT MLANA STX7 COL16A1 BMP8B SPSB2 IL18BP RPIA FAM129B CCDC109B WDFY4 GSN LMO2 CLIC1 BIRC5 SERPINA11 TMEM144 NFE2L2 CXCL16 ARID3A KCNN2 HLA-DMB CD37 CORO1A VAMP8 SGPL1 TRAF5 GPR137B PKMYT1 MYL12B PLCD3 HAAO MMP27 PKIB FBN1 KLC4 CYBA MCL1 ITPR3 FUT7 GPX8 ARHGAP10 PLK2 C1orf54 CDC42 TXNDC15 ZDHHC6 UBTD1 PHYH CALR GSTA2 CD22 LGALS1 DOK3 CD63 LITAF SELPLG CD274 CKLF RGS18 PSD CSF1R SH3BGRL3 CLCN5
CHEN_NEUROBLASTOMA_COPY_NUMBER_GAINS HSD17B2 RPS7 TAF1B TRIM23 TTC15 ALK TSSC1 TNRC6A STIM1 IGF2 ARAP3 MYCN RBBP6 ACP1 SLC27A2 TAF7 SH3YL1 ODC1 TPO BRD9 NAV2 TRIP13 DUT HDC HPCAL1 RNASEH1 FBN1 WWOX RNF141 HDAC3 DFFB SGTB MRVI1 CDH13 FGF7 TERT ZFHX3 MYT1L GALK2 TH PPWD1 PDIA6 LYVE1 NKD2 CACNG3 INS YPEL5 GABPB2 RNF144A MYEOV
CHEN_PDGF_TARGETS SLC2A2 MCL1 GPD2 CSRNP1 UCK2 ARID5B KLF2 SGPL1 TIPARP PLEKHA1 GOT1 EPHA2 ZFAND5 KLF9 LMNA C9orf3 PHF17 MYO1E SCHIP1
[truncated: 2,398,066 more chars]
